# Supplementary material for: Proteome Analysis Reveals Syndecan 1 Regulates Porcine Sapelovirus Replication
Source: Int J Mol Sci. 2020 Jun 19;21(12):4386. doi: 10.3390/ijms21124386 (PMC7352226; doi:10.3390/ijms21124386)
Supplement: Supplementary file 1 [file ijms-21-04386-s001.zip]

Archive with 10 entries (9 files):
- Supplementary materials/
- Supplementary materials/Figure S1.jpg
- Supplementary materials/Table S1.xlsx
- Supplementary materials/Table S2.xlsx
- Supplementary materials/Table S3.xlsx
- Supplementary materials/Table S4.xlsx
- Supplementary materials/Table S5.xlsx
- Supplementary materials/Table S6.xlsx
- Supplementary materials/Table S7.xlsx
- Supplementary materials/Table S8.doc
