# Supplementary material for: Proteome Analysis Reveals Syndecan 1 Regulates Porcine Sapelovirus Replication
Source: Int J Mol Sci. 2020 Jun 19;21(12):4386. doi: 10.3390/ijms21124386 (PMC7352226; doi:10.3390/ijms21124386)
Supplement: Supplementary file 1 [file ijms-21-04386-s001.zip › Supplementary materials/Table S1.xlsx]

## Sheet: Protein_quant
Table S1. List of proteins identified and quantified by the TMT analysis in the experiment.
Protein accession: protein accession number of database used for search
Description: protein functional description
MW [kDa]: protein molecular weight ,unit [kDa]
Score: a simple rule to be used to judge whether a result is significant or not
Coverage [%]: percent of identified peptdie sequence covering in protein sequence
Peptides: number of peptides whitch spectrum hit
PSMs: number of spectrum which protein matched
Unique peptides: number of identified peptides that only come form this protein groups
Protein accession	Description	Coverage	Unique Peptides	Peptides	PSMs	AAs	MW [kDa]	calc. pI	C-1/REF	C-1/REF Count	C-1/REF Variability [%]	C-2/REF	C-2/REF Count	C-2/REF Variability [%]	C-3/REF	C-3/REF Count	C-3/REF Variability [%]	V-1/REF	V-1/REF Count	V-1/REF Variability [%]	V-2/REF	V-2/REF Count	V-2/REF Variability [%]	V-3/REF	V-3/REF Count	V-3/REF Variability [%]	W-1/REF	W-1/REF Count	W-1/REF Variability [%]	W-2/REF	W-2/REF Count	W-2/REF Variability [%]	W-3/REF	W-3/REF Count	W-3/REF Variability [%]
I3LVD5	Actin gamma 1 OS=Sus scrofa OX=9823 GN=ACTG1 PE=1 SV=1 - [I3LVD5_PIG]	66.93	1	20	1227	375	41.7658	5.47803	0.94066	25	4.97846	1.22037	25	9.39908	0.81936	25	6.51649	0.920959	25	18.8727	1.09142	25	12.0695	1.17911	25	11.608	0.829774	25	28.9807	0.938626	25	8.34405	1.06719	25	14.0367
A0A287AAR4	Actin, cytoplasmic 1 OS=Sus scrofa OX=9823 GN=ACTB PE=1 SV=1 - [A0A287AAR4_PIG]	69.92	1	20	1234	359	39.9899	5.47803	0.943428	32	9.37896	1.21147	32	19.2064	0.865222	32	13.5348	0.832963	32	23.8361	1.11259	32	12.0179	1.19754	32	16.6055	0.794533	30	33.7654	0.934073	32	15.4676	1.05621	32	18.6817
P02543	Vimentin OS=Sus scrofa OX=9823 GN=VIM PE=1 SV=2 - [VIME_PIG]	89.7	47	51	2181	466	53.6351	5.12256	1.00005	2060	8.21926	1.00336	2011	12.9278	0.986553	2059	10.6612	1.01596	1994	15.708	0.97102	2059	11.7405	1.00478	2034	11.9758	1.06823	2021	14.3174	1.03965	2040	9.74955	0.991284	2005	15.5065
A0A287BNK7	Plectin OS=Sus scrofa OX=9823 GN=PLEC PE=1 SV=1 - [A0A287BNK7_PIG]	68.4	52	317	1609	4531	514.195	5.87158	1.09717	240	7.89636	1.03974	239	10.0324	1.07578	240	9.04321	0.988382	240	14.2069	0.897679	240	9.10757	0.877976	240	12.9121	1.06941	240	9.8625	1.02645	239	6.65715	0.960632	240	11.2
K9IVQ6	Plectin (Fragment) OS=Sus scrofa OX=9823 GN=PLEC PE=2 SV=1 - [K9IVQ6_PIG]	73.84	5	269	1428	3567	402.672	5.68115	1.0365	60	11.0933	1.00574	60	11.7754	1.00568	60	8.91034	1.00124	59	14.4904	0.996872	60	14.2203	0.952963	60	11.022	1.03698	60	10.9803	1.01184	60	11.6018	1.01761	60	18.2252
F1SMZ7	60 kDa heat shock protein, mitochondrial OS=Sus scrofa OX=9823 GN=HSPD1 PE=1 SV=3 - [F1SMZ7_PIG]	81.33	43	43	879	573	60.8685	5.87158	1.00933	871	7.57629	1.00561	851	12.2356	1.00743	871	10.3015	1.00257	845	15.3415	0.986879	871	9.65034	1.01556	865	10.5793	1.0028	854	16.8766	1.02282	852	9.55222	0.947654	848	16.7842
F1S073	Annexin OS=Sus scrofa OX=9823 GN=ANXA2 PE=1 SV=2 - [F1S073_PIG]	80.53	31	31	646	339	38.5548	7.31299	1.01445	646	8.90271	0.988646	637	12.3807	0.979866	645	10.1596	0.985905	621	18.5644	1.00424	645	10.7347	1.01677	644	12.0024	1.03288	633	13.8819	1.02458	632	9.65824	0.984803	635	16.7431
A0A287BIL8	Endoplasmic reticulum chaperone BiP OS=Sus scrofa OX=9823 GN=HSPA5 PE=1 SV=1 - [A0A287BIL8_PIG]	63.76	43	46	887	654	72.2244	5.16064	1.02727	817	8.3993	0.954466	808	11.5363	1.07792	816	10.747	1.01125	809	16.2522	0.966935	818	9.86046	0.953648	815	11.0027	0.994987	811	12.8641	1.06672	815	8.17062	0.925348	809	14.845
A0A287A608	AHNAK nucleoprotein OS=Sus scrofa OX=9823 GN=AHNAK PE=1 SV=1 - [A0A287A608_PIG]	68.65	25	138	734	3745	398.404	6.13818	1.05446	85	7.08448	1.02357	85	10.8869	1.05934	85	8.78375	0.986995	85	15.6287	0.932214	85	9.99465	1.01561	85	9.3176	0.909491	85	14.0986	1.01833	85	6.61964	0.892424	85	12.2796
A0A286ZM70	AHNAK nucleoprotein OS=Sus scrofa OX=9823 GN=AHNAK PE=1 SV=1 - [A0A286ZM70_PIG]	68.92	46	130	703	3572	377.449	6.18896	1.05697	185	6.19792	1.01041	185	7.83692	1.07423	186	6.71663	0.97627	185	14.124	0.952031	186	7.44172	1.01167	185	6.7487	0.915425	186	8.84892	1.0189	185	5.65392	0.921428	186	9.23116
Q95319	Beta-actin, cytoplasmic (Fragment) OS=Sus scrofa OX=9823 PE=2 SV=1 - [Q95319_PIG]	41.94	2	6	407	124	13.8508	4.97021	1.06686	11	4.36877	1.09107	11	7.13146	0.950903	11	2.51424	1.08345	11	9.37379	1.01314	11	5.00414	0.981136	11	5.23826	0.895973	11	10.0713	1.01251	11	8.14158	0.820762	11	9.78678
A0A286ZXU2	Uncharacterized protein OS=Sus scrofa OX=9823 GN=FLNA PE=1 SV=1 - [A0A286ZXU2_PIG]	55.82	109	120	525	2639	279.71	6.11279	1.02805	485	6.84835	1.02012	486	10.0755	1.04286	485	8.42646	0.928307	482	13.0171	1.02262	485	6.56885	0.95544	486	10.315	1.00508	485	10.6068	0.982255	486	6.12147	1.00914	483	9.19234
I3LUP6	Nucleophosmin 1 OS=Sus scrofa OX=9823 GN=NPM1 PE=1 SV=2 - [I3LUP6_PIG]	67.35	19	19	439	294	32.5828	4.76709	0.994621	425	9.43952	1.01781	419	13.3081	1.03636	425	10.8589	0.904998	418	22.2495	1.00872	423	11.8451	1.03604	422	13.9138	0.984678	421	16.3978	1.02365	424	8.38398	0.973086	419	16.5114
Q6J267	Galectin (Fragment) OS=Sus scrofa OX=9823 PE=2 SV=1 - [Q6J267_PIG]	75.37	9	9	391	134	14.5902	5.23682	1.02537	391	7.03209	1.022	388	9.39543	1.0285	391	6.86426	0.994973	388	11.89	0.996091	389	7.44397	0.994991	390	7.10497	0.989839	389	12.4498	0.995941	389	8.7338	0.935659	387	13.2033
K9IVP5	N-myosin-9 OS=Sus scrofa OX=9823 GN=MYH9 PE=2 SV=1 - [K9IVP5_PIG]	55.97	93	117	438	1960	226.314	5.60498	0.884077	329	7.44173	0.923851	329	10.2718	0.868837	329	9.30175	0.94832	325	13.9839	1.13392	329	8.43098	1.07559	329	8.90754	1.06729	329	12.9668	1.04503	329	6.62969	1.16499	329	9.68256
Q3ZD69	Prelamin-A/C OS=Sus scrofa OX=9823 GN=LMNA PE=3 SV=1 - [LMNA_PIG]	69.88	49	52	443	664	74.1737	7.18115	1.00554	414	7.60311	1.00056	410	11.871	0.987314	413	11.0191	1.0723	403	13.4808	0.945225	413	10.3443	0.982115	415	12.9506	1.06815	402	15.436	1.05212	415	7.91356	0.944803	406	12.0075
I7HD36	Sodium/potassium-transporting ATPase subunit alpha (Fragment) OS=Sus scrofa OX=9823 GN=atp1a1 PE=2 SV=1 - [I7HD36_PIG]	52.25	33	51	355	1020	112.552	5.57959	1.0167	197	7.16447	0.994385	196	8.78188	1.00556	196	8.2676	1.03605	196	13.7591	0.989511	197	9.18386	0.998152	197	8.20529	1.01755	195	10.2585	1.02191	194	6.65548	0.958114	196	12.204
I3LLY3	Actinin alpha 1 OS=Sus scrofa OX=9823 GN=ACTN1 PE=1 SV=1 - [I3LLY3_PIG]	53.72	27	48	310	888	102.257	5.63037	0.945524	120	4.64314	0.935929	119	11.6292	0.960816	120	7.62451	1.01046	119	12.9782	1.06593	120	7.20695	1.07906	120	10.7313	1.05472	119	13.2076	1.05539	118	5.69293	0.980277	117	9.88107
Q29092	Endoplasmin OS=Sus scrofa OX=9823 GN=HSP90B1 PE=2 SV=3 - [ENPL_PIG]	53.36	48	49	382	804	92.4132	4.83057	1.02521	360	7.35904	0.967801	359	10.7783	1.03209	360	9.7856	0.991539	358	18.4969	1.00558	360	9.78051	0.990514	360	10.1753	0.977671	358	11.9932	1.02998	358	7.05733	0.947156	357	12.4494
A0A287A4Q7	Actinin alpha 4 OS=Sus scrofa OX=9823 GN=ACTN4 PE=1 SV=1 - [A0A287A4Q7_PIG]	65.31	40	59	345	911	104.839	5.41455	0.976841	200	6.60619	0.956103	200	8.97597	0.976657	201	7.09595	0.976702	200	14.4846	1.04732	201	7.46313	1.06122	200	8.45386	0.994247	201	10.0889	1.02228	200	6.68799	0.939877	201	10.5041
A0A287ADJ2	Heat shock protein family A (Hsp70) member 9 OS=Sus scrofa OX=9823 GN=HSPA9 PE=1 SV=1 - [A0A287ADJ2_PIG]	63.62	43	44	352	679	73.6047	6.07471	1.04646	347	6.85812	0.996195	346	10.903	1.01451	348	8.824	1.04333	344	11.2717	0.962737	347	8.84207	1.00015	347	10.5366	1.00308	347	13.4712	1.00817	346	7.11505	0.926346	347	11.4522
F1SMV6	Nucleolin OS=Sus scrofa OX=9823 GN=NCL PE=1 SV=2 - [F1SMV6_PIG]	58.43	52	52	458	724	78.1811	4.62744	1.07858	457	11.6928	1.05543	446	12.7971	1.07621	456	11.4174	0.897376	448	16.9028	0.962112	458	10.9984	0.934442	450	12.7494	1.01048	455	13.4002	0.985002	456	9.92333	0.934539	454	12.6822
A0A287BGW3	Filamin B OS=Sus scrofa OX=9823 GN=FLNB PE=1 SV=1 - [A0A287BGW3_PIG]	50.35	97	108	342	2602	277.653	5.64307	1.02194	302	5.49055	0.995785	302	8.64274	1.03528	303	5.70937	0.954728	302	12.8971	1.01156	303	5.93314	0.959495	302	8.32907	1.04055	303	10.256	1.01504	302	5.66703	0.997734	303	8.39391
K7GND3	DExH-box helicase 9 OS=Sus scrofa OX=9823 GN=DHX9 PE=1 SV=2 - [K7GND3_PIG]	47.47	65	65	315	1384	149.646	6.97607	1.01199	314	8.58369	1.00267	312	13.246	1.04366	314	10.0033	1.02215	307	15.6353	0.98297	314	10.3932	0.979342	313	10.8855	1.02259	312	13.6568	0.994293	314	9.09693	0.959988	309	12.1529
G9F6X8	Protein disulfide-isomerase OS=Sus scrofa OX=9823 GN=P4HB PE=2 SV=1 - [G9F6X8_PIG]	76.77	37	38	352	508	56.3634	4.89404	0.991521	351	7.58823	0.976462	350	11.1429	0.989157	350	8.39232	0.95898	338	14.9249	1.03002	351	9.39673	1.01425	350	10.1181	1.04061	336	11.626	1.02232	345	8.23809	1.00151	346	10.9113
A0A286ZUI3	Elongation factor 1-alpha 1 OS=Sus scrofa OX=9823 GN=EEF1A1 PE=1 SV=1 - [A0A286ZUI3_PIG]	65.13	14	23	258	433	46.6322	8.96826	1.01229	131	7.51978	1.01529	130	11.844	1.00249	131	8.25924	1.0062	131	11.2168	1.08423	131	8.27992	0.948601	131	10.7998	1.00448	131	13.9472	0.880851	130	10.0579	1.12834	131	11.2019
F1S9Q1	Uncharacterized protein OS=Sus scrofa OX=9823 GN=HSPA8 PE=1 SV=3 - [F1S9Q1_PIG]	67.34	28	42	361	646	70.8223	5.51611	0.976514	199	6.84425	0.940396	195	12.1883	1.0038	199	7.27899	1.00209	197	12.6442	1.06675	198	8.30473	1.01453	197	9.47286	1.0134	198	14.7776	0.987903	199	7.03446	1.03578	199	11.3909
F2Z5H9	Heterogeneous nuclear ribonucleoprotein H1 OS=Sus scrofa OX=9823 GN=HNRNPH1 PE=1 SV=2 - [F2Z5H9_PIG]	46.15	6	20	291	429	47.0574	6.34131	1.0528	85	9.32586	1.10332	84	10.1475	1.06242	84	9.84276	0.868255	84	17.3624	0.970789	85	9.98115	0.945265	85	8.54864	1.03585	83	14.1047	0.980913	84	8.35905	0.955712	84	15.7051
A0A287BKD9	Heterogeneous nuclear ribonucleoprotein A2/B1 OS=Sus scrofa OX=9823 GN=HNRNPA2B1 PE=1 SV=1 - [A0A287BKD9_PIG]	61.09	18	23	324	329	35.9363	9.12939	1.02271	285	9.00159	1.01316	283	12.4217	1.07665	285	8.73761	0.935401	284	14.9292	0.983672	285	8.92947	0.938184	285	8.56013	1.03459	285	12.2469	0.985814	285	9.54074	0.986991	285	15.4679
F1SAD9	Protein disulfide-isomerase OS=Sus scrofa OX=9823 GN=PDIA4 PE=1 SV=1 - [F1SAD9_PIG]	62.07	42	43	334	646	72.864	5.14795	1.0389	324	7.35318	0.965025	319	10.3926	1.01868	324	8.59297	0.989411	319	17.807	1.00035	324	9.30402	0.991373	324	11.8079	0.989523	323	14.2136	1.01527	323	6.39418	0.967542	322	10.904
A0A287AHC3	Myoferlin OS=Sus scrofa OX=9823 GN=MYOF PE=1 SV=1 - [A0A287AHC3_PIG]	52.66	104	104	316	2182	247.566	6.34131	0.970228	316	7.30016	0.935071	316	9.97755	0.964888	316	8.26624	1.08655	315	12.3926	0.984582	316	8.39844	1.02109	316	11.147	1.0613	316	11.535	1.05071	316	6.12872	0.994211	316	8.9632
A0A0B8RZ36	Spectrin, alpha, non-erythrocytic 1 OS=Sus scrofa domesticus OX=9825 GN=SPTAN1 PE=4 SV=1 - [A0A0B8RZ36_PIG]	54.32	128	130	342	2452	281.947	5.30029	1.03384	337	6.89915	1.00344	337	8.38357	1.02814	337	6.92047	0.970143	337	11.9515	0.997928	337	6.79166	1.00309	337	9.11552	0.993746	337	10.4297	1.00074	337	5.32794	0.95529	337	8.36286
A0A286ZPY1	AHNAK nucleoprotein OS=Sus scrofa OX=9823 GN=AHNAK PE=1 SV=1 - [A0A286ZPY1_PIG]	78.98	5	59	437	1194	129.381	5.8208	1.03013	18	4.69475	0.990576	18	8.52111	1.05943	18	8.94638	1.04802	18	7.2759	0.973107	18	10.1961	0.994277	18	14.4193	0.991562	18	14.0299	1.00907	18	5.24607	0.97209	18	8.46242
A0A1D8MMA5	DEAD-box helicase 21 OS=Sus scrofa OX=9823 GN=DDX21 PE=2 SV=1 - [A0A1D8MMA5_PIG]	56.38	43	45	264	784	87.1413	9.30518	1.00997	253	8.34539	0.99676	250	16.1741	1.04326	251	9.33215	1.01745	228	17.1239	0.984867	253	10.0757	1.04232	253	14.5891	0.969763	242	17.8295	1.00973	249	7.53661	0.919885	241	12.9242
E1CAJ5	Protein disulfide-isomerase OS=Sus scrofa OX=9823 GN=grp-58 PE=2 SV=1 - [E1CAJ5_PIG]	66.14	35	36	294	505	56.8229	6.27783	0.998803	293	7.62796	0.98224	292	11.5173	1.00474	293	8.33417	0.979439	291	13.6751	1.01468	293	7.87615	1.00437	293	9.67946	1.02872	292	13.7762	1.02146	292	6.53227	0.990813	293	12.2594
P62802	Histone H4 OS=Sus scrofa OX=9823 PE=1 SV=2 - [H4_PIG]	58.25	8	8	344	103	11.3604	11.356	0.997068	344	6.24727	0.971763	343	9.74311	1.05045	344	8.39508	1.16553	344	10.4343	0.905753	344	11.421	0.972699	344	8.2317	1.05529	344	10.1896	0.975571	342	7.45965	1.00203	344	11.9364
Q06A94	Heterogeneous nuclear ribonucleoprotein A1 OS=Sus scrofa OX=9823 GN=HNRNPA1 PE=1 SV=1 - [Q06A94_PIG]	48.75	11	17	300	320	34.1753	9.23193	1.00302	258	8.62047	0.984218	255	10.6416	1.04903	258	9.84974	0.985365	258	12.7872	0.987709	258	9.90796	0.956952	258	10.8485	1.04964	257	14.3376	0.99219	256	8.51218	1.01283	258	16.7556
F1SS24	Fibronectin 1 OS=Sus scrofa OX=9823 GN=FN1 PE=1 SV=2 - [F1SS24_PIG]	39.93	1	74	321	2462	270.429	5.60498	0.931975	9	5.98754	1.0498	9	19.4049	0.971377	9	16.9346	0.89516	9	17.025	1.02869	9	9.4696	1.07273	9	4.70352	0.93917	9	3.8774	0.929715	9	11.4868	1.23103	9	10.7077
F1SEN2	Glutamate dehydrogenase 1, mitochondrial OS=Sus scrofa OX=9823 GN=GLUD1 PE=1 SV=1 - [F1SEN2_PIG]	59.14	31	32	244	558	61.2692	7.95752	1.01615	238	7.8946	0.978376	238	8.97385	1.01825	239	7.41418	1.04137	238	17.4946	0.966575	239	10.0308	0.997059	237	9.64247	1.03872	238	12.398	1.01213	238	7.13809	0.960462	238	13.2907
A0A286ZYY8	MYB binding protein 1a OS=Sus scrofa OX=9823 GN=MYBBP1A PE=1 SV=1 - [A0A286ZYY8_PIG]	47.91	66	66	241	1534	170.848	9.31982	1.0077	241	7.61698	0.976597	240	11.3693	1.04079	241	8.9598	1.06159	241	12.2542	0.974269	240	8.48744	1.00455	240	8.9545	0.96869	241	12.2116	0.999651	241	8.44178	0.915743	240	11.9838
A0A286ZY95	Fibronectin 1 OS=Sus scrofa OX=9823 GN=FN1 PE=1 SV=1 - [A0A286ZY95_PIG]	41.51	2	75	314	2380	262.163	5.93506	1.00745	2	8.93573	0.93234	2	13.5055	1.02892	2	14.491	0.87229	2	0.651015	1.03435	2	3.82831	0.981974	2	10.3777	1.11412	2	10.5699	1.0242	2	7.15385	1.00624	2	6.4591
A0A287AGU2	ATP synthase subunit alpha OS=Sus scrofa OX=9823 GN=ATP5A1 PE=1 SV=1 - [A0A287AGU2_PIG]	54.73	27	28	293	550	59.3915	8.89502	0.994356	290	7.53302	0.989044	286	9.82882	0.991043	290	9.2766	1.01171	287	13.9643	0.978608	288	8.644	0.997873	289	9.67341	1.05088	286	10.079	1.04566	288	8.11883	0.972761	286	12.941
K9IWD4	Hypoxia up-regulated protein 1 OS=Sus scrofa OX=9823 GN=HYOU1_tv1 PE=2 SV=1 - [K9IWD4_PIG]	58.62	53	53	252	998	111.327	5.24951	1.01754	252	7.00569	0.964443	251	8.97078	1.03569	252	8.00473	0.981487	246	15.2527	1.0009	252	9.80436	0.992245	252	9.70323	0.984123	252	12.1597	1.02839	252	6.59052	0.976679	252	11.1321
F1RQU2	Uncharacterized protein OS=Sus scrofa OX=9823 GN=HSP90AB1 PE=1 SV=1 - [F1RQU2_PIG]	63.67	28	48	244	724	83.2011	5.03369	0.969207	110	7.59677	0.953193	110	11.6499	0.973277	110	9.32851	0.890999	107	23.3173	1.15513	110	13.25	1.00447	109	11.7696	0.995865	109	17.3192	0.938008	110	9.71128	1.18069	109	12.0658
A0A287BJV2	Spectrin beta chain OS=Sus scrofa OX=9823 GN=SPTBN1 PE=1 SV=1 - [A0A287BJV2_PIG]	51.9	102	111	274	2364	274.309	5.57959	1.02737	260	6.68939	1.01695	260	9.20519	1.01628	260	5.99032	0.966252	258	11.6639	1.00466	260	7.38933	1.01587	260	6.91264	0.975924	260	9.82855	0.993731	260	6.07497	0.949277	260	11.4122
F1RMJ4	IQ motif containing GTPase activating protein 1 OS=Sus scrofa OX=9823 GN=IQGAP1 PE=1 SV=3 - [F1RMJ4_PIG]	52.2	64	68	188	1657	189.13	6.40479	0.972331	178	6.28835	0.93698	179	12.9164	1.01508	179	7.20447	0.964732	177	14.1714	1.04676	179	6.68305	1.0254	179	8.1352	0.997592	179	11.1328	1.03879	180	6.51172	1.03093	179	9.19601
A0A287A9H4	Heterogeneous nuclear ribonucleoprotein F OS=Sus scrofa OX=9823 GN=HNRNPF PE=1 SV=1 - [A0A287A9H4_PIG]	52.09	13	16	231	382	42.4515	5.59229	1.05364	211	9.50079	1.0927	209	12.8869	1.09451	212	11.4177	0.869411	200	17.351	0.957841	212	10.5146	0.940461	210	11.4695	1.02394	207	11.1881	0.995746	208	9.70583	0.980202	205	13.9137
B9W5V0	Elongation factor 1-alpha OS=Sus scrofa OX=9823 GN=EEF1A2 PE=3 SV=1 - [B9W5V0_PIG]	46.22	9	18	148	463	50.4383	9.02686	1.07854	21	7.462	1.0898	21	6.04172	1.04922	21	3.41677	1.02204	21	10.5159	1.04247	21	7.3077	0.952561	21	7.34027	0.882855	21	14.7456	0.86219	21	18.3189	0.982841	21	5.9934
D0G0C8	Chaperonin containing TCP1 subunit 2 OS=Sus scrofa OX=9823 GN=CCT2 PE=1 SV=1 - [D0G0C8_PIG]	75.7	35	35	193	535	57.4081	6.53662	1.02514	193	9.63039	1.06291	193	11.9076	1.03564	193	9.03989	0.975212	191	13.3208	1.00817	193	7.48053	0.987755	192	8.26776	0.946345	193	16.178	0.940178	191	10.5995	1.00428	193	12.0921
F1SHL9	Pyruvate kinase OS=Sus scrofa OX=9823 GN=PKM PE=1 SV=3 - [F1SHL9_PIG]	71	3	37	215	531	57.8411	7.85498	0.956211	55	6.0516	1.00522	55	16.0482	0.946594	55	10.5204	0.868125	54	13.676	1.11417	55	10.018	1.01043	55	8.59521	0.984385	55	11.9029	1.0032	55	15.4584	1.13203	55	24.3388
I3LGD4	Clathrin heavy chain OS=Sus scrofa OX=9823 GN=CLTC PE=1 SV=2 - [I3LGD4_PIG]	49.58	65	65	227	1652	189.276	5.69385	0.963198	226	6.25618	0.951561	226	9.19939	0.983264	226	7.08944	1.02646	224	14.2038	1.04422	226	7.89648	1.00439	226	9.01165	1.0391	225	11.6889	1.01132	226	6.28637	1.05712	226	9.86765
A0A287AVW1	Sodium/potassium-transporting ATPase subunit alpha OS=Sus scrofa OX=9823 GN=ATP1A2 PE=1 SV=1 - [A0A287AVW1_PIG]	23.34	1	19	159	947	103.553	5.52881	1.05952	1		0.837224	1		1.14298	1		1.1322	1		0.905103	1		0.870279	1		1.18674	1		1.05536	1		0.833055	1
F1SIH8	Transitional endoplasmic reticulum ATPase OS=Sus scrofa OX=9823 GN=VCP PE=1 SV=3 - [F1SIH8_PIG]	63.66	1	45	176	820	90.9439	5.61768	1.02768	8	2.70691	0.958804	8	6.51248	1.03148	8	8.17801	0.871965	8	7.43142	1.06066	8	4.77929	1.02956	8	3.41681	0.997335	8	6.12987	0.994009	8	5.60908	0.964482	8	3.58985
F1S2F6	Voltage-dependent anion-selective channel protein 2 OS=Sus scrofa OX=9823 GN=VDAC2 PE=4 SV=3 - [F1S2F6_PIG]	64.29	13	14	175	294	31.5846	7.54736	1.00507	174	9.74913	0.946964	170	14.2429	1.02615	174	8.77293	1.04021	170	19.6515	0.981874	174	14.2397	0.993057	173	12.2137	1.02329	170	18.8331	1.04327	172	10.5284	0.989502	168	18.949
A0A287A4R1	Actin, beta like 2 OS=Sus scrofa OX=9823 GN=ACTBL2 PE=1 SV=1 - [A0A287A4R1_PIG]	36.97	4	11	324	376	41.7879	5.47803	0.996023	22	11.1984	1.00501	21	16.2626	1.00248	22	12.9215	0.975292	19	17.0409	1.09562	22	16.6173	1.00263	22	9.92224	1.01103	18	13.6736	0.983479	17	13.6893	1.01704	17	15.7448
Q9MZ16	Voltage-dependent anion-selective channel protein 1 OS=Sus scrofa OX=9823 GN=VDAC1 PE=2 SV=3 - [VDAC1_PIG]	79.51	15	17	177	283	30.7076	8.54346	1.00331	169	8.87236	0.983785	167	11.0376	1.00387	169	7.73489	0.974662	169	21.4895	0.991402	169	11.9559	1.00206	169	12.8123	1.0584	168	13.6175	1.03291	165	10.4755	1.0087	167	16.753
P03974	Transitional endoplasmic reticulum ATPase OS=Sus scrofa OX=9823 GN=VCP PE=1 SV=5 - [TERA_PIG]	67.12	1	45	170	806	89.2327	5.26221	0.960383	2	17.6375	1.20235	2	6.87455	0.997396	2	21.631	0.679781	2	19.1782	1.18876	2	2.39814	0.995843	2	2.01058	0.85949	2	35.8251	0.848286	2	4.964	1.22747	2	8.35571
F2Z5D4	Uncharacterized protein OS=Sus scrofa OX=9823 GN=SYNCRIP PE=1 SV=3 - [F2Z5D4_PIG]	51.2	1	33	220	623	69.5326	8.5874	1.16716	1		1.23523	1		1.03961	1		0.791668	1		0.953446	1		0.933817	1		0.845195	1		1.00322	1		0.895515	1
A0A287AQG4	Uncharacterized protein OS=Sus scrofa OX=9823 GN=SYNCRIP PE=1 SV=1 - [A0A287AQG4_PIG]	53.74	1	31	210	562	62.6173	7.56201	0.926444	2	7.11776	1.47218	2	6.30471	0.60553	2	9.0249	0.702012	2	21.8226	1.30548	2	8.35171	1.11372	2	0.060451	0.983469	2	19.8425	0.906819	2	3.98206	0.966841	2	9.32836
B2ZFN7	Actin (Fragment) OS=Sus scrofa OX=9823 PE=2 SV=1 - [B2ZFN7_PIG]	28.86	2	6	296	246	27.4178	5.04639	1.04824	14	17.1638	1.00775	12	15.4701	0.994769	14	16.2607	0.938583	12	20.1001	1.11035	14	12.6717	1.10966	14	12.3704	0.926164	12	22.3548	0.927126	13	18.7932	1.00062	10	18.5815
F1S0J8	Keratin 14 OS=Sus scrofa OX=9823 GN=KRT14 PE=1 SV=1 - [F1S0J8_PIG]	84.41	28	36	229	404	44.1864	5.13525	0.997813	197	7.00063	1.01796	196	9.64801	1.0079	196	8.57545	1.00467	196	14.8285	0.98681	197	11.6428	0.96413	195	9.40423	1.06295	196	10.7206	1.03082	193	8.67121	1.0265	197	15.7607
A0A287A784	Keratin, type II cytoskeletal 8 OS=Sus scrofa OX=9823 GN=KRT8 PE=1 SV=1 - [A0A287A784_PIG]	67.08	29	35	237	489	54.3936	5.8208	1.02898	141	6.54448	0.988703	141	10.2991	1.00679	141	6.9811	1.00058	141	19.9496	0.960195	141	12.0644	0.95137	141	9.40813	1.06286	140	8.61813	1.04331	141	6.60833	0.978844	140	16.1035
O02705	Heat shock protein HSP 90-alpha OS=Sus scrofa OX=9823 GN=HSP90AA1 PE=2 SV=3 - [HS90A_PIG]	59.89	29	48	206	733	84.7217	5.0083	0.995151	94	7.50677	0.983267	93	10.5232	1.01079	94	6.89695	0.941003	92	14.3576	1.08244	94	7.34844	0.963941	94	12.8824	1.02102	94	14.0811	0.950127	94	8.60797	1.11952	94	8.18596
Q6S4N2	Heat shock 70 kDa protein 1B OS=Sus scrofa OX=9823 GN=HSPA1B PE=2 SV=1 - [HS71B_PIG]	57.88	14	33	213	641	70.0551	5.8208	1.03088	60	7.35947	0.948785	59	10.9507	1.04086	60	7.79152	1.0257	59	10.2622	1.03652	60	7.38497	0.952679	60	9.99051	0.918941	60	13.9064	1.03101	60	6.69295	0.964324	60	8.53739
A0A287ACX9	Pyruvate kinase OS=Sus scrofa OX=9823 GN=PKM PE=1 SV=1 - [A0A287ACX9_PIG]	63.09	1	35	161	531	57.996	7.7085	0.813368	1		1.04332	1		0.742491	1		0.828916	1		1.345	1		1.2207	1		0.853591	1		0.935992	1		1.31599	1
P28491	Calreticulin OS=Sus scrofa OX=9823 GN=CALR PE=1 SV=3 - [CALR_PIG]	68.35	29	29	221	417	48.258	4.4624	1.0236	218	7.12822	0.965799	212	9.54604	1.04813	218	8.73043	0.958162	213	21.0402	1.00756	219	9.02161	0.982589	218	11.3116	1.03296	218	14.018	1.02203	219	5.91039	0.96084	213	11.372
K9IVK2	E3 SUMO-protein ligase RanBP2 OS=Sus scrofa OX=9823 GN=RANBP2 PE=2 SV=1 - [K9IVK2_PIG]	40.3	108	109	207	3154	348.444	6.23975	1.08853	206	11.4827	1.07311	206	14.567	1.09223	206	12.0744	0.940464	205	13.6056	0.953798	206	8.37055	0.927252	206	13.7546	0.941332	206	14.1722	0.960827	206	9.39672	0.945201	206	9.10442
F1RKM0	Lamin B1 OS=Sus scrofa OX=9823 GN=LMNB1 PE=1 SV=2 - [F1RKM0_PIG]	64.51	37	41	186	586	66.4456	5.13525	1.03932	156	5.5535	1.00575	157	6.9267	1.00321	157	7.81945	1.06275	157	9.97021	0.94296	157	6.37779	1.01721	157	8.48987	0.999444	157	11.4597	1.01946	156	5.0795	0.926542	155	10.2657
A0A287A7G8	Histone H2B OS=Sus scrofa OX=9823 GN=HIST1H2BJ PE=3 SV=1 - [A0A287A7G8_PIG]	67.11	3	14	349	149	16.7092	10.3892	1.03632	54	8.76051	0.957735	54	10.6917	1.05076	54	9.87913	1.14708	54	12.5632	0.908092	54	10.7815	0.94435	54	12.6706	1.06075	54	11.5447	0.990675	54	6.19769	0.923539	54	10.194
I3LGC2	Ribosome binding protein 1 OS=Sus scrofa OX=9823 GN=RRBP1 PE=1 SV=2 - [I3LGC2_PIG]	54.64	70	71	186	1497	160.66	9.0415	0.988617	183	5.73546	0.986069	183	10.0562	0.996702	183	7.94839	1.01029	183	10.5731	1.01783	183	6.5789	1.04796	183	7.21801	0.979489	183	10.1402	1.02123	183	6.24197	0.953149	183	10.4711
I3LK59	Enolase 1 OS=Sus scrofa OX=9823 GN=ENO1 PE=1 SV=2 - [I3LK59_PIG]	67.05	22	22	232	434	47.2584	6.87354	0.94867	214	6.99049	1.00085	213	7.87473	0.945637	214	8.92211	0.926716	211	16.4515	1.14853	214	12.3658	1.01824	213	9.54776	0.962537	213	14.2129	0.921769	214	15.9644	1.20956	214	16.4334
A0A287AG48	Keratin 7 OS=Sus scrofa OX=9823 GN=KRT7 PE=3 SV=1 - [A0A287AG48_PIG]	65.81	27	36	229	468	51.8277	5.94775	1.0299	104	6.31946	1.00196	102	11.1877	1.01189	104	7.89068	0.996549	103	20.9554	0.962956	104	11.5949	0.985243	103	12.4558	1.00964	104	11.0525	1.03366	104	5.28971	0.980531	104	14.0561
K9J4V0	Small nuclear ribonucleoprotein U5 subunit 200 OS=Sus scrofa OX=9823 GN=SNRNP200 PE=1 SV=1 - [K9J4V0_PIG]	39.33	75	75	190	2136	244.369	6.07471	1.0376	188	6.87324	0.981853	188	9.32076	1.03204	189	6.6676	0.984665	188	12.2607	0.968439	188	5.94987	0.981747	188	8.90606	0.997359	189	10.6054	0.998804	188	6.38075	0.976115	188	9.47952
F1SSN5	Kinectin 1 OS=Sus scrofa OX=9823 GN=KTN1 PE=1 SV=2 - [F1SSN5_PIG]	57.77	72	73	183	1357	156.713	5.65576	1.03062	182	5.38557	1.0093	182	9.21295	1.08337	182	6.71058	0.933872	182	12.0233	0.973685	182	6.3209	0.988706	182	7.99672	0.977038	182	9.47741	1.00764	182	5.17028	0.939939	182	10.0323
F1SB42	Ezrin OS=Sus scrofa OX=9823 GN=EZR PE=1 SV=2 - [F1SB42_PIG]	64.96	33	47	232	585	69.3277	6.02393	0.92535	165	8.76508	0.927233	165	11.1278	0.936542	165	9.88127	1.0496	163	11.9294	1.08976	165	8.60007	1.12287	165	10.353	0.944989	164	11.8634	1.01019	165	6.22796	0.998263	165	10.1145
I3LCA2	Chaperonin containing TCP1 subunit 8 OS=Sus scrofa OX=9823 GN=CCT8 PE=1 SV=2 - [I3LCA2_PIG]	66.3	37	37	159	549	59.9376	5.60498	1.0734	158	6.63063	1.08802	159	10.0633	1.05816	159	6.47767	0.959023	158	11.4997	0.99611	159	6.648	0.963585	158	7.89351	0.892953	159	11.9675	0.877638	158	7.95382	0.986473	159	8.25477
K7GLT8	ATP synthase subunit beta OS=Sus scrofa OX=9823 GN=ATP5B PE=1 SV=2 - [K7GLT8_PIG]	60.18	23	23	139	570	60.7929	5.79541	0.994779	138	6.2844	0.985864	137	7.55452	1.00024	139	6.68298	1.0194	137	14.6925	0.971507	139	9.75879	0.988197	137	9.67531	1.05987	138	10.1158	1.04879	137	6.64972	0.988932	137	11.4342
A0A287BBI5	Glyceraldehyde-3-phosphate dehydrogenase OS=Sus scrofa OX=9823 GN=GAPDH PE=1 SV=1 - [A0A287BBI5_PIG]	60	14	16	140	325	35.0288	8.1333	0.947094	135	9.17012	0.971213	135	8.57975	0.955849	136	7.09137	0.935779	136	16.5312	1.18864	136	9.84623	1.00269	134	8.25231	1.00722	136	15.4238	0.913192	135	10.9536	1.23369	136	13.9353
F1SU03	Heparan sulfate proteoglycan 2 OS=Sus scrofa OX=9823 GN=HSPG2 PE=1 SV=3 - [F1SU03_PIG]	22.67	79	79	177	4323	461.062	6.55127	0.978123	177	5.36005	0.980186	177	11.0487	0.986807	177	7.77571	1.05819	176	11.6464	0.996578	177	7.19018	1.05108	177	9.0797	0.992419	177	11.1402	0.966636	177	6.74377	1.02796	177	8.39733
F1SJB5	Annexin OS=Sus scrofa OX=9823 GN=ANXA1 PE=1 SV=3 - [F1SJB5_PIG]	69.65	25	25	144	346	38.7201	6.81494	0.954742	144	7.07617	1.00904	143	7.62781	0.943314	144	8.20016	0.872955	144	13.9402	1.21685	144	9.79851	1.0354	143	7.56067	0.888015	144	13.9304	0.867517	143	12.8234	1.26607	144	11.188
A0A0B8RSH5	Nuclear mitotic apparatus protein 1 OS=Sus scrofa domesticus OX=9825 GN=NUMA1 PE=4 SV=1 - [A0A0B8RSH5_PIG]	45.07	2	91	193	2088	233.42	5.73193	0.766123	3	7.14803	0.811925	3	10.3697	0.854331	3	9.63034	1.16944	3	12.2861	1.16911	3	0.583236	1.15794	3	4.48363	1.03598	3	12.8596	1.15722	3	1.57584	0.967618	3	2.38392
P11607	Sarcoplasmic/endoplasmic reticulum calcium ATPase 2 OS=Sus scrofa OX=9823 GN=ATP2A2 PE=1 SV=1 - [AT2A2_PIG]	44.91	44	44	154	1042	114.718	5.33838	1.02071	154	6.96362	0.982138	154	10.0303	0.993934	154	7.8632	1.06321	154	14.7952	0.949084	154	9.20773	1.00547	154	9.70681	0.986921	154	11.7911	1.04694	154	6.44026	0.949048	154	11.7661
F1SUX4	Nuclear mitotic apparatus protein 1 OS=Sus scrofa OX=9823 GN=NUMA1 PE=1 SV=3 - [F1SUX4_PIG]	43.77	1	90	193	2102	235.103	5.71924	1.00578	3	7.49021	1.01706	3	0.0918633	0.975058	3	15.8167	0.932369	3	5.94362	1.04673	3	4.34996	1.06675	3	12.7123	0.934494	3	1.41154	1.00761	3	2.91087	0.997193	3	5.07277
Q0Z8U2	40S ribosomal protein S3 OS=Sus scrofa OX=9823 GN=RPS3 PE=1 SV=1 - [RS3_PIG]	77.37	18	18	127	243	26.6714	9.65674	0.98227	126	6.95232	0.961731	126	14.802	1.00658	126	9.12026	1.00146	121	19.429	1.03959	126	9.26332	1.02901	126	9.85432	1.03721	123	12.4115	1.02386	125	7.58187	1.00785	125	15.1286
A0A287AXS7	ADP/ATP translocase 3 OS=Sus scrofa OX=9823 GN=SLC25A6 PE=3 SV=1 - [A0A287AXS7_PIG]	66.44	7	23	203	298	32.8993	9.75928	1.01463	94	6.28761	0.935797	94	8.74173	1.02011	94	7.18704	1.19238	94	8.98004	0.927689	94	6.83471	0.931086	93	11.7305	1.10251	94	10.9225	1.03151	91	8.09588	0.94242	94	14.5967
A0A287AWZ3	Histone H2B OS=Sus scrofa OX=9823 GN=LOC100515302 PE=3 SV=1 - [A0A287AWZ3_PIG]	61.9	1	10	208	126	13.9295	10.3159	0.913205	1		1.04056	1		0.856098	1		1.08184	1		0.981397	1		1.02871	1		1.21039	1		0.993454	1		1.11825	1
F1SML4	Staphylococcal nuclease and tudor domain containing 1 OS=Sus scrofa OX=9823 GN=SND1 PE=1 SV=2 - [F1SML4_PIG]	61.43	48	50	145	910	101.835	7.13721	1.01745	141	7.74487	1.01111	141	6.7221	1.03262	141	7.39283	0.979606	141	10.4486	1.0151	141	6.94162	1.01031	141	8.34038	0.969873	141	12.3872	0.982284	141	6.27482	0.930696	141	9.2745
Q27HS3	Vascular smooth muscle alpha-actin (Fragment) OS=Sus scrofa OX=9823 PE=2 SV=1 - [Q27HS3_PIG]	90.41	2	8	223	73	7.89795	8.19189	1.21865	2	8.87869	1.03809	2	36.0005	1.0985	2	13.849	0.852564	2	1.97013	1.01642	2	4.41252	0.836587	2	11.6449	0.876319	2	5.07518	0.942613	2	11.6766	0.930062	2	13.2372
F1S300	Translocated promoter region, nuclear basket protein OS=Sus scrofa OX=9823 GN=TPR PE=1 SV=3 - [F1S300_PIG]	36.92	93	94	210	2438	274.554	5.04639	1.01148	205	4.74621	1.01756	206	8.86734	0.991251	207	6.55226	0.969958	205	10.7595	1.01402	207	6.0992	1.06905	206	8.17226	0.920242	207	11.9477	1.00645	206	4.72779	0.957109	206	7.50775
F1RGJ2	Catenin alpha 1 OS=Sus scrofa OX=9823 GN=CTNNA1 PE=1 SV=3 - [F1RGJ2_PIG]	50.09	44	44	127	1090	118.157	8.52881	1.05526	127	6.62078	1.01692	126	9.16823	1.04082	127	7.42065	1.02297	126	10.6205	0.96244	127	7.38566	0.975008	127	9.3347	0.987057	127	10.4568	0.987293	127	6.49077	0.948595	127	7.88353
F1SS26	Uncharacterized protein OS=Sus scrofa OX=9823 GN=THBS1 PE=1 SV=2 - [F1SS26_PIG]	45.56	48	48	155	1170	129.463	4.89404	0.914848	154	5.01329	0.929233	154	9.7073	0.995812	154	5.86581	1.07717	155	11.3629	1.02571	154	6.43914	1.1011	155	9.82365	0.954942	154	12.3438	1.01341	155	7.364	1.02273	154	9.21578
F1S8L9	Heterogeneous nuclear ribonucleoprotein U OS=Sus scrofa OX=9823 GN=HNRNPU PE=1 SV=3 - [F1S8L9_PIG]	44.65	2	38	170	804	88.3581	5.73193	1.26455	10	13.0116	1.1423	10	26.5631	1.20675	10	8.91407	0.916858	10	11.3051	0.888037	10	12.188	0.752199	10	25.4978	0.928199	10	31.9717	0.799857	10	7.13348	0.737492	10	30.2774
F1SFZ8	Talin-1 OS=Sus scrofa OX=9823 GN=TLN1 PE=1 SV=3 - [F1SFZ8_PIG]	38.29	77	78	137	2541	269.66	6.11279	0.984717	136	5.21107	1	136	8.94825	0.991031	136	6.30065	0.97926	136	10.7407	1.05352	136	6.00273	0.993417	136	6.3563	1.00857	136	10.1349	0.986893	136	6.39136	1.04937	136	8.21296
A0A286ZVL0	Heterogeneous nuclear ribonucleoprotein U OS=Sus scrofa OX=9823 GN=HNRNPU PE=1 SV=1 - [A0A286ZVL0_PIG]	45.21	3	39	172	825	90.6091	5.85889	1.23087	12	5.79371	1.27655	12	5.89687	1.25522	12	4.79331	0.978599	12	8.16513	0.832773	12	7.44989	0.798344	12	9.01408	0.909685	12	12.0568	0.819458	12	8.07578	0.784398	12	13.4094
Q29574	Histone H2B (Fragment) OS=Sus scrofa OX=9823 PE=2 SV=1 - [Q29574_PIG]	75.36	2	8	229	69	7.62503	10.1108	0.908294	5	5.26571	1.02592	5	11.4353	0.926763	5	13.1143	0.943205	5	18.5973	1.01766	5	5.20626	1.04605	5	19.0013	1.11394	5	12.507	1.01351	5	4.89225	1.12595	5	9.9401
F1SPP8	Cytoskeleton-associated protein 4 OS=Sus scrofa OX=9823 GN=CKAP4 PE=1 SV=3 - [F1SPP8_PIG]	65.48	34	35	123	591	64.4993	5.66846	0.999948	121	6.25985	1.01217	121	10.8224	0.966471	122	8.44049	1.04687	121	12.2272	0.959967	122	6.52663	1.03526	121	7.8845	1.01974	121	12.8216	1.05242	121	5.91071	0.938945	122	9.57901
I3LIC2	Leucine rich pentatricopeptide repeat containing OS=Sus scrofa OX=9823 GN=LRPPRC PE=1 SV=2 - [I3LIC2_PIG]	44.85	61	62	193	1369	155.883	6.48096	1.01066	189	5.33181	0.949081	189	10.6764	1.01225	189	7.9489	1.0861	189	11.1695	0.956502	189	8.54587	0.993016	189	8.27934	1.03854	189	10.6669	1.03335	189	5.63357	0.955444	189	9.77926
Q06AS6	G protein subunit alpha i2 OS=Sus scrofa OX=9823 GN=GNAI2 PE=1 SV=1 - [Q06AS6_PIG]	56.9	8	17	103	355	40.4391	5.5415	0.995689	27	6.76105	0.939225	27	7.45314	1.01863	27	6.35078	0.977049	27	11.0711	0.994901	27	7.56688	1.00355	27	9.26418	1.04026	27	11.5824	1.03278	27	5.6638	0.987797	27	10.6398
Q53DY5	Histone H1.3-like protein OS=Sus scrofa OX=9823 PE=2 SV=1 - [Q53DY5_PIG]	55.66	7	19	173	221	22.1432	10.9604	1.0385	29	5.30272	1.05294	29	16.3991	1.04556	29	9.02981	1.32515	29	18.7583	0.753481	29	15.4606	1.02272	29	11.6262	0.97056	29	20.9296	0.970992	29	6.92834	0.918623	29	9.14151
Q4TTS4	Histone H1.2-like protein OS=Sus scrofa OX=9823 PE=3 SV=1 - [Q4TTS4_PIG]	53.99	8	17	207	213	21.3867	11.0044	1.03627	78	11.7896	1.05884	77	17.3192	1.02138	76	18.28	1.10278	73	25.6264	0.887053	78	30.5966	1.07264	78	15.078	0.93726	72	20.6794	0.941576	77	13.1959	0.959485	74	15.4569
P26234	Vinculin OS=Sus scrofa OX=9823 GN=VCL PE=1 SV=4 - [VINC_PIG]	55.15	59	59	129	1135	123.867	5.80811	0.826137	127	9.33855	0.86002	127	11.5974	0.83242	128	12.5957	1.08124	125	11.576	1.15494	128	8.75201	1.13221	127	10.4441	1.07466	128	11.0699	1.05631	127	6.58655	1.15256	128	9.09884
A0A286ZZB7	Histone cluster 1 H1 family member e OS=Sus scrofa OX=9823 GN=HIST1H1E PE=3 SV=1 - [A0A286ZZB7_PIG]	55.71	5	18	179	219	21.9801	11.1069	1.08162	16	7.48255	0.968331	16	13.9497	1.13529	16	13.6668	1.36225	16	22.5675	0.702554	16	24.2107	0.94305	16	20.8085	0.998169	16	12.5422	0.965912	16	5.0508	0.882879	16	12.8039
F2Z565	Solute carrier family 25 member 5 OS=Sus scrofa OX=9823 GN=SLC25A5 PE=1 SV=1 - [F2Z565_PIG]	63.76	6	20	150	298	32.9342	9.77393	0.996576	23	3.8979	0.932704	23	10.8469	1.00777	23	7.94476	1.15512	23	13.3099	0.92214	23	5.96015	0.960813	23	35.6198	1.05952	23	28.1416	1.05119	23	7.60158	0.966498	23	8.43757
F1S9K5	Glutamyl-prolyl-tRNA synthetase OS=Sus scrofa OX=9823 GN=EPRS PE=1 SV=2 - [F1S9K5_PIG]	46.03	61	62	152	1512	169.912	7.1958	0.952878	150	5.39758	0.920652	150	8.34719	0.965172	150	6.28872	1.00305	148	10.7501	1.1016	150	8.12157	1.03525	150	8.30961	0.997107	147	9.969	0.989083	150	7.22641	1.09264	150	7.84551
A0A287BAD8	LIM domain 7 OS=Sus scrofa OX=9823 GN=LMO7 PE=1 SV=1 - [A0A287BAD8_PIG]	53.68	3	64	166	1304	147.452	6.59521	1.0748	5	4.89572	0.907788	5	7.82175	1.12187	5	3.83795	0.940214	5	1.64583	0.980099	5	2.49834	0.883477	5	16.0703	0.977606	5	12.2096	1.02691	5	5.33992	0.951496	5	6.56454
F1S663	Uncharacterized protein OS=Sus scrofa OX=9823 GN=LAMC1 PE=1 SV=2 - [F1S663_PIG]	34.65	46	46	121	1469	162.741	5.12256	0.97813	120	4.58237	0.984487	120	8.06551	0.956996	121	6.89069	0.979322	119	10.6738	1.03231	121	8.0753	1.08955	120	8.13552	1.00978	121	9.22137	0.952754	120	6.75192	1.03575	121	8.76809
F1RHH8	Pre-mRNA processing factor 8 OS=Sus scrofa OX=9823 GN=PRPF8 PE=1 SV=3 - [F1RHH8_PIG]	34.95	81	83	190	2335	273.427	8.83643	1.02023	186	6.96786	0.976324	186	9.66587	1.03913	186	5.91432	1.02172	185	9.54692	0.962715	186	7.65585	0.959218	186	8.50517	1.02417	186	11.1706	1.00287	186	6.37738	0.981423	186	10.8762
A0A287AZD3	LIM domain 7 OS=Sus scrofa OX=9823 GN=LMO7 PE=1 SV=1 - [A0A287AZD3_PIG]	41.46	1	62	165	1621	183.94	6.39209	1.03153	4	1.84226	0.976431	4	3.25617	1.05945	4	2.46727	0.99156	4	5.67407	0.953685	4	2.70006	0.987519	4	5.32814	1.01079	4	0.662574	1.02121	4	5.83746	0.995312	4	13.2195
F1S420	Heterogeneous nuclear ribonucleoprotein A/B OS=Sus scrofa OX=9823 GN=HNRNPAB PE=1 SV=3 - [F1S420_PIG]	49.66	14	17	107	298	31.6265	7.91357	1.06434	81	10.7649	1.0312	80	11.4778	1.09891	81	9.58393	0.907076	79	19.9017	0.944008	81	9.1886	0.937974	79	12.378	1.00352	81	12.6135	0.992313	81	5.92188	0.931213	81	14.7651
F1RFI1	Elongation factor Tu OS=Sus scrofa OX=9823 GN=TUFM PE=1 SV=1 - [F1RFI1_PIG]	64.38	26	26	126	452	49.42	7.18115	1.02933	126	5.41935	0.97328	126	6.70922	1.00336	126	6.59821	1.0729	126	11.3438	0.960389	126	6.94453	1.00198	125	7.82253	1.01874	126	11.1335	1.00641	126	6.223	0.941849	126	9.89822
A5A8V7	Heat shock 70 kDa protein 1-like OS=Sus scrofa OX=9823 GN=HSPA1L PE=2 SV=1 - [HS71L_PIG]	27.15	1	15	147	641	70.3002	6.354	1.01907	2	2.15147	0.943128	2	1.8867	1.07273	2	5.35346	0.922525	2	24.3511	1.03486	2	7.65112	0.897162	2	16.3885	0.99844	2	15.3977	1.05941	2	3.36198	1.06903	2	11.1171
P00346	Malate dehydrogenase, mitochondrial OS=Sus scrofa OX=9823 GN=MDH2 PE=1 SV=2 - [MDHM_PIG]	66.27	20	20	131	338	35.5717	8.67529	1.00655	131	5.8886	0.959415	131	7.66663	1.02559	131	5.02444	1.09892	131	9.45237	0.959629	131	6.86499	0.991395	131	8.75094	1.01258	131	12.1535	1.02345	129	4.6342	0.927923	131	11.0489
P33198	Isocitrate dehydrogenase [NADP], mitochondrial (Fragment) OS=Sus scrofa OX=9823 GN=IDH2 PE=1 SV=1 - [IDHP_PIG]	67.93	25	27	115	421	47.4962	8.54346	1.00326	111	5.19687	0.951145	111	10.922	1.002	111	6.96318	1.05879	111	10.9346	0.973196	111	7.233	1.01145	111	9.50742	1.01911	111	10.3463	1.03189	111	5.49448	0.955643	111	8.83283
I3LR32	Chaperonin containing TCP1 subunit 5 OS=Sus scrofa OX=9823 GN=CCT5 PE=1 SV=2 - [I3LR32_PIG]	76.52	38	39	138	541	59.6259	5.8208	1.06682	134	5.92092	1.06357	133	8.3267	1.06723	133	7.9429	0.987313	133	10.2614	1.00067	134	6.52903	0.967083	134	9.16244	0.894476	133	12.4811	0.901596	133	8.94774	0.983895	134	9.80455
F1RVA0	Histone H3 OS=Sus scrofa OX=9823 GN=HIST1H3E PE=2 SV=2 - [F1RVA0_PIG]	61.76	1	10	230	136	15.3945	11.1216	0.989247	52	8.8431	0.981362	48	14.653	1.15251	51	12.5026	1.11142	44	16.4079	0.945988	51	16.0248	0.938034	48	11.5863	1.11576	50	17.7529	1.00366	48	15.2569	1.0998	49	16.8598
K7GP99	Interleukin enhancer binding factor 3 OS=Sus scrofa OX=9823 GN=ILF3 PE=1 SV=2 - [K7GP99_PIG]	45.95	1	29	151	703	76.7882	7.88428	1.17099	3	1.78476	0.990781	3	1.79534	1.1153	3	0.124394	1.10038	3	2.98444	0.833543	3	0.0650819	0.905496	3	0.309927	0.969734	3	2.19749	0.95301	3	1.05369	0.947043	3	2.87766
A0A287AWI9	Eukaryotic translation elongation factor 2 OS=Sus scrofa OX=9823 GN=EEF2 PE=1 SV=1 - [A0A287AWI9_PIG]	55.13	45	47	185	858	95.2929	6.82959	0.911107	181	7.71289	0.957566	181	9.02617	0.900612	181	10.5839	0.980693	177	14.898	1.18389	181	10.8457	1.04703	181	11.79	0.973033	179	13.8395	0.930266	180	9.94331	1.21554	179	12.2999
A0A0B8RSR5	Interleukin enhancer binding factor 3, 90kDa OS=Sus scrofa domesticus OX=9825 GN=ILF3 PE=4 SV=1 - [A0A0B8RSR5_PIG]	36.61	1	29	149	885	95.2581	8.71924	1.3813	1		1.33569	1		1.13374	1		0.855184	1		0.837134	1		0.784803	1		0.846217	1		0.77363	1		0.836492	1
F2Z5G3	Calmodulin OS=Sus scrofa OX=9823 GN=CALM3 PE=1 SV=1 - [F2Z5G3_PIG]	57.72	9	9	102	149	16.8268	4.22119	1.00064	100	8.85866	1.06477	99	18.0502	1.00301	100	13.3463	0.832583	90	17.6725	1.08007	100	7.90142	1.01207	100	17.3487	0.985063	96	20.7458	0.983548	97	13.2351	1.01664	93	14.9027
Q06AS8	G protein subunit alpha i3 OS=Sus scrofa OX=9823 GN=GNAI3 PE=1 SV=1 - [Q06AS8_PIG]	46.05	6	15	93	354	40.5203	5.69385	0.98245	17	6.66689	0.964588	17	4.59866	1.04466	17	5.4978	1.02562	17	13.2515	0.984985	17	7.96473	1.00436	17	4.83153	1.0187	17	6.57184	0.998593	17	6.75801	1.02933	17	13.7599
D0G0C9	Chaperonin containing TCP1, subunit 7 (Eta) OS=Sus scrofa OX=9823 GN=CCT7 PE=1 SV=1 - [D0G0C9_PIG]	68.51	32	33	139	543	59.4359	7.15186	1.03726	136	8.47877	1.06299	136	9.42866	1.04106	136	9.76875	0.984169	135	17.0524	0.984416	136	8.69671	0.97212	135	8.49854	0.950984	136	16.387	0.926807	135	10.1233	0.994032	136	9.13428
F1SKQ0	DEAD-box helicase 17 OS=Sus scrofa OX=9823 GN=DDX17 PE=1 SV=3 - [F1SKQ0_PIG]	55.05	27	37	133	634	70.536	8.67529	1.09937	88	7.20857	1.03566	87	7.95714	1.06977	88	7.45303	0.961798	88	12.1645	0.937129	88	7.12269	0.951731	88	9.37459	0.99149	87	12.6129	0.983157	88	6.10294	0.921416	88	7.8934
F2Z5T5	Tubulin alpha chain OS=Sus scrofa OX=9823 GN=TUBA1B PE=3 SV=2 - [F2Z5T5_PIG]	61.54	1	19	117	416	46.2678	5.08447	0.964082	1		0.839495	1		0.969535	1		1.017	1		1.16506	1		0.916213	1		1.02142	1		0.966849	1		1.30795	1
A0A287AEH1	Laminin subunit alpha 5 OS=Sus scrofa OX=9823 GN=LAMA5 PE=4 SV=1 - [A0A287AEH1_PIG]	19.88	51	60	111	3677	395.406	6.7417	0.977416	92	5.11609	0.958559	91	8.62395	0.961426	92	8.25894	1.06734	91	12.497	1.0006	92	6.60448	1.03066	92	8.89186	1.10137	91	10.5603	0.96709	92	7.30473	1.0474	91	8.9532
F1RYV9	Tubulin alpha chain OS=Sus scrofa OX=9823 GN=LOC100127131 PE=3 SV=3 - [F1RYV9_PIG]	59.42	1	19	114	414	46.0597	5.12256	0.907359	1		0.79652	1		1.16296	1		1.23113	1		1.06665	1		0.896478	1		1.08298	1		1.0229	1		0.888843	1
F1SQK1	Reticulon OS=Sus scrofa OX=9823 GN=RTN4 PE=1 SV=3 - [F1SQK1_PIG]	44.26	27	35	145	1141	123.889	4.55127	1.07269	53	7.20066	1.03452	52	11.7498	1.06068	53	9.18407	0.915994	53	11.0265	0.965993	53	8.48943	0.964846	53	9.91549	0.958842	53	10.2633	0.976896	53	6.7204	0.935823	53	9.26356
I3LCP0	Alpha-actinin-2 OS=Sus scrofa OX=9823 GN=ACTN2 PE=4 SV=2 - [I3LCP0_PIG]	18.84	1	18	124	876	101.451	5.37646	1.0895	1		0.836093	1		1.04347	1		1.11084	1		1.00182	1		0.906811	1		1.04009	1		0.981429	1		1.02272	1
I3LLD5	Eukaryotic translation initiation factor 4A1 OS=Sus scrofa OX=9823 GN=EIF4A1 PE=1 SV=2 - [I3LLD5_PIG]	51.28	10	22	106	390	44.4639	5.56689	1.04236	44	5.1912	1.00696	44	9.13099	1.04089	44	7.6041	0.927912	44	12.9325	1.06089	44	5.88918	0.902751	44	11.1583	1.05659	44	14.1773	0.931912	44	6.31359	1.05307	44	7.50931
F1SAE9	Laminin subunit beta 1 OS=Sus scrofa OX=9823 GN=LAMB1 PE=1 SV=3 - [F1SAE9_PIG]	29.27	47	48	115	1756	194.051	4.91943	0.977678	114	5.01996	0.973264	114	9.2363	0.971541	114	9.17703	0.997994	114	12.679	1.01531	114	5.72516	1.06442	114	9.38806	1.02655	114	9.08318	0.965563	114	7.01114	1.00923	114	8.24431
M3V815	Heterogeneous nuclear ribonucleoprotein R OS=Sus scrofa OX=9823 GN=HNRNPR PE=1 SV=1 - [M3V815_PIG]	43.76	4	29	126	633	70.8863	8.1333	1.04598	19	4.84434	1.0415	19	10.3167	1.04839	19	4.95057	0.985568	19	10.1724	0.933614	19	5.78035	0.959827	19	5.0155	1.00693	19	4.38554	1.01617	19	5.59455	0.914807	19	6.34678
A0A287BFC9	Dolichyl-diphosphooligosaccharide--protein glycosyltransferase subunit 1 OS=Sus scrofa OX=9823 GN=RPN1 PE=3 SV=1 - [A0A287BFC9_PIG]	50.58	28	28	145	599	66.9139	6.41748	1.00303	145	7.99856	0.996095	144	9.96851	0.996854	145	7.49251	1.0624	145	14.2275	0.947347	145	7.74498	1.00029	145	8.03059	1.04542	144	12.1411	1.03431	145	5.86939	0.971409	145	13.2081
O46374	DNA topoisomerase 2-alpha OS=Sus scrofa OX=9823 GN=TOP2A PE=2 SV=1 - [TOP2A_PIG]	39.73	48	61	143	1533	174.198	8.68994	1.03934	110	6.44725	0.966364	110	8.89043	1.02832	110	6.21575	1.0837	109	10.7847	0.944278	110	6.77412	0.974192	110	8.13839	1.01804	110	9.22963	1.02581	110	6.12338	0.955873	110	8.47112
I3L9J4	Uncharacterized protein OS=Sus scrofa OX=9823 GN=CCT6A PE=1 SV=2 - [I3L9J4_PIG]	49.34	24	24	106	531	57.9336	6.75635	1.06313	105	8.89656	1.04065	104	12.2391	1.06737	105	8.14347	0.997026	104	18.3785	0.979541	105	6.88056	0.954359	104	7.42113	0.915149	104	21.6706	0.931665	105	13.0022	0.980286	105	7.67137
Q29554	Trifunctional enzyme subunit alpha, mitochondrial OS=Sus scrofa OX=9823 GN=HADHA PE=1 SV=1 - [ECHA_PIG]	46.53	1	31	120	763	83.0539	9.20264	1.00071	5	3.72997	0.911927	5	2.58318	0.959462	5	11.4829	1.01773	5	17.4535	1.00455	5	2.48916	1.01262	5	14.9528	1.10063	5	12.0671	1.01899	5	1.62228	1.01535	5	4.26709
I3LQS0	Uncharacterized protein OS=Sus scrofa OX=9823 GN=HNRNPK PE=1 SV=2 - [I3LQS0_PIG]	61.36	23	24	115	440	48.5232	5.45264	1.11556	105	7.96667	1.11461	104	11.4023	1.10558	105	8.48205	0.87473	104	16.4013	0.946719	105	9.14806	0.893461	105	9.58575	0.978043	105	9.60712	0.96509	105	8.19307	0.948366	105	9.59076
A0A286ZIE8	Solute carrier family 25 member 4 OS=Sus scrofa OX=9823 GN=SLC25A4 PE=1 SV=1 - [A0A286ZIE8_PIG]	58.72	4	16	125	298	33.0052	9.80322	0.97143	6	10.2966	0.847845	6	4.35121	1.04848	6	6.75324	1.24034	6	19.9041	0.887361	6	8.77626	0.884145	6	7.65478	1.20996	6	3.49437	1.11221	6	6.02105	0.984056	6	5.08574
Q8WNW3	Junction plakoglobin OS=Sus scrofa OX=9823 GN=Jup PE=2 SV=1 - [PLAK_PIG]	59.33	28	33	89	745	81.7978	6.13818	1.05188	79	7.46338	1.02227	79	8.30619	1.06479	79	6.43529	0.999167	79	9.55123	0.952173	79	8.84576	0.940002	79	7.2868	0.979187	79	12.4739	0.994534	79	4.21593	0.903736	78	13.2101
F2Z558	14-3-3 protein zeta/delta OS=Sus scrofa OX=9823 GN=YWHAZ PE=1 SV=3 - [F2Z558_PIG]	75.51	14	21	111	245	27.7277	4.79248	0.952564	91	5.92842	0.960284	90	10.3351	1.00212	91	8.76067	0.924779	88	12.1145	1.11698	91	8.84145	1.00563	91	10.2913	1.00765	91	13.1833	0.962881	90	9.12241	1.12511	89	11.6019
A0A286ZRU9	Uncharacterized protein OS=Sus scrofa OX=9823 GN=SERPINH1 PE=1 SV=1 - [A0A286ZRU9_PIG]	51.91	16	20	96	418	46.4953	8.96826	0.996841	77	5.12307	1.00719	77	10.1875	0.957354	77	7.78614	1.03307	77	11.4902	1.0082	77	6.18546	1.01515	77	7.88997	1.04019	77	11.9849	1.02135	77	6.92147	1.00071	77	9.92136
B2ZF49	Hydroxyacyl-coenzyme A dehydrogenase/3-ketoacyl-coenzyme A thiolase/enoyl-coenzyme A hydratase alpha subunit OS=Sus scrofa OX=9823 GN=HADHA PE=2 SV=1 - [B2ZF49_PIG]	46.53	1	31	119	763	83.197	9.20264	1.00409	4	2.431	0.985766	4	6.21666	0.991836	4	5.05665	1.0618	4	3.84687	0.97468	4	1.79252	0.994846	4	3.18553	1.00871	4	5.27513	1.03061	4	1.68493	0.974907	4	3.18898
A0A286ZRB3	Histone cluster 2 H3 pseudogene 2 OS=Sus scrofa OX=9823 GN=HIST2H3PS2 PE=1 SV=1 - [A0A286ZRB3_PIG]	64.62	1	10	218	130	14.6241	11.1362	0.991267	40	7.81229	1.01099	40	14.1352	1.04158	40	10.9445	1.00517	39	12.4722	1.00338	40	11.8527	0.867469	35	14.1931	1.19182	40	20.6192	1.03107	39	17.6591	1.07259	40	15.1141
P00336	L-lactate dehydrogenase B chain OS=Sus scrofa OX=9823 GN=LDHB PE=1 SV=3 - [LDHB_PIG]	42.51	6	13	70	334	36.5891	5.85889	0.956109	34	5.3036	0.971601	34	6.54488	0.924966	34	5.57492	0.903192	34	13.9032	1.21177	34	4.43471	1.03854	34	4.53844	0.926786	34	11.5868	0.85242	34	7.40888	1.26667	34	6.91745
F1RVE7	Integrin beta OS=Sus scrofa OX=9823 GN=ITGB1 PE=1 SV=1 - [F1RVE7_PIG]	31.45	25	25	108	798	88.185	5.42725	0.993142	108	6.46331	0.953867	107	8.5074	0.990741	108	6.45124	1.04366	107	10.6679	0.977913	108	8.32404	1.03959	107	10.0812	1.04433	108	14.601	1.02023	108	6.52246	0.985508	107	9.32769
F1SEN1	Annexin OS=Sus scrofa OX=9823 GN=ANXA8 PE=1 SV=2 - [F1SEN1_PIG]	55.66	17	17	85	327	36.7245	5.32568	0.923977	85	6.27199	0.985718	85	6.57995	0.914769	85	6.32054	0.857876	84	11.5662	1.26195	85	6.7628	1.06004	85	6.14408	0.913992	84	11.0898	0.828898	85	11.3325	1.34327	85	11.7786
A0A287AVQ1	DEAD-box helicase 3, X-linked OS=Sus scrofa OX=9823 GN=DDX3X PE=1 SV=1 - [A0A287AVQ1_PIG]	57.51	37	38	123	659	72.902	7.59131	1.00357	115	6.36154	0.976706	114	9.49097	1.01186	115	8.12376	1.06387	114	13.2297	0.981343	115	7.9299	0.995805	115	9.67501	0.988663	114	10.6561	0.989907	114	8.5743	0.956982	115	10.4864
F1SB90	G protein subunit alpha i1 OS=Sus scrofa OX=9823 GN=GNAI1 PE=1 SV=3 - [F1SB90_PIG]	34.75	4	13	83	354	40.3352	5.97314	1.00247	7	0.961061	0.99169	7	14.7188	1.05473	7	6.01352	0.961322	7	15.1745	0.981133	7	13.8547	1.01768	7	7.58859	1.00802	7	1.88123	0.993003	7	7.95036	1.01405	7	10.3662
A0A287A1G6	Hexokinase-1 OS=Sus scrofa OX=9823 GN=HK1 PE=1 SV=1 - [A0A287A1G6_PIG]	44.37	32	40	103	915	102.228	6.7417	1.01922	86	5.78618	0.963911	86	8.34084	1.01922	86	5.4587	1.05675	86	9.34582	0.947701	86	5.67267	0.99809	86	7.37912	1.02399	85	10.1207	1.02194	86	4.8646	0.979465	86	9.37718
F2Z5U4	Ras-related protein Rab-1A OS=Sus scrofa OX=9823 GN=RAB1A PE=1 SV=2 - [F2Z5U4_PIG]	80.98	7	15	126	205	22.6634	6.21436	0.999431	51	6.62473	0.964324	50	9.93115	0.986347	51	13.3423	1.10163	51	13.2613	0.980074	51	10.7046	0.991413	51	13.4098	1.0707	51	17.5732	1.0443	51	5.57295	0.991746	51	15.3867
I3L7E5	DNA helicase OS=Sus scrofa OX=9823 GN=MCM3 PE=1 SV=2 - [I3L7E5_PIG]	50.37	38	38	88	808	90.913	5.80811	1.05721	87	4.44382	0.983745	87	11.6393	1.02226	87	6.03913	0.940646	87	14.351	0.983533	87	6.64381	0.938065	87	11.2944	1.07674	87	9.71893	1.0212	87	6.03265	1.02473	87	9.01084
F2Z5G2	Structural maintenance of chromosomes protein OS=Sus scrofa OX=9823 GN=SMC3 PE=1 SV=3 - [F2Z5G2_PIG]	46.67	54	56	125	1217	141.454	7.18115	1.0217	121	6.68276	1.00259	121	10.6623	1.01629	121	6.21287	0.94022	121	12.9103	0.995911	121	6.94839	0.995399	121	7.06618	1.00445	120	9.62165	1.00784	121	6.16681	0.978813	120	10.6512
Q29214	60S acidic ribosomal protein P0 OS=Sus scrofa OX=9823 GN=RPLP0 PE=1 SV=2 - [RLA0_PIG]	55.03	14	14	96	318	34.3369	5.97314	0.973129	96	6.39629	0.926888	96	10.12	0.996578	96	7.30539	1.05061	95	9.49936	1.01916	96	6.73233	1.01189	95	9.87976	1.06822	96	13.6897	1.03783	95	6.8115	0.971608	96	10.8811
A0A287ALA0	Uncharacterized protein OS=Sus scrofa OX=9823 GN=BASP1 PE=1 SV=1 - [A0A287ALA0_PIG]	82.89	19	19	84	228	23.0741	4.60205	0.978162	83	5.07768	0.976782	84	10.0429	1.04173	84	8.27555	0.977703	84	9.88724	1.00761	84	7.07036	1.03118	83	11.4303	1.00837	84	12.8426	1.05259	83	6.46555	0.90723	84	9.27309
F1RK45	Heat shock protein 75 kDa, mitochondrial OS=Sus scrofa OX=9823 GN=TRAP1 PE=1 SV=3 - [F1RK45_PIG]	47.63	31	32	89	716	80.9066	6.75635	1.00855	81	5.29884	0.991659	81	8.88236	0.991821	81	5.69728	1.04544	81	10.7268	0.97455	81	6.05755	1.00273	81	6.59013	1.05243	81	11.1208	1.01857	81	5.73402	0.962134	81	7.33247
A0A286ZY30	KH-type splicing regulatory protein OS=Sus scrofa OX=9823 GN=KHSRP PE=1 SV=1 - [A0A286ZY30_PIG]	43.7	24	30	104	714	73.2981	7.29834	1.10826	84	10.9063	1.1191	85	16.2375	1.10348	86	9.58288	0.944838	85	14.9649	0.927845	86	9.81919	0.906123	86	11.7911	0.923104	86	14.0644	0.921294	86	10.1429	0.905167	85	13.7776
K7GPD4	Integrin subunit beta 4 OS=Sus scrofa OX=9823 GN=ITGB4 PE=1 SV=2 - [K7GPD4_PIG]	32.36	44	44	100	1514	167.591	6.34131	0.98525	100	5.49263	0.963626	100	7.53959	0.974089	100	6.25173	1.0279	100	11.6076	0.983806	100	7.95383	0.99901	100	9.12544	1.10345	100	11.0154	1.03024	100	6.29873	1.01336	100	10.6838
A0A287B6J6	Heat shock protein family A (Hsp70) member 4 OS=Sus scrofa OX=9823 GN=HSPA4 PE=1 SV=1 - [A0A287B6J6_PIG]	57.9	44	46	116	848	95.3638	5.31299	1.03389	113	6.83465	1.04445	114	9.73092	1.00637	113	8.33075	0.871451	112	14.2933	1.09197	113	6.9847	0.988543	113	9.27829	0.937947	113	10.2637	0.935332	114	6.44438	1.08312	113	8.049
O62788	Beta actin (Fragment) OS=Sus scrofa OX=9823 PE=2 SV=1 - [O62788_PIG]	70.73	1	7	217	82	9.40374	7.04932	0.988424	2	3.71963	0.776937	2	14.6722	1.13264	2	9.73066	0.915241	2	13.226	1.03933	2	2.95168	1.00172	2	12.4383	1.07124	2	22.592	0.947061	2	11.9615	1.11761	2	26.3162
F1SSA6	Uncharacterized protein OS=Sus scrofa OX=9823 PE=1 SV=3 - [F1SSA6_PIG]	48.58	35	49	116	951	110.649	5.43994	0.911364	67	6.39661	0.918733	67	7.9522	0.873417	67	11.3941	1.02379	67	16.0511	1.08608	67	6.90794	1.13998	67	13.455	0.997843	67	12.2967	1.08213	67	6.3763	1.03814	67	9.62552
A0A287B5X3	NOP58 ribonucleoprotein OS=Sus scrofa OX=9823 GN=NOP58 PE=1 SV=1 - [A0A287B5X3_PIG]	40.6	20	20	86	537	60.4221	8.77783	1.03573	85	7.8631	1.00155	86	12.4014	1.04574	85	9.71814	0.978192	86	14.7389	0.975599	85	7.06594	1.01561	86	11.0663	0.950566	86	13.7335	1.01232	86	6.22796	0.923887	85	12.3765
I3LLF2	Dolichyl-diphosphooligosaccharide--protein glycosyltransferase subunit 2 OS=Sus scrofa OX=9823 GN=RPN2 PE=1 SV=2 - [I3LLF2_PIG]	39.62	21	21	61	631	69.154	5.71924	1.00269	61	7.62616	0.942763	61	10.8031	1.03334	61	5.62378	1.03516	60	11.2627	0.934253	61	8.91951	0.942828	61	7.4878	1.08499	61	10.0748	1.05578	61	7.32694	0.963305	61	11.3587
F1SN47	Glutaminase OS=Sus scrofa OX=9823 GN=GLS PE=1 SV=3 - [F1SN47_PIG]	46.66	4	23	75	598	65.497	8.17725	1.03459	15	3.40278	1.00313	15	9.07696	0.990104	15	4.05202	1.02193	15	8.06988	0.992062	15	8.91743	1.05491	15	5.40568	0.979946	15	8.44302	0.981759	15	6.46923	0.932541	15	9.88757
A0A287BED9	Moesin OS=Sus scrofa OX=9823 GN=MSN PE=1 SV=1 - [A0A287BED9_PIG]	56.5	28	43	160	577	67.7448	6.53662	0.989974	101	6.14631	0.980192	100	9.47174	1.00384	101	6.78768	0.990682	101	11.0398	1.01888	101	5.48519	1.02919	101	10.6764	1.00267	101	10.8617	1.01867	101	5.28232	1.00306	101	8.49842
I3LQN4	Prohibitin-2 OS=Sus scrofa OX=9823 GN=PHB2 PE=1 SV=1 - [I3LQN4_PIG]	66.56	21	21	139	299	33.3669	9.84717	0.991754	139	9.17708	1.01139	139	7.42021	1.00281	139	9.39131	1.02309	139	18.4345	0.962458	139	11.9349	0.997489	139	8.95144	1.04847	139	13.1487	1.01015	139	7.46411	0.975049	139	15.9323
F1RQ91	40S ribosomal protein S4 OS=Sus scrofa OX=9823 GN=RPS4X PE=1 SV=2 - [F1RQ91_PIG]	57.03	17	17	110	263	29.5791	10.1548	0.984992	110	6.14421	0.938066	110	10.2658	1.00663	110	6.35216	1.03932	110	13.3149	1.00461	110	7.75685	0.997111	110	10.291	1.02382	110	11.5552	1.03886	110	7.52878	1.00817	110	10.4341
I3L6D7	Desmoglein 2 OS=Sus scrofa OX=9823 GN=DSG2 PE=1 SV=2 - [I3L6D7_PIG]	41.38	36	36	106	1119	122.583	5.19873	1.03598	106	6.84788	1.02773	106	8.17561	1.0307	106	6.40461	0.99036	105	10.7486	0.9831	106	6.67343	1.00046	106	7.67403	0.977058	106	9.56603	0.998449	106	6.64808	0.927613	106	9.26865
F1RZU8	Dystonin OS=Sus scrofa OX=9823 GN=DST PE=1 SV=3 - [F1RZU8_PIG]	14.32	101	106	148	7598	853.895	5.2749	1.00967	140	7.94404	1.00713	140	10.4963	1.05068	140	7.55786	0.964273	140	13.9063	0.986659	140	7.58386	0.97112	140	8.72902	1.01026	140	10.8439	1.00876	140	5.46201	0.978449	140	9.37091
A0A287AMZ2	T-complex protein 1 subunit gamma OS=Sus scrofa OX=9823 GN=CCT3 PE=1 SV=1 - [A0A287AMZ2_PIG]	60.92	35	35	108	545	60.6154	6.85889	1.07531	108	7.43324	1.0763	107	9.12645	1.06991	108	8.99429	0.964539	108	10.8686	0.997983	108	6.75136	0.979297	108	9.77867	0.894959	106	14.9967	0.876832	108	9.52313	0.997182	108	8.83387
Q767L7	Tubulin beta chain OS=Sus scrofa OX=9823 GN=TUBB PE=2 SV=1 - [TBB5_PIG]	58.56	3	19	99	444	49.639	4.89404	0.952563	16	7.73861	0.976485	16	5.28611	0.913191	16	6.50407	0.938656	16	8.02922	1.14605	16	6.4839	0.983824	16	7.78065	1.03928	16	19.3133	0.903648	16	7.33026	1.28023	16	11.3413
A0A287B5N7	Tropomyosin alpha-1 chain OS=Sus scrofa OX=9823 GN=TPM1 PE=1 SV=1 - [A0A287B5N7_PIG]	50.64	1	29	152	391	44.1455	4.86865	1.03343	7	5.58823	1.05185	7	5.75835	1.04054	7	4.3677	0.764319	7	9.95074	1.04977	7	2.98022	1.01003	7	7.10454	1.07333	7	6.42717	0.97189	7	5.40531	1.0174	7	6.78743
E1CAJ6	Protein disulfide isomerase P5 OS=Sus scrofa OX=9823 GN=pdi-p5 PE=1 SV=1 - [E1CAJ6_PIG]	42.27	16	16	66	440	48.0443	5.13525	0.991573	66	7.90724	0.966917	65	10.5658	1.00168	65	6.77882	0.986498	65	16.8282	1.00279	66	7.7197	1.01013	66	11.5234	0.987601	65	11.6953	1.04426	66	6.72353	0.993547	65	9.54302
A0A287ACQ4	Catenin beta 1 OS=Sus scrofa OX=9823 GN=CTNNB1 PE=1 SV=1 - [A0A287ACQ4_PIG]	44.01	25	30	93	768	84.0936	5.98584	1.01624	82	5.89825	1.035	81	10.0008	1.0024	83	7.0469	1.05349	80	10.4298	0.972293	83	6.66578	0.994196	82	7.44827	1.0312	83	8.22886	0.996594	82	7.68351	0.960958	83	12.334
F2Z4Z8	G protein subunit beta 2 OS=Sus scrofa OX=9823 GN=GNB2 PE=1 SV=3 - [F2Z4Z8_PIG]	48.82	4	13	61	340	37.3071	5.99854	1.00732	14	5.22553	0.921669	14	12.2957	1.0486	14	6.16774	1.03988	14	6.38051	0.988467	14	1.8121	0.958018	14	12.1359	1.03321	14	16.7078	1.02481	14	2.97629	1.00152	14	9.11654
Q95342	60S ribosomal protein L18 OS=Sus scrofa OX=9823 GN=RPL18 PE=1 SV=4 - [RL18_PIG]	40.51	7	7	95	195	22.2904	11.6929	0.984389	95	7.50371	0.967514	95	11.1102	0.980419	95	11.4875	1.01448	95	16.8847	1.021	95	9.17748	1.02679	95	12.0288	1.00628	95	14.503	0.993988	93	8.23877	1.03963	95	13.3049
I3LSK5	G protein subunit beta 1 OS=Sus scrofa OX=9823 GN=GNB1 PE=4 SV=2 - [I3LSK5_PIG]	42.06	7	13	61	340	37.353	5.99854	1.02545	18	7.1622	1.01166	18	6.12887	1.01142	18	5.7339	1.05911	18	9.47525	0.96597	18	7.07386	1.02173	18	5.6767	0.943932	18	13.9075	1.01216	18	3.4369	0.912052	18	14.4976
F1RQZ9	Elongation factor Tu GTP binding domain containing 2 OS=Sus scrofa OX=9823 GN=EFTUD2 PE=1 SV=2 - [F1RQZ9_PIG]	42.39	35	36	94	972	109.408	4.99561	1.03228	90	6.64802	0.986627	90	8.62813	1.01817	90	8.30044	0.987988	90	12.5976	0.986853	90	6.00839	0.985022	90	7.88486	1.0191	90	11.8353	1.01304	90	5.57521	0.968243	90	9.50932
F2Z543	Prohibitin OS=Sus scrofa OX=9823 GN=PHB PE=1 SV=3 - [F2Z543_PIG]	77.94	18	18	94	272	29.7859	5.75732	1.01623	94	6.83722	0.98841	94	8.30223	0.993254	94	6.67159	1.05741	93	11.8405	0.960449	94	7.13073	0.993496	93	6.53576	1.03866	94	10.9816	1.03125	93	5.49469	0.936207	94	9.78013
P10668	Cofilin-1 OS=Sus scrofa OX=9823 GN=CFL1 PE=1 SV=3 - [COF1_PIG]	83.13	17	19	96	166	18.5066	8.00146	0.983003	80	6.60688	0.995185	80	7.78597	0.976797	80	9.07083	0.937297	80	15.8422	1.12796	80	9.89071	1.05822	79	15.5168	0.915053	80	18.5859	0.902817	80	5.32487	1.12945	80	6.53463
A0A286ZM27	DEAD-box helicase 5 OS=Sus scrofa OX=9823 GN=DDX5 PE=3 SV=1 - [A0A286ZM27_PIG]	47.79	23	32	126	611	68.8377	8.99756	1.11201	83	7.83544	1.05407	83	9.34947	1.08047	83	6.07981	0.965828	83	9.3295	0.912644	83	6.39132	0.902187	83	6.37761	1.00788	83	8.24113	0.986303	83	6.28113	0.928752	83	10.7863
A0A0B8RTA5	Aconitate hydratase, mitochondrial OS=Sus scrofa domesticus OX=9825 GN=ACO2 PE=3 SV=1 - [A0A0B8RTA5_PIG]	48.4	33	33	96	781	85.5231	7.82568	0.988847	96	6.12928	0.968486	96	9.70858	0.982137	96	8.8464	1.07071	96	10.0015	0.982176	96	8.01306	1.02014	96	8.88634	1.01113	96	11.8346	1.02559	96	6.38477	0.970926	96	11.0384
A0A286ZLL3	Receptor of-activated protein C kinase 1 OS=Sus scrofa OX=9823 GN=RACK1 PE=1 SV=1 - [A0A286ZLL3_PIG]	82.61	19	19	94	276	30.4862	7.38623	0.95923	94	6.94445	0.933824	94	12.4021	0.989936	94	9.62929	0.956419	94	16.8703	1.06152	94	7.2813	1.02713	94	15.0621	1.03176	94	12.617	1.03566	91	7.94786	1.0261	94	12.0154
F1RT62	Integrin subunit alpha 3 OS=Sus scrofa OX=9823 GN=ITGA3 PE=1 SV=3 - [F1RT62_PIG]	22.95	22	22	105	1037	115.605	6.17627	0.999863	105	6.0317	0.983532	105	8.45979	1.00641	105	7.39502	1.04725	105	11.8092	0.99785	105	8.6845	0.990703	105	9.58283	1.06083	105	11.8666	1.01788	101	6.00806	0.975577	102	9.95676
F1S441	Calnexin OS=Sus scrofa OX=9823 GN=CANX PE=1 SV=2 - [F1S441_PIG]	43.94	28	29	151	553	63.1267	4.62744	1.01239	149	6.62119	0.983538	149	10.1609	1.0135	150	9.23024	1.00446	150	15.1869	0.963674	150	9.7223	1.01443	149	11.183	1.00566	150	14.7644	1.06223	149	6.76781	0.945692	150	11.7758
F8S323	Gag protein OS=Sus scrofa OX=9823 PE=4 SV=1 - [F8S323_PIG]	28.05	3	15	95	524	59.5705	8.23584	1.12294	9	8.00655	0.957287	9	12.5146	1.06445	9	8.41366	1.01293	9	6.13078	0.967644	9	4.28536	0.986132	9	8.79821	0.918543	9	11.5319	1.01017	9	3.08391	0.889911	9	13.0413
A0A287AMM6	MICOS complex subunit MIC60 OS=Sus scrofa OX=9823 GN=IMMT PE=1 SV=1 - [A0A287AMM6_PIG]	63.4	41	41	112	746	82.6198	6.60986	1.01059	112	5.62081	0.974118	112	8.53728	0.993879	112	6.80302	1.08794	112	12.291	0.931314	112	7.01434	0.99597	111	7.3205	1.04078	112	8.40778	1.02857	112	5.47351	0.949262	112	9.58393
F1SQN1	T-complex protein 1 subunit delta OS=Sus scrofa OX=9823 GN=CCT4 PE=1 SV=1 - [F1SQN1_PIG]	60.3	30	31	99	539	58.0197	7.82568	1.07311	94	6.12438	1.09949	95	10.7463	1.04859	94	9.11866	0.959767	95	14.9215	1.00276	94	7.43851	0.96315	95	10.2492	0.914757	93	16.1939	0.87549	94	9.35099	0.981424	94	9.33373
A0A287AN98	Chromodomain helicase DNA binding protein 4 OS=Sus scrofa OX=9823 GN=CHD4 PE=1 SV=1 - [A0A287AN98_PIG]	32.71	37	52	108	1859	211.763	6.11279	1.05663	77	7.14594	1.07895	77	12.6081	1.03629	77	6.8078	0.900396	77	15.6121	0.976482	77	8.5922	0.959802	77	10.4951	1.02485	77	10.811	1.00652	76	6.00427	0.957242	77	9.85367
Q6QA25	Tropomyosin 3 OS=Sus scrofa OX=9823 GN=TPM3 PE=2 SV=1 - [Q6QA25_PIG]	73.39	4	26	138	248	29.0147	4.77979	0.98557	27	8.67388	1.13722	27	8.79125	0.942489	27	7.07976	0.833243	27	17.1183	1.06141	27	9.73381	1.07605	27	11.9692	0.91251	27	19.3416	0.992239	27	7.88712	1.03443	27	9.77453
A0A287A044	Aspartate aminotransferase OS=Sus scrofa OX=9823 GN=GOT2 PE=1 SV=1 - [A0A287A044_PIG]	56.49	22	22	107	393	43.6532	8.90967	1.02992	107	6.09083	0.9624	105	6.43004	1.04207	106	6.44963	1.12845	106	11.8653	0.943288	106	8.5276	0.965829	107	10.1658	1.03831	103	9.16626	1.0001	107	6.27827	0.941294	106	8.21229
A0A287AH93	Extended synaptotagmin 1 OS=Sus scrofa OX=9823 GN=ESYT1 PE=1 SV=1 - [A0A287AH93_PIG]	38.63	36	37	102	1033	115.1	6.34131	1.04068	100	6.92195	0.979945	100	9.97249	1.0216	100	5.85046	1.06631	100	12.2177	0.933538	100	9.15481	0.928456	100	11.4625	1.08143	100	13.7335	1.02493	99	5.88183	0.979297	100	10.7348
F1S7J6	Scaffold attachment factor B OS=Sus scrofa OX=9823 GN=SAFB PE=1 SV=3 - [F1S7J6_PIG]	37.26	5	46	147	985	110.072	5.97314	1.0468	16	6.21282	1.10042	16	7.93767	1.02655	16	5.5532	0.994297	16	8.31765	0.934021	16	9.2679	0.991807	16	5.66114	0.925981	16	8.02417	0.979517	16	8.44519	0.936301	16	11.6563
F1S895	Nucleolar protein 56 OS=Sus scrofa OX=9823 GN=NOP56 PE=1 SV=3 - [F1S895_PIG]	55.28	26	26	84	568	62.9024	9.27588	1.02209	84	6.45977	0.974004	83	9.83924	1.04546	84	6.39501	1.01854	83	13.3525	0.978282	84	6.55292	1.01912	84	7.86104	0.953451	83	14.6051	1.01952	84	6.26513	0.921069	84	10.9859
I3LMH4	Eukaryotic translation initiation factor 4 gamma 1 OS=Sus scrofa OX=9823 GN=EIF4G1 PE=1 SV=2 - [I3LMH4_PIG]	32.66	1	47	119	1439	159.063	5.22412	0.992607	1		1.29801	1		0.769565	1		1.11875	1		1.0343	1		0.901203	1		0.959345	1		0.977831	1		1.15782	1
A0A287BHA1	Radixin OS=Sus scrofa OX=9823 GN=RDX PE=1 SV=1 - [A0A287BHA1_PIG]	58.32	23	41	153	583	68.5393	6.3667	1.03829	76	5.83772	1.0014	76	8.14935	1.04009	76	6.52757	0.966285	76	11.4504	1.00829	76	7.21292	1.02733	76	9.16238	0.930718	76	11.5175	0.962613	76	7.75653	0.963259	76	9.7119
A0A286ZVY9	Eukaryotic translation initiation factor 4 gamma 1 OS=Sus scrofa OX=9823 GN=EIF4G1 PE=1 SV=1 - [A0A286ZVY9_PIG]	29.92	1	47	119	1574	173.002	5.32568	1.05664	1		1.1327	1		1.01234	1		0.912468	1		1.03195	1		1.0613	1		0.822713	1		0.861957	1		1.03346	1
A0A0B8RZ10	Ubiquitin-like modifier activating enzyme 1 OS=Sus scrofa domesticus OX=9825 GN=UBA1 PE=3 SV=1 - [A0A0B8RZ10_PIG]	32.04	29	29	77	1058	117.696	5.84619	0.926345	77	5.31312	1.01726	77	9.22856	0.924753	77	6.87194	0.874432	77	13.6936	1.14859	77	7.43153	1.02546	77	7.41741	1.00135	77	10.9832	0.960805	77	7.02424	1.2084	77	11.2022
F1SAF0	Dihydrolipoyl dehydrogenase OS=Sus scrofa OX=9823 GN=DLD PE=1 SV=1 - [F1SAF0_PIG]	46.76	18	18	97	509	54.185	7.6792	1.02859	97	7.06627	0.987365	96	7.94031	1.01831	97	5.45888	1.04402	97	14.5114	0.959454	97	7.46381	0.993117	97	9.54647	1.03803	97	13.699	0.994145	96	6.46642	0.943452	95	12.0066
A0A286ZJK2	Heterogeneous nuclear ribonucleoprotein M OS=Sus scrofa OX=9823 GN=HNRNPM PE=1 SV=1 - [A0A286ZJK2_PIG]	55.86	39	39	135	691	73.5403	8.82178	1.20184	135	9.19397	1.12669	135	14.135	1.20179	135	10.0732	0.88342	134	12.7423	0.850531	135	10.4552	0.820046	135	13.8785	0.953881	135	14.3171	0.923423	135	8.19356	0.88738	135	12.1866
F2Z5Q6	40S ribosomal protein S6 OS=Sus scrofa OX=9823 GN=RPS6 PE=1 SV=3 - [F2Z5Q6_PIG]	44.95	9	13	83	218	24.953	11.1362	0.997707	55	7.42629	0.93031	55	11.7827	1.03225	55	7.75292	1.12614	55	10.9587	0.962889	55	8.8084	0.932127	55	15.4901	1.06099	55	12.185	0.995331	55	7.29444	0.981349	55	7.96059
F1SB63	T-complex protein 1 subunit alpha OS=Sus scrofa OX=9823 GN=TCP1 PE=1 SV=2 - [F1SB63_PIG]	54.92	1	24	88	559	60.6148	6.12549	1.4615	1					1.53628	1		0.94277	1		0.948549	1		1.03561	1		0.702357	1		1.00484	1		0.823767	1
A0A286ZS83	Heterogeneous nuclear ribonucleoproteins C1/C2 isoform 2 OS=Sus scrofa OX=9823 GN=HNRNPC PE=1 SV=1 - [A0A286ZS83_PIG]	56.06	20	20	115	289	32.0709	8.52881	1.06641	112	8.20168	0.992635	113	11.871	1.06002	115	11.2963	1.01734	114	17.1638	0.946706	115	10.3534	0.947216	114	13.3314	1.01244	115	12.4067	1.01309	114	8.16132	0.936011	115	12.2255
A0A287AGU7	Tubulin beta chain OS=Sus scrofa OX=9823 GN=TUBB2B PE=1 SV=1 - [A0A287AGU7_PIG]	51.24	3	18	89	445	49.9209	4.89404	0.903709	7	7.6751	0.919322	7	9.75743	0.927706	7	5.43311	0.947323	7	6.69178	1.19145	7	6.19611	1.05916	7	6.94442	0.967632	7	8.89667	0.869767	7	7.20784	1.35825	7	7.49059
A0A287A4F2	Splicing factor proline and glutamine rich OS=Sus scrofa OX=9823 GN=SFPQ PE=4 SV=1 - [A0A287A4F2_PIG]	38.75	26	28	106	702	75.4553	9.43701	1.08487	98	9.8641	1.06466	98	9.19196	1.07349	98	8.7986	0.955258	98	13.0716	0.922628	98	8.0259	0.936691	98	13.8922	0.976286	98	14.7134	0.983115	98	7.58436	0.932665	98	10.4386
P02554	Tubulin beta chain OS=Sus scrofa OX=9823 PE=1 SV=1 - [TBB_PIG]	51.24	1	18	91	445	49.829	4.89404	0.96364	3	3.86495	0.936246	3	3.1726	1.07964	3	8.054	0.915644	3	0.230722	1.11527	3	8.05114	1.00937	3	0.61407	0.993372	3	7.8921	0.911117	3	5.21706	1.23984	3	7.44341
A0A287AZA7	Ribosomal protein S27a OS=Sus scrofa OX=9823 GN=RPS27A PE=1 SV=1 - [A0A287AZA7_PIG]	66.03	2	11	128	156	17.9535	9.64209	0.979481	9	7.73668	0.983597	9	14.4825	1.02587	9	6.39278	0.871503	9	10.2212	1.01492	9	6.93293	1.03278	9	13.0839	0.973659	9	9.91726	0.944045	9	8.05845	1.01531	9	17.0364
I3LIL4	Myosin IC OS=Sus scrofa OX=9823 GN=MYO1C PE=1 SV=2 - [I3LIL4_PIG]	48.57	46	49	114	1048	119.919	9.37842	1.05835	109	6.98359	0.982217	109	7.50587	1.04917	109	6.42285	1.05544	109	11.5732	0.955429	109	6.32617	0.952706	109	7.37872	1.01459	109	9.96583	1.01441	109	5.50116	0.95576	109	10.6312
A0A0B8S070	Heat shock 70kDa protein 6 (HSP70B') OS=Sus scrofa domesticus OX=9825 GN=HSPA6 PE=3 SV=1 - [A0A0B8S070_PIG]	24.57	1	12	99	643	70.9994	6.06201	0.997147	4	3.21603	0.975574	4	2.89156	1.01347	4	8.98169	0.888746	4	6.00688	1.10033	4	7.54884	0.963918	4	3.71787	0.979603	4	12.4331	1.00759	4	7.67031	1.10368	4	5.91118
K7GP28	Hydroxysteroid 17-beta dehydrogenase 10 OS=Sus scrofa OX=9823 GN=HSD17B10 PE=1 SV=1 - [K7GP28_PIG]	72.35	13	13	72	293	30.7684	9.71533	1.00743	72	7.04385	0.960213	71	12.3961	1.01939	72	8.63485	1.1102	72	14.7787	0.960981	72	7.5266	0.982101	71	10.9925	1.06645	72	16.2795	1.01453	71	7.14662	0.997099	72	11.9702
A0A287AJY2	T-complex protein 1 subunit alpha OS=Sus scrofa OX=9823 GN=TCP1 PE=1 SV=1 - [A0A287AJY2_PIG]	56.55	1	24	88	534	57.9855	6.11279	1.06604	1		1.10249	1		0.959587	1		0.834756	1		1.14433	1		1.12273	1		0.727089	1		0.900797	1		0.964574	1
A0A0D5BWD2	Mitochondrial complement component 1 Q subcomponent-binding protein OS=Sus scrofa OX=9823 GN=C1QBP PE=2 SV=1 - [A0A0D5BWD2_PIG]	40.93	7	7	66	281	30.9954	4.76709	0.998285	66	8.22139	1.01728	65	15.3148	0.960169	66	12.6012	0.905604	64	9.99782	1.01476	66	5.46334	1.1234	66	13.8821	0.907112	64	18.0177	1.03464	66	7.91114	0.94373	65	12.76
Q08GQ0	Polyprotein OS=Sus scrofa OX=9823 PE=4 SV=1 - [Q08GQ0_PIG]	13.67	13	24	94	1719	193.015	9.21729	1.00463	16	6.41528	0.940905	16	9.67392	1.02809	16	6.68352	1.04189	16	6.39812	0.997413	16	5.31624	0.983323	16	11.7405	1.03599	16	11.5586	1.03697	16	2.36394	0.991996	16	10.1556
F1SPF3	DNA helicase OS=Sus scrofa OX=9823 GN=MCM2 PE=1 SV=2 - [F1SPF3_PIG]	45.07	37	37	91	903	101.465	5.51611	1.04049	91	7.11292	1.00612	90	8.53559	1.0318	91	8.76896	0.950869	90	14.4964	0.975061	91	4.97489	0.952044	91	8.98282	1.05013	91	8.98546	1.01126	91	5.18647	1.0072	91	11.2935
A0A286ZLW6	Scaffold attachment factor B OS=Sus scrofa OX=9823 GN=SAFB PE=1 SV=1 - [A0A286ZLW6_PIG]	44.96	1	40	127	783	88.2343	5.22412
F2Z5S8	Tubulin alpha chain OS=Sus scrofa OX=9823 GN=TUBA4A PE=1 SV=2 - [F2Z5S8_PIG]	58.45	4	19	104	438	48.864	5.49072	0.900447	7	4.50489	0.987686	7	16.4639	0.929066	7	2.1236	0.836918	7	23.1115	1.20521	7	5.40702	1.03733	7	6.8103	1.03007	7	7.29241	0.940892	7	5.92937	1.30561	7	6.14603
A0A287A080	Annexin OS=Sus scrofa OX=9823 GN=ANXA13 PE=1 SV=1 - [A0A287A080_PIG]	67.79	24	26	100	357	39.5772	6.56592	1.05285	94	7.63253	1.00592	93	10.8984	1.09073	94	8.81702	0.982465	94	12.2157	0.966832	94	9.01148	1.02132	94	8.23257	0.943635	91	16.0089	1.00683	94	6.72916	0.880295	93	13.6285
I3L693	Heterogeneous nuclear ribonucleoprotein R OS=Sus scrofa OX=9823 GN=HNRNPR PE=1 SV=2 - [I3L693_PIG]	42.99	1	24	105	535	59.8888	9.15869	1.02566	3	4.76585	1.11092	3	6.82412	1.02437	3	3.60706	0.906655	3	4.2788	0.9836	3	1.27412	0.986561	3	1.63322	0.992082	3	7.20567	1.06022	3	4.90353	0.93194	3	0.59629
A0A287AUT1	Plexin B2 OS=Sus scrofa OX=9823 GN=PLXNB2 PE=4 SV=1 - [A0A287AUT1_PIG]	26.19	12	39	83	1829	203.19	6.22705	0.985709	26	4.19235	0.959079	26	10.8715	0.965632	26	5.67219	1.01989	26	11.9726	1.01128	26	5.28471	1.02815	26	8.39672	1.07813	26	9.47207	1.03327	26	5.31881	0.991911	26	13.7582
A0A287BFF4	Glutaminase OS=Sus scrofa OX=9823 GN=GLS PE=1 SV=1 - [A0A287BFF4_PIG]	44.25	5	24	66	669	73.493	8.06006	0.99979	5	2.68871	0.977346	5	3.217	1.00126	5	1.36094	1.06913	5	5.81707	0.984367	5	3.52343	0.953107	5	12.2329	1.09987	5	8.94623	1.0018	5	5.48717	0.990817	5	1.35314
F1RRG9	SWI/SNF related, matrix associated, actin dependent regulator of chromatin, subfamily a, member 5 OS=Sus scrofa OX=9823 GN=SMARCA5 PE=1 SV=1 - [F1RRG9_PIG]	42.4	45	46	110	1052	121.918	8.06006	1.03989	109	5.95678	1.00781	109	10.2397	1.03451	109	5.8601	1.01202	108	14.4947	0.961626	109	8.10055	0.984356	109	7.24751	1.01218	109	9.03837	1.00056	109	5.62486	0.959661	109	10.2207
C5I4T6	Phosphoenolpyruvate carboxykinase 2 OS=Sus scrofa OX=9823 GN=PCK2 PE=1 SV=1 - [C5I4T6_PIG]	47.19	25	25	88	640	70.6456	8.06006	1.02287	87	4.51217	0.971121	88	6.38121	1.03852	87	5.72279	1.0424	88	12.7095	0.962899	87	8.95529	0.98368	88	7.05701	1.03804	87	7.273	1.03091	88	5.79855	0.978836	87	7.5124
A0A287BFK0	Histone H2A OS=Sus scrofa OX=9823 GN=HIST3H2A PE=3 SV=1 - [A0A287BFK0_PIG]	65.38	3	8	164	130	14.1129	11.0483	0.991132	20	7.57543	1.10681	20	13.1132	0.98698	20	4.2168	1.17499	20	11.2234	0.866056	20	6.03606	1.01372	20	14.6545	0.995252	20	8.67028	1.0181	20	6.73308	0.873529	20	15.229
I3LV99	Myosin heavy chain 14 OS=Sus scrofa OX=9823 GN=MYH14 PE=1 SV=2 - [I3LV99_PIG]	15.2	18	29	92	2007	228.824	5.56689	0.859098	24	12.0184	0.937685	24	10.6802	0.855515	24	14.0303	0.956456	24	15.1437	1.10713	24	8.55636	1.12649	24	8.26258	1.03274	24	15.3555	1.05344	24	7.52715	1.17124	24	10.8825
F1SI06	High density lipoprotein binding protein OS=Sus scrofa OX=9823 GN=HDLBP PE=1 SV=3 - [F1SI06_PIG]	42.59	53	53	108	1268	141.456	6.96143	1.0846	107	6.95627	1.03043	107	8.76272	1.04914	107	6.35655	1.00063	107	10.8908	0.955181	107	6.1425	0.944363	107	7.44621	0.983113	107	9.08027	0.981073	107	5.86334	0.944414	107	8.41213
F1RPL1	Histone H2A OS=Sus scrofa OX=9823 GN=HIST1H2AJ PE=3 SV=1 - [F1RPL1_PIG]	66.92	1	7	154	130	14.109	10.9019	1.04215	3	4.44224	1.07126	3	0.0138021	1.02397	3	1.22354	1.26976	3	4.16423	0.837241	3	1.56557	1.04506	3	10.3883	0.880875	3	10.4038	1.02999	3	2.60189	0.792827	3	21.1808
I3LRS5	Aldehyde dehydrogenase 1 family member A1 OS=Sus scrofa OX=9823 GN=ALDH1A1 PE=1 SV=2 - [I3LRS5_PIG]	52.69	22	25	78	501	54.8069	7.59131	0.928255	72	6.56411	0.94491	72	9.11141	0.913779	72	8.15985	0.925274	71	12.842	1.20801	72	9.64691	1.01367	72	8.03324	1.00315	72	15.1026	0.937549	72	8.66338	1.26895	72	11.1422
A0A287A275	Tubulin beta chain OS=Sus scrofa OX=9823 GN=TUBB4B PE=1 SV=1 - [A0A287A275_PIG]	58.43	2	19	90	445	49.799	4.89404	0.966541	9	1.77414	0.954799	9	8.07027	0.973309	9	3.529	0.96858	8	8.64063	1.11222	9	8.31104	1.06315	9	13.6203	0.965094	9	5.4557	0.899694	9	4.16827	1.17414	9	13.1765
F2Z5L5	Histone H2A OS=Sus scrofa OX=9823 GN=LOC106510170 PE=1 SV=1 - [F2Z5L5_PIG]	65.12	2	7	158	129	13.9798	10.9019	1.04713	8	1.20397	1.00196	8	8.08071	1.0583	8	6.36011	1.27159	8	2.07291	0.860231	8	2.98024	0.908528	8	6.0554	0.990376	8	9.49827	0.990673	8	1.64244	0.883292	8	4.87471
Q6W4U5	Envelope protein OS=Sus scrofa OX=9823 GN=env PE=4 SV=1 - [Q6W4U5_PIG]	35.81	1	20	60	645	72.2877	8.67529	1.01879	1		1.06412	1		0.943157	1		1.11591	1		0.96138	1		0.968612	1		1.03297	1		1.06676	1		0.865372	1
F1S1V1	Sjogren syndrome antigen B OS=Sus scrofa OX=9823 GN=SSB PE=1 SV=3 - [F1S1V1_PIG]	55.61	30	30	133	401	47.2381	9.94971	1.07228	133	7.06399	1.017	132	10.2145	1.08131	132	11.7024	0.98267	132	12.9115	0.943027	133	12.6255	0.937692	133	14.2359	1.0151	132	16.9762	0.987738	133	5.33124	0.958947	133	8.13736
A0A286ZSD7	Stomatin like 2 OS=Sus scrofa OX=9823 GN=STOML2 PE=1 SV=1 - [A0A286ZSD7_PIG]	55.62	13	13	49	356	38.6213	7.94287	0.974086	47	8.93367	1.00402	47	9.85809	0.973825	49	7.78873	1.03464	47	11.4256	0.994207	49	10.0697	1.00762	47	8.95513	1.04586	49	10.5055	1.04217	47	5.09187	0.986981	49	10.8244
K9J4P3	UDP-glucose glycoprotein glucosyltransferase 1 OS=Sus scrofa OX=9823 GN=UGGT1 PE=2 SV=1 - [K9J4P3_PIG]	28.41	1	39	89	1549	176.455	5.68115	0.999725	4	1.51258	0.990457	4	1.83024	1.0118	4	1.0699	1.03723	4	0.622671	0.974132	4	2.78229	1.00744	4	3.68378	1.01973	4	1.05089	0.987091	4	1.53238	1.05203	4	4.55974
A0A286ZWW2	Heterogeneous nuclear ribonucleoprotein H2 OS=Sus scrofa OX=9823 GN=HNRNPH2 PE=1 SV=1 - [A0A286ZWW2_PIG]	38.31	4	17	119	449	49.2183	6.30322	1.02875	8	8.38135	0.958849	8	14.2604	1.09675	8	0.733436	0.901858	8	13.3022	1.07189	8	11.1785	0.962177	8	9.06745	0.971672	8	11.6171	0.952264	8	4.73534	1.04684	8	12.193
I3LPP1	Fumarate hydratase, mitochondrial OS=Sus scrofa OX=9823 GN=FH PE=1 SV=2 - [I3LPP1_PIG]	57.51	3	22	93	466	49.9387	7.94287	1.04838	6	7.32592	0.897955	6	3.7377	1.02818	6	1.83553	1.08214	6	13.9373	0.936387	6	5.3605	1.01241	6	9.67792	1.01628	6	16.1192	1.03136	6	4.17459	0.954343	6	14.6685
F1SMG3	Nicotinamide nucleotide transhydrogenase OS=Sus scrofa OX=9823 GN=NNT PE=1 SV=2 - [F1SMG3_PIG]	33.98	35	35	86	1086	113.822	8.07471	1.00244	86	6.05763	0.955551	86	8.59795	0.988243	86	5.93882	1.08999	86	9.53211	0.940429	86	7.02426	0.997395	86	7.66935	1.06376	86	6.7396	1.04703	86	4.55095	0.987806	86	10.1241
A0A287AEG1	Microtubule-actin crosslinking factor 1 OS=Sus scrofa OX=9823 GN=MACF1 PE=1 SV=1 - [A0A287AEG1_PIG]	19.23	81	84	136	4472	510.861	5.19873	1.02347	130	5.30803	1.03145	130	6.77308	1.04986	130	6.1681	0.944641	130	13.3354	1.0079	130	6.57017	1.00212	130	7.99244	0.945329	130	9.78501	0.981148	130	6.29478	0.966438	130	8.33985
F1SKI0	Myosin-11 OS=Sus scrofa OX=9823 GN=MYH11 PE=1 SV=3 - [F1SKI0_PIG]	12	1	23	79	1709	197.174	5.80811	0.817466	1		0.904183	1		0.889606	1		1.06269	1		1.13162	1		1.11076	1		1.02	1		1.10231	1		1.10914	1
R4JJB0	Gag protein OS=Sus scrofa OX=9823 PE=4 SV=1 - [R4JJB0_PIG]	25.72	1	13	87	521	59.2115	8.80713	1.0483	1		1.30493	1		0.995786	1		1.08945	1		0.87096	1		0.989483	1		0.786059	1		1.02837	1		0.854085	1
F2Z5E6	Ribosomal protein S5 OS=Sus scrofa OX=9823 GN=RPS5 PE=1 SV=1 - [F2Z5E6_PIG]	57.84	12	12	84	204	22.8621	9.71533	0.97648	84	8.42164	0.936287	84	12.5464	1.01453	84	8.21349	0.972517	84	14.4211	1.02637	84	8.77781	1.02067	84	12.6464	1.04157	84	13.4211	1.03126	84	7.04321	0.989934	84	11.6417
K9IVQ3	Non-POU domain containing octamer binding OS=Sus scrofa OX=9823 GN=NONO PE=1 SV=1 - [K9IVQ3_PIG]	36.81	21	24	128	470	54.0692	8.95361	1.0747	114	6.78331	1.02404	113	6.83212	1.05936	115	5.92704	1.00639	114	9.70278	0.930167	115	7.8139	0.921047	114	11.9774	1.05655	114	11.2287	0.985866	114	7.43407	0.940343	115	8.7879
A0A286ZYE7	Heterogeneous nuclear ribonucleoprotein D like OS=Sus scrofa OX=9823 GN=HNRNPDL PE=1 SV=1 - [A0A286ZYE7_PIG]	34.71	12	14	78	363	39.9706	9.96436	1.06049	54	7.45571	1.03723	53	6.61249	1.0817	54	7.30558	0.95941	54	12.9768	0.976299	55	7.54422	0.980314	55	9.85802	0.988984	55	6.66339	1.00759	55	6.13798	0.923461	55	9.48117
K9IW70	Acetyltransferase component of pyruvate dehydrogenase complex OS=Sus scrofa OX=9823 GN=DLAT PE=2 SV=1 - [K9IW70_PIG]	31.99	17	17	95	647	69.144	7.97217	0.989712	95	7.03154	0.933294	95	7.83598	1.02414	95	7.0334	1.05956	95	10.5727	0.972276	95	8.76767	0.981789	95	7.7332	1.04917	95	10.3052	1.03526	95	5.61682	0.976056	95	12.5654
F1RQJ4	UDP-glucose glycoprotein glucosyltransferase 1 OS=Sus scrofa OX=9823 GN=UGGT1 PE=1 SV=3 - [F1RQJ4_PIG]	27.95	1	39	86	1549	176.511	5.71924	1.00878	1		0.939262	1		0.990585	1		1.20098	1		0.944388	1		1.00483	1		0.995293	1		1.02807	1		0.937981	1
A0A287B9W3	Dynein cytoplasmic 1 heavy chain 1 OS=Sus scrofa OX=9823 GN=DYNC1H1 PE=1 SV=1 - [A0A287B9W3_PIG]	21.22	77	77	116	3742	428.135	6.34131	0.903149	114	6.83382	0.910231	114	9.52694	0.917923	115	9.10035	0.99888	114	11.9509	1.16035	115	8.04199	1.05725	114	9.8763	0.995817	115	10.3575	1.01121	114	5.44908	1.13259	115	8.43615
A0A287BBQ0	Insulin like growth factor 2 mRNA binding protein 3 OS=Sus scrofa OX=9823 GN=IGF2BP3 PE=1 SV=1 - [A0A287BBQ0_PIG]	55.12	24	29	93	537	59.3674	8.95361	1.01888	83	4.61409	0.967169	83	7.98508	0.990114	83	5.66086	1.04474	83	8.50368	1.01428	83	3.92698	0.992895	83	6.21503	1.04315	83	9.34011	0.99138	83	5.42062	0.958231	83	8.86574
A6M929	Eukaryotic translation initiation factor 4A isoform 2 OS=Sus scrofa OX=9823 GN=EIF4A2 PE=3 SV=1 - [A6M929_PIG]	37.84	5	17	70	407	46.3828	5.47803	0.972274	7	7.69681	0.97753	8	7.99692	1.00927	8	3.70222	1.02335	8	10.6715	1.04957	8	6.66465	0.982525	8	2.46639	1.01647	8	11.9094	0.96292	8	7.52747	1.05906	8	12.3123
A0A287BHM1	Tropomyosin alpha-1 chain OS=Sus scrofa OX=9823 GN=TPM1 PE=1 SV=1 - [A0A287BHM1_PIG]	59.55	1	27	127	309	35.3421	4.77979	1.08937	4	3.80226	1.01238	4	7.88262	1.01941	4	3.36172	0.711936	4	13.7545	1.08278	4	3.41166	0.983949	4	1.36871	0.940445	4	9.14469	1.01614	4	10.2003	0.988832	4	11.4371
I3LVF5	Uncharacterized protein OS=Sus scrofa OX=9823 GN=PA2G4 PE=1 SV=2 - [I3LVF5_PIG]	61.93	20	21	92	394	43.7602	6.55127	0.967521	91	7.07153	0.944031	90	10.3622	0.94548	91	8.46544	1.00784	91	12.9566	1.08885	91	6.44632	1.04844	90	10.0691	1.02458	91	10.7193	1.01063	90	8.54735	1.03027	90	11.3144
F1RP44	Importin-5 OS=Sus scrofa OX=9823 GN=IPO5 PE=1 SV=2 - [F1RP44_PIG]	33.73	33	33	74	1097	123.545	4.94482	0.924104	72	5.26391	0.967395	72	11.8347	0.949906	72	8.66951	0.951569	71	20.0954	1.12928	72	10.8155	0.994787	72	9.31509	0.981809	72	18.4392	0.961343	72	8.99567	1.15367	72	10.6892
I3LC73	Uncharacterized protein OS=Sus scrofa OX=9823 GN=FASN PE=1 SV=2 - [I3LC73_PIG]	23.03	35	48	82	2510	271.848	6.46826	0.926578	56	6.43783	0.954008	56	7.03812	0.917091	56	8.36093	0.983735	56	10.4348	1.15697	56	8.2193	1.05288	56	7.85135	0.977389	56	8.46627	0.954265	56	6.39343	1.15234	56	10.6495
F1SKM0	Ubiquinol-cytochrome c reductase core protein 1 OS=Sus scrofa OX=9823 GN=UQCRC1 PE=1 SV=2 - [F1SKM0_PIG]	44.44	17	18	56	459	50.5751	6.29053	1.01186	53	5.76997	1.009	52	8.41877	0.999439	53	7.36954	0.978489	52	12.788	0.978229	53	5.46243	0.986674	53	10.1379	1.0436	53	10.5231	1.04973	53	8.16555	0.962036	53	10.6554
K9IVI1	2-oxoglutarate dehydrogenase, mitochondrial OS=Sus scrofa OX=9823 GN=OGDH PE=1 SV=1 - [K9IVI1_PIG]	34.9	33	33	79	1023	115.566	6.90283	0.980134	79	5.31975	0.939178	79	10.3592	0.968696	79	6.53245	1.07337	79	13.4165	0.973444	79	6.69441	1.02437	79	8.81249	1.09419	79	12.0931	1.06089	79	6.15434	0.99675	79	8.46709
F1RYZ0	60S acidic ribosomal protein P2 OS=Sus scrofa OX=9823 GN=RPLP2 PE=1 SV=1 - [F1RYZ0_PIG]	92.17	8	9	59	115	11.6859	4.53857	0.987025	36	7.98539	0.943513	36	19.0605	0.994056	36	16.8515	0.962538	36	10.6995	1.02537	36	10.0475	1.0417	36	26.5023	1.03083	36	33.1182	1.04823	36	9.61957	1.01661	36	8.02743
I3LG73	Ribosomal L1 domain containing 1 OS=Sus scrofa OX=9823 GN=RSL1D1 PE=1 SV=2 - [I3LG73_PIG]	48.07	24	24	79	493	54.1875	10.1841	1.05521	79	7.14599	1.02998	78	11.7187	1.04438	79	8.68229	1.05641	79	9.1166	0.946603	79	8.65809	1.00106	79	8.37469	0.950845	79	13.0032	0.970627	79	10.6811	0.906953	79	10.8781
A0A0B8RVI6	SF3B1 protein OS=Sus scrofa domesticus OX=9825 GN=SF3B1 PE=4 SV=1 - [A0A0B8RVI6_PIG]	27.76	32	32	80	1304	145.738	7.09326	1.06486	78	8.44172	1.02014	79	13.7208	1.09618	79	9.71443	0.965415	78	14.3621	0.945438	79	8.75346	0.965012	78	10.9293	0.962508	79	14.8005	0.979217	78	8.06301	0.96493	79	10.8217
A0A286ZTN5	G3BP stress granule assembly factor 1 OS=Sus scrofa OX=9823 GN=G3BP1 PE=1 SV=1 - [A0A286ZTN5_PIG]	45.16	15	16	47	465	52.0401	5.51611	0.975407	46	5.20743	0.962264	46	11.3495	1.00931	46	6.41849	0.998271	46	16.9874	0.991277	46	8.33696	0.97382	46	6.78221	1.04606	46	10.9131	1.04154	46	6.11871	1.01186	46	9.3718
F2Z5C7	40S ribosomal protein S3a OS=Sus scrofa OX=9823 GN=RPS3A PE=1 SV=1 - [F2Z5C7_PIG]	65.53	21	21	149	264	29.9257	9.72998	0.975997	149	9.76055	0.927849	148	10.4495	1.04093	149	8.00368	1.05599	147	14.552	1.00478	149	7.96974	0.965671	149	8.97243	1.04233	148	12.1599	0.992244	147	7.86481	1.00343	148	15.2114
A0A287B2M3	40S ribosomal protein SA OS=Sus scrofa OX=9823 GN=RPSA PE=1 SV=1 - [A0A287B2M3_PIG]	55.64	15	15	68	275	30.6876	5.37646	0.968787	67	6.33025	0.914858	67	12.8326	1.00848	67	9.99005	1.0316	67	16.6198	1.03618	67	9.61212	1.04012	67	13.8466	0.989502	66	13.9381	1.02293	67	8.11195	0.991024	67	8.5844
A0A287A2R9	Tyrosine 3-monooxygenase/tryptophan 5-monooxygenase activation protein epsilon OS=Sus scrofa OX=9823 GN=YWHAE PE=1 SV=1 - [A0A287A2R9_PIG]	80	18	21	83	255	29.1554	4.7417	0.941121	75	6.32138	0.97998	75	8.87416	0.954935	75	6.40324	0.929254	74	11.0084	1.13823	75	8.73628	1.0388	75	7.29976	0.997952	75	7.81278	0.975053	75	6.69804	1.15007	75	11.2299
B2MUB6	Calcium-binding mitochondrial carrier protein SCaMC-1 OS=Sus scrofa OX=9823 GN=SCAMC-1 PE=1 SV=1 - [B2MUB6_PIG]	63.73	28	28	106	477	53.2304	7.76709	1.00284	106	6.15155	0.928306	104	10.7987	1.0392	106	8.25974	1.11776	104	12.8165	0.947698	106	8.88156	0.955878	105	11.1424	1.08696	104	11.8293	1.05295	106	6.64072	0.963318	106	11.858
A0A286ZJ53	Ras-related protein Rab-1B OS=Sus scrofa OX=9823 GN=RAB1B PE=4 SV=1 - [A0A286ZJ53_PIG]	75.62	7	15	99	201	22.1882	5.73193	0.966971	24	7.00447	0.928761	24	6.91739	0.983173	24	9.22183	1.18174	24	7.74577	0.956939	24	5.54486	1.02908	24	8.70561	1.0834	24	9.81793	1.02815	24	6.32766	0.968322	24	8.31401
K9J6K6	Early endosome antigen 1 OS=Sus scrofa OX=9823 GN=EEA1 PE=2 SV=1 - [K9J6K6_PIG]	41.13	57	58	112	1410	161.722	5.65576	1.04461	107	5.39396	1.00727	107	10.6004	1.0619	107	8.41374	0.936823	107	10.0531	0.996279	107	7.25836	0.959626	107	9.57731	0.981779	107	9.75942	1.00675	107	5.34952	0.976113	107	9.09339
A0A288CFY3	Tropomyosin alpha-3 chain OS=Sus scrofa OX=9823 GN=TPM3 PE=1 SV=1 - [A0A288CFY3_PIG]	66.53	1	23	114	248	28.9047	4.75439	1.01641	3	0.799539	1.08387	3	5.71037	1.05442	3	2.97385	0.796926	3	1.61802	1.08533	3	0.417563	0.964232	3	5.03305	1.03431	3	6.38085	0.91317	3	0.90595	1.11311	3	1.80056
Q6W4U8	Envelope protein OS=Sus scrofa OX=9823 GN=env PE=4 SV=1 - [Q6W4U8_PIG]	35.62	1	19	57	612	68.3894	8.44092	0.989468	2	7.15409	1.14298	2	16.481	0.887089	2	5.87808	1.04883	2	11.7804	0.990895	2	1.58116	1.04053	2	11.3972	0.952413	2	8.05342	1.02522	2	0.497251	0.945338	2	2.4868
P10173	Fumarate hydratase, mitochondrial OS=Sus scrofa OX=9823 GN=FH PE=1 SV=1 - [FUMH_PIG]	49.79	1	20	89	466	49.9777	7.41553	1.01704	2	1.88905	0.961668	2	4.00953	0.994629	2	4.01688	1.02055	2	6.12553	0.90707	2	9.23092	0.951685	2	3.61097	1.07127	2	2.03197	1.01817	2	7.11484	1.21035	2	29.9921
A0A287A531	Annexin OS=Sus scrofa OX=9823 GN=ANXA5 PE=1 SV=1 - [A0A287A531_PIG]	58.57	18	19	52	321	36.1115	5.04639	0.912066	49	6.15235	1.03574	49	7.98798	0.881847	49	8.30409	0.843673	49	20.027	1.26929	49	8.18564	1.06272	49	7.41338	0.886464	49	14.3911	0.86714	49	11.1547	1.29811	49	10.0624
F1RPW9	Elongation factor 1-gamma OS=Sus scrofa OX=9823 GN=EEF1G PE=4 SV=2 - [F1RPW9_PIG]	49.29	1	25	96	424	48.4282	6.07471
Q29387	Elongation factor 1-gamma (Fragment) OS=Sus scrofa OX=9823 GN=EEF1G PE=2 SV=2 - [EF1G_PIG]	50.23	1	25	95	432	49.5929	6.56592	0.702128	1		0.603521	1		1.1477	1		1.52119	1		0.884535	1		0.607437	1		1.5978	1		1.1814	1		1.47622	1
A0A287BA45	Succinate--CoA ligase [GDP-forming] subunit beta, mitochondrial OS=Sus scrofa OX=9823 GN=SUCLG2 PE=3 SV=1 - [A0A287BA45_PIG]	51.57	19	20	62	415	44.8084	5.46533	1.00298	57	6.12052	0.96619	57	8.37522	0.999591	57	8.24185	1.02566	57	14.9792	0.970582	57	7.15044	1.00882	57	9.47431	1.04831	57	11.7128	1.06228	57	5.56632	0.964004	56	11.3707
F1SDP3	Ornithine aminotransferase, mitochondrial OS=Sus scrofa OX=9823 GN=OAT PE=1 SV=1 - [F1SDP3_PIG]	33.03	11	11	50	439	48.5042	6.90283	1.0222	50	6.10521	0.985132	50	11.2998	1.00679	50	6.9035	1.0131	50	11.8649	0.968363	50	5.45445	1.03552	50	6.24073	0.997857	50	13.5021	1.01524	50	6.45238	0.950031	50	8.99472
A0A287B9V7	Structural maintenance of chromosomes protein OS=Sus scrofa OX=9823 GN=SMC1A PE=1 SV=1 - [A0A287B9V7_PIG]	45.82	64	64	129	1233	143.159	7.63525	1.04924	129	5.41786	1.01638	129	8.8069	1.00719	129	6.3321	0.978979	129	12.4633	0.970519	129	6.73678	1.00041	129	7.43039	0.997832	129	9.5532	0.987565	129	4.75338	0.949955	129	9.40486
A0A287B929	60S ribosomal protein L13a OS=Sus scrofa OX=9823 GN=RPL13A PE=1 SV=1 - [A0A287B929_PIG]	53.43	13	13	76	204	23.6944	11.0923	0.970116	48	5.36072	0.917249	48	8.77939	0.997851	48	5.21913	1.09294	48	11.62	1.00852	48	6.3897	1.01911	48	5.96055	1.02701	48	9.64332	1.02595	48	5.36154	0.981293	48	7.91645
P67937	Tropomyosin alpha-4 chain OS=Sus scrofa OX=9823 GN=TPM4 PE=2 SV=3 - [TPM4_PIG]	62.1	14	23	100	248	28.5045	4.69092	1.03343	51	7.71004	1.04667	51	13.9798	1.00298	51	10.5248	0.824385	50	13.1402	1.0665	51	8.41605	0.949871	51	14.866	1.03822	51	15.6366	0.959533	51	7.36408	1.05816	51	11.0927
K7GS49	Interleukin enhancer binding factor 2 OS=Sus scrofa OX=9823 GN=ILF2 PE=1 SV=1 - [K7GS49_PIG]	51.03	15	15	62	390	43.0232	5.26221	1.04352	62	5.04789	0.990287	62	13.0718	1.10302	62	5.76875	1.03605	62	11.1843	0.935686	62	7.14959	0.939648	62	7.6635	1.0152	62	11.2417	1.016	62	3.60929	0.918145	62	12.8242
K7GSE0	Leucine zipper and EF-hand containing transmembrane protein 1 OS=Sus scrofa OX=9823 GN=LETM1 PE=1 SV=2 - [K7GSE0_PIG]	51.65	29	29	66	666	74.4523	5.56689	1.01561	66	5.7651	0.985695	66	8.20101	0.998266	66	7.92878	1.03059	66	14.7754	0.970354	66	10.2518	1.02676	66	7.34541	0.992911	66	11.2651	1.02882	66	5.90412	0.940889	66	8.51196
A0A287A6T5	Tropomyosin alpha-1 chain OS=Sus scrofa OX=9823 GN=TPM1 PE=1 SV=1 - [A0A287A6T5_PIG]	61.27	1	24	124	284	32.5596	4.729	0.91449	3	3.63191	1.06804	3	10.5167	0.910942	3	3.95769	0.828708	3	7.35502	1.12007	3	2.53844	1.09167	3	7.66377	0.980923	3	1.34504	1.04681	3	0.546877	1.08573	3	1.30882
M3TYK5	Calcium-transporting ATPase OS=Sus scrofa OX=9823 GN=ATP2B4 PE=1 SV=1 - [M3TYK5_PIG]	26.12	18	30	65	1206	133.496	6.49365	1.01971	39	5.98124	0.989148	39	12.0823	1.00213	39	8.31517	1.01417	39	13.1081	0.984149	39	5.37393	1.00125	39	7.38581	1.02069	39	11.0644	1.03695	39	5.84494	0.974887	39	6.78395
F1RTA1	ATP binding cassette subfamily C member 3 OS=Sus scrofa OX=9823 GN=ABCC3 PE=1 SV=3 - [F1RTA1_PIG]	30.2	34	37	75	1510	167.684	7.37158	1.01671	72	5.38526	0.965085	72	10.4507	1.0354	72	7.19482	1.06257	72	14.6126	0.954862	72	6.30889	0.975741	72	8.68083	1.02853	72	9.23074	1.0555	72	5.29644	0.960102	72	10.1666
F2Z557	Polyadenylate-binding protein OS=Sus scrofa OX=9823 GN=PABPC1 PE=1 SV=1 - [F2Z557_PIG]	45.6	22	30	87	636	70.6259	9.49561	1.00346	64	6.61927	0.981483	64	10.8325	1.02231	64	6.56151	1.0161	64	12.3894	1.00207	64	6.74798	0.987092	64	8.43516	1.00124	64	12.3134	1.00006	64	6.01293	0.98659	64	7.75164
A0A287AR84	DNA helicase OS=Sus scrofa OX=9823 GN=MCM6 PE=3 SV=1 - [A0A287AR84_PIG]	40.94	32	32	94	789	89.5315	5.61768	1.02833	94	6.13075	1.01809	94	8.49397	1.03298	94	5.65996	0.946466	94	10.3786	0.990548	94	5.99195	0.948773	94	8.50561	1.04596	94	8.93498	0.991985	94	4.98956	1.03229	94	9.78429
F1RGI7	Uncharacterized protein OS=Sus scrofa OX=9823 GN=MATR3 PE=1 SV=2 - [F1RGI7_PIG]	37.22	30	31	96	849	94.6749	6.25244	1.11639	95	11.7701	1.08992	94	17.4792	1.12811	95	13.2406	0.912127	95	13.3024	0.899939	95	11.6779	0.905579	95	13.3567	0.963943	95	19.8554	0.943914	95	9.90229	0.915605	95	10.8293
F1RRJ4	Exportin 5 OS=Sus scrofa OX=9823 GN=XPO5 PE=1 SV=2 - [F1RRJ4_PIG]	31.03	33	33	69	1199	135.706	5.57959	1.08255	69	7.57149	1.00327	69	9.97633	1.07255	69	6.90771	0.885276	69	14.4699	1.0023	69	6.05339	0.857407	69	11.8175	1.08071	69	11.0404	0.980238	69	6.79286	1.03653	69	8.91569
F1RWJ5	Importin subunit beta-1 OS=Sus scrofa OX=9823 GN=KPNB1 PE=1 SV=3 - [F1RWJ5_PIG]	34.93	28	28	84	876	97.1631	4.77979	1.02919	84	7.81563	1.01922	84	8.46479	1.08004	84	7.36057	0.944413	84	11.2749	0.998902	84	6.74179	0.943614	84	8.07127	0.975976	84	10.9365	0.950834	84	6.88155	1.02709	84	9.45157
A0A287AIT2	Reticulon OS=Sus scrofa OX=9823 GN=RTN4 PE=1 SV=1 - [A0A287AIT2_PIG]	39.05	1	9	94	379	40.9521	4.69092	0.957164	2	2.09351	0.788833	2	2.37375	1.05255	2	2.21275	1.20885	2	8.11379	0.947073	2	2.62631	0.985992	2	18.5731	1.06865	2	10.2881	1.11117	2	0.912486	0.953923	2	6.8978
F1RJ93	Transgelin OS=Sus scrofa OX=9823 GN=TAGLN2 PE=1 SV=2 - [F1RJ93_PIG]	79.4	15	15	64	199	22.3632	8.25049	0.971825	64	8.26784	1.02708	64	9.86021	0.980593	64	6.72426	0.908644	63	19.5724	1.17053	64	10.1414	1.00284	64	8.388	0.913412	64	13.0873	0.865034	64	16.3994	1.16976	64	9.23634
F1RSE7	DNA helicase OS=Sus scrofa OX=9823 GN=MCM4 PE=1 SV=3 - [F1RSE7_PIG]	43.3	37	37	83	836	93.5372	6.82959	1.05368	83	5.49976	1.02393	83	9.19305	1.03712	83	8.7622	0.929286	83	14.6286	0.991208	83	6.36519	0.930746	83	10.4881	1.0271	83	10.9171	1.01479	83	5.10441	0.991532	83	7.56084
A0A287AIB2	Glycerol-3-phosphate dehydrogenase OS=Sus scrofa OX=9823 GN=GPD2 PE=1 SV=1 - [A0A287AIB2_PIG]	53.37	39	39	80	727	80.6705	6.99072	1.00798	80	4.35401	0.969062	80	12.0375	1.00046	80	8.56653	1.07271	80	14.4487	0.941985	80	7.28829	1.02854	80	8.25726	1.00698	80	8.68085	1.0358	80	5.99969	0.949485	80	10.1547
A0A287ASD0	60S ribosomal protein L5 OS=Sus scrofa OX=9823 GN=RPL5 PE=1 SV=1 - [A0A287ASD0_PIG]	44.78	15	15	108	297	34.3318	9.71533	0.978789	106	7.04739	0.926438	105	12.1202	1.00327	106	8.5267	1.03774	105	10.4427	1.00948	106	8.27692	1.026	106	10.4533	1.03865	105	13.221	0.985077	106	6.5451	1.01996	106	10.6623
P63053	Ubiquitin-60S ribosomal protein L40 OS=Sus scrofa OX=9823 GN=UBA52 PE=1 SV=2 - [RL40_PIG]	58.59	1	9	114	128	14.719	9.83252	1.12102	1		1.01485	1		1.07054	1		1.15338	1		0.965514	1		0.98075	1		0.766797	1		0.946268	1		0.857674	1
A0A287AU26	Polypyrimidine tract-binding protein 1 OS=Sus scrofa OX=9823 GN=PTBP1 PE=1 SV=1 - [A0A287AU26_PIG]	51.04	16	18	64	531	57.2286	9.17334	1.03806	50	9.75011	1.06293	50	11.811	1.04939	50	10.473	1.03739	50	13.1656	0.914577	50	11.951	0.916425	50	13.3811	0.998308	49	13.6289	0.98572	50	7.88554	0.96103	49	17.0061
A0A287AH85	Adenylate kinase 2, mitochondrial OS=Sus scrofa OX=9823 GN=AK2 PE=1 SV=1 - [A0A287AH85_PIG]	57.26	11	11	56	234	25.6243	7.03467	0.997178	56	4.19658	0.967104	56	8.47097	1.03077	56	5.31445	0.989907	56	15.5701	1.01083	56	5.35416	1.05553	56	7.92242	0.975193	56	8.85208	1.00506	56	4.62462	0.982293	56	6.48042
F1RPH0	Phosphoglycerate kinase OS=Sus scrofa OX=9823 GN=PGK1 PE=1 SV=3 - [F1RPH0_PIG]	53.96	22	22	62	417	44.5461	7.89893	0.940737	61	6.85505	1.01141	62	8.59433	0.931695	61	5.84719	0.88748	61	11.8877	1.23243	61	10.2256	1.04468	62	8.84903	0.907189	60	12.0556	0.845845	62	10.004	1.29288	61	10.5561
M3TYC1	Eukaryotic translation initiation factor 3 subunit B OS=Sus scrofa OX=9823 GN=EIF3B PE=2 SV=1 - [M3TYC1_PIG]	41.71	27	27	68	784	89.0132	5.021	0.999821	67	6.50102	0.969216	67	7.04777	1.02583	67	7.60265	0.961256	66	14.7621	1.03632	67	8.07821	1.00688	67	9.86416	1.0033	67	13.0741	0.980317	67	7.6867	1.03694	67	9.16915
A0A286ZJQ4	Microtubule associated protein 1B OS=Sus scrofa OX=9823 GN=MAP1B PE=1 SV=1 - [A0A286ZJQ4_PIG]	20.92	41	42	82	2452	268.164	4.75439	1.06821	79	10.3681	1.0822	79	12.8408	1.0138	80	11.9479	0.874879	78	18.7466	1.0417	80	6.16859	0.941229	79	11.3334	0.990295	80	10.8056	0.947136	80	9.85853	1.06134	80	7.25091
I3LC31	Nucleoporin 205 OS=Sus scrofa OX=9823 GN=NUP205 PE=1 SV=2 - [I3LC31_PIG]	23.2	43	43	71	2026	229.506	6.3667	0.979464	71	5.93504	0.935503	71	10.946	1.00509	71	7.96728	1.08124	71	13.7688	0.990602	71	6.43269	1.03726	71	7.93721	1.00269	71	10.2845	1.0088	71	7.0488	0.979729	71	9.52796
C0LZL0	Fascin OS=Sus scrofa OX=9823 GN=FSCN1 PE=1 SV=1 - [C0LZL0_PIG]	54.16	24	24	72	493	54.649	6.48096	1.07426	72	9.19973	1.04843	72	10.0386	1.08465	72	8.84173	0.889866	72	11.674	1.00452	72	5.93572	0.906555	72	10.5393	0.966122	72	8.57599	0.938123	72	8.64093	1.03591	72	10.2026
F1SB53	26S protease regulatory subunit 7 OS=Sus scrofa OX=9823 GN=PSMC2 PE=1 SV=2 - [F1SB53_PIG]	65.82	27	27	66	433	48.6031	5.94775	0.926624	66	6.51321	0.939526	66	10.5121	0.936472	66	8.10713	0.993614	66	12.9562	1.13473	66	8.09888	1.06819	66	9.4009	0.981018	66	11.3604	1.01132	66	4.45424	1.05654	66	8.02177
F2Z5B4	Uncharacterized protein OS=Sus scrofa OX=9823 GN=HNRNPA3 PE=1 SV=2 - [F2Z5B4_PIG]	36.77	11	16	104	378	39.5706	9.01221	1.01241	80	9.12289	1.04522	80	13.9529	1.0387	80	11.0105	0.976491	79	10.8896	0.970389	80	10.1461	0.953351	78	9.38792	1.02186	80	19.5037	0.994278	80	9.81935	0.958637	80	16.2198
A0A0B8RT23	Topoisomerase (DNA) I OS=Sus scrofa domesticus OX=9825 GN=TOP1 PE=4 SV=1 - [A0A0B8RT23_PIG]	43.56	40	40	117	769	91.1572	9.31982	1.08587	117	7.1732	1.01144	117	10.6494	1.03742	117	8.7929	1.03297	117	13.1298	0.913926	117	6.81877	0.968606	117	10.7809	0.995295	116	12.0267	0.97923	117	5.15038	0.923551	117	9.63346
K7GT68	Integrin subunit alpha 6 OS=Sus scrofa OX=9823 GN=ITGA6 PE=1 SV=2 - [K7GT68_PIG]	32.57	34	34	78	1087	121.366	7.25439	1.01012	78	5.79835	0.99885	78	7.10373	1.00748	78	6.59179	1.05444	78	11.4342	0.962699	78	5.21167	0.992461	78	7.68603	1.03727	78	8.26532	1.03225	78	5.69589	0.960029	78	5.99173
P62831	60S ribosomal protein L23 OS=Sus scrofa OX=9823 GN=RPL23 PE=1 SV=1 - [RL23_PIG]	68.57	9	9	75	140	14.8561	10.5063	1.0062	74	6.54064	0.985226	73	9.80085	0.992673	75	7.29779	1.01205	74	10.6741	1.01577	75	6.96643	1.03091	74	8.85303	0.993504	75	14.2864	1.01848	74	5.76434	0.958636	75	14.8221
P06348	Histone H1t OS=Sus scrofa OX=9823 GN=HIST1H1T PE=1 SV=1 - [H1T_PIG]	17.06	2	5	64	211	22.0457	11.5757	1.08959	2	2.60535	0.985183	2	4.29109	1.14435	2	7.58386	1.15051	2	7.73502	0.818273	2	4.56152	0.958636	2	2.54989	0.919475	2	2.79375	1.02465	2	4.22285	0.864341	2	8.1107
F1RM15	Leucyl-tRNA synthetase OS=Sus scrofa OX=9823 GN=LARS PE=1 SV=3 - [F1RM15_PIG]	34.79	35	35	67	1144	130.933	6.59521	0.951476	67	5.99491	0.927967	67	10.8903	0.950077	67	7.92266	0.973219	66	12.7818	1.10071	67	8.48311	1.04111	67	7.85974	0.989449	67	14.7706	0.994803	67	5.62421	1.09707	67	8.15598
A0A287AP66	Uncharacterized protein OS=Sus scrofa OX=9823 GN=RPL12 PE=1 SV=1 - [A0A287AP66_PIG]	75.15	9	12	69	165	17.8075	9.42236	0.976502	51	6.91183	0.950315	51	10.6931	0.998624	51	9.25153	1.01114	51	13.9943	1.06104	51	7.88766	0.992212	51	12.6982	1.06116	51	12.8509	1.03438	50	6.70198	1.00726	51	11.4233
A0A286ZVS0	Splicing factor 3b subunit 3 OS=Sus scrofa OX=9823 GN=SF3B3 PE=1 SV=1 - [A0A286ZVS0_PIG]	30.07	33	33	66	1217	135.478	5.26221	1.01913	66	8.28206	1.01164	66	10.5116	1.03242	66	7.45285	1.03455	66	11.7253	0.951948	66	6.43765	0.958939	66	8.87688	1.01983	66	8.61072	1.00185	66	5.50838	0.965518	66	9.24113
A0A286ZP69	RAB7A, member RAS oncogene family OS=Sus scrofa OX=9823 GN=RAB7A PE=1 SV=1 - [A0A286ZP69_PIG]	74.88	14	14	50	207	23.5249	6.69775	1.00916	50	6.84572	0.948539	50	6.7949	0.997357	50	6.52326	1.05963	50	13.4227	0.957723	50	6.94874	1.01765	50	11.0195	1.00914	50	12.8831	1.01059	50	4.84331	0.961399	50	7.35669
A0A286ZZK9	Plexin B2 OS=Sus scrofa OX=9823 GN=PLXNB2 PE=4 SV=1 - [A0A286ZZK9_PIG]	20.75	1	27	57	1605	176.35	6.59521	1.0327	1		0.999579	1		1.02845	1		0.932203	1		1.08681	1		0.997085	1		0.927591	1		0.869038	1		1.1268	1
I3LNH3	Neutral alpha-glucosidase AB OS=Sus scrofa OX=9823 GN=GANAB PE=1 SV=1 - [I3LNH3_PIG]	32.73	29	29	84	944	106.608	6.02393	1.00905	83	6.30903	0.966957	83	8.14726	1.0064	84	7.11066	1.00979	83	12.5769	0.994477	84	6.44017	1.00697	83	6.70831	1.02174	84	10.9297	0.990037	83	5.02448	1.00574	84	9.10619
A0A287B5V1	60S ribosomal protein L3 OS=Sus scrofa OX=9823 GN=RPL3 PE=1 SV=1 - [A0A287B5V1_PIG]	47.89	25	25	105	403	46.0938	10.1987	1.00273	105	5.96369	0.928899	105	8.57597	1.03944	105	7.21143	1.10349	105	12.7703	0.992171	105	8.02037	0.997132	105	9.86589	0.992154	105	12.7379	0.993946	105	6.26018	0.96995	105	10.4037
F1SGH5	Pyruvate dehydrogenase E1 component subunit beta, mitochondrial OS=Sus scrofa OX=9823 GN=PDHB PE=1 SV=1 - [F1SGH5_PIG]	46.39	13	13	50	360	39.2472	6.65381	1.02721	50	7.2814	0.967364	50	7.45558	1.01682	50	5.76737	1.00095	50	11.7153	0.962289	50	7.81579	1.02304	50	5.75458	1.00006	50	9.74179	1.01339	50	6.00617	0.949536	50	11.1831
A0A287B7K6	Keratin 78 OS=Sus scrofa OX=9823 GN=KRT78 PE=1 SV=1 - [A0A287B7K6_PIG]	6.08	1	4	66	576	62.5691	8.77783	0.786201	1		1.24075	1		0.850061	1		0.753038	1		1.23062	1		1.02053	1		1.11097	1		0.877019	1		1.39289	1
A0A287BNE9	Tripartite motif containing 28 OS=Sus scrofa OX=9823 GN=TRIM28 PE=4 SV=1 - [A0A287BNE9_PIG]	43.47	25	25	76	835	88.4314	5.71924	1.06823	76	7.79971	1.06924	76	8.83132	1.02092	76	6.34792	0.922573	75	10.2813	0.953931	76	4.44388	0.932914	76	7.53087	1.024	76	10.473	0.991945	76	5.01391	0.977348	76	9.20118
F1SC47	Delta-1-pyrroline-5-carboxylate synthase OS=Sus scrofa OX=9823 GN=ALDH18A1 PE=1 SV=1 - [F1SC47_PIG]	37.61	29	29	81	795	87.0314	7.03467	1.02872	81	6.98086	0.9563	81	11.2471	0.995825	81	7.98579	1.1167	81	11.0018	0.936449	81	7.86964	1.00311	81	7.94118	1.03007	81	9.59965	1.01904	81	5.41036	0.929984	81	9.60117
P62936	Peptidyl-prolyl cis-trans isomerase A OS=Sus scrofa OX=9823 GN=PPIA PE=1 SV=2 - [PPIA_PIG]	62.8	9	12	72	164	17.8578	8.1626	0.928824	63	9.04666	0.981515	63	8.46561	0.970714	63	5.82268	0.9029	61	9.64413	1.16793	63	8.00707	1.07518	63	8.54765	0.905202	62	10.1034	0.900378	62	12.9486	1.20967	63	11.8471
A0A286ZM82	Calumenin OS=Sus scrofa OX=9823 GN=CALU PE=1 SV=1 - [A0A286ZM82_PIG]	62.54	2	18	101	315	37.0904	4.60205	0.966991	11	9.72868	1.10899	11	11.0355	0.887223	11	13.7786	0.834941	11	11.9803	1.09336	11	11.1439	1.4148	11	14.1977	0.79181	10	36.6859	0.998801	11	3.91655	0.957214	11	6.90128
A0A0B8RVW2	Golgi glycoprotein 1 OS=Sus scrofa domesticus OX=9825 GN=GLG1 PE=4 SV=1 - [A0A0B8RVW2_PIG]	35.65	37	37	83	1178	134.18	6.81494	1.00172	83	5.59296	0.989794	83	7.57777	0.979669	83	7.4848	0.978427	83	12.4368	0.973091	83	6.36041	1.0055	83	7.93757	1.04927	83	11.2326	1.00776	83	5.03981	1.00463	83	5.61655
F2Z5F5	40S ribosomal protein S8 OS=Sus scrofa OX=9823 GN=RPS8 PE=1 SV=3 - [F2Z5F5_PIG]	51.44	10	10	80	208	24.1902	10.3159	1.00377	80	6.12251	0.963524	80	10.5078	0.990165	80	5.47327	1.01086	80	9.54755	1.02079	80	4.87865	0.996954	80	7.67903	1.03961	79	9.82448	1.01749	80	4.91754	1.01705	80	8.01747
I3L995	Leucine rich repeat containing 59 OS=Sus scrofa OX=9823 GN=LRRC59 PE=1 SV=2 - [I3L995_PIG]	56.21	17	17	68	306	34.8318	9.5249	1.03062	68	6.91353	0.991493	68	9.68582	1.02116	68	8.45205	1.08762	68	10.1057	0.958621	68	8.39623	1.0008	68	8.78701	0.99649	68	8.45169	0.996324	68	7.62364	0.896672	68	9.83816
F1SA98	Tyrosine 3-monooxygenase/tryptophan 5-monooxygenase activation protein theta OS=Sus scrofa OX=9823 GN=YWHAQ PE=1 SV=3 - [F1SA98_PIG]	76.73	13	20	71	245	27.7468	4.77979	0.920623	38	7.17322	0.962969	38	9.7245	0.980466	38	6.74364	0.937316	37	15.1863	1.14889	38	7.78913	0.997413	38	8.34994	1.00713	38	10.7133	0.978095	38	5.98146	1.14746	38	7.31441
A0A287ACP9	Enoyl-CoA hydratase and 3-hydroxyacyl CoA dehydrogenase OS=Sus scrofa OX=9823 GN=EHHADH PE=1 SV=1 - [A0A287ACP9_PIG]	50.62	35	35	67	723	79.6286	8.74854	0.999835	67	6.44589	0.942538	67	8.49178	1.01352	67	5.38548	1.16643	66	9.69291	0.939159	67	7.20023	1.02695	67	12.5499	1.00966	67	14.0081	1.01693	67	5.50838	0.95824	67	9.12268
F1S6M7	Tubulin beta chain OS=Sus scrofa OX=9823 GN=TUBB3 PE=1 SV=1 - [F1S6M7_PIG]	32.89	1	12	48	450	50.3862	4.93213	0.937204	1		0.895115	1		0.953462	1		0.925112	1		1.21359	1		1.0587	1		0.939692	1		0.906726	1		1.22739	1
A0A0B8RZM8	Exportin-2 OS=Sus scrofa domesticus OX=9825 GN=CSE1L PE=4 SV=1 - [A0A0B8RZM8_PIG]	29.66	28	28	55	971	110.376	5.77002	1.01023	55	7.52786	1.03485	55	10.6787	1.02074	55	6.91832	0.924509	55	14.9092	1.06872	55	5.4378	0.972556	55	6.21891	0.935228	55	11.8238	0.970562	55	8.14931	1.05858	55	10.2452
K9J6K2	Utrophin OS=Sus scrofa OX=9823 GN=UTRN PE=1 SV=1 - [K9J6K2_PIG]	19.14	61	61	92	3432	393.788	5.2876	0.990319	92	7.5197	0.982175	92	9.66187	1.03325	92	10.3139	0.947068	92	15.6881	0.98924	92	7.05828	0.999868	92	11.0621	1.01602	92	9.05892	1.01408	92	6.1074	1.00571	92	9.18834
I3LNG8	Stress induced phosphoprotein 1 OS=Sus scrofa OX=9823 GN=STIP1 PE=1 SV=2 - [I3LNG8_PIG]	57.46	39	39	96	543	62.4243	6.75635	0.979124	96	5.74355	0.967636	96	7.12525	0.973789	96	5.90023	0.954447	96	10.8957	1.10606	96	6.31454	1.04459	96	7.22451	0.938441	96	9.79273	0.95609	96	6.02525	1.11983	96	8.07718
F1S842	Programmed cell death 11 OS=Sus scrofa OX=9823 GN=PDCD11 PE=4 SV=3 - [F1S842_PIG]	24.32	41	42	79	1875	209.287	8.76318	1.01846	77	6.06716	0.974587	77	7.14468	1.04818	77	5.86293	1.0635	77	12.9847	0.961904	77	6.29235	1.00541	77	8.30851	0.989755	77	10.2069	0.989079	77	6.49923	0.947059	77	8.70711
F1RFD3	Splicing factor 3A subunit 1 OS=Sus scrofa OX=9823 GN=SF3A1 PE=1 SV=1 - [F1RFD3_PIG]	38.08	27	28	71	793	88.7164	5.22412	1.06243	70	5.90971	1.07445	70	11.0061	1.04029	70	8.22342	0.957852	68	16.5617	0.968091	70	6.91592	1.00447	70	9.92982	0.923546	70	13.1952	0.981065	70	6.88829	0.959113	70	10.5095
A0A286ZIN0	Heterogeneous nuclear ribonucleoprotein D OS=Sus scrofa OX=9823 GN=HNRNPD PE=1 SV=1 - [A0A286ZIN0_PIG]	47.39	12	16	75	306	32.7651	8.1626	1.07028	47	7.64964	1.06544	47	9.6886	1.06434	47	5.16088	0.987802	47	15.5013	0.925951	47	6.48546	0.928572	47	8.1249	1.00099	47	8.21606	0.995596	47	7.31534	0.936354	47	5.94559
F1RR89	Arginine--tRNA ligase, cytoplasmic OS=Sus scrofa OX=9823 GN=RARS PE=1 SV=3 - [F1RR89_PIG]	46.06	31	31	66	660	75.2979	7.18115	0.954382	65	4.7942	0.930975	65	9.05482	0.94584	65	6.13403	1.00285	65	14.7355	1.09704	65	7.97347	1.03427	65	7.22473	1.00488	65	10.0742	0.982369	65	5.77488	1.1164	65	9.73624
A0A287B3U6	Uncharacterized protein OS=Sus scrofa OX=9823 PE=1 SV=1 - [A0A287B3U6_PIG]	56.38	7	8	48	188	20.9693	7.82568	1.0614	46	5.08092	0.981225	46	6.79786	1.06265	46	7.72111	1.03934	46	9.30024	0.917169	46	6.3348	0.955247	46	6.42596	1.01452	46	8.91746	1.00048	46	5.82712	0.949204	46	8.44319
F1RW08	Signal recognition particle subunit SRP68 OS=Sus scrofa OX=9823 GN=SRP68 PE=1 SV=3 - [F1RW08_PIG]	44.86	25	25	55	622	70.2793	8.42627	0.960932	55	5.66262	0.979231	55	9.03556	0.95463	55	7.15342	0.990877	55	11.3727	1.02588	55	7.44198	1.04212	55	7.93506	1.02368	55	11.3476	1.02675	55	7.46057	0.997811	55	9.50266
A0A287AGM8	Dolichyl-diphosphooligosaccharide--protein glycosyltransferase 48 kDa subunit OS=Sus scrofa OX=9823 GN=DDOST PE=1 SV=1 - [A0A287AGM8_PIG]	40.96	14	14	52	437	48.7372	6.25244	0.992693	52	5.23609	0.966967	52	11.7552	1.02695	52	8.31792	1.03741	52	25.7757	0.956802	52	13.8894	0.985258	52	7.24933	1.03214	52	8.43469	1.05726	52	7.18572	0.959193	52	11.272
Q71LE2	Histone H3.3 OS=Sus scrofa OX=9823 GN=H3F3A PE=2 SV=3 - [H33_PIG]	61.76	3	10	196	136	15.3185	11.2681	1.00684	24	8.62723	1.06826	20	15.9261	1.04955	24	15.7175	1.03053	22	12.4505	1.05772	24	20.2102	0.980765	22	15.7787	1.06807	24	15.7547	1.1058	20	6.80216	1.02492	23	13.258
F1SMN1	Calumenin OS=Sus scrofa OX=9823 GN=CALU PE=1 SV=3 - [F1SMN1_PIG]	70.16	3	19	96	315	37.0625	4.66553	1.00073	6	1.26694	1.01627	6	5.12752	0.935563	6	4.93451	0.908986	6	8.78363	1.04395	6	3.12872	1.11813	6	6.61294	0.927814	6	8.57561	1.07092	6	2.67096	0.972528	6	9.8108
F1SV47	Thyroid hormone receptor-associated protein 3 OS=Sus scrofa OX=9823 GN=THRAP3 PE=1 SV=3 - [F1SV47_PIG]	32.78	36	38	106	958	108.962	10.1548	1.12173	94	10.7445	1.14289	94	13.6246	1.13863	94	10.6091	0.888274	92	10.6122	0.941449	94	9.75133	0.929466	93	14.3316	0.894489	94	19.3948	0.878831	94	9.74696	0.887672	94	17.5068
I3L8K4	Eukaryotic translation initiation factor 5B OS=Sus scrofa OX=9823 GN=EIF5B PE=1 SV=2 - [I3L8K4_PIG]	34.54	40	41	77	1219	138.227	5.46533	0.928139	74	6.2369	0.948023	74	11.5018	0.934662	74	9.45638	0.951054	73	18.0138	1.12777	74	10.6625	1.09671	74	10.3756	0.981065	73	20.3098	0.982665	74	6.94766	1.0378	74	8.84355
I3LRP1	Nuclear autoantigenic sperm protein OS=Sus scrofa OX=9823 GN=NASP PE=1 SV=2 - [I3LRP1_PIG]	37.37	25	26	73	776	83.2471	4.28467	1.05715	70	5.94063	1.04136	70	10.414	1.04706	70	10.0314	0.761314	70	19.3768	1.05262	70	7.40969	0.921687	70	11.8071	1.05698	70	10.3778	0.972957	69	6.35098	1.06202	70	9.57502
I3LR86	DNA helicase OS=Sus scrofa OX=9823 GN=MCM5 PE=1 SV=2 - [I3LR86_PIG]	50.69	34	35	79	724	81.0166	8.1333	1.03174	76	6.99779	0.997118	76	8.66836	1.01031	76	7.48048	0.963985	76	10.911	0.981637	76	6.69831	0.938889	76	13.4639	1.03972	76	12.0532	1.01463	76	6.57258	1.03219	76	6.22671
Q06A98	Serine/arginine-rich splicing factor 2 OS=Sus scrofa OX=9823 GN=SRSF2 PE=2 SV=1 - [SRSF2_PIG]	36.2	7	8	39	221	25.4332	11.854	1.0784	38	8.6803	1.07912	38	9.74697	1.06089	38	7.85339	0.947659	38	18.4506	0.940962	38	8.41279	0.943153	38	10.6026	1.03873	38	8.90442	0.981429	38	7.73196	0.987756	38	10.344
Q3YLA6	Serine/arginine-rich splicing factor 1 OS=Sus scrofa OX=9823 GN=SRSF1 PE=2 SV=3 - [SRSF1_PIG]	55.65	18	18	84	248	27.7278	10.3599	1.07736	84	7.26696	1.03146	83	9.89207	1.06204	84	10.4966	0.991249	84	10.8145	0.926793	84	9.32918	0.963412	84	9.23943	0.995317	84	11.0058	0.9953	84	7.7541	0.918506	84	12.0738
F1RU31	SART1, U4/U6.U5 tri-snRNP-associated protein 1 OS=Sus scrofa OX=9823 GN=SART1 PE=1 SV=1 - [F1RU31_PIG]	33.75	22	23	42	803	90.7564	5.78271	1.08053	41	8.74414	1.09333	41	9.84801	1.08768	41	9.24723	0.896314	41	10.3207	0.960014	41	6.94606	0.9648	41	9.99599	0.971138	41	13.1751	0.947463	41	6.88292	0.988065	41	14.87
A0A287BHC9	Exportin 1 OS=Sus scrofa OX=9823 GN=XPO1 PE=1 SV=1 - [A0A287BHC9_PIG]	32.03	28	28	66	1071	123.034	6.11279	1.07306	65	8.51818	1.02694	65	8.16867	1.13702	65	6.11632	0.886437	65	12.6	0.984134	65	7.69453	0.902806	66	11.451	1.00126	65	10.6394	0.949824	66	4.1208	0.976598	65	7.87186
Q2EHH7	Serine/threonine-protein phosphatase OS=Sus scrofa OX=9823 GN=PPP1CC PE=1 SV=1 - [Q2EHH7_PIG]	59.75	3	16	51	323	36.9597	6.53662	1.04507	6	12.3886	0.992169	6	9.20175	1.07687	6	7.89874	0.988952	6	6.3412	0.974607	6	12.2562	0.856937	6	32.4205	1.12913	6	19.0184	0.993812	6	7.11812	0.93772	6	6.64684
F1SLR6	NOP2 nucleolar protein OS=Sus scrofa OX=9823 GN=NOP2 PE=3 SV=2 - [F1SLR6_PIG]	28.99	22	22	55	821	90.2483	9.05615	1.05673	54	9.70686	1.05102	54	12.0346	1.05654	55	10.0962	1.05545	54	8.77589	0.958239	55	8.70983	0.968816	54	7.22443	0.946607	54	11.3132	0.969039	54	6.86059	0.864353	55	11.2857
A0A0B8S095	RNA helicase OS=Sus scrofa domesticus OX=9825 GN=DDX18 PE=3 SV=1 - [A0A0B8S095_PIG]	38.42	27	27	76	786	87.0489	9.48096	1.04074	76	7.89369	0.980355	76	8.72641	1.05928	76	6.44359	0.993325	76	14.3935	0.958839	76	9.82052	0.986509	76	5.92658	1.00363	76	10.0392	1.01115	76	6.52327	0.912353	76	12.2252
A0A0B8RT95	Ribosomal protein L4 OS=Sus scrofa domesticus OX=9825 GN=RPL4 PE=4 SV=1 - [A0A0B8RT95_PIG]	51.76	25	25	99	427	48.0017	11.0337	0.98984	99	7.05071	0.922231	98	9.29769	1.02873	99	10.7445	1.14277	99	12.1989	0.958192	99	9.42771	0.956221	98	13.4972	1.04474	99	20.3033	1.01199	99	8.078	0.971397	98	10.3583
F1RL66	Treacle ribosome biogenesis factor 1 OS=Sus scrofa OX=9823 GN=TCOF1 PE=1 SV=3 - [F1RL66_PIG]	27.57	35	35	69	1371	138.219	9.39307	1.1168	69	8.50796	1.11131	69	11.6181	1.19426	69	12.7041	0.994305	69	9.96846	0.861408	69	10.5138	0.895791	69	12.8916	0.879446	69	15.8269	0.920959	69	10.1492	0.909921	69	11.6642
A0A287ABG2	Proliferating cell nuclear antigen OS=Sus scrofa OX=9823 GN=PCNA PE=1 SV=1 - [A0A287ABG2_PIG]	52.49	12	12	49	261	28.7603	4.69092	1.05923	49	6.33816	1.0754	49	8.06507	1.0208	49	5.72483	0.877275	49	13.243	1.03664	49	6.47773	0.927295	49	10.3555	1.00727	49	6.97895	0.936582	49	6.0125	1.09422	49	7.20045
F1SSS0	Carbamoyl-phosphate synthase 1 OS=Sus scrofa OX=9823 GN=CPS1 PE=1 SV=3 - [F1SSS0_PIG]	27.67	36	39	68	1402	153.911	6.68311	1.05965	64	5.72522	1.00471	64	9.92896	1.03447	64	5.31289	1.06725	64	10.95	0.970161	64	6.29343	1.02322	64	6.89768	0.913971	64	12.0164	0.957168	64	4.63952	0.888331	64	11.9597
I3LKJ6	Elongation factor G, mitochondrial OS=Sus scrofa OX=9823 GN=GFM1 PE=1 SV=2 - [I3LKJ6_PIG]	38.1	26	26	64	735	81.3593	6.55127	1.01165	64	5.49799	0.985867	64	5.77966	0.985114	64	6.25602	1.07898	64	12.2425	0.976321	64	7.29554	1.0246	64	7.59635	1.01734	64	10.6724	1.0196	64	5.175	0.947068	64	8.76461
Q28956	17beta-estradiol dehydrogenase OS=Sus scrofa OX=9823 PE=2 SV=1 - [Q28956_PIG]	45.05	26	26	64	737	80.0512	8.03076	0.970881	64	5.90322	0.952808	64	8.25159	0.985363	64	6.1921	1.11522	64	11.9239	0.965439	64	6.80515	0.994488	64	6.60592	1.0624	64	9.49007	1.05568	64	5.58514	0.989142	64	8.52576
A0A286ZLH1	26S proteasome non-ATPase regulatory subunit 2 OS=Sus scrofa OX=9823 GN=PSMD2 PE=1 SV=1 - [A0A286ZLH1_PIG]	34.61	28	28	70	887	97.9045	5.23682	0.947834	70	5.93165	0.930675	70	11.639	0.956088	70	7.27131	1.03686	70	15.0024	1.09756	70	9.0116	1.07079	70	8.08942	0.963678	70	11.7438	0.989368	70	5.91654	1.05618	70	8.62732
F1RPD2	Ubiquinol-cytochrome c reductase core protein 2 OS=Sus scrofa OX=9823 GN=UQCRC2 PE=1 SV=3 - [F1RPD2_PIG]	38.19	15	15	43	453	48.1799	8.88037	1.03299	43	5.78327	0.949335	43	9.51598	1.07053	43	4.93834	1.15716	43	7.85036	0.900261	43	6.89185	0.919656	43	9.10138	1.09434	43	8.23083	1.00887	43	5.81497	0.960808	43	9.96956
Q5S1U1	Heat shock protein beta-1 OS=Sus scrofa OX=9823 GN=HSPB1 PE=2 SV=1 - [HSPB1_PIG]	44.93	9	10	58	207	22.9277	6.69775	1.05191	47	8.61157	1.07129	47	10.9766	0.989959	47	11.3529	0.944454	47	7.82811	1.01978	47	12.6537	0.959747	47	15.0147	0.847662	47	14.0586	0.886376	47	9.3636	1.15774	47	11.5794
A0A287A8V4	Metadherin OS=Sus scrofa OX=9823 GN=MTDH PE=1 SV=1 - [A0A287A8V4_PIG]	31.15	17	17	59	549	60.3572	9.45166	1.03836	59	10.8624	1.13154	59	16.1269	0.997196	59	13.4386	0.938654	59	11.4996	0.982477	59	6.73494	1.04502	59	12.5805	0.908315	59	15.0056	0.970978	59	8.23188	0.916604	59	13.2101
P67985	60S ribosomal protein L22 OS=Sus scrofa OX=9823 GN=RPL22 PE=1 SV=2 - [RL22_PIG]	50.78	4	4	46	128	14.7498	9.18799	1.01172	46	10.724	0.960779	41	17.8651	1.01749	44	13.8022	0.884059	29	25.7663	1.10663	46	15.1608	1.03662	46	12.1288	1.09021	35	9.20359	1.06699	43	8.09553	1.06368	39	16.1047
A0A286ZIV9	Uncharacterized protein OS=Sus scrofa OX=9823 GN=PRPF40A PE=1 SV=1 - [A0A286ZIV9_PIG]	26.95	1	28	77	976	110.428	7.66455	1.05368	3	6.06192	1.08096	3	9.7082	1.04194	3	5.70673	0.922024	3	12.038	0.968489	3	1.03452	1.04739	3	4.29216	0.907757	3	6.63454	1.00803	3	1.74972	0.919366	3	11.7248
A6M931	Eukaryotic initiation factor 4A-III OS=Sus scrofa OX=9823 GN=EIF4A3 PE=2 SV=1 - [IF4A3_PIG]	42.09	17	20	72	411	46.8112	6.72705	1.01762	52	6.38624	0.976774	52	7.43304	1.04709	52	5.81103	1.05676	52	11.8946	0.977241	52	7.60607	0.960582	52	9.09442	1.04965	52	10.7232	0.994327	52	6.48414	0.976064	52	9.74322
F1SHH7	Apoptosis inhibitor 5 OS=Sus scrofa OX=9823 GN=API5 PE=1 SV=2 - [F1SHH7_PIG]	36.71	15	15	40	504	56.8278	5.92236	1.02395	40	8.26458	0.971786	40	12.8932	1.05371	40	7.11064	0.955009	40	15.8128	0.992303	40	6.43276	0.98448	40	6.50715	1.06405	40	7.1744	1.00894	40	6.2186	0.987546	40	10.6299
Q0QF01	Succinate dehydrogenase [ubiquinone] flavoprotein subunit, mitochondrial OS=Sus scrofa OX=9823 GN=SDHA PE=1 SV=2 - [SDHA_PIG]	42.92	22	22	80	664	72.7853	7.50342	0.991564	79	8.27599	0.92538	80	9.5394	1.00917	79	7.41958	1.10389	80	13.3133	0.937753	79	8.55082	0.950208	80	12.574	1.09907	79	12.7092	1.03534	80	7.39618	0.988354	79	10.585
Q29024	Spliceosome RNA helicase DDX39B OS=Sus scrofa OX=9823 GN=DDX39B PE=3 SV=2 - [DX39B_PIG]	54.21	16	22	89	428	48.9599	5.66846	0.982514	57	4.93857	0.935705	57	9.84494	1.04468	57	7.29091	0.963691	57	18.3971	1.02554	57	8.21087	1.0185	57	11.4439	0.971794	57	7.46235	1.00679	57	4.75667	0.97622	57	9.26946
A0A287AVR0	Eukaryotic translation initiation factor 3 subunit C OS=Sus scrofa OX=9823 GN=LOC110260088 PE=3 SV=1 - [A0A287AVR0_PIG]	35.16	32	33	69	913	105.553	5.71924	1.01821	67	5.20359	0.977133	67	6.7716	1.02855	67	6.28902	0.963722	66	10.8113	1.03828	67	7.45846	0.992691	67	7.54541	0.994854	67	10.1214	0.972605	67	4.11226	1.02001	67	9.21522
F1RQH2	Uncharacterized protein OS=Sus scrofa OX=9823 GN=PRPF40A PE=1 SV=3 - [F1RQH2_PIG]	31.24	1	28	76	874	99.8468	7.37158	0.985833	2	2.89084	1.00822	2	3.13653	1.05897	2	6.27574	0.886996	2	1.54625	1.07806	2	1.06445	0.994299	2	0.935842	0.98263	2	1.97818	0.934116	2	10.9315	1.07336	2	0.0263
I3LSG1	General transcription factor IIi OS=Sus scrofa OX=9823 GN=GTF2I PE=1 SV=2 - [I3LSG1_PIG]	34.76	34	34	72	958	108.126	7.94287	1.03327	70	6.43321	1.01367	70	9.15075	1.05641	70	6.33358	0.96778	70	11.5288	0.991217	70	6.02593	0.979589	70	8.87573	0.967818	70	11.2037	0.960075	70	7.48776	0.977038	70	6.78388
I3LI86	NOC2 like nucleolar associated transcriptional repressor OS=Sus scrofa OX=9823 GN=NOC2L PE=4 SV=2 - [I3LI86_PIG]	27.11	17	17	36	712	80.444	5.45264	0.99341	36	6.78344	1.02488	36	12.6581	1.01236	36	10.2925	0.981243	36	12.495	1.007	36	9.44238	1.03791	36	9.79434	0.982728	36	16.5345	0.990739	36	7.40418	0.975588	36	8.68316
K9IW73	Dihydrolipoyllysine-residue succinyltransferase OS=Sus scrofa OX=9823 GN=DLST-tv1 PE=2 SV=1 - [K9IW73_PIG]	36.7	15	15	56	455	48.9616	8.82178	1.02919	56	5.3381	1.01382	56	7.3821	1.00096	56	6.06956	1.07876	56	13.5515	0.957908	56	7.07111	1.01852	56	6.86243	0.985402	56	9.4886	1.00743	56	8.35023	0.94085	56	12.4853
A3EX84	Galectin OS=Sus scrofa OX=9823 GN=LGALS3 PE=1 SV=1 - [A3EX84_PIG]	32.69	9	9	61	260	27.1975	8.67529	1.02517	61	6.82793	0.993978	61	9.35216	1.05226	61	6.09671	1.06553	61	10.7815	0.989892	60	6.90081	0.959353	61	8.59174	1.03021	61	13.7863	0.988245	61	7.16711	0.929905	60	8.78758
Q2QLE0	Hepatocyte growth factor receptor OS=Sus scrofa OX=9823 GN=MET PE=2 SV=1 - [MET_PIG]	24.33	28	29	62	1381	154.649	7.09326	1.05715	59	8.0016	1.0114	59	8.46417	1.07691	59	8.87036	1.01341	59	13.5919	0.96354	59	8.89019	0.956956	59	8.44299	0.975887	59	10.1861	0.989566	59	6.9122	0.938204	59	11.5273
A0A287BRY0	Tropomyosin alpha-1 chain OS=Sus scrofa OX=9823 GN=TPM1 PE=1 SV=1 - [A0A287BRY0_PIG]	66.13	7	22	100	248	28.6997	4.76709	1.01639	24	3.07833	1.06517	24	8.41478	1.01081	24	6.06892	0.895059	24	14.5189	1.03011	24	4.83302	0.987572	24	4.98874	1.00467	24	8.19549	0.987069	24	5.78502	0.98851	24	7.27762
Q06AA4	U1 small nuclear ribonucleoprotein A OS=Sus scrofa OX=9823 GN=SNRPA PE=1 SV=1 - [SNRPA_PIG]	40.78	7	9	49	282	31.2592	9.83252	1.04806	45	9.40778	1.09822	45	13.7212	1.03127	45	11.7535	0.947008	43	10.5977	1.01878	45	15.6897	0.980291	45	13.0045	1.04584	44	13.0206	0.993791	44	11.9332	0.95599	45	25.0334
A0A287BM53	60S ribosomal protein L7a OS=Sus scrofa OX=9823 GN=RPL7A PE=1 SV=1 - [A0A287BM53_PIG]	49.25	19	19	55	266	29.977	10.6089	1.02221	55	6.42596	0.917456	54	7.48755	1.01515	55	8.83544	1.13608	54	11.4375	0.983808	55	8.98162	0.981711	55	11.8318	1.02021	54	15.1007	0.987488	55	7.249	0.988437	55	11.0996
F1SGS7	RNA cytidine acetyltransferase OS=Sus scrofa OX=9823 GN=NAT10 PE=3 SV=2 - [F1SGS7_PIG]	34.02	30	31	66	1026	115.85	8.42627	1.03847	65	6.48575	0.980778	65	9.36567	1.03723	65	6.06358	1.03008	65	9.72055	0.98105	65	4.91905	0.983773	65	6.91371	1.01417	65	9.33313	1.00203	65	5.86701	0.938349	65	9.08118
F1SF87	Solute carrier family 25 member 13 OS=Sus scrofa OX=9823 GN=SLC25A13 PE=1 SV=3 - [F1SF87_PIG]	42.88	19	25	48	674	74.2829	8.6167	0.952499	37	7.17863	0.939695	36	9.271	0.997946	37	7.01117	1.14582	37	10.9193	0.96042	37	6.57266	0.95606	37	9.37336	1.11693	37	8.53333	1.04558	37	6.15661	0.958938	37	13.7154
A0A0B8RW53	ATP-citrate synthase OS=Sus scrofa domesticus OX=9825 GN=ACLY PE=3 SV=1 - [A0A0B8RW53_PIG]	37.24	37	37	68	1101	120.807	7.44482	0.97493	68	5.42681	0.962933	68	6.86038	0.981889	68	5.32154	0.949949	68	11.5066	1.09618	68	5.3677	0.979745	68	7.22274	1.0314	68	9.05465	0.979494	68	5.74144	1.15095	68	7.37427
F1RJX8	Coatomer subunit alpha OS=Sus scrofa OX=9823 GN=COPA PE=1 SV=1 - [F1RJX8_PIG]	38.4	45	45	80	1224	138.353	7.66455	0.959725	80	5.14298	0.935488	80	7.07077	0.963499	80	6.61541	1.0434	80	9.94768	1.05436	80	6.32155	0.991732	80	7.23725	1.04425	80	9.04086	1.02053	80	5.9023	1.05642	80	8.47239
A0A287A5B3	Importin 7 OS=Sus scrofa OX=9823 GN=IPO7 PE=1 SV=1 - [A0A287A5B3_PIG]	25.82	19	21	42	1038	119.394	4.81787	0.953155	37	5.78794	0.962522	37	9.53727	0.999495	37	6.20951	0.94689	37	10.9923	1.10378	37	6.37679	0.974291	37	9.47679	1.04299	37	8.59804	0.958947	37	7.88043	1.14896	37	12.6928
A0A287BN36	Ras-related protein Rab-5C OS=Sus scrofa OX=9823 GN=RAB5C PE=1 SV=1 - [A0A287BN36_PIG]	58.8	6	9	33	216	23.4518	8.41162	0.946623	20	9.73548	1.00861	19	11.3878	1.00412	20	7.31381	1.06012	20	12.6114	0.975608	20	11.0658	1.02933	20	10.407	1.04351	20	15.678	1.06476	20	12.7974	1.02321	20	11.835
F1RHC5	Core histone macro-H2A OS=Sus scrofa OX=9823 GN=H2AFY PE=1 SV=2 - [F1RHC5_PIG]	46.09	16	17	48	371	39.5224	9.78857	1.0293	42	5.01089	1.0103	42	6.63411	1.0072	43	7.39139	1.06609	42	18.0029	0.930044	43	4.59227	0.999582	42	16.5701	1.02738	43	13.2853	1.00985	42	6.55101	0.972334	43	9.54668
F1S0D9	Aspartyl-tRNA synthetase OS=Sus scrofa OX=9823 GN=DARS PE=1 SV=1 - [F1S0D9_PIG]	65.47	32	32	78	501	57.107	6.49365	0.967309	78	5.06552	0.9358	78	8.36058	0.936503	78	7.29536	1.00685	78	10.5175	1.0998	78	7.23882	0.997463	78	10.3663	1.02492	78	10.2796	0.976669	78	5.24348	1.09697	78	8.35776
P61292	Serine/threonine-protein phosphatase PP1-beta catalytic subunit OS=Sus scrofa OX=9823 GN=PPP1CB PE=1 SV=3 - [PP1B_PIG]	59.94	5	15	47	327	37.1626	6.18896	1.03627	5	6.88497	1.02491	5	5.37117	1.15443	5	3.32057	0.887432	5	3.13409	0.993696	5	2.25166	0.930463	5	6.02153	0.888395	5	4.67402	0.974922	5	5.27135	1.02531	5	6.0174
F1S596	Protein kinase C substrate 80K-H OS=Sus scrofa OX=9823 GN=PRKCSH PE=1 SV=1 - [F1S596_PIG]	33.89	17	17	65	537	60.5113	4.44971	0.967687	65	7.38677	1.00685	65	10.7146	0.976021	65	8.45969	0.955802	65	13.9828	1.02581	65	7.00552	1.05275	65	10.2888	1.007	65	10.4246	1.00778	65	6.36126	1.0222	65	13.3986
P41367	Medium-chain specific acyl-CoA dehydrogenase, mitochondrial OS=Sus scrofa OX=9823 GN=ACADM PE=1 SV=3 - [ACADM_PIG]	41.33	15	15	53	421	46.4556	8.27979	1.03682	53	5.23094	0.967673	52	7.60607	0.995504	53	5.98466	1.07524	53	9.94371	0.952792	53	6.46357	1.01503	53	7.27014	0.984433	53	7.76137	1.02589	53	5.97921	0.944417	53	8.20758
F1SH97	G protein nucleolar 3 OS=Sus scrofa OX=9823 GN=GNL3 PE=4 SV=1 - [F1SH97_PIG]	39.42	18	20	49	548	61.6293	9.15869	1.055	45	7.72927	0.973156	44	13.7858	1.09136	45	7.12702	1.02869	45	9.66057	0.97955	45	5.9528	0.96168	45	8.66701	0.939611	45	13.055	0.994903	45	6.16472	0.924214	45	8.31997
F1RFY1	Profilin OS=Sus scrofa OX=9823 GN=PFN1 PE=1 SV=1 - [F1RFY1_PIG]	89.29	9	9	49	140	15.0335	8.27979	0.929031	49	5.81357	0.997529	49	5.90241	0.917908	49	9.13888	0.903293	49	16.2789	1.23725	49	10.7794	1.03385	49	12.0868	0.911564	49	8.22809	0.889136	49	11.5052	1.26357	49	13.4071
I3LDH3	Poly [ADP-ribose] polymerase OS=Sus scrofa OX=9823 GN=PARP1 PE=1 SV=2 - [I3LDH3_PIG]	42.07	2	36	86	1003	111.455	8.93896	1.10267	5	0.727529	0.988238	5	0.836887	1.04453	5	2.0469	1.15978	5	4.03427	0.83086	5	10.1561	0.950216	5	4.9753	1.02486	5	5.34581	0.969238	5	3.21432	0.9028	5	1.58814
A0A0B8RZA8	Poly [ADP-ribose] polymerase OS=Sus scrofa domesticus OX=9825 GN=PARP1 PE=4 SV=1 - [A0A0B8RZA8_PIG]	44.4	4	38	90	1018	113.306	8.86572	0.960674	9	11.1996	1.03707	9	19.2204	0.988994	9	12.1249	1.00701	9	11.724	0.961116	9	7.48002	0.942166	9	22.8303	1.01355	9	24.7726	1.00756	9	6.91344	1.03702	9	5.88555
A0A287AKR9	Nucleolar GTP-binding protein 2 OS=Sus scrofa OX=9823 GN=GNL2 PE=3 SV=1 - [A0A287AKR9_PIG]	32.6	23	23	52	730	83.105	9.27588	1.02578	52	7.71329	0.998849	52	7.04582	1.03096	52	9.02363	0.979119	52	16.8901	1.01327	52	10.6209	1.02166	52	9.07489	0.948245	52	8.99248	0.982643	52	6.53039	0.923231	52	9.53834
A0A286ZQ76	Scaffold attachment factor B2 OS=Sus scrofa OX=9823 GN=SAFB2 PE=4 SV=1 - [A0A286ZQ76_PIG]	32.12	15	30	68	903	102.427	6.37939	1.03384	23	5.94881	1.03349	23	8.38157	1.05536	23	5.20918	0.986331	23	6.31996	0.960577	23	7.85314	0.978128	23	7.53856	0.971953	23	6.37948	1.00435	23	8.09013	0.954513	23	7.48332
I3LFV4	Y-box binding protein 1 OS=Sus scrofa OX=9823 GN=YBX1 PE=1 SV=2 - [I3LFV4_PIG]	26.26	5	7	38	377	41.5096	10.1548	1.0314	17	17.0903	1.10004	17	24.0352	0.975339	17	8.01922	0.869007	17	19.7426	1.05213	17	10.3971	1.02458	17	9.53872	0.865997	17	27.3987	0.921779	17	23.7314	0.85723	16	10.4851
F1SQ46	Y-box binding protein 3 OS=Sus scrofa OX=9823 GN=YBX3 PE=1 SV=2 - [F1SQ46_PIG]	26.92	1	6	38	312	32.6753	9.5835	1.1675	4	15.8062	1.12998	4	12.0917	0.972053	4	2.10271	0.987779	3	9.87151	1.02806	4	1.5283	1.00413	4	6.01536	0.852413	4	6.85209	0.955533	4	8.48849	0.920717	4	14.8834
F2Z5V0	tRNA-splicing ligase RtcB homolog OS=Sus scrofa OX=9823 GN=RTCB PE=3 SV=1 - [F2Z5V0_PIG]	51.49	22	22	59	505	55.1749	7.2251	1.0162	59	6.29743	0.956974	59	8.42306	1.02618	59	5.46465	0.974914	59	10.5859	1.02045	59	6.79658	0.99656	59	5.59395	1.01376	59	9.92618	1.0006	59	5.71026	0.97756	59	6.29898
P46405	40S ribosomal protein S12 OS=Sus scrofa OX=9823 GN=RPS12 PE=2 SV=2 - [RS12_PIG]	71.21	9	9	43	132	14.5055	7.21045	1.01046	43	6.1004	0.930623	43	10.0388	1.00184	43	5.5556	1.08494	43	12.0046	0.989998	43	5.30546	1.06619	43	7.27155	0.981979	42	10.218	1.00244	43	5.11141	0.999101	43	9.44624
A0A286ZYX8	Fructose-bisphosphate aldolase OS=Sus scrofa OX=9823 GN=ALDOA PE=1 SV=1 - [A0A286ZYX8_PIG]	58.52	15	18	60	364	39.3954	8.25049	0.957981	53	4.89866	1.01268	54	6.64906	0.924975	53	9.30167	0.939603	54	13.7922	1.17498	53	9.02525	0.999321	53	9.01066	0.944321	53	11.6936	0.900681	54	11.0574	1.24011	53	9.9151
F1S4P6	Eukaryotic translation initiation factor 3 subunit A OS=Sus scrofa OX=9823 GN=EIF3A PE=1 SV=2 - [F1S4P6_PIG]	42.81	62	63	121	1376	165.957	6.7124	1.01424	120	5.20061	0.991733	120	9.77075	1.02423	120	7.13684	1.01465	120	11.7463	1.00124	120	6.96747	0.983074	120	9.88804	0.995324	120	12.6718	0.983769	120	5.35343	1.01626	120	7.62577
A0A287B9T5	Uncharacterized protein OS=Sus scrofa OX=9823 GN=CBX3 PE=1 SV=1 - [A0A287B9T5_PIG]	65.9	8	10	49	173	19.6658	5.12256	1.10157	33	6.37517	1.07628	33	7.75372	1.0807	33	8.55898	0.769232	33	17.8919	0.969654	33	7.44889	0.910296	33	12.1344	1.06529	33	8.20536	0.994036	33	5.23778	0.968707	33	10.8034
F8S325	Env protein OS=Sus scrofa OX=9823 PE=4 SV=1 - [F8S325_PIG]	28.92	13	18	41	657	73.1552	8.51416	1.07625	27	9.15819	1.02912	27	7.16411	0.962121	27	5.51502	1.05762	27	12.0515	0.991349	27	8.73494	1.00387	27	5.63935	0.986592	27	4.997	0.949103	27	5.52296	0.954481	27	7.10075
B2D2K7	Solute carrier family 3 member 2 (Fragment) OS=Sus scrofa OX=9823 GN=SLC3A2 PE=2 SV=1 - [B2D2K7_PIG]	38.73	16	16	41	568	61.5759	5.69385	1.03012	41	5.51647	0.977226	41	7.29539	1.02441	41	6.96268	1.0212	40	13.0554	0.973993	41	6.98158	1.01471	41	6.55206	1.00002	41	9.90493	1.04238	41	5.54917	0.945407	41	10.516
F1SMZ6	Uncharacterized protein OS=Sus scrofa OX=9823 GN=HSPE1 PE=1 SV=1 - [F1SMZ6_PIG]	77.45	9	9	91	102	10.9529	8.96826	1.02191	91	6.01619	0.95359	90	9.22041	1.03814	91	6.79574	1.16737	91	8.82012	0.909084	91	4.46591	0.965335	91	8.29362	1.03529	90	12.2976	1.02703	91	6.83111	0.949321	91	12.324
Q2EHH8	Serine/threonine-protein phosphatase OS=Sus scrofa OX=9823 GN=PPP1CA PE=1 SV=1 - [Q2EHH8_PIG]	67.58	3	16	51	330	37.4878	6.32861	1.036	6	7.24319	0.996622	6	16.6744	1.0893	6	2.66652	1.06989	6	21.3378	0.956078	6	12.0604	0.898174	6	19.5572	1.10411	6	13.7689	1.02452	6	1.8838	0.971626	6	5.52426
P60662	Myosin light polypeptide 6 OS=Sus scrofa OX=9823 GN=MYL6 PE=1 SV=2 - [MYL6_PIG]	60.26	9	9	49	151	16.9191	4.65283	0.941676	49	4.87629	0.970578	48	9.14341	0.924125	49	13.5407	1.00583	46	10.8412	1.0847	49	8.85568	1.06009	49	12.1586	1.002	47	15.0351	1.0475	49	6.76415	1.10959	47	8.35296
A0A068CA64	Mitochondrial apoptosis-inducing factor 1 transcript variant 1 OS=Sus scrofa OX=9823 GN=AIFM1 PE=2 SV=1 - [A0A068CA64_PIG]	35.89	17	17	44	613	66.7791	9.30518	0.986981	44	5.83933	0.987442	44	6.7777	0.966209	44	5.96956	1.05734	44	10.3954	0.962332	44	5.82546	0.999206	44	4.32556	1.08042	44	9.34067	1.06151	44	5.61437	0.975809	44	10.7252
A0A286ZZW7	Y-box binding protein 3 OS=Sus scrofa OX=9823 GN=YBX3 PE=1 SV=1 - [A0A286ZZW7_PIG]	23.55	1	6	38	361	38.7863	9.86182	1.11002	4	2.584	1.10385	4	11.5442	1.10793	4	1.23507	0.908782	4	8.19409	0.981659	4	5.19601	0.930068	4	2.12913	0.83751	4	2.97426	0.911487	4	6.43451	0.930717	4	10.8629
A0A287AAF5	OPA1, mitochondrial dynamin like GTPase OS=Sus scrofa OX=9823 GN=OPA1 PE=1 SV=1 - [A0A287AAF5_PIG]	40.72	38	38	76	997	115.718	7.98682	1.00415	76	6.14334	0.976168	76	7.99763	0.984985	76	7.12574	1.0341	76	12.1918	0.982714	76	6.77415	1.02352	76	7.23248	0.974231	76	11.9418	1.01474	76	6.14226	0.961476	76	5.99822
A0A287A6K2	Epiplakin 1 OS=Sus scrofa OX=9823 GN=EPPK1 PE=4 SV=1 - [A0A287A6K2_PIG]	25.22	21	25	53	4488	483.872	5.61768	0.872162	32	8.22788	0.944428	32	12.2928	0.861625	32	15.6228	1.06749	32	18.265	1.0958	32	12.6096	1.11227	32	9.93922	1.01784	32	15.4091	1.02308	32	7.90275	1.10307	32	12.2092
A0A287BLV7	NADH:ubiquinone oxidoreductase core subunit S1 OS=Sus scrofa OX=9823 GN=NDUFS1 PE=1 SV=1 - [A0A287BLV7_PIG]	37.55	24	24	49	727	79.4885	6.1001	1.01102	49	6.95856	0.975855	49	10.1899	0.998108	49	6.7081	1.08606	49	15.1462	0.951572	49	8.40958	0.993226	49	9.23522	1.04421	49	8.13893	1.04375	49	3.56988	0.960821	49	10.5022
I3LJ87	Uncharacterized protein OS=Sus scrofa OX=9823 GN=RPS2 PE=1 SV=2 - [I3LJ87_PIG]	57.34	17	17	66	293	31.1976	10.2427	1.00075	66	4.49015	0.89467	66	11.1963	1.01976	66	7.66805	1.09248	66	10.9679	0.997987	66	6.99661	0.968519	66	7.7007	1.06115	66	10.822	1.01354	66	5.00399	0.999356	66	7.92397
A0A1P8NW34	Protein arginine methyltransferase 1 isoform 1 OS=Sus scrofa OX=9823 GN=PRMT1 PE=2 SV=1 - [A0A1P8NW34_PIG]	58.36	18	18	62	353	40.4799	5.60498	1.04467	62	6.91377	0.979902	62	10.1106	1.06802	62	10.535	0.911046	62	13.4631	0.977937	62	10.9308	0.936166	62	10.5613	1.0644	62	15.4325	0.999514	62	5.35692	1.04263	62	7.84061
A0A286ZJM4	DNA replication licensing factor MCM7 OS=Sus scrofa OX=9823 GN=MCM7 PE=3 SV=1 - [A0A286ZJM4_PIG]	54.24	34	34	67	719	81.2746	6.32861	1.03577	65	6.42857	0.985107	65	9.69851	1.04155	66	6.56723	0.960304	65	16.7275	0.97915	66	6.64318	0.944023	65	7.22063	1.06642	66	8.64691	1.0098	65	6.91092	1.02435	66	6.63235
A0A287AKP0	MIA family member 3, ER export factor OS=Sus scrofa OX=9823 GN=MIA3 PE=1 SV=1 - [A0A287AKP0_PIG]	18.16	31	31	48	1812	197.457	4.729	1.01046	48	6.04085	1.0307	48	7.86766	0.988144	48	6.67852	0.994536	48	10.8424	0.99152	48	7.16249	1.01852	48	8.6709	0.994884	48	10.0508	1.01316	48	4.65592	0.987815	48	8.25155
F1SV06	Polyadenylate-binding protein OS=Sus scrofa OX=9823 GN=PABPC4 PE=1 SV=1 - [F1SV06_PIG]	33.12	14	22	47	631	69.4908	9.5249	0.994848	23	8.14654	0.989824	23	12.9975	1.00487	23	11.7019	0.963363	23	9.29076	1.03041	23	10.8492	1.06072	23	19.9522	0.995804	23	19.8487	0.985777	23	6.68238	1.01408	23	11.5795
A0A287ACN4	Nuclear pore complex protein Nup93 OS=Sus scrofa OX=9823 GN=NUP93 PE=1 SV=1 - [A0A287ACN4_PIG]	43.41	35	35	78	797	90.7873	5.70654	1.00912	78	5.77772	0.97611	78	6.80359	1.00353	78	5.36489	1.03067	78	9.43626	1.00203	78	5.94865	1.01783	78	7.03634	0.942328	78	11.7553	0.992117	78	5.23932	0.968025	78	7.15187
F1SDR7	Uncharacterized protein OS=Sus scrofa OX=9823 GN=YWHAB PE=1 SV=1 - [F1SDR7_PIG]	65.45	6	15	67	246	28.0948	4.83057	0.956053	26	5.37684	0.997674	26	6.50126	0.972802	26	4.93255	0.990423	25	10.9761	1.11039	26	9.97829	0.997866	26	6.18719	0.9943	26	8.13055	0.988265	25	6.70845	1.11681	26	10.3227
F1SER9	Uncharacterized protein OS=Sus scrofa OX=9823 GN=FAT1 PE=4 SV=3 - [F1SER9_PIG]	11.01	49	49	80	4585	505.932	5.0083	1.03356	80	4.61785	1.04444	80	7.60495	0.97555	80	6.18961	1.01214	80	10.6703	1.01337	80	6.31007	1.02444	80	8.82319	0.943868	80	10.8749	0.971259	80	6.70249	0.934388	80	8.33625
Q5MJE5	Cathepsin D protein (Fragment) OS=Sus scrofa OX=9823 PE=2 SV=1 - [Q5MJE5_PIG]	47.34	4	15	39	395	42.7358	7.6499	0.962457	7	3.90334	0.956782	7	9.44926	1.0321	7	3.13808	0.969357	7	18.5927	1.02119	7	6.03755	0.991528	7	11.2509	1.10305	7	7.47268	1.01248	7	11.4068	1.06566	7	7.14143
A0A286ZV95	Transmembrane p24 trafficking protein 10 OS=Sus scrofa OX=9823 GN=TMED10 PE=1 SV=1 - [A0A286ZV95_PIG]	45.21	10	10	58	219	24.8948	6.41748	1.00023	58	5.21603	0.968771	58	8.10273	0.984239	58	8.82289	1.01724	57	17.3603	1.00208	58	10.7874	1.02129	58	6.5677	1.03245	58	9.44643	1.05256	57	7.00783	0.975412	57	13.8708
A0A287ADH6	Sorbin and SH3 domain-containing protein 2 OS=Sus scrofa OX=9823 GN=SORBS2 PE=1 SV=1 - [A0A287ADH6_PIG]	42.84	29	30	77	698	77.9409	9.1001	1.09912	74	9.54312	1.08939	74	12.1574	1.08624	74	10.387	1.00927	74	11.746	0.875794	74	10.5994	0.942058	74	10.0396	0.934048	74	14.1719	0.928771	74	9.47778	0.914377	74	9.37786
A0A287AN37	Ras-related protein Rab-14 OS=Sus scrofa OX=9823 GN=RAB14 PE=4 SV=1 - [A0A287AN37_PIG]	83.72	13	14	49	215	23.8819	6.21436	0.966123	35	5.13893	0.964968	35	7.92038	0.959903	35	5.74116	1.12445	35	12.3857	0.978728	35	8.52818	1.00393	35	7.40021	1.07252	35	11.9701	1.04511	35	3.63203	0.978981	35	8.17004
F1RX83	ER lipid raft associated 2 OS=Sus scrofa OX=9823 GN=ERLIN2 PE=1 SV=2 - [F1RX83_PIG]	54.28	12	15	43	339	37.7934	5.49072	1.0086	32	6.27693	0.997776	32	9.12926	0.978411	32	5.61123	1.03879	30	10.9533	0.970559	32	4.50228	1.03786	32	6.23444	1.01907	32	9.7529	1.04653	32	4.83906	0.976062	32	7.85362
A0A287A5B5	Serine/arginine repetitive matrix 2 OS=Sus scrofa OX=9823 GN=SRRM2 PE=1 SV=1 - [A0A287A5B5_PIG]	19.8	51	51	86	2727	295.935	12.0298	1.08604	85	9.38238	1.1556	85	13.4531	0.966354	86	14.9239	0.92411	85	13.0389	0.976562	86	6.84344	1.00969	85	7.84806	0.953168	86	12.6521	0.979457	85	6.54368	0.904962	86	12.7274
F2Z5L6	Histone H2A OS=Sus scrofa OX=9823 GN=HIST2H2AB PE=1 SV=1 - [F2Z5L6_PIG]	70	3	7	105	130	13.9868	10.8872	0.952263	12	7.41858	1.01186	12	20.5046	1.14328	12	11.0598	1.2628	12	16.0437	0.827987	12	9.71852	0.865619	12	19.714	1.18669	12	25.9715	1.03197	12	8.73191	0.92441	12	15.8069
A0A287AEG8	60S ribosomal protein L10 OS=Sus scrofa OX=9823 GN=RPL10 PE=1 SV=1 - [A0A287AEG8_PIG]	60.74	1	10	53	163	18.5787	10.0376	0.868997	7	4.46199	1.02299	7	5.27549	0.787966	7	3.75885	0.823842	7	9.94073	1.13659	7	5.85622	1.43436	7	12.2272	0.816737	7	47.4833	1.01321	7	6.14764	1.0515	7	7.41098
I3LBB2	Vacuolar protein sorting-associated protein 35 OS=Sus scrofa OX=9823 GN=VPS35 PE=1 SV=2 - [I3LBB2_PIG]	29.27	23	23	49	796	91.6349	5.49072	0.983037	49	7.23256	0.936617	49	9.06427	1.00196	49	6.04214	1.00432	49	15.1757	1.02694	49	8.92381	0.964365	49	10.6783	1.07848	49	13.6411	0.996003	49	4.90984	1.08874	49	12.007
F1S4Y8	Eukaryotic translation initiation factor 2 subunit beta OS=Sus scrofa OX=9823 GN=EIF2S2 PE=1 SV=2 - [F1S4Y8_PIG]	46.85	17	17	50	333	38.2493	5.79541	1.0437	50	7.30523	0.993675	50	10.1162	1.04152	50	5.68874	0.915083	50	22.7818	1.02854	50	6.15524	0.975111	50	6.98023	0.975844	50	13.1101	0.955523	50	5.1977	1.01603	50	10.4426
P10775	Ribonuclease inhibitor OS=Sus scrofa OX=9823 GN=RNH1 PE=1 SV=1 - [RINI_PIG]	54.39	17	17	35	456	48.9917	4.85596	0.966715	31	4.3828	1.009	32	10.2829	0.962097	31	4.85853	0.936622	32	12.4801	1.17981	31	8.68071	1.0275	32	7.18349	0.90981	31	10.0846	0.888222	32	5.66578	1.19963	31	8.61635
F1RIP4	RuvB-like helicase OS=Sus scrofa OX=9823 GN=RUVBL2 PE=1 SV=2 - [F1RIP4_PIG]	43.63	21	21	52	463	51.1406	5.64307	1.04543	52	5.29768	1.00194	52	9.69293	1.054	52	6.12324	0.993747	52	11.7624	0.981958	52	6.24348	0.956129	52	11.4342	0.990289	52	9.9555	0.979322	52	4.88757	0.996534	52	6.45277
A0A287AYC6	Uncharacterized protein OS=Sus scrofa OX=9823 GN=LOC100626015 PE=1 SV=1 - [A0A287AYC6_PIG]	26.66	25	26	48	1144	125.513	5.71924	1.02735	46	5.189	0.989647	45	11.5149	1.00964	46	5.79779	1.04118	46	9.73202	0.947035	46	7.4195	0.997536	46	5.93357	1.00619	46	10.7346	1.00456	46	7.37629	0.973021	46	8.539
F2Z4Z1	Uncharacterized protein OS=Sus scrofa OX=9823 GN=YWHAG PE=1 SV=1 - [F2Z4Z1_PIG]	57.49	7	13	66	247	28.2849	4.89404	0.948313	32	3.11206	0.992786	32	8.02561	0.96658	32	5.86421	0.874119	31	10.8279	1.11799	32	6.25449	1.01293	32	7.53223	0.990556	32	10.2538	0.995713	32	5.62887	1.11496	32	10.4736
A0A287ATN5	Methylenetetrahydrofolate dehydrogenase (NADP+ dependent) 1 like OS=Sus scrofa OX=9823 GN=MTHFD1L PE=1 SV=1 - [A0A287ATN5_PIG]	34.85	28	29	58	970	104.795	7.75244	1.02689	53	8.55478	0.985684	53	6.66999	1.00625	53	7.09439	1.06727	53	12.8188	0.958285	53	6.68649	1.00715	53	7.21097	1.00387	53	7.51256	1.01097	53	5.42555	0.928627	53	8.97628
K7GKY0	CD109 molecule OS=Sus scrofa OX=9823 GN=CD109 PE=1 SV=1 - [K7GKY0_PIG]	24.22	30	30	51	1449	161.445	5.46533	1.01636	51	7.03026	1.01627	51	7.31816	0.974112	51	6.2026	1.0495	51	11.6552	0.96966	51	5.29475	0.980185	51	6.54965	1.09995	51	12.7827	1.00738	51	4.97337	0.981458	51	8.75645
F1SV40	Splicing factor 3a subunit 3 OS=Sus scrofa OX=9823 GN=SF3A3 PE=1 SV=1 - [F1SV40_PIG]	41.72	21	21	54	501	58.8553	5.37646	1.05549	52	9.05561	1.03072	51	10.0055	1.04474	52	6.22365	0.961955	52	11.8791	0.965596	52	8.06926	0.975971	52	7.35094	0.997968	51	12.4713	0.983562	52	7.24975	0.981216	52	9.16199
M3TYC8	DEAD (Asp-Glu-Ala-Asp) box helicase 1 OS=Sus scrofa OX=9823 GN=DDX1 PE=2 SV=1 - [M3TYC8_PIG]	51.89	32	32	71	740	82.4658	7.2251	1.01911	71	5.07131	0.97905	71	9.59246	1.01506	71	5.19994	0.985906	71	10.5508	1.01523	71	7.00552	0.970233	71	10.2338	1.04028	71	11.9119	0.998801	71	4.7666	1.00825	71	9.97072
F1ST43	Acyl-CoA dehydrogenase very long chain OS=Sus scrofa OX=9823 GN=ACADVL PE=1 SV=3 - [F1ST43_PIG]	38.19	18	19	52	652	70.2822	8.27979	1.01973	50	5.01798	0.97229	51	9.52267	0.998265	51	8.27048	1.10263	51	11.0976	0.964581	51	8.96035	0.981396	50	8.06671	1.0562	51	10.5919	1.0173	50	5.20697	0.967167	51	8.32557
A0A286ZWZ7	Gem nuclear organelle associated protein 5 OS=Sus scrofa OX=9823 GN=GEMIN5 PE=4 SV=1 - [A0A286ZWZ7_PIG]	19.72	25	25	53	1511	168.901	6.55127	0.891433	53	7.18617	0.878169	53	10.0532	0.877404	53	7.34888	1.08822	53	9.93941	1.12471	53	7.44843	1.10754	53	7.20356	1.00343	53	8.87158	1.03876	53	4.291	1.08547	53	8.51524
F1SPZ4	Calcium-transporting ATPase OS=Sus scrofa OX=9823 GN=ATP2B1 PE=1 SV=3 - [F1SPZ4_PIG]	22.87	12	24	48	1220	134.653	5.85889	0.968846	22	5.00578	0.966867	22	11.0255	0.982464	22	8.24075	0.984478	22	14.9272	0.999573	22	10.1708	1.02383	22	7.34745	1.03575	22	9.74281	1.01429	22	3.9005	1.04578	22	12.3056
A0A0B8RT92	RRP12-like protein OS=Sus scrofa domesticus OX=9825 GN=RRP12 PE=4 SV=1 - [A0A0B8RT92_PIG]	26.87	36	36	63	1295	143.224	8.80713	1.02311	63	8.44964	0.973264	63	9.71826	1.04148	63	7.09255	1.01721	63	12.7332	0.998605	63	7.08014	1.00384	63	10.3733	0.933085	63	16.0776	0.989231	63	7.37727	0.93547	63	9.94979
F1SLI3	Microtubule-associated protein OS=Sus scrofa OX=9823 GN=MAP4 PE=1 SV=3 - [F1SLI3_PIG]	28.76	24	24	53	1123	116.909	5.10986	1.02053	53	6.01887	1.03985	53	11.2514	1.00002	53	7.76602	0.891573	53	19.2466	1.08327	53	9.3852	0.997266	53	10.4733	0.944174	53	9.44173	0.964212	53	9.67023	1.07061	53	6.45746
F1SBB3	Laminin subunit alpha 3 OS=Sus scrofa OX=9823 GN=LAMA3 PE=4 SV=3 - [F1SBB3_PIG]	12.56	40	41	68	3345	367.757	6.96143	0.992612	67	6.56789	0.989871	67	8.71042	1.10182	67	7.90191	1.01886	67	9.7507	0.948521	67	7.62197	1.00903	67	7.16839	0.950671	67	11.4556	1.02297	67	5.81363	0.95269	67	11.3034
A0A286ZSG3	Catalase OS=Sus scrofa OX=9823 GN=CAT PE=1 SV=1 - [A0A286ZSG3_PIG]	48.58	22	22	48	527	59.8917	7.09326	0.953698	48	6.53475	0.958335	48	9.95807	0.937366	48	11.0014	1.10031	48	11.603	0.967121	48	7.34151	1.01585	48	7.3458	1.10931	48	9.1634	1.03303	48	7.03846	1.04786	48	9.85961
F2Z5J9	Uncharacterized protein OS=Sus scrofa OX=9823 GN=RAB11B PE=1 SV=1 - [F2Z5J9_PIG]	64.68	2	14	74	218	24.4735	5.93506	1.00512	3	0.610831	1.02598	3	0.254422	0.981686	3	4.56184	1.12334	3	8.47788	0.986103	3	10.1216	0.981404	3	3.87416	0.994575	3	4.46335	1.01686	3	3.78797	0.926281	3	6.51807
A0A286ZW70	Peptidyl-prolyl cis-trans isomerase OS=Sus scrofa OX=9823 GN=PPIB PE=1 SV=1 - [A0A286ZW70_PIG]	58.33	12	14	60	216	23.7696	9.40771	1.03351	55	5.7413	0.9392	54	8.59693	1.03075	55	5.63672	1.0866	55	10.8209	0.978283	55	4.99864	0.984568	54	7.20932	1.02328	55	8.09176	1.03442	55	4.61425	0.925642	55	10.1015
A0A287BI63	Ras-related protein Rab-6A OS=Sus scrofa OX=9823 GN=RAB6A PE=1 SV=1 - [A0A287BI63_PIG]	66.83	1	14	60	208	23.5039	5.5415	0.993809	3	0.131845	0.936152	3	3.90531	1.05982	3	0.0886662	1.08134	3	2.27826	0.906324	3	1.05493	0.986372	3	0.895715	1.07323	3	0.304262	1.04613	3	4.2165	1.02645	3	2.61629
F1S5P1	Collagen type XVII alpha 1 chain OS=Sus scrofa OX=9823 GN=COL17A1 PE=4 SV=3 - [F1S5P1_PIG]	8.83	12	12	26	1449	144.721	8.70459	1.09758	26	5.40606	1.07245	26	10.9593	1.12531	26	4.89393	1.07469	26	13.2096	0.910294	26	10.3223	0.912552	26	7.9554	0.850951	26	14.1843	0.970249	26	8.69217	0.887319	26	11.2296
D2SW96	L-lactate dehydrogenase OS=Sus scrofa OX=9823 PE=2 SV=1 - [D2SW96_PIG]	38.55	12	14	45	332	36.5673	8.07471	0.963313	38	5.13324	0.971359	38	4.93328	0.923165	38	5.17563	0.880065	38	14.8095	1.22363	38	6.64073	1.03488	38	5.43185	0.95087	38	9.02157	0.851266	38	8.00343	1.25837	38	11.3019
I3L8I5	Eukaryotic translation initiation factor 6 OS=Sus scrofa OX=9823 GN=EIF6 PE=1 SV=2 - [I3L8I5_PIG]	37.14	6	6	32	245	26.5962	4.67822	0.943808	32	8.51917	1.02087	32	9.39941	0.946435	32	8.01997	1.00047	32	14.8006	1.0614	32	7.99775	1.05376	32	4.98565	0.956119	32	10.0295	1.00974	32	7.17516	1.00313	32	13.7624
A0A287BSA8	Ribosomal protein OS=Sus scrofa OX=9823 GN=RPL10A PE=1 SV=1 - [A0A287BSA8_PIG]	44.24	3	11	47	217	24.8155	9.93506	1.01372	4	12.1195	0.840178	4	7.96613	1.05708	4	9.50066	1.32409	4	18.7447	0.820907	4	12.7058	0.760717	4	2.09706	1.22985	4	5.37252	1.00181	4	5.45738	0.954042	4	1.82272
F2Z5K3	RAP1A, member of RAS oncogene family OS=Sus scrofa OX=9823 GN=RAP1A PE=1 SV=3 - [F2Z5K3_PIG]	59.78	4	9	42	184	20.9737	6.66846	1.03598	11	5.94509	0.940788	11	4.55452	1.04303	11	3.87466	1.12224	11	10.1812	0.914763	11	3.07706	1.03883	11	7.79047	0.939924	11	14.4416	1.03706	11	2.93584	0.89307	11	4.3918
F1RPE5	Pescadillo homolog OS=Sus scrofa OX=9823 GN=PES1 PE=3 SV=3 - [F1RPE5_PIG]	34.17	21	21	55	597	69.0136	8.00146	1.05098	54	6.78668	0.999779	54	11.8825	1.0646	54	7.34849	0.997608	54	15.3486	0.97698	54	6.49783	0.974876	54	8.5316	1.00029	54	9.20633	0.996636	54	5.78221	0.937161	54	9.54396
P00889	Citrate synthase, mitochondrial OS=Sus scrofa OX=9823 GN=CS PE=1 SV=2 - [CISY_PIG]	34.7	16	16	62	464	51.5964	8.06006	1.00943	62	5.64316	0.97306	62	7.05808	1.00448	62	7.32816	1.11833	62	9.97744	0.945755	62	7.89959	1.00595	62	9.54956	1.02779	62	11.5594	1.0286	62	5.8732	0.923342	62	10.0494
A0A287BR13	Uncharacterized protein OS=Sus scrofa OX=9823 GN=SLC22A5 PE=1 SV=1 - [A0A287BR13_PIG]	36.13	52	52	84	1312	153.195	7.04932	1.0222	84	6.16075	0.994399	84	9.65514	1.00634	84	6.41779	0.972186	84	9.82765	1.01045	84	5.35709	1.00313	84	8.1991	0.989127	84	8.48984	1.01034	84	5.15893	0.98567	84	8.24318
A0A287A8T0	60S ribosomal protein L7 OS=Sus scrofa OX=9823 GN=RPL7 PE=1 SV=1 - [A0A287A8T0_PIG]	55.6	19	20	78	250	29.3914	10.7261	0.978889	76	7.63908	0.949465	77	11.4465	0.992059	77	9.68074	1.04756	77	17.1384	0.989286	77	11.1879	1.02335	76	13.9377	1.00943	77	20.4128	1.04143	77	7.0148	0.979127	77	10.4287
A0A287B7Q7	Ribosomal RNA processing 1B OS=Sus scrofa OX=9823 GN=RRP1B PE=4 SV=1 - [A0A287B7Q7_PIG]	32.31	19	19	41	681	74.2473	10.1401	1.01346	41	7.61341	1.01439	41	10.6839	1.03334	41	7.56606	0.986268	40	13.0003	0.975711	41	6.6767	1.00401	41	7.63891	1.00601	41	14.7987	1.0059	41	7.85076	0.97601	41	14.9306
A0A287APX6	RAP1B, member of RAS oncogene family OS=Sus scrofa OX=9823 GN=RAP1B PE=1 SV=1 - [A0A287APX6_PIG]	64.13	5	10	43	184	20.8116	5.78271	1.02875	11	6.28652	0.973454	11	5.5712	1.05774	12	4.79329	1.11106	11	19.6679	0.925194	12	6.11713	1.00825	11	4.81831	0.992609	12	12.2675	1.06676	11	3.51967	0.869026	12	8.9789
A0A287AHM9	Uncharacterized protein OS=Sus scrofa OX=9823 GN=TJP1 PE=1 SV=1 - [A0A287AHM9_PIG]	20.58	30	32	53	1769	196.433	6.68311	1.05799	50	9.78931	1.07794	50	9.52434	1.08451	50	8.50041	0.907024	50	12.4458	0.980576	50	8.44982	0.963347	50	8.27709	0.999282	50	13.1871	0.980702	50	4.94501	0.986836	50	11.9969
F1S827	SERPINE1 mRNA binding protein 1 OS=Sus scrofa OX=9823 GN=SERBP1 PE=1 SV=2 - [F1S827_PIG]	46.19	21	21	66	407	44.8084	8.54346	1.05773	66	9.19556	1.0459	66	13.9968	0.988785	66	10.3478	0.941337	66	17.0069	1.0365	66	10.5268	0.984435	66	12.2928	0.954513	66	13.7584	0.939426	66	9.13074	0.937587	66	8.22959
A0A287BND4	Translocase of outer mitochondrial membrane 70 OS=Sus scrofa OX=9823 GN=TOMM70 PE=1 SV=1 - [A0A287BND4_PIG]	50.19	3	24	68	514	58.4494	6.58057	0.997964	7	4.52454	1.00794	7	13.174	1.00999	7	3.37463	1.12975	7	6.25273	0.946663	7	10.1855	0.996789	7	8.0936	0.974098	7	5.90042	1.05684	7	4.5942	0.92639	7	4.26565
I3LJR4	DNA-directed RNA polymerase subunit OS=Sus scrofa OX=9823 GN=POLR2A PE=1 SV=2 - [I3LJR4_PIG]	19.09	39	39	61	1959	215.73	7.48877	1.06382	61	7.57088	1.04683	61	12.6534	1.05136	61	7.49985	0.977761	61	12.6838	0.951337	61	8.41725	0.947195	61	7.77791	1.02571	61	10.1866	0.978904	61	5.77538	0.943015	61	7.29026
F1SQX2	Epidermal growth factor receptor pathway substrate 8 OS=Sus scrofa OX=9823 GN=EPS8 PE=1 SV=3 - [F1SQX2_PIG]	36.67	27	27	49	818	91.2353	7.6499	1.11821	48	9.76877	1.08178	48	11.8128	1.13542	48	13.5878	0.870115	48	13.2778	0.913568	48	8.52091	0.896656	48	13.9193	0.931728	48	14.7177	0.953837	48	8.57434	0.937644	48	12.3337
A0A287A0V6	Pyrroline-5-carboxylate reductase OS=Sus scrofa OX=9823 GN=PYCR1 PE=1 SV=1 - [A0A287A0V6_PIG]	39.06	6	10	30	320	33.2264	7.04932	0.962343	20	9.80092	0.936353	21	9.98082	1.02184	20	7.24911	1.03306	21	12.3952	0.969974	20	9.4359	1.05731	21	9.77424	0.955354	20	7.41019	1.03836	21	6.76745	0.983907	21	9.42541
A0A286ZSH4	FACT complex subunit SSRP1 OS=Sus scrofa OX=9823 GN=SSRP1 PE=1 SV=1 - [A0A286ZSH4_PIG]	38.14	21	21	43	624	71.6988	6.31592	1.10353	43	6.24351	1.01991	43	7.80589	1.05258	43	6.50767	0.956558	43	13.596	0.910875	43	9.39151	0.884554	43	10.823	1.09066	43	9.26474	1.02312	43	6.2014	0.964054	43	8.85427
K7GNZ3	Uncharacterized protein OS=Sus scrofa OX=9823 GN=NACA PE=1 SV=1 - [K7GNZ3_PIG]	32.56	5	5	27	215	23.3697	4.56396	0.986284	26	9.8146	0.891471	26	6.5737	0.983127	26	5.27956	0.90818	26	12.2519	1.09754	26	4.38883	1.03267	26	7.57841	0.98005	26	7.22974	1.02248	26	5.63793	1.03956	26	4.49563
A0A287ACN9	Fibrillarin OS=Sus scrofa OX=9823 GN=FBL PE=1 SV=1 - [A0A287ACN9_PIG]	53.67	17	17	74	313	32.9881	10.1108	1.06427	74	7.2369	1.01719	74	10.754	1.04158	74	8.3547	1.07725	74	6.92505	0.95222	74	7.01114	0.969614	74	9.32413	0.973926	74	10.3543	0.979014	74	6.51204	0.890895	74	8.61025
F1S9A4	Uncharacterized protein OS=Sus scrofa OX=9823 PE=1 SV=2 - [F1S9A4_PIG]	50.85	14	23	71	472	55.8923	5.40186	1.00283	41	4.77133	1.02205	41	8.57589	1.01685	41	5.98113	0.987108	41	7.70671	0.980855	41	6.09859	0.993436	41	7.8826	1.00876	41	8.60274	1.01168	41	5.73755	0.975823	41	9.6311
A0A287ATL7	Apoptotic chromatin condensation inducer 1 OS=Sus scrofa OX=9823 GN=ACIN1 PE=1 SV=1 - [A0A287ATL7_PIG]	29.71	4	35	77	1252	141.396	6.13818	1.0969	7	4.91713	1.11586	7	3.65357	1.08907	7	14.3345	0.940381	7	10.6271	0.952399	7	10.3922	1.05363	7	9.41939	0.812668	7	10.9339	0.917681	7	12.7154	0.901373	7	11.1449
F2Z4Y1	Tyrosine 3-monooxygenase/tryptophan 5-monooxygenase activation protein eta OS=Sus scrofa OX=9823 GN=YWHAH PE=1 SV=1 - [F2Z4Y1_PIG]	71.54	12	17	58	246	28.194	4.89404	0.9612	33	3.95974	0.969805	33	8.0413	1.01516	33	5.92916	0.955287	33	12.3753	1.09868	33	6.49162	0.986285	33	8.68891	0.999936	33	8.12651	0.9575	33	6.16706	1.11554	33	8.54006
A0A287AU33	NADPH--cytochrome P450 reductase OS=Sus scrofa OX=9823 GN=POR PE=1 SV=1 - [A0A287AU33_PIG]	46.02	29	29	72	678	76.7411	5.42725	1.03763	72	7.71989	0.969927	72	9.85159	1.03162	72	7.20328	1.15651	71	13.2816	0.908718	72	9.66192	0.963005	72	8.68945	1.02826	72	9.14317	1.04213	71	5.66094	0.922433	71	11.4191
F1SM28	UDP-glucuronosyltransferase OS=Sus scrofa OX=9823 GN=UGT1A6 PE=1 SV=3 - [F1SM28_PIG]	29.63	6	11	37	432	49.0826	6.63916	0.948893	17	6.9466	0.906842	17	7.86844	0.996755	17	7.44848	1.14378	17	6.76837	0.954035	17	7.44314	0.97054	17	4.5262	1.17046	17	6.40869	1.02663	17	12.6067	1.02821	17	6.21403
F1SFF4	RNA transcription, translation and transport factor OS=Sus scrofa OX=9823 GN=RTRAF PE=1 SV=1 - [F1SFF4_PIG]	64.34	15	15	40	244	28.0477	6.65381	0.984704	40	4.94674	1.01527	40	8.61501	1.01759	40	4.45021	0.974411	40	12.3588	1.03181	40	5.77996	0.987856	40	5.23117	1.02148	40	8.39864	1.00182	40	5.10987	0.974936	40	7.09317
F1S0M9	Peptidylprolyl isomerase OS=Sus scrofa OX=9823 GN=FKBP10 PE=1 SV=3 - [F1S0M9_PIG]	36.97	16	16	45	522	57.7828	5.46533	0.973965	44	6.70825	0.990582	44	10.0246	0.97458	45	4.34254	0.983898	44	11.0973	1.01953	45	7.80648	1.02528	44	8.3467	1.01558	45	12.2059	1.01718	44	4.80811	1.0418	45	9.05172
P53027	60S ribosomal protein L10a (Fragment) OS=Sus scrofa OX=9823 GN=RPL10A PE=2 SV=3 - [RL10A_PIG]	49.09	2	10	46	165	18.7789	9.71533	1.03676	3	8.60795	0.873381	3	12.4195	1.00534	3	4.37995	0.98453	3	9.09362	0.982104	3	11.5481	0.98937	3	1.03993	0.978057	3	5.88829	1.08633	3	1.37611	0.910399	3	3.75743
F1SB55	Peptidase, mitochondrial processing beta subunit OS=Sus scrofa OX=9823 GN=PMPCB PE=1 SV=1 - [F1SB55_PIG]	35.38	12	13	38	489	54.3405	6.30322	1.01524	35	5.84166	0.95855	35	9.47848	1.01486	35	8.62167	1.05186	34	11.6742	0.966216	35	6.45992	0.968172	35	6.54745	1.02284	35	8.62945	0.979608	35	6.81098	0.978544	35	10.6055
P05027	Sodium/potassium-transporting ATPase subunit beta-1 OS=Sus scrofa OX=9823 GN=ATP1B1 PE=1 SV=2 - [AT1B1_PIG]	31.35	8	8	42	303	35.1358	8.52881	1.04871	42	8.77774	0.990159	42	9.68248	1.01134	42	9.96434	1.03571	42	19.1943	0.962263	42	12.591	0.984337	42	16.7892	0.998586	42	10.9446	1.04494	42	5.05304	0.90574	42	7.70109
A0A287B2U6	Synaptosomal-associated protein OS=Sus scrofa OX=9823 GN=SNAP23 PE=1 SV=1 - [A0A287B2U6_PIG]	66.35	12	12	34	211	23.2434	4.88135	1.05135	32	11.4945	1.09785	32	9.86086	1.06546	32	7.3962	0.91575	32	14.3566	0.921398	32	9.59768	0.944797	32	12.3778	0.947419	32	9.86901	0.968727	32	7.0801	0.959419	32	10.5714
A0A287ALN1	Nidogen 2 OS=Sus scrofa OX=9823 GN=NID2 PE=1 SV=1 - [A0A287ALN1_PIG]	27.17	29	30	61	1391	152.801	5.74463	0.96265	60	5.37698	0.975198	60	7.27449	0.980751	60	6.62554	0.974233	60	13.758	1.01081	60	8.39825	1.07729	60	8.31703	1.02397	60	9.3855	0.981405	60	6.08648	1.01887	60	9.61853
I3LUR1	Uncharacterized protein OS=Sus scrofa OX=9823 PE=1 SV=2 - [I3LUR1_PIG]	36.86	25	25	65	757	82.7131	4.53857	1.02817	65	5.65564	1.01374	65	10.2489	1.04758	65	6.58591	0.990568	65	14.4751	0.96487	65	4.99738	0.968926	65	7.91214	1.02137	65	11.1268	1.02473	65	5.64735	0.969148	65	10.64
A0A287ANN7	Eukaryotic translation elongation factor 1 delta OS=Sus scrofa OX=9823 GN=EEF1D PE=1 SV=1 - [A0A287ANN7_PIG]	60	11	15	37	280	31.0137	5.05908	1.01147	26	6.51696	1.02594	26	17.2692	0.983459	26	10.3061	0.969408	25	10.3059	1.06407	26	5.24548	0.954842	26	8.41141	1.01552	25	14.4588	0.940963	26	6.80915	1.01014	26	6.34357
F1SK45	GTP:AMP phosphotransferase AK3, mitochondrial OS=Sus scrofa OX=9823 GN=AK3 PE=1 SV=1 - [F1SK45_PIG]	65.64	15	15	41	227	25.5776	9.18799	1.01821	41	6.70595	0.979118	41	6.62621	1.02301	41	6.11673	1.06895	41	8.94687	0.957055	41	5.39183	0.990731	41	6.34816	1.00777	41	7.94608	1.0339	41	6.44	0.925214	41	7.25824
A0A287AXU6	RNA binding motif protein 39 OS=Sus scrofa OX=9823 GN=RBM39 PE=1 SV=1 - [A0A287AXU6_PIG]	34.11	15	15	37	513	57.3207	10.1694	1.11977	37	9.18004	1.0817	37	8.64626	1.09696	37	6.57957	0.955887	37	14.8077	0.877216	37	11.0585	0.926946	37	11.3837	0.976538	37	13.7876	0.951169	37	5.58766	0.919454	37	11.4648
A0A287BQW2	Nuclear VCP-like OS=Sus scrofa OX=9823 GN=NVL PE=4 SV=1 - [A0A287BQW2_PIG]	30.95	20	20	37	853	94.4759	6.88818	1.0178	37	7.16025	1.00699	37	12.5602	1.01119	37	8.52673	0.929803	36	11.3242	0.984698	37	7.24361	1.02633	37	6.15854	1.01804	37	10.9848	1.01263	37	6.47497	0.989566	37	11.0965
F1SCG7	DEAD-box helicase 24 OS=Sus scrofa OX=9823 GN=DDX24 PE=4 SV=2 - [F1SCG7_PIG]	36.63	26	26	51	819	91.3131	9.11475	1.02424	51	6.02953	0.997052	51	10.6287	1.02462	51	6.50587	0.993844	51	10.7761	0.98113	51	6.41432	0.998888	51	7.40298	0.976169	51	8.24626	1.00554	51	7.7524	0.967822	51	11.5979
F1RHL7	HEAT repeat containing 1 OS=Sus scrofa OX=9823 GN=HEATR1 PE=4 SV=3 - [F1RHL7_PIG]	18.89	35	35	64	1842	207.692	7.41553	1.01971	62	6.02005	0.986629	62	9.28146	1.03	62	5.86715	1.05986	62	14.0259	0.985586	62	6.96703	1.00325	62	7.85056	0.998601	62	7.91216	0.990486	62	5.92688	0.963984	62	5.85901
A0A287APD5	Acyl-CoA synthetase long chain family member 3 OS=Sus scrofa OX=9823 GN=ACSL3 PE=1 SV=1 - [A0A287APD5_PIG]	30.56	16	18	48	720	80.2243	8.51416	0.995749	36	5.38754	0.968427	36	7.38927	1.00081	36	6.26968	1.0812	36	11.2122	0.938783	36	5.99777	1.03069	36	10.6371	1.01663	36	12.2141	1.01118	36	4.48458	1.00555	36	8.54963
F1SID4	Proteasome 26S subunit, ATPase 3 OS=Sus scrofa OX=9823 GN=PSMC3 PE=1 SV=2 - [F1SID4_PIG]	52.49	20	20	47	442	49.5426	5.18604	0.943328	47	4.46199	0.945775	47	6.09548	0.933686	47	9.40957	1.01139	47	12.9726	1.09415	47	8.24381	1.07946	47	13.6682	0.98502	47	12.1796	1.00034	47	6.28637	1.05759	47	6.94399
F1RLQ9	Tripeptidyl peptidase 2 OS=Sus scrofa OX=9823 GN=TPP2 PE=1 SV=3 - [F1RLQ9_PIG]	28.84	3	35	61	1217	134.533	6.13818	1.08461	6	5.75309	1.00927	6	3.09669	1.09732	6	3.26488	1.10889	6	2.20965	0.920271	6	6.39796	0.946196	6	4.48401	0.929201	6	3.92323	0.933887	6	2.93419	0.915477	6	8.37598
A0A287AMF1	Saposin-B-Val OS=Sus scrofa OX=9823 GN=PSAP PE=1 SV=1 - [A0A287AMF1_PIG]	30.43	13	14	49	516	57.1051	4.97021	1.00998	44	6.91761	1.02949	44	7.47387	0.92306	44	7.11297	0.983451	44	6.67468	1.01347	44	4.14156	1.03978	44	5.60607	0.981204	43	6.73962	0.994671	44	5.36691	0.986571	44	8.02958
F1SJX1	Electron transfer flavoprotein alpha subunit OS=Sus scrofa OX=9823 GN=ETFA PE=1 SV=2 - [F1SJX1_PIG]	39.87	11	11	38	311	32.7474	8.71924	1.0174	38	4.62291	0.943545	38	8.36325	0.986201	38	5.53514	1.06296	38	8.20856	0.951466	38	4.02116	1.03468	38	6.22069	1.02909	38	11.5415	1.05434	38	5.34953	0.959045	38	9.41881
A0A287AL38	Tripeptidyl peptidase 2 OS=Sus scrofa OX=9823 GN=TPP2 PE=1 SV=1 - [A0A287AL38_PIG]	27.74	3	35	58	1276	140.613	6.75635	0.980821	3	4.40204	1.0452	3	6.78241	1.04619	3	15.9161	1.14401	3	3.15451	0.924477	3	1.51846	0.923492	3	3.63264	0.869316	3	17.2807	0.967487	3	1.96788	1.04195	3	11.8765
F1S9D1	Apoptotic chromatin condensation inducer 1 OS=Sus scrofa OX=9823 GN=ACIN1 PE=1 SV=2 - [F1S9D1_PIG]	28.19	1	32	73	1206	136.555	5.80811	1.06178	3	1.22046	1.28127	3	0.0362574	1.08255	3	5.73975	1.00205	3	3.90912	0.859731	3	3.73055	0.996337	3	0.887755	0.862151	3	11.081	1.04903	3	3.63062	0.877288	3	8.94154
Q29320	Lactate dehydrogenase-B (Fragment) OS=Sus scrofa OX=9823 PE=2 SV=1 - [Q29320_PIG]	59	2	7	32	100	10.6065	8.14795	0.935776	3	7.80898	1.00691	3	11.799	1.08264	3	2.95784	1.11088	3	8.38264	1.07986	3	10.608	0.698804	3	1.97793	1.27609	3	0.659052	0.941752	3	9.64835	1.23587	3	8.63832
A0A287BG14	Proteasome 26S subunit, ATPase 6 OS=Sus scrofa OX=9823 GN=PSMC6 PE=1 SV=1 - [A0A287BG14_PIG]	49.38	18	18	42	403	45.826	7.48877	0.961852	42	5.46318	0.938089	42	7.64203	0.948219	42	6.50721	1.02854	42	13.5454	1.07966	42	4.7769	1.07134	42	9.84459	0.954947	42	12.9971	0.99849	42	4.91686	1.02302	42	6.97164
Q52NJ1	Ras-related protein Rab-11A OS=Sus scrofa OX=9823 GN=RAB11A PE=2 SV=3 - [RB11A_PIG]	62.96	1	13	72	216	24.3784	6.56592	0.93373	1		0.987517	1		1.11276	1		0.838116	1		1.09044	1		0.997513	1		1.00918	1		0.875108	1		1.22634	1
F1SUT8	EPH receptor A2 OS=Sus scrofa OX=9823 GN=EPHA2 PE=3 SV=2 - [F1SUT8_PIG]	24.72	21	23	47	975	108.107	6.3667	1.03505	43	7.66546	0.989793	43	8.55353	1.12013	43	6.79073	1.02844	43	7.72084	0.934251	43	5.74663	0.965677	43	11.1774	0.908252	43	14.0244	1.04979	43	3.5998	0.855199	43	13.5952
A0A287BQW3	H1 histone family member 0 OS=Sus scrofa OX=9823 GN=H1F0 PE=1 SV=1 - [A0A287BQW3_PIG]	38.66	10	10	82	194	20.8782	10.9019	1.04196	82	11.3414	1.01026	82	9.38908	1.08533	82	10.0901	1.11314	82	15.3101	0.846964	82	26.1613	0.969641	82	11.9203	0.986189	82	11.5289	0.934121	82	8.56532	1.02999	82	10.9659
Q2QC87	Acyl-CoA synthetase long chain family member 4 OS=Sus scrofa OX=9823 GN=ACSL4 PE=1 SV=1 - [Q2QC87_PIG]	41.04	18	20	42	670	74.4309	7.92822	1.01606	30	6.74347	0.918506	30	10.7335	1.06785	30	7.8486	1.07745	30	9.79166	0.934583	30	7.08797	0.941005	30	5.77466	1.06159	30	7.41542	1.04954	30	3.90574	1.00895	30	10.9323
P62895	Cytochrome c OS=Sus scrofa OX=9823 GN=CYCS PE=1 SV=2 - [CYC_PIG]	56.19	7	7	35	105	11.6961	9.49561	0.986501	35	5.2537	1.05374	35	10.1929	0.938752	35	9.60791	1.10583	35	12.3192	1.0064	35	9.31923	0.985312	35	12.3982	1.08905	35	11.1893	0.96633	35	6.63242	0.893083	35	12.6272
F2Z5W4	Heterogeneous nuclear ribonucleoprotein H3 OS=Sus scrofa OX=9823 GN=HNRNPH3 PE=1 SV=3 - [F2Z5W4_PIG]	32.66	9	11	49	346	36.9031	6.87354	1.08045	37	7.22319	1.10164	37	10.7115	1.05805	37	8.16815	1.0003	37	15.9471	0.94634	37	8.92356	0.941972	37	12.5484	0.917819	37	16.4171	0.970006	37	6.63219	0.902432	37	12.1963
F1S662	Laminin subunit gamma 2 OS=Sus scrofa OX=9823 GN=LAMC2 PE=4 SV=2 - [F1S662_PIG]	25.02	26	26	40	1191	130.796	6.63916	1.00176	40	7.69499	1.048	40	9.53375	1.05481	40	7.91505	1.00611	40	10.5437	0.975252	40	6.41051	1.0491	40	7.79466	0.921606	40	6.34461	0.964651	40	8.58209	0.961101	40	10.4235
K7GSY7	FUS RNA binding protein OS=Sus scrofa OX=9823 GN=FUS PE=1 SV=1 - [K7GSY7_PIG]	19.68	8	10	63	498	50.5857	9.39307	1.0911	51	6.97607	1.05835	51	13.5617	1.08453	51	8.64166	1.04357	51	8.85712	0.876646	51	10.2149	0.935898	51	9.11271	0.959677	51	9.335	0.929321	51	10.072	0.953853	51	10.1234
I3LC25	Lamin B2 OS=Sus scrofa OX=9823 GN=LMNB2 PE=1 SV=1 - [I3LC25_PIG]	39.68	23	28	92	630	70.4287	5.59229	1.01733	55	5.0053	0.996726	55	9.14491	0.997074	55	6.17494	1.00396	55	10.4302	0.960782	55	6.39595	1.03336	55	6.85853	1.02085	55	7.96723	1.01971	55	6.25594	0.980655	55	9.43889
A0A286ZPU3	5'-3' exoribonuclease OS=Sus scrofa OX=9823 GN=XRN2 PE=1 SV=1 - [A0A286ZPU3_PIG]	33.66	26	26	57	930	105.779	7.75244	1.08436	57	7.96174	1.06279	57	11.0811	1.0952	57	9.9698	0.918121	57	11.1696	0.933398	57	6.02799	0.889862	57	10.1812	1.02849	57	10.2638	0.981777	57	6.13965	0.96492	57	10.2473
B8XH67	Na(+)/H(+) exchange regulatory cofactor NHE-RF OS=Sus scrofa OX=9823 GN=SLC9A3R1 PE=1 SV=1 - [B8XH67_PIG]	55.62	18	18	53	365	39.2806	5.38916	0.978847	53	5.12986	0.998811	53	8.55158	0.967458	53	7.38522	0.973989	53	17.9168	1.02608	53	8.19327	1.07081	53	6.67282	0.994217	53	13.3348	1.02022	53	7.63109	0.987329	53	8.88521
F1RS45	DNA topoisomerase 2 OS=Sus scrofa OX=9823 GN=TOP2B PE=1 SV=3 - [F1RS45_PIG]	26.6	31	44	82	1613	181.736	8.19189	1.02613	49	9.29956	1.00245	49	9.45575	1.00786	49	11.329	1.0175	49	11.3886	0.983049	49	5.99388	0.999255	49	11.2576	0.974897	49	10.9846	0.99225	49	7.63042	0.938436	49	10.7733
A0A286ZL51	Uncharacterized protein OS=Sus scrofa OX=9823 GN=RPL23A PE=1 SV=1 - [A0A286ZL51_PIG]	48.37	10	10	83	153	17.4249	10.3892	1.00823	83	8.36116	0.957373	83	11.7229	1.0138	83	6.16486	1.04455	83	11.9183	1.00277	83	8.06739	0.996386	83	10.6031	1.02797	83	15.4674	0.982854	83	7.89281	0.972514	83	12.5697
A0A286ZP15	Alkylglycerone-phosphate synthase OS=Sus scrofa OX=9823 GN=AGPS PE=1 SV=1 - [A0A286ZP15_PIG]	30.28	3	16	37	568	63.9493	6.82959	1.02702	11	5.53796	0.954694	11	4.603	1.00757	11	6.31147	1.0491	11	9.37381	0.92806	11	5.3454	1.00432	11	12.8283	1.02706	11	19.7823	1.01694	11	4.75868	0.993696	11	7.03547
A0A286ZUG8	Nucleoporin 98 OS=Sus scrofa OX=9823 GN=NUP98 PE=1 SV=1 - [A0A286ZUG8_PIG]	21.51	31	31	53	1581	174.29	5.87158	1.01981	52	9.34065	1.03125	53	13.0392	1.01891	53	12.0875	0.969413	53	12.3108	0.974125	53	12.6695	1.02471	53	9.23211	0.930423	52	9.65921	0.963241	53	8.86698	0.986162	53	10.5584
A0A286ZW72	60S ribosomal protein L14 OS=Sus scrofa OX=9823 GN=RPL14 PE=4 SV=1 - [A0A286ZW72_PIG]	37.09	10	10	45	213	23.3141	10.8579	1.0034	45	6.42902	0.933709	45	9.51838	1.01478	45	8.89916	1.13393	45	9.24541	0.960177	45	7.9908	1.01868	45	6.8719	0.994196	45	13.7433	0.987063	44	7.61191	0.970748	45	9.72901
F1S2A8	B-cell receptor associated protein 31 OS=Sus scrofa OX=9823 GN=BCAP31 PE=1 SV=2 - [F1S2A8_PIG]	54.88	20	20	88	246	27.842	8.44092	1.01883	88	6.40818	0.979872	88	13.827	0.997192	88	10.2485	1.07883	88	10.0538	0.935336	88	7.86289	0.98279	88	20.1112	1.05142	88	21.6567	1.02405	88	7.03279	0.934036	88	9.96119
F1RPX1	Metastasis associated 1 family member 2 OS=Sus scrofa OX=9823 GN=MTA2 PE=1 SV=3 - [F1RPX1_PIG]	44.29	28	31	67	666	74.8236	9.65674	1.03118	58	5.67511	1.0299	58	10.0497	1.05823	58	5.43547	0.979857	58	9.84295	0.971053	58	6.66355	0.985757	58	6.18211	0.973953	58	11.2062	0.973195	58	6.34216	0.971673	58	8.03775
A0A286ZMW4	Heat shock protein family H (Hsp110) member 1 OS=Sus scrofa OX=9823 GN=HSPH1 PE=1 SV=1 - [A0A286ZMW4_PIG]	38.65	23	25	44	815	91.8942	5.5542	1.02582	37	5.08088	0.992753	37	9.82654	1.03341	37	6.50305	0.949533	36	14.3525	1.03769	37	7.44417	0.970436	37	7.46068	1.00919	37	12.79	0.984195	37	5.94012	1.06816	37	7.64505
F1RT87	RAB2A, member RAS oncogene family OS=Sus scrofa OX=9823 GN=RAB2A PE=1 SV=3 - [F1RT87_PIG]	49.53	4	9	36	212	23.5038	6.53662	1.01203	12	3.9852	0.978971	12	9.36723	0.975119	12	4.89287	1.06436	12	7.64639	0.967043	12	3.90302	1.02274	12	5.44091	1.03445	12	8.24795	1.04321	12	4.23998	0.955197	12	11.2044
F1RU38	Splicing factor 3b subunit 2 OS=Sus scrofa OX=9823 GN=SF3B2 PE=1 SV=3 - [F1RU38_PIG]	39.22	34	34	90	895	100.073	5.66846	1.08262	90	6.84824	1.11117	90	12.4043	1.05602	90	8.29884	0.930073	89	13.0378	0.950664	90	6.84223	0.98662	90	10.0499	0.937287	88	15.0229	0.941427	90	7.74115	0.932106	90	8.95507
B5APU4	Actin-related protein 3-like protein OS=Sus scrofa OX=9823 PE=2 SV=1 - [B5APU4_PIG]	47.85	15	19	46	418	47.394	5.88428	1.04401	40	5.87312	1.02376	40	10.5114	1.04684	40	6.93326	0.89785	40	19.4152	1.0791	40	7.55897	1.00897	40	8.78185	0.907239	40	18.1398	0.911232	40	9.90661	1.04473	40	7.99624
P00761	Trypsin OS=Sus scrofa OX=9823 PE=1 SV=1 - [TRYP_PIG]	35.93	6	6	57	231	24.3938	7.18115	0.993686	55	7.56352	0.939927	55	16.2176	0.974221	57	10.6277	0.89472	55	36.3204	1.10768	57	13.5719	0.988185	55	10.5591	1.04322	57	15.8764	1.00937	53	12.3241	1.15098	56	15.8332
F1RSJ8	pre-rRNA processing protein FTSJ3 OS=Sus scrofa OX=9823 GN=FTSJ3 PE=1 SV=2 - [F1RSJ8_PIG]	27.99	26	26	52	836	94.7043	8.60205	1.06356	52	7.10194	1.069	52	9.9843	1.07943	52	7.36873	1.01632	52	12.5066	0.917704	52	6.31839	0.969447	52	10.003	0.967921	52	9.13458	1.00451	52	5.91316	0.920526	52	11.7081
F1SDC7	Aldehyde dehydrogenase OS=Sus scrofa OX=9823 GN=ALDH3A2 PE=1 SV=3 - [F1SDC7_PIG]	27.85	14	14	33	517	57.2861	8.5874	1.0033	33	3.01735	1.0169	33	10.7805	0.980729	33	6.69572	1.03818	33	8.66094	0.926467	33	4.60247	1.02264	33	7.74793	1.03987	33	6.11942	1.04184	33	5.97854	0.953225	33	6.45342
A0A287BHE7	40S ribosomal protein S14 OS=Sus scrofa OX=9823 GN=RPS14 PE=3 SV=1 - [A0A287BHE7_PIG]	40.4	6	6	39	151	16.2625	10.0522	0.980935	39	7.8564	1.0049	38	7.6115	0.991882	39	4.50124	0.99032	38	15.9195	1.02909	39	8.30085	1.00533	39	9.63586	0.998853	39	13.2932	1.02418	39	5.55311	1.0163	39	12.2084
F1S880	NSFL1 cofactor OS=Sus scrofa OX=9823 GN=NSFL1C PE=1 SV=2 - [F1S880_PIG]	58.6	17	17	38	372	40.8655	5.24951	1.01229	38	7.35864	1.11966	38	9.9772	0.963645	38	7.98173	0.899075	37	20.7136	1.07099	38	6.45126	0.992765	38	7.03734	0.946025	37	12.0179	0.940841	38	7.14885	1.08521	38	11.1526
A0A0B8S002	Serrate, RNA effector molecule OS=Sus scrofa domesticus OX=9825 GN=SRRT PE=4 SV=1 - [A0A0B8S002_PIG]	35.84	33	33	71	876	100.558	6.01123	1.09812	71	8.33913	1.08269	70	9.02031	1.08478	71	6.48735	0.935173	69	12.2386	0.938518	71	10.4621	0.917188	71	9.01851	1.02919	71	8.06985	0.978237	71	6.48183	0.961382	71	8.92245
F1RK10	Succinate--CoA ligase [ADP-forming] subunit beta, mitochondrial OS=Sus scrofa OX=9823 GN=SUCLA2 PE=1 SV=3 - [F1RK10_PIG]	55.06	18	19	42	405	43.7839	6.13818	1.03364	41	5.95727	0.9958	41	6.82404	0.992616	41	4.8231	1.02533	40	10.4078	0.974154	41	6.11463	1.03288	41	6.98558	0.984667	41	8.60052	1.03222	41	3.82765	0.925168	41	7.3269
A0A287ACV7	Family with sequence similarity 213 member A OS=Sus scrofa OX=9823 GN=FAM213A PE=1 SV=1 - [A0A287ACV7_PIG]	52.29	13	13	60	218	24.3459	9.15869	0.987773	60	6.83267	0.945086	60	9.32316	1.0006	60	8.53652	1.07169	59	11.2307	0.97414	60	12.7055	0.994922	60	11.7163	1.07794	59	10.0255	1.06768	60	7.19089	0.969936	60	7.83539
F1SKZ8	Translocase of outer mitochondrial membrane 70 OS=Sus scrofa OX=9823 GN=TOMM70 PE=1 SV=3 - [F1SKZ8_PIG]	42.78	1	22	62	568	62.6706	7.91357	1.01346	1		1.16665	1		0.954324	1		1.11136	1		0.993692	1		0.992131	1		0.965445	1		0.923441	1		0.88789	1
F1S8K5	SPT16 homolog, facilitates chromatin remodeling subunit OS=Sus scrofa OX=9823 GN=SUPT16H PE=1 SV=2 - [F1S8K5_PIG]	29.46	32	33	76	1083	123.582	5.78271	1.09064	74	6.46361	1.03506	74	9.04576	1.06205	74	7.95177	0.961664	74	14.8578	0.923231	74	6.60601	0.929203	74	8.69962	1.03454	74	8.28044	1.01679	74	5.91611	0.971213	74	8.66895
I3LP78	Ribosomal protein L9 OS=Sus scrofa OX=9823 GN=RPL9 PE=1 SV=1 - [I3LP78_PIG]	61.98	11	11	45	192	21.8498	9.94971	0.972153	44	5.38534	0.900761	44	14.7976	0.998869	45	9.08245	1.09079	45	16.8935	0.98811	45	10.438	0.978342	45	10.3406	1.0403	45	13.1863	1.04466	45	5.49879	0.98516	45	10.1825
Q29198	Ribosomal protein S6 (Fragment) OS=Sus scrofa OX=9823 PE=2 SV=1 - [Q29198_PIG]	56.19	3	7	35	105	11.8772	9.93506	1.07104	7	2.57547	0.959307	7	6.85599	1.10959	7	1.45101	0.990267	7	6.80197	0.951624	7	1.97402	0.983799	7	11.4097	0.999451	7	13.9389	0.945546	7	2.65611	0.920032	7	3.88143
Q710C4	Adenosylhomocysteinase OS=Sus scrofa OX=9823 GN=AHCY PE=3 SV=3 - [SAHH_PIG]	51.16	22	23	61	432	47.6633	6.29053	0.990869	58	3.82338	0.997882	58	10.393	0.996174	58	5.79873	0.932646	58	14.3547	1.11508	58	7.27846	0.956879	58	10.8756	0.997581	58	10.9405	0.925561	58	7.06884	1.18889	58	8.31786
F1SJL5	Caseinolytic mitochondrial matrix peptidase chaperone subunit OS=Sus scrofa OX=9823 GN=CLPX PE=1 SV=2 - [F1SJL5_PIG]	35.06	19	19	42	619	67.3788	7.56201	1.02542	42	5.36837	0.99043	42	11.3329	0.953094	42	6.65672	1.041	42	12.3989	0.973941	42	7.29033	1.00948	42	7.75064	0.998691	42	8.44332	0.996799	42	6.36895	0.939997	42	10.2555
A0A287AKI9	Lysine--tRNA ligase OS=Sus scrofa OX=9823 GN=KARS PE=1 SV=1 - [A0A287AKI9_PIG]	41.71	25	25	55	597	67.8046	6.354	0.99365	55	7.58132	0.956696	55	10.2025	0.931003	55	9.42732	1.02739	55	13.8857	1.07985	55	7.79756	1.01811	55	10.3337	1.02148	55	11.5484	0.982555	55	5.54791	1.02871	55	9.4141
F2Z5K2	Proteasome subunit alpha type OS=Sus scrofa OX=9823 GN=PSMA5 PE=1 SV=1 - [F2Z5K2_PIG]	54.77	9	10	36	241	26.3942	4.79248	0.934989	35	4.83473	0.934678	35	12.9172	0.953703	35	7.9561	0.936535	35	10.0051	1.10395	35	6.52468	1.06755	35	7.60573	0.989916	35	14.3933	1.01836	35	9.09351	1.08354	35	9.2222
A0A286ZT56	Pre-mRNA processing factor 6 OS=Sus scrofa OX=9823 GN=PRPF6 PE=1 SV=1 - [A0A286ZT56_PIG]	27.82	30	30	57	1071	120.155	8.80713	1.05717	57	5.8601	1.01754	57	10.2375	1.02195	57	5.67477	0.978243	57	11.8445	0.967316	57	5.27646	0.995524	57	8.77188	0.977362	57	12.8554	0.974001	57	5.37536	0.977529	57	7.7236
F6Q5P0	40S ribosomal protein S13 OS=Sus scrofa OX=9823 GN=RPS13 PE=1 SV=3 - [F6Q5P0_PIG]	56.29	10	10	62	151	17.2117	10.5356	0.979997	62	5.37794	0.944702	62	9.585	1.0247	62	5.5967	1.03771	62	12.5261	1.00461	62	8.14087	0.997875	62	8.21487	1.0709	62	8.99551	1.01912	62	6.50866	1.00134	62	8.38459
I3LK24	AP-2 complex subunit alpha OS=Sus scrofa OX=9823 GN=AP2A1 PE=1 SV=2 - [I3LK24_PIG]	31.84	23	29	60	936	103.418	8.1333	0.992021	46	6.41722	0.933619	46	9.03117	1.01372	46	4.89096	1.03663	46	8.88951	0.980516	46	3.74333	0.993227	46	7.45718	1.02579	46	8.54225	1.03401	46	3.66579	0.996111	46	7.72723
A0A287BE21	BCL2 associated transcription factor 1 OS=Sus scrofa OX=9823 GN=BCLAF1 PE=1 SV=1 - [A0A287BE21_PIG]	29.97	27	28	59	921	106.247	9.99365	1.14068	52	11.3785	1.2246	52	17.9096	1.0656	52	12.6608	0.964094	52	12.1924	0.945646	52	8.177	0.918554	52	10.6865	0.872246	52	14.7832	0.884487	52	10.0168	0.911125	52	9.83484
A0A287AMK7	Ras-related protein Rab-6A OS=Sus scrofa OX=9823 GN=RAB6A PE=1 SV=1 - [A0A287AMK7_PIG]	66.83	1	14	58	208	23.5479	5.5415	1.01929	1		1.05669	1		1.01542	1		1.14407	1		0.904575	1		1.05602	1		0.95639	1		1.01887	1		0.781824	1
D0G0B3	3-ketoacyl-CoA thiolase, mitochondrial OS=Sus scrofa OX=9823 GN=ACAA2 PE=1 SV=1 - [D0G0B3_PIG]	49.87	14	14	30	397	41.9037	8.39697	1.00982	30	4.88981	0.996385	30	9.10086	1.01001	30	6.98061	1.04891	30	20.505	0.97072	30	8.71572	1.02809	30	8.61927	1.03923	30	14.9238	1.02155	30	5.00355	0.958461	30	9.75414
F1RM08	Amino acid transporter OS=Sus scrofa OX=9823 GN=SLC1A5 PE=1 SV=2 - [F1RM08_PIG]	20.89	8	8	34	541	56.4119	5.2749	1.01209	34	7.14801	0.943975	33	9.2999	1.05171	34	5.70417	0.948188	34	10.9855	0.995536	34	6.52098	0.980022	34	9.3489	1.04328	34	10.7817	1.06286	34	6.09301	0.92587	34	10.5934
I3L7T4	Lon protease homolog, mitochondrial OS=Sus scrofa OX=9823 GN=LONP1 PE=1 SV=2 - [I3L7T4_PIG]	34.38	26	27	48	960	106.832	6.39209	0.995807	44	4.63532	0.96166	44	9.05633	0.971015	44	6.32285	1.0327	44	14.7185	0.992333	44	6.36342	1.01745	44	8.24872	1.04653	44	13.111	1.04096	44	4.45901	0.997465	44	7.68774
F1SLL6	Ski2 like RNA helicase 2 OS=Sus scrofa OX=9823 GN=SKIV2L2 PE=1 SV=3 - [F1SLL6_PIG]	32.44	33	34	70	1042	117.782	6.43018	1.05104	68	6.16183	1.01767	69	8.75371	1.06141	68	7.34908	0.957993	69	10.0574	0.970406	68	5.7473	0.938565	69	8.05865	1.00033	69	9.44651	0.987095	69	5.45237	0.965518	69	9.70773
F2Z554	Ribosomal protein L30 OS=Sus scrofa OX=9823 GN=RPL30 PE=1 SV=1 - [F2Z554_PIG]	76.52	8	9	37	115	12.7757	9.62744	0.982922	36	4.91828	0.921252	36	9.55392	0.992404	36	8.58593	1.00211	36	14.0617	1.04227	36	8.73949	1.02926	36	5.49755	1.00647	36	9.69014	1.01467	36	5.16409	0.993278	36	9.36038
F1RTZ0	Ribosome biogenesis regulatory protein OS=Sus scrofa OX=9823 GN=RRS1 PE=1 SV=3 - [F1RTZ0_PIG]	38.08	16	16	43	365	41.3631	10.7554	1.06402	43	8.64309	1.06291	43	7.34912	1.08256	43	9.85176	1.08162	43	15.6596	0.936763	43	11.7192	1.02503	43	10.1104	0.937757	43	10.6671	0.925449	43	6.81235	0.884617	43	9.87914
A0A0B8RT59	Cullin-associated and neddylation-dissociated 1 OS=Sus scrofa domesticus OX=9825 GN=CAND1 PE=4 SV=1 - [A0A0B8RT59_PIG]	27.4	32	32	54	1230	136.289	5.78271	0.993642	54	5.93643	1.0012	54	10.2531	0.993247	54	6.66826	0.917203	54	10.6325	1.09335	54	4.85303	0.961453	54	8.26703	0.984876	54	6.82634	0.97766	54	5.35074	1.10328	54	5.45152
F1S227	Peptidyl-tRNA hydrolase 2 OS=Sus scrofa OX=9823 GN=PTRH2 PE=1 SV=1 - [F1S227_PIG]	62.57	9	9	25	179	19.2619	7.29834	0.988923	25	4.84247	0.956701	25	10.986	0.996068	25	4.96338	1.08207	25	18.2895	0.953451	25	6.07793	0.996695	25	7.95458	1.02909	24	13.4679	1.02179	25	5.61739	0.971719	25	8.41524
F1S9K1	Isoleucyl-tRNA synthetase 2, mitochondrial OS=Sus scrofa OX=9823 GN=IARS2 PE=1 SV=3 - [F1S9K1_PIG]	30.83	26	26	49	1012	113.449	7.37158	1.0177	49	5.6959	0.94544	49	7.05723	1.01087	49	5.7868	1.08148	49	7.60181	0.974882	49	3.6191	0.999558	49	9.43364	1.00239	49	8.84695	1.01918	49	4.91161	0.957059	49	7.73218
F1SFJ8	DnaJ homolog subfamily B member 11 precursor OS=Sus scrofa OX=9823 GN=DNAJB11 PE=1 SV=1 - [F1SFJ8_PIG]	34.08	13	13	39	358	40.4726	6.31592	1.02001	39	7.38552	0.943752	38	10	1.04779	39	5.82421	0.996647	39	11.8115	0.958548	39	5.81941	1.0144	39	8.39314	0.984272	39	8.70866	1.054	39	6.63875	0.95163	39	9.77049
F1S1J9	Eukaryotic translation initiation factor 3 subunit H OS=Sus scrofa OX=9823 GN=EIF3H PE=1 SV=2 - [F1S1J9_PIG]	39.14	13	13	44	327	37.1206	6.96143	1.00968	43	7.46357	1.04938	43	12.944	1.00143	43	9.03453	1.0052	44	20.0684	0.99398	43	10.9659	1.03398	44	10.2689	0.94816	43	14.769	0.965618	44	8.31548	1.01578	43	9.92881
F1SF45	Laminin subunit beta 3 OS=Sus scrofa OX=9823 GN=LAMB3 PE=4 SV=3 - [F1SF45_PIG]	30.45	30	30	57	1169	128.658	7.12256	1.0165	57	7.46937	1.01689	57	9.60087	1.07763	57	10.8557	1.02515	57	10.0795	0.9371	57	8.24116	1.01695	57	7.25236	0.900428	57	9.11274	1.0078	57	6.05579	0.93965	57	12.6452
Q29578	44k ATPase of 70k heat-shock cognate protein (Fragment) OS=Sus scrofa OX=9823 PE=2 SV=1 - [Q29578_PIG]	51.08	1	7	47	139	15.5698	7.35693	0.916347	1		1.00434	1		1.03075	1		0.987137	1		1.05879	1		0.844163	1		1.1916	1		1.19466	1		0.877371	1
I3LUM9	Eukaryotic translation initiation factor 2 subunit 3 OS=Sus scrofa OX=9823 GN=EIF2S3 PE=1 SV=1 - [I3LUM9_PIG]	47.03	20	20	52	472	51.0332	8.39697	1.02555	49	6.33275	0.959129	49	8.06672	1.02452	49	6.90729	0.997066	48	12.8914	1.02655	49	6.03727	0.972042	49	8.42104	1.01938	49	9.85698	0.990931	49	5.11634	1.01122	49	8.29269
Q29195	60S ribosomal protein L10 OS=Sus scrofa OX=9823 GN=RPL10 PE=1 SV=3 - [RL10_PIG]	51.4	2	11	51	214	24.5869	10.1401	0.914336	5	1.16333	0.83881	5	9.08137	1.09498	5	7.75665	0.852637	5	7.4576	1.09476	5	8.25891	0.95764	5	5.55068	1.18112	5	18.1356	1.08068	5	4.53502	1.12728	5	7.52025
C1PIG4	cAMP-dependent protein kinase regulatory subunit type II alpha OS=Sus scrofa OX=9823 GN=PRKAR2A PE=1 SV=1 - [C1PIG4_PIG]	43.64	13	14	33	401	45.0966	4.95752	1.00744	32	7.79109	1.00138	32	8.1325	1.02335	32	6.60595	0.919313	32	13.1792	1.00585	32	8.29752	1	32	7.71835	1.00072	32	8.05229	0.979496	32	4.73299	1.03968	32	10.2343
A8U4R4	Transketolase OS=Sus scrofa OX=9823 GN=tkt PE=1 SV=1 - [A8U4R4_PIG]	48.31	26	26	54	623	67.7947	7.48877	0.964167	52	7.11135	0.98269	52	10.1647	0.967873	52	9.30441	0.992339	52	15.5031	1.1404	52	10.3206	0.956431	52	12.7849	0.999855	52	13.1662	0.901949	52	7.72729	1.2205	52	9.55094
F1RY22	Midasin OS=Sus scrofa OX=9823 GN=MDN1 PE=1 SV=3 - [F1RY22_PIG]	9.65	49	50	63	5588	629.647	5.71924	1.00688	60	4.87592	0.974378	60	9.41696	1.01317	60	6.97217	1.02175	60	11.9579	1.00275	60	6.78323	1.00546	60	8.928	0.982421	60	9.07693	1.00346	60	4.37043	0.970464	60	9.02006
A0A287AE45	Uncharacterized protein OS=Sus scrofa OX=9823 GN=AHNAK2 PE=1 SV=1 - [A0A287AE45_PIG]	39.96	23	23	43	3721	382.074	5.26221	0.995005	43	4.97997	1.03407	43	11.9963	1.00548	43	7.76408	0.979294	43	11.079	0.974092	43	5.75233	1.0295	43	6.81348	0.978552	43	11.598	1.02341	43	5.92651	0.969586	43	8.29389
Q95281	60S ribosomal protein L29 OS=Sus scrofa OX=9823 GN=RPL29 PE=1 SV=4 - [RL29_PIG]	35.63	6	6	41	160	17.4868	11.9272	1.0069	40	5.53148	0.939745	40	9.45898	1.02596	40	8.57017	1.17345	40	6.37273	0.95694	39	9.98228	0.978718	39	7.29548	1.03856	39	8.38836	0.982631	38	7.43868	0.976262	40	11.1741
F1SMW9	26S proteasome non-ATPase regulatory subunit 1 OS=Sus scrofa OX=9823 GN=PSMD1 PE=1 SV=3 - [F1SMW9_PIG]	38.2	33	33	60	953	105.747	5.38916	0.942068	60	7.0837	0.921119	60	12.7916	0.940144	60	8.39498	0.994104	60	16.6838	1.09699	60	8.67619	1.04891	60	9.87637	0.995847	60	12.7584	1.00853	60	5.272	1.07524	60	10.2282
F1RTV6	Signal recognition particle subunit SRP72 OS=Sus scrofa OX=9823 GN=SRP72 PE=1 SV=3 - [F1RTV6_PIG]	32.88	19	19	37	657	72.855	9.30518	0.985496	36	6.71425	0.95508	36	12.4664	0.96773	36	5.10101	1.01785	36	10.1492	1.03072	36	5.19631	1.04035	36	7.03364	1.01527	36	9.06843	1.03444	36	7.21738	1.00329	36	5.54961
F1RZ24	H/ACA ribonucleoprotein complex subunit 4 OS=Sus scrofa OX=9823 GN=DKC1 PE=4 SV=1 - [F1RZ24_PIG]	41.27	21	21	51	521	58.1	9.46631	1.01821	51	6.00222	0.976505	51	10.6447	1.05498	51	6.38419	1.07387	51	13.598	0.93873	51	6.90562	0.987827	51	9.99975	0.980628	51	13.3006	0.994762	51	6.98679	0.92043	51	7.75495
A0A286ZNI3	Caveolae associated protein 1 OS=Sus scrofa OX=9823 GN=CAVIN1 PE=4 SV=1 - [A0A286ZNI3_PIG]	33.84	14	14	42	393	43.5128	5.43994	1	42	7.08777	1.01366	42	10.5038	1.00341	42	8.85755	0.994166	42	12.2908	1.02025	42	5.97175	1.01704	42	10.7699	0.993148	42	8.86144	1.02109	42	8.27848	0.950628	42	10.4522
F1SRI4	UTP20, small subunit processome component OS=Sus scrofa OX=9823 GN=UTP20 PE=4 SV=2 - [F1SRI4_PIG]	18.52	47	47	68	2781	317.837	7.51807	1.0044	68	5.10819	0.978233	68	9.41063	1.01032	68	5.56754	1.01592	68	13.3002	0.997526	68	6.42715	0.985238	68	6.8557	1.00976	68	8.17879	1.02525	68	6.72274	0.9737	68	8.20323
F1RFK7	BAI1 associated protein 2 like 1 OS=Sus scrofa OX=9823 GN=BAIAP2L1 PE=1 SV=3 - [F1RFK7_PIG]	41.65	20	20	41	509	56.2038	8.36768	1.06442	41	6.75746	1.03108	41	8.50365	1.04965	41	7.67946	0.983394	41	12.7806	0.967583	41	8.11546	0.968418	41	9.31387	0.991569	41	10.0958	0.980802	41	3.39535	0.930496	41	8.35994
F1RF77	Procollagen-lysine,2-oxoglutarate 5-dioxygenase 1 OS=Sus scrofa OX=9823 GN=PLOD1 PE=1 SV=3 - [F1RF77_PIG]	20.41	13	13	28	725	83.4224	6.7417	0.997521	28	5.82885	0.990767	28	10.5452	0.983885	28	7.44823	0.972851	28	14.8925	1.00332	28	5.70312	1.01644	28	7.6982	1.02157	28	8.48408	0.99491	28	8.99236	1.0145	28	10.6336
A0A287AV47	Serine and arginine repetitive matrix 1 OS=Sus scrofa OX=9823 GN=SRRM1 PE=1 SV=1 - [A0A287AV47_PIG]	22.83	19	19	47	968	109.327	11.7075	1.09312	47	7.20075	1.02794	45	7.78742	1.10815	47	8.12963	0.981255	46	11.2795	0.943236	47	8.83318	0.995582	47	9.12621	0.909545	47	13.7266	0.964396	47	9.2334	0.928565	47	9.33949
F1SPG1	H1 histone family member X OS=Sus scrofa OX=9823 GN=H1FX PE=1 SV=1 - [F1SPG1_PIG]	58.88	15	15	45	214	22.5106	10.7114	1.04726	45	6.15109	1.00135	45	10.0248	1.08903	45	9.95955	1.15732	44	12.6119	0.831143	45	12.1126	0.934997	45	14.7336	1.05523	45	12.6255	1.01967	45	5.31872	0.977396	45	6.99457
A0A287BKR2	Serine hydroxymethyltransferase OS=Sus scrofa OX=9823 GN=SHMT2 PE=1 SV=1 - [A0A287BKR2_PIG]	42.01	16	16	39	488	54.4779	8.04541	0.991832	39	6.61705	0.949974	39	6.5709	1.01651	39	4.92874	1.05911	39	18.9624	0.983502	38	7.84846	1.00628	39	4.89885	1.04692	39	6.79668	1.01492	39	6.04983	0.996404	39	9.7452
A0A287AXG3	Four and a half LIM domains 2 OS=Sus scrofa OX=9823 GN=FHL2 PE=1 SV=1 - [A0A287AXG3_PIG]	67.74	19	19	50	279	32.0106	7.63525	1.04445	50	4.84168	1.04531	50	11.4858	1.03021	50	6.88789	1.00189	50	15.0181	1.00117	50	7.16274	0.968622	50	8.65831	0.979627	50	8.66558	0.93342	50	7.9616	0.986883	50	10.1234
F1RQ90	RNA binding motif protein, X-linked OS=Sus scrofa OX=9823 GN=RBMX PE=4 SV=1 - [F1RQ90_PIG]	51.03	23	24	82	390	42.2493	10.0522	1.13595	81	9.36367	1.15026	81	11.0304	1.10109	81	8.07514	1.04976	81	12.1898	0.884513	81	8.89573	0.92247	81	8.05951	0.880653	80	13.2443	0.871587	81	13.4508	0.870417	81	11.4349
A0A287B1V8	Nucleoporin 133 OS=Sus scrofa OX=9823 GN=NUP133 PE=1 SV=1 - [A0A287B1V8_PIG]	31.05	26	26	42	1053	117.869	5.33838	1.00063	42	3.89843	0.954469	42	9.39184	1.00915	42	5.24254	0.987928	42	9.35892	1.02369	42	5.81129	1.01927	42	7.4908	0.977539	42	8.75248	1.02545	42	4.80108	0.984029	42	9.19176
D0G0C6	Asparagine synthetase OS=Sus scrofa OX=9823 GN=ASNS PE=2 SV=1 - [D0G0C6_PIG]	47.59	23	23	50	561	64.3327	6.7417	0.951212	50	6.28265	0.957672	50	7.26214	0.93384	50	7.18817	0.97038	49	17.0809	1.15296	50	7.88282	0.997803	50	7.09571	0.982782	50	12.0017	0.939206	50	7.7175	1.24376	50	10.5193
A0A287BAW2	PDS5 cohesin associated factor A OS=Sus scrofa OX=9823 GN=PDS5A PE=1 SV=1 - [A0A287BAW2_PIG]	27.41	29	36	54	1299	146.156	8.00146	1.06136	43	5.79748	1.02016	43	6.53868	1.04579	43	4.91393	0.987723	43	10.9372	0.969072	43	6.31023	0.942437	43	9.11898	1.02518	43	11.4868	0.980904	43	5.4056	0.976149	43	12.509
A0A0B8RVV9	Golgin B1 OS=Sus scrofa domesticus OX=9825 GN=GOLGB1 PE=4 SV=1 - [A0A0B8RVV9_PIG]	17.39	52	52	68	3231	372.522	5.04639	0.996099	68	8.24096	1.02535	68	9.95093	1.0112	68	7.91414	0.944229	68	15.2377	0.987676	68	7.72667	0.993489	68	7.53527	1.02138	68	8.81332	1.02569	68	5.62845	1.04505	68	10.086
I3LP02	Acetyl-CoA acetyltransferase 1 OS=Sus scrofa OX=9823 GN=ACAT1 PE=1 SV=2 - [I3LP02_PIG]	40.61	15	15	47	426	45.3006	8.86572	1.02944	47	4.63867	0.95322	47	9.3867	0.989803	47	5.95167	1.12752	47	8.848	0.948913	47	5.60689	0.986585	47	6.61726	1.06767	47	7.66596	1.0547	47	6.00064	0.955639	47	7.52981
I3LKT8	Histone-binding protein RBBP4 OS=Sus scrofa OX=9823 GN=RBBP4 PE=1 SV=2 - [I3LKT8_PIG]	32.94	5	13	40	425	47.6261	4.89404	1.02629	13	6.97646	0.984101	13	7.57832	1.08973	13	9.37583	0.983624	12	20.0633	0.93116	13	10.6856	0.914699	13	9.2299	1.04716	13	13.1423	1.0169	13	3.80317	1.0078	13	10.2764
P00795	Cathepsin D OS=Sus scrofa OX=9823 GN=CTSD PE=1 SV=2 - [CATD_PIG]	39.71	1	12	36	345	37.2708	6.771	1.00257	4	3.29107	0.934715	4	2.83985	1.03058	4	1.8615	1.08602	4	0.449926	0.999371	4	3.42077	1.01934	4	4.37373	0.981653	4	7.07046	1.01699	4	2.94563	1.03532	4	7.70676
F1SE27	Voltage-dependent anion-selective channel protein 3 OS=Sus scrofa OX=9823 GN=VDAC3 PE=1 SV=3 - [F1SE27_PIG]	45.58	10	12	35	283	30.5844	8.66064	1.01694	25	5.98128	0.96763	25	8.3825	0.979345	25	4.53484	1.16543	25	15.8769	0.922707	25	8.51431	0.991191	25	10.1157	0.99366	25	8.77006	1.05252	25	8.20314	0.987229	25	11.4788
D9U8D1	Dynein light chain OS=Sus scrofa OX=9823 GN=LC8 PE=1 SV=1 - [D9U8D1_PIG]	44.94	3	3	24	89	10.3591	7.40088	1.02698	24	5.11673	1.04703	24	9.74657	1.0422	24	7.15005	0.823654	24	22.6165	1.02401	24	11.2014	1.00394	24	10.1738	0.948667	24	13.4773	1.01092	24	7.37731	1.01031	24	14.7995
F1S5A8	Uncharacterized protein OS=Sus scrofa OX=9823 GN=DHX15 PE=1 SV=1 - [F1S5A8_PIG]	34.84	27	28	71	795	90.8752	7.45947	1.0698	68	7.88505	1.07791	68	16.1312	1.0661	69	10.9759	0.984725	68	14.2276	0.93122	69	6.62854	0.927092	68	8.00457	1.00994	69	10.7319	0.972471	69	7.08969	0.969623	69	10.0716
F1RN68	Carboxypeptidase D OS=Sus scrofa OX=9823 GN=CPD PE=1 SV=2 - [F1RN68_PIG]	22.49	30	30	50	1374	152.09	6.16357	1.03967	50	4.74463	1.03557	50	8.67204	1.01991	50	5.7539	1.01739	50	11.5713	0.93583	50	5.20072	0.970759	50	6.20197	1.0062	50	9.3725	1.00661	50	5.57369	0.928071	50	8.87835
A0A287B2P1	Chloride intracellular channel protein OS=Sus scrofa OX=9823 GN=CLIC1 PE=3 SV=1 - [A0A287B2P1_PIG]	68.05	12	12	30	241	26.9608	5.2749	0.969789	30	6.5334	1.03078	30	6.99332	0.94037	30	10.1695	0.891831	30	17.8744	1.18532	30	10.7382	1.03222	30	7.2655	0.84173	30	18.0744	0.863855	30	9.67134	1.17278	30	12.9657
F1SFQ4	Poly(rC)-binding protein 2 OS=Sus scrofa OX=9823 GN=PCBP2 PE=1 SV=2 - [F1SFQ4_PIG]	35.69	4	11	43	353	37.207	7.06396	0.997648	16	3.65052	0.962424	16	12.5111	1.01092	16	7.85548	0.965769	16	9.80506	1.02595	16	3.9456	0.925547	16	5.40271	1.06542	16	8.41156	1.00465	16	3.51315	1.04819	16	6.18869
A0A287B4X2	N(alpha)-acetyltransferase 15, NatA auxiliary subunit OS=Sus scrofa OX=9823 GN=NAA15 PE=1 SV=1 - [A0A287B4X2_PIG]	37.3	1	35	67	866	101.137	7.40088	0.965798	4	2.81869	0.964652	4	3.54861	0.969926	4	1.31231	1.05202	4	4.92694	1.08151	4	5.80056	1.01882	4	1.05563	0.980394	4	3.43188	0.981451	4	4.5999	1.00496	4	5.65848
Q007T2	Cell division control protein 42 homolog OS=Sus scrofa OX=9823 GN=CDC42 PE=2 SV=2 - [CDC42_PIG]	48.17	7	8	45	191	21.245	6.55127	1.00832	39	7.00253	0.988456	39	6.89288	1.00968	39	7.07502	1.05274	39	12.1168	1.02156	39	6.32808	1.01379	39	7.2867	0.962604	39	12.2319	0.980994	39	6.78134	0.950528	39	8.2862
I3LA84	Procollagen-lysine,2-oxoglutarate 5-dioxygenase 3 OS=Sus scrofa OX=9823 GN=PLOD3 PE=1 SV=2 - [I3LA84_PIG]	28.92	22	22	55	740	84.5887	6.37939	1.01418	55	4.33009	1.01242	55	10.5642	1.01705	55	5.6245	0.996959	55	10.2402	0.990862	55	5.52485	1.00882	55	7.56856	1.01505	55	8.83471	1.00066	55	4.66101	0.974164	55	7.67329
I3LEC2	Poly(rC) binding protein 1 OS=Sus scrofa OX=9823 GN=PCBP1 PE=1 SV=1 - [I3LEC2_PIG]	40.17	7	13	38	356	37.4779	7.09326	1.05196	13	7.21895	1.00854	13	10.9602	1.04642	13	8.88921	1.04073	13	6.76284	1.00628	13	4.25955	0.965129	13	10.0311	0.887702	13	12.8803	0.973296	13	5.12967	1.02553	13	7.37797
F1S8T1	Nucleolar and coiled-body phosphoprotein 1 OS=Sus scrofa OX=9823 GN=NOLC1 PE=1 SV=2 - [F1S8T1_PIG]	45.69	29	30	76	707	73.9916	9.46631	1.13968	75	11.5465	1.14592	75	22.654	1.09443	75	15.8549	1.02454	75	14.5806	0.91369	75	10.6406	0.956314	75	15.4335	0.812415	75	13.0721	0.927029	75	16.5357	0.778686	75	19.1098
F2Z5J1	Proteasome 26S subunit, ATPase 1 OS=Sus scrofa OX=9823 GN=PSMC1 PE=1 SV=1 - [F2Z5J1_PIG]	60.23	25	26	51	440	49.1537	6.21436	0.93787	48	4.85445	0.944599	48	7.24712	0.948504	48	5.05883	1.01948	48	14.4647	1.11157	48	8.15631	1.10071	48	7.87598	0.931775	48	11.8492	0.994605	48	6.63858	1.06149	48	5.13756
A0A287BSQ4	Ladinin 1 OS=Sus scrofa OX=9823 GN=LAD1 PE=1 SV=1 - [A0A287BSQ4_PIG]	42.63	19	19	41	495	54.529	9.36377	1.20263	40	12.128	1.20393	41	16.2678	1.12051	41	13.3275	0.91321	41	18.2457	0.871645	41	13.7949	0.855869	41	15.6834	0.899217	41	17.9894	0.913001	40	13.2265	0.922193	40	12.9462
I3LTM2	Spectrin repeat containing nuclear envelope protein 2 OS=Sus scrofa OX=9823 GN=SYNE2 PE=1 SV=2 - [I3LTM2_PIG]	8.7	56	59	75	6917	796.911	5.24951	1.01134	70	7.08182	1.07992	70	12.8101	1.03986	71	8.54662	0.918055	70	12.4683	1.00217	71	6.99074	1.00384	70	8.77001	0.987793	71	7.65749	0.959785	70	7.04169	1.00328	71	7.00913
F1ST49	Nuclear cap binding protein subunit 1 OS=Sus scrofa OX=9823 GN=NCBP1 PE=1 SV=3 - [F1ST49_PIG]	30.63	20	20	38	790	91.8075	6.43018	1.02653	38	6.6967	1.00838	38	10.4781	1.08542	38	12.3937	0.931296	38	14.7262	0.976275	38	7.83135	0.878439	38	9.12258	1.05624	38	11.2114	0.99397	38	7.78277	1.02491	38	10.6409
A0A286ZKW2	Paraspeckle component 1 OS=Sus scrofa OX=9823 GN=PSPC1 PE=1 SV=1 - [A0A286ZKW2_PIG]	34.93	17	20	53	521	58.3521	6.99072	1.09424	42	8.06813	1.08184	42	8.76781	1.04805	42	8.4528	0.880641	42	9.75098	0.945072	42	6.41644	0.927574	42	9.55739	1.01393	42	7.59444	1.00605	42	4.56231	0.956974	42	7.22791
F1SQR0	RB binding protein 7, chromatin remodeling factor OS=Sus scrofa OX=9823 GN=RBBP7 PE=1 SV=1 - [F1SQR0_PIG]	35.06	6	13	42	425	47.8042	5.04639	1.02577	16	7.66294	1.04052	16	14.7297	1.09235	16	3.6417	0.918717	16	20.9752	1.00056	16	6.60551	0.957119	16	8.50016	0.9994	16	12.5037	0.978343	16	6.57417	0.996313	16	9.56673
A0A287B186	Vesicle-associated membrane protein-associated protein B OS=Sus scrofa OX=9823 GN=VAPB PE=4 SV=1 - [A0A287B186_PIG]	59.26	12	13	56	243	27.02	7.29834	1.04367	54	9.28268	1.05381	54	13.895	1.0316	54	7.45349	0.985037	54	8.74052	0.986543	54	8.32003	1.02004	54	10.119	0.956065	54	10.0756	0.989911	54	7.65826	0.89507	54	14.6021
Q1W2G0	14-3-3 sigma protein OS=Sus scrofa OX=9823 GN=Sfn PE=2 SV=1 - [Q1W2G0_PIG]	67.74	13	17	49	248	27.9178	4.83057	0.94612	29	8.30523	0.995999	29	5.64859	0.955701	29	9.14861	0.88286	29	15.1377	1.24007	29	5.46269	0.998006	29	9.50604	0.952268	29	9.36868	0.89009	29	6.15658	1.24326	29	7.78393
A0A287AZ09	USO1 vesicle transport factor OS=Sus scrofa OX=9823 GN=USO1 PE=1 SV=1 - [A0A287AZ09_PIG]	21.95	19	19	41	861	97.0979	5.38916	1.02299	41	5.86148	1.04746	41	10.9214	1.04468	41	7.21851	0.877274	41	13.6962	1.03755	41	5.72826	0.962542	41	5.94052	0.994147	41	9.70234	1.01533	41	5.4936	1.00509	41	4.04606
F1SIT7	60S acidic ribosomal protein P1 OS=Sus scrofa OX=9823 GN=RPLP1 PE=1 SV=1 - [F1SIT7_PIG]	66.67	2	3	30	114	11.5207	4.32275	0.946411	7	7.71342	0.793217	7	10.2488	0.987003	7	3.44433	1.07949	7	4.78946	0.991105	7	7.68939	0.966602	7	10.9365	1.17875	7	15.3638	1.00577	7	4.10268	1.06701	7	2.42915
F1SDN2	Trifunctional enzyme subunit beta, mitochondrial OS=Sus scrofa OX=9823 GN=HADHB PE=1 SV=2 - [F1SDN2_PIG]	42.95	17	18	43	475	51.2176	9.46631	1.01429	42	4.69172	0.969931	42	8.42909	0.985979	42	4.46869	1.08538	42	10.5409	0.942474	42	7.48219	0.988778	42	6.39699	1.04083	42	8.71533	1.04446	42	5.62966	0.917933	42	9.04449
F1RGG1	40S ribosomal protein S19 OS=Sus scrofa OX=9823 GN=RPS19 PE=1 SV=2 - [F1RGG1_PIG]	66.21	15	15	48	145	16.0505	10.3159	1.00283	47	5.72527	0.928998	48	9.06498	1.01543	47	6.53945	1.07238	48	12.8584	1.00003	47	9.96822	1.00435	48	13.9435	1.01856	47	15.4686	1.01708	48	5.51668	0.961057	47	9.41924
A0A287A4A5	Uncharacterized protein OS=Sus scrofa OX=9823 GN=LOC100157002 PE=1 SV=1 - [A0A287A4A5_PIG]	51.89	10	10	34	212	24.1074	8.11865	1.05304	34	8.10969	1.04847	34	12.9715	1.05263	34	6.85895	1.01464	34	14.2052	0.925344	34	10.9355	0.929192	34	10.7701	1.01577	34	8.24176	0.987933	34	5.25414	0.952239	34	10.1791
A7E1T9	Proliferation-related Ki-67 antigen OS=Sus scrofa OX=9823 GN=MKI67 PE=2 SV=1 - [A7E1T9_PIG]	66.33	18	18	53	294	34.0151	10.1548	1.08517	51	12.0574	1.10742	50	10.6012	1.08015	51	7.70869	0.981047	51	16.7067	0.924722	51	9.80723	0.951842	51	11.7327	0.918299	51	18.8864	0.944613	51	9.19064	0.918742	51	13.9877
A0A287B1X5	Tumor protein D52 like 2 OS=Sus scrofa OX=9823 GN=TPD52L2 PE=1 SV=1 - [A0A287B1X5_PIG]	60.4	13	13	38	202	21.832	5.52881	0.946661	38	7.45534	0.927811	38	14.6976	0.991674	38	8.45211	1.06264	37	9.1355	1.04695	38	9.07986	1.01817	38	8.10693	1.00618	38	13.3315	0.985954	38	9.35273	1.0778	38	12.8928
A5A753	Receptor protein-tyrosine kinase (Fragment) OS=Sus scrofa OX=9823 GN=EGFR PE=2 SV=1 - [A5A753_PIG]	25.17	31	31	53	1204	132.729	7.04932	1.03156	51	5.35309	0.969918	51	10.4281	1.07374	51	8.37832	1.06822	51	12.8631	0.943921	51	9.43678	0.967478	51	14.9504	0.987709	51	17.8225	1.01368	51	6.13084	0.932414	51	8.80497
F1RZ28	Ribosomal protein S10 OS=Sus scrofa OX=9823 GN=RPS10 PE=1 SV=2 - [F1RZ28_PIG]	61.82	13	13	68	165	18.9039	10.2134	1.01377	67	7.76349	0.980278	67	14.0447	1.00392	68	8.33026	1.0484	67	10.4934	1.0026	68	5.13481	0.998366	67	8.05273	1.00384	68	12.3298	0.977462	67	8.51933	0.939629	68	10.8762
F2Z512	40S ribosomal protein S23 OS=Sus scrofa OX=9823 GN=RPS23 PE=3 SV=1 - [F2Z512_PIG]	53.15	8	8	36	143	15.7977	10.4917	1.04081	32	14.3639	0.954504	31	18.703	1.06175	33	11.3782	1.08615	28	24.5117	0.937213	33	16.9963	0.974157	33	14.7904	1.00258	32	22.8006	0.982333	31	9.19447	0.963649	29	20.7112
K9IW91	GCN1 general control of amino-acid synthesis 1-like 1 OS=Sus scrofa OX=9823 GN=GCN1L1 PE=2 SV=1 - [K9IW91_PIG]	14.56	33	33	47	2671	292.556	7.23975	0.920272	47	4.41573	0.957124	47	11.1684	0.91369	47	7.91908	0.982118	47	13.9853	1.12909	47	9.84588	1.03309	47	5.56833	1.03479	47	8.11447	1.00328	47	7.64812	1.10743	47	10.1767
I3LC07	Uncharacterized protein OS=Sus scrofa OX=9823 GN=RAB18 PE=1 SV=1 - [I3LC07_PIG]	66.02	12	12	34	206	22.9767	5.23682	1.04139	34	4.661	0.971026	34	4.73745	1.03188	34	5.51633	1.0441	34	7.3237	0.947271	34	4.57694	1.0064	34	7.13373	0.988863	34	10.1575	1.008	34	5.12882	0.949622	34	6.84377
B3VMR0	5-aminoimidazole-4-carboxamide ribonucleotide formyltransferase/IMP cyclohydrolase OS=Sus scrofa OX=9823 GN=purH PE=1 SV=1 - [B3VMR0_PIG]	40.88	17	17	32	592	64.4233	7.15186	0.938137	32	7.38393	1.02011	32	6.95633	0.921785	32	10.3848	0.878886	32	18.0087	1.152	32	11.715	1.0348	32	8.82007	1.00529	32	14.5506	0.924302	32	7.97273	1.2195	32	12.4308
I3LGD9	Agrin OS=Sus scrofa OX=9823 GN=AGRN PE=1 SV=2 - [I3LGD9_PIG]	14.86	27	27	40	2046	216.298	6.27783	0.99848	40	5.87495	1.02101	40	11.3716	0.962147	40	6.53306	0.997884	40	12.0451	1.0088	40	8.39691	1.04825	40	10.2116	1.00912	40	12.8298	0.935709	40	5.81581	1.02053	40	8.3835
A0A287BMR4	SRP receptor alpha subunit OS=Sus scrofa OX=9823 GN=SRPRA PE=1 SV=1 - [A0A287BMR4_PIG]	37.62	24	24	49	638	69.5701	8.93896	0.991147	49	6.67133	0.955514	49	7.09369	1.04856	49	8.39752	1.07486	49	10.7773	0.971906	49	7.49579	1.00111	49	7.53134	0.984315	49	10.7188	0.993823	49	5.34264	0.96846	49	10.7611
F1SKN5	Eukaryotic translation initiation factor 3 subunit L OS=Sus scrofa OX=9823 GN=EIF3L PE=1 SV=3 - [F1SKN5_PIG]	41.54	21	21	42	532	62.7784	6.13818	0.98697	41	6.51697	0.934644	41	9.45185	1.06033	42	7.87985	1.00974	41	16.1483	1.03557	41	7.89736	0.98974	42	7.92704	1.04735	42	10.6217	0.995406	42	6.08706	1.0576	41	11.5993
A0A287APZ8	Superoxide dismutase OS=Sus scrofa OX=9823 GN=SOD2 PE=1 SV=1 - [A0A287APZ8_PIG]	37.56	10	10	39	197	22.0332	8.41162	1.04584	38	5.67359	0.967228	38	8.20985	1.0584	39	6.34148	1.11362	38	10.6921	0.941255	39	5.93735	0.972345	38	8.48849	1.0109	39	11.3136	0.992044	38	7.36303	0.91808	39	7.3644
F2Z5J5	Enhancer of rudimentary homolog OS=Sus scrofa OX=9823 GN=ERH PE=1 SV=1 - [F2Z5J5_PIG]	51.92	6	6	40	104	12.251	5.92236	1.07533	40	6.57595	1.04884	40	8.69484	1.04813	40	9.73956	0.951601	40	15.6373	0.955571	40	6.73734	0.981388	40	11.9812	0.975206	40	11.3693	0.981559	40	7.96397	0.909487	40	7.39184
A0A287AIP7	Acyl-CoA synthetase long chain family member 1 OS=Sus scrofa OX=9823 GN=ACSL1 PE=1 SV=1 - [A0A287AIP7_PIG]	37.63	24	24	42	699	78.0162	7.84033	1.01363	40	6.73717	0.967466	40	11.7204	1.01081	40	6.14487	1.07532	40	7.16789	0.943173	40	5.77905	0.96271	40	8.78578	1.03644	40	13.469	1.01497	40	4.54931	0.978123	40	8.43218
A0A287B4P8	Proteasome 26S subunit, ATPase 4 OS=Sus scrofa OX=9823 GN=PSMC4 PE=3 SV=1 - [A0A287B4P8_PIG]	52.63	19	19	40	418	47.3365	5.21143	0.942078	40	5.59534	0.936086	40	11.4845	0.925179	40	9.6436	0.978344	38	19.0244	1.10874	40	9.85918	1.08387	40	9.58063	0.987407	38	10.6137	1.00938	39	5.37337	1.02724	39	7.34185
F1S0R7	NOP2/Sun RNA methyltransferase family member 2 OS=Sus scrofa OX=9823 GN=NSUN2 PE=1 SV=2 - [F1S0R7_PIG]	32.37	23	23	49	797	89.182	6.13818	1.00818	49	4.82016	0.987074	49	8.99891	1.0029	49	5.71387	0.903704	49	14.4515	1.03157	49	6.25882	0.957648	49	7.38705	1.07944	49	10.7876	1.01731	49	6.7963	1.05988	49	7.26667
F1RRD3	N(alpha)-acetyltransferase 15, NatA auxiliary subunit OS=Sus scrofa OX=9823 GN=NAA15 PE=1 SV=3 - [F1RRD3_PIG]	37.23	1	35	64	865	101.066	7.40088	0.996005	1		0.792831	1		1.02124	1		1.01516	1		1.08491	1		1.0641	1		0.910885	1		1.07207	1		1.00883	1
A0A287AZ79	AP complex subunit beta OS=Sus scrofa OX=9823 GN=AP2B1 PE=1 SV=1 - [A0A287AZ79_PIG]	31.8	12	27	46	937	104.472	5.33838	1.0531	16	9.49093	1.01471	16	6.55959	1.05412	17	4.7563	0.98406	16	15.5784	0.983411	17	4.49013	0.934969	16	8.71769	1.05949	17	8.16891	1.04066	16	5.54517	0.970466	17	13.4664
A0A287BPW4	Valine--tRNA ligase OS=Sus scrofa OX=9823 GN=VARS PE=1 SV=1 - [A0A287BPW4_PIG]	24.48	27	28	45	1262	139.904	7.59131	0.973363	43	6.13439	0.973887	44	7.61919	0.987787	44	5.8739	1.00783	43	12.2348	1.07921	44	7.83584	0.988991	44	7.33637	0.987602	44	10.55	0.952618	44	5.70225	1.08724	44	8.91301
A0A286ZJJ4	Mitochondrial calcium uniporter OS=Sus scrofa OX=9823 GN=MCU PE=1 SV=1 - [A0A286ZJJ4_PIG]	48.06	14	14	43	310	35.9237	7.09326	1.01127	43	6.88288	0.972353	43	12.3142	1.0106	43	8.86412	1.03992	42	11.8285	0.948918	43	10.1874	0.987272	43	10.485	1.02938	43	12.1432	1.05433	43	7.39129	0.955074	43	12.1359
F2Z5I8	RAB8A, member RAS oncogene family OS=Sus scrofa OX=9823 GN=RAB8A PE=1 SV=2 - [F2Z5I8_PIG]	45.34	5	11	39	236	26.6136	9.1001	1.06566	11	7.88693	1.02815	11	7.27187	1.02319	11	7.2013	1.07007	11	4.63852	0.949904	11	6.47934	0.967602	11	7.04592	0.9935	11	5.17911	1.00828	11	7.23289	0.906815	11	10.2394
F1S7H6	Histocompatibility minor 13 OS=Sus scrofa OX=9823 GN=HM13 PE=4 SV=3 - [F1S7H6_PIG]	23.08	8	8	38	377	41.5626	6.02393	0.995689	38	5.50557	0.972295	38	13.9497	1.00931	38	7.53141	1.02158	38	10.7699	0.982251	38	4.9752	1.00167	38	10.8246	1.01759	38	11.0291	1.02103	38	3.60923	0.985382	38	12.6504
A0PFK5	Capping protein (Actin filament) muscle Z-line, alpha 1 OS=Sus scrofa OX=9823 GN=CP alpha1 PE=1 SV=1 - [A0PFK5_PIG]	50.35	8	11	41	286	32.9964	5.8208	0.993312	29	6.7637	0.998188	29	12.6621	1.01483	29	9.10112	0.901392	29	12.6913	1.05702	29	6.06467	1.00603	29	8.12574	0.971053	29	11.5678	0.974302	29	8.17356	1.06915	29	7.32622
A0A286ZWL6	Structural maintenance of chromosomes protein OS=Sus scrofa OX=9823 GN=SMC4 PE=1 SV=1 - [A0A286ZWL6_PIG]	24.61	3	33	47	1288	147.122	6.93213	1.00473	7	4.89518	1.05821	7	4.86728	0.957714	7	6.43225	0.928697	7	16.2008	1.06603	7	9.49193	0.991605	7	7.60408	0.976586	7	6.08515	0.987128	7	3.93149	1.03479	7	5.07767
F1SM78	Myosin light chain 12A OS=Sus scrofa OX=9823 GN=MYL12A PE=1 SV=2 - [F1SM78_PIG]	66.28	9	9	47	172	19.7665	4.84326	0.890616	47	9.45551	0.919238	47	8.78443	0.874849	47	11.2096	0.973176	46	14.5747	1.13013	47	8.92372	1.09884	47	8.30236	1.03798	47	14.5893	1.06359	46	7.20794	1.12118	46	12.2687
F1SNF6	MICOS complex subunit OS=Sus scrofa OX=9823 GN=CHCHD3 PE=1 SV=2 - [F1SNF6_PIG]	58.59	15	15	36	227	26.1362	8.01611	1.04295	36	6.83147	1.02213	36	6.0396	1.00052	36	5.2726	1.09309	36	8.30725	0.919959	36	6.92751	0.97922	36	9.09593	1.01586	36	9.40215	1.00838	36	6.79472	0.935433	36	8.90474
F1SHD6	Elongation factor 1-beta OS=Sus scrofa OX=9823 GN=EEF1B2 PE=1 SV=1 - [F1SHD6_PIG]	64	6	12	34	225	24.7893	4.66553	1.08594	17	7.94944	1.02834	17	5.1491	0.979392	17	6.7666	0.928598	16	20.3538	1.05827	17	7.01376	1.03199	17	13.873	0.92195	16	14.8879	0.928003	17	7.58298	1.02277	17	7.10716
I3LIB1	DEAD-box helicase 27 OS=Sus scrofa OX=9823 GN=DDX27 PE=3 SV=2 - [I3LIB1_PIG]	38.01	30	30	42	763	86.5124	9.1001	1.04537	42	6.21227	0.997464	42	9.39805	1.04016	42	7.13988	1.01971	42	14.1623	0.947127	42	7.47406	1.01204	42	8.19835	0.977345	42	9.99523	1.00207	42	5.95107	0.896497	42	11.1312
A0A287B8B1	Uncharacterized protein OS=Sus scrofa OX=9823 GN=ST13 PE=1 SV=1 - [A0A287B8B1_PIG]	36.01	13	13	38	361	40.7072	5.37646	0.937637	38	5.11688	0.932181	38	10.2197	0.947547	38	6.85897	0.920612	38	11.5455	1.1694	38	8.63311	1.04757	38	9.40395	0.974395	38	13.965	0.961073	38	5.09843	1.14616	38	7.94626
Q6UAQ8	Electron transfer flavoprotein subunit beta OS=Sus scrofa OX=9823 GN=ETFB PE=1 SV=3 - [ETFB_PIG]	56.47	14	14	40	255	27.7461	8.38232	0.999872	40	7.07686	0.974565	40	8.62732	0.988124	40	6.40501	1.07207	40	12.2105	0.972644	40	7.77115	0.999686	40	6.31514	1.01214	39	11.045	1.03724	40	6.71816	0.941348	40	8.18799
A0A287A0I8	Drebrin 1 OS=Sus scrofa OX=9823 GN=DBN1 PE=1 SV=1 - [A0A287A0I8_PIG]	25.24	13	13	41	634	69.0848	4.48779	0.975427	40	6.44704	0.989627	41	10.7246	0.975558	40	10.9522	0.96162	41	12.736	1.02505	40	7.29773	1.07443	41	11.8008	0.987964	40	12.2778	0.994245	41	7.78539	0.980011	40	12.8503
A0A287B5T6	ADP ribosylation factor 3 OS=Sus scrofa OX=9823 GN=ARF3 PE=3 SV=1 - [A0A287B5T6_PIG]	47.51	4	7	23	181	20.5877	7.43018	0.925229	15	8.54988	0.956117	15	9.06395	0.985133	15	7.26269	0.980003	15	9.75843	1.07405	15	5.96399	1.07548	15	7.19226	0.961987	15	13.625	0.998813	15	6.89571	1.03682	15	3.49916
A0A287BNQ9	Kinesin-like protein OS=Sus scrofa OX=9823 GN=KIF23 PE=3 SV=1 - [A0A287BNQ9_PIG]	31.61	23	23	42	772	88.5902	8.27979	1.0251	42	6.42677	0.993634	42	8.39505	1.03637	42	5.45051	0.966987	42	14.263	1.01945	42	5.84952	0.970809	42	7.64709	0.985533	42	12.2972	0.980919	42	7.28741	0.976578	42	7.26057
A0A287B1T2	EH domain containing 3 OS=Sus scrofa OX=9823 GN=EHD3 PE=1 SV=1 - [A0A287B1T2_PIG]	40.75	10	19	45	535	60.9918	6.45557	0.958776	18	3.56563	1.01746	18	12.068	0.952498	18	8.89284	0.940324	18	8.31639	1.14349	18	7.59751	1.02278	18	4.99792	0.949726	18	6.04434	0.946754	18	4.37114	1.07638	18	6.16765
F1RSM4	Ribosome biogenesis protein BOP1 OS=Sus scrofa OX=9823 GN=BOP1 PE=3 SV=2 - [F1RSM4_PIG]	37.94	21	21	43	651	73.4517	7.91357	1.02468	43	5.80599	1.0295	43	7.12877	1.01664	43	5.99834	1.01707	43	14.6515	0.960951	43	9.06151	0.986961	43	9.74998	0.970908	43	10.1111	1.01043	43	5.94673	0.959807	43	13.6521
F1S982	Coatomer subunit beta OS=Sus scrofa OX=9823 GN=COPB1 PE=1 SV=3 - [F1S982_PIG]	29.7	23	23	42	953	107.074	5.99854	0.934088	40	6.51952	0.956561	40	8.09331	0.947928	40	7.05659	0.999224	40	14.5259	1.09683	40	7.2093	1.01042	40	7.33415	1.0319	40	7.85255	1.00993	40	4.88505	1.12339	40	8.65693
F1RMA3	Cell cycle and apoptosis regulator protein 2 OS=Sus scrofa OX=9823 GN=CCAR2 PE=1 SV=2 - [F1RMA3_PIG]	37.23	27	27	49	916	101.83	5.24951	1.04522	49	6.85043	1.05246	49	8.0913	1.06515	49	8.21108	0.952087	49	10.068	0.988211	49	6.85315	0.946862	49	9.13017	0.981733	49	11.5237	0.98416	49	4.30023	0.971488	49	9.01243
F1SPF9	Coatomer subunit gamma OS=Sus scrofa OX=9823 GN=COPG1 PE=1 SV=3 - [F1SPF9_PIG]	31.13	17	21	35	864	96.3317	5.37646	0.909284	29	5.57376	0.971345	28	14.4416	0.956376	29	9.56416	1.04538	29	12.2525	1.05727	29	5.90158	1.04895	29	9.45976	0.997891	29	8.60013	1.03516	29	9.1072	1.08547	29	8.1402
M3VH45	Annexin OS=Sus scrofa OX=9823 GN=ANXA6 PE=2 SV=1 - [M3VH45_PIG]	35.07	25	25	44	673	75.8216	5.94775	0.915586	44	5.04365	0.992127	44	7.66871	0.855739	44	8.51272	0.960474	44	15.0778	1.20842	44	6.80163	1.03708	44	8.51319	0.99861	44	11.966	0.933091	44	9.29692	1.29474	44	12.9775
F2Z5L7	Proteasome subunit alpha type OS=Sus scrofa OX=9823 GN=PSMA1 PE=1 SV=1 - [F2Z5L7_PIG]	46.77	13	13	37	263	29.5369	6.60986	0.939608	37	6.61151	0.978873	37	8.76629	0.954831	37	6.96196	1.02627	37	16.274	1.07064	37	12.3175	1.02202	37	13.4998	1.02141	37	14.8885	1.00766	37	6.27618	1.0744	37	11.5341
F1RN05	Serine palmitoyltransferase long chain base subunit 1 OS=Sus scrofa OX=9823 GN=SPTLC1 PE=1 SV=3 - [F1RN05_PIG]	42.28	18	18	43	473	52.6095	5.77002	0.998344	43	7.71634	0.999984	43	8.43228	0.994892	43	8.18398	0.979779	43	21.5697	0.990356	43	9.00077	0.994854	43	5.80567	1.04231	43	9.46242	1.01279	43	6.89477	0.984331	43	10.5296
F1SP93	V-type proton ATPase catalytic subunit A OS=Sus scrofa OX=9823 GN=ATP6V1A PE=1 SV=1 - [F1SP93_PIG]	34.95	19	19	37	618	68.4006	5.51611	0.935654	37	5.27292	0.967686	37	7.77442	0.942379	37	5.60886	0.995104	37	10.4811	1.08498	37	5.9423	1.03475	37	8.73396	1.01766	37	12.0239	1.01113	37	5.67683	1.08113	37	10.3516
F1SPF6	RuvB-like helicase OS=Sus scrofa OX=9823 GN=RUVBL1 PE=1 SV=3 - [F1SPF6_PIG]	43.2	15	15	35	456	50.1653	6.41748	1.05548	35	6.20005	0.993348	33	5.13483	1.05312	35	3.89903	0.9875	34	9.40555	0.992349	35	7.32706	0.945557	35	8.28387	0.999339	34	10.2092	0.979634	35	5.02541	0.981184	35	6.0008
F1SH64	Nucleoporin 107 OS=Sus scrofa OX=9823 GN=NUP107 PE=1 SV=3 - [F1SH64_PIG]	22.16	19	19	39	925	106.611	5.31299	0.997106	39	8.71613	0.981128	39	12.039	1.01152	39	7.22076	1.0012	39	13.7866	0.998238	39	6.64415	1.05593	39	8.01632	0.954138	39	11.4601	0.996231	39	6.73229	0.992769	39	12.0233
F1SSL6	Proteasome subunit alpha type OS=Sus scrofa OX=9823 GN=PSMA3 PE=1 SV=1 - [F1SSL6_PIG]	48.24	16	16	41	255	28.4151	5.43994	0.95038	39	4.60091	0.898763	39	11.6239	0.967576	39	9.13446	1.02844	39	13.6553	1.09601	39	9.69459	1.02303	39	16.5291	1.0151	39	18.9512	1	39	4.46154	1.10072	39	5.52014
F1SPN4	DEAD (Asp-Glu-Ala-Asp) box polypeptide 23 OS=Sus scrofa OX=9823 GN=DDX23 PE=1 SV=2 - [F1SPN4_PIG]	28.66	24	24	47	820	95.5859	9.5542	1.04336	47	5.18551	0.966317	47	11.8343	1.04161	47	6.75143	0.96505	47	11.0001	0.994441	47	5.36949	1.01265	47	5.77899	0.997864	45	9.90877	0.989098	47	5.71247	0.971506	47	7.35703
F1SMW3	Serpin family B member 5 OS=Sus scrofa OX=9823 GN=SERPINB5 PE=3 SV=1 - [F1SMW3_PIG]	51.2	15	15	33	375	42.1045	6.31592	0.986212	33	5.6981	1.02086	33	9.66872	1.00279	33	5.88608	0.905465	33	19.2567	1.18966	33	9.62511	0.97069	33	6.1029	0.890721	33	12.8703	0.864692	33	7.60943	1.175	33	8.08287
A0A287AA21	Enoyl-CoA hydratase, mitochondrial OS=Sus scrofa OX=9823 GN=ECHS1 PE=1 SV=1 - [A0A287AA21_PIG]	43.1	14	14	35	290	31.2163	8.57275	1.02064	35	4.7825	0.966867	35	6.28998	1.01286	35	7.94007	1.12753	35	11.3997	0.93092	35	8.09213	1.01332	35	9.06698	0.987783	35	11.5329	1.03202	35	5.10542	0.949686	35	12.5401
A0A287AV98	Proteasome 26S subunit, non-ATPase 11 OS=Sus scrofa OX=9823 GN=PSMD11 PE=1 SV=1 - [A0A287AV98_PIG]	39.76	16	16	31	420	47.2969	6.3667	0.946575	30	4.08886	0.936263	30	7.06515	0.972072	30	7.00961	1.03866	30	9.5688	1.08918	30	8.40841	1.02698	30	8.6843	0.986817	30	10.3864	1.00629	30	6.5737	1.02762	30	7.75584
F1S187	TATA-binding protein-associated factor 2N OS=Sus scrofa OX=9823 GN=TAF15 PE=1 SV=3 - [F1S187_PIG]	39.53	10	12	38	602	62.4374	8.22119	1.11888	26	6.05461	1.17793	26	13.3115	1.0905	26	8.82505	1.01137	26	6.84425	0.907755	26	6.43992	0.918237	26	6.97169	0.910903	26	13.8837	0.861131	26	14.7316	0.914149	26	7.08503
F1RWC5	Kinesin-like protein OS=Sus scrofa OX=9823 GN=KIF5B PE=1 SV=2 - [F1RWC5_PIG]	31.78	27	27	38	963	109.694	6.44287	0.997717	38	5.08446	1.03654	38	9.35951	0.989585	38	6.9489	0.908288	38	13.1256	1.09389	38	7.04762	0.99379	38	6.62434	0.97977	38	9.50241	0.951197	38	10.5339	1.07021	38	12.1475
F1RQI0	Collagen type XII alpha 1 chain OS=Sus scrofa OX=9823 GN=COL12A1 PE=1 SV=3 - [F1RQI0_PIG]	14.39	40	40	59	3065	332.575	5.49072	0.961594	57	5.51681	0.926727	58	7.69815	1.05306	58	7.91757	1.00125	58	8.96648	0.979536	59	6.33508	1.00899	57	6.52745	1.05764	59	10.5964	1.03867	57	4.6804	1.03905	59	9.30339
I3LT85	Regulator of chromosome condensation 1 OS=Sus scrofa OX=9823 GN=RCC1 PE=1 SV=1 - [I3LT85_PIG]	28.03	8	8	27	421	45.1137	7.75244	1.04947	26	5.61285	1.05599	27	12.9461	1.03439	27	12.4542	0.95639	27	15.7355	0.963492	27	8.94868	0.980856	26	12.6189	1.00434	27	16.0497	1.02808	26	8.04001	0.961487	27	13.5405
A0A287AVH9	RNA binding motif protein 15 OS=Sus scrofa OX=9823 GN=RBM15 PE=1 SV=1 - [A0A287AVH9_PIG]	23.93	19	19	33	915	99.853	9.92041	1.02893	33	6.78041	1.00971	33	14.1743	1.06843	33	6.97228	0.983528	33	13.2872	0.951278	33	9.88855	0.947679	33	6.64693	0.996957	33	10.7482	0.970443	33	8.86397	1.00576	33	8.76752
A0A287B642	Torsin 1A interacting protein 1 OS=Sus scrofa OX=9823 GN=TOR1AIP1 PE=1 SV=1 - [A0A287B642_PIG]	33.56	16	17	46	590	66.5254	6.66846	1.04556	43	6.66564	1.05346	43	11.1254	1.02874	43	10.464	1.06992	43	6.30221	0.910339	43	8.11617	1.00191	43	8.03845	0.929327	43	17.3315	0.999877	43	6.47086	0.916061	43	9.4894
Q29096	Proteasome endopeptidase complex (Fragment) OS=Sus scrofa OX=9823 PE=2 SV=2 - [Q29096_PIG]	55.31	11	11	40	226	25.4753	7.75244	0.951566	40	5.80589	0.930487	39	5.59095	0.942751	40	6.30845	1.00078	40	7.12962	1.11471	40	5.00541	1.08447	40	7.84569	0.949118	40	11.5983	0.960634	40	6.06332	1.08849	40	7.4597
F1S4Q6	CCAAT/enhancer binding protein zeta OS=Sus scrofa OX=9823 GN=CEBPZ PE=4 SV=2 - [F1S4Q6_PIG]	25.26	25	25	44	1049	120.752	5.59229	0.99467	44	7.63251	1.0601	44	13.1291	1.00468	44	9.63846	0.975686	44	17.1685	1.01331	44	6.77188	1.03872	44	14.7247	0.937811	44	11.8989	0.979707	44	7.13192	0.960878	44	8.55259
A0A287A749	Nucleoporin 155 OS=Sus scrofa OX=9823 GN=NUP155 PE=1 SV=1 - [A0A287A749_PIG]	27.76	32	32	59	1333	148.922	6.46826	0.993566	59	5.83292	0.94889	59	9.40214	1.01849	59	5.46624	1.09076	59	14.5642	0.966728	59	6.71558	1.01011	59	8.62569	1.0325	59	13.9415	1.01078	59	6.75416	1.00184	59	6.95548
A0A287BL08	Erythrocyte membrane protein band 4.1 like 2 OS=Sus scrofa OX=9823 GN=EPB41L2 PE=1 SV=1 - [A0A287BL08_PIG]	28.19	24	26	45	965	107.498	5.33838	0.999233	41	6.41926	1.01961	41	9.58348	1.00897	41	8.30764	0.932107	41	14.7467	1.02149	41	6.91307	1.07104	41	5.81402	0.945736	41	8.95271	1.00455	41	5.68633	0.956446	41	8.43079
F1STI9	Endonuclease domain containing 1 OS=Sus scrofa OX=9823 GN=ENDOD1 PE=1 SV=1 - [F1STI9_PIG]	26.8	12	12	46	500	54.5781	5.99854	0.967462	45	5.04651	1.01892	46	11.5826	0.920429	46	9.17439	1.04835	46	15.2746	0.969925	46	8.78699	1.0485	45	7.72267	1.05591	46	14.9936	1.03769	46	6.04935	1.01176	46	7.66881
A0A0U2ETD0	Emerin OS=Sus scrofa OX=9823 GN=EMD PE=4 SV=1 - [A0A0U2ETD0_PIG]	46.92	12	12	35	260	29.2192	5.38916	1.16606	35	8.27226	1.18264	35	6.52866	1.10886	35	8.15925	0.942801	35	15.1968	0.884045	35	9.3315	0.936593	35	8.49806	0.840716	35	13.9509	0.879525	35	10.2363	0.946564	35	7.63941
A0A286ZNL1	Uncharacterized protein OS=Sus scrofa OX=9823 PE=4 SV=1 - [A0A286ZNL1_PIG]	35.61	1	6	71	132	15.2568	8.77783	1.02523	1		0.915426	1		1.02036	1		0.851234	1		1.03232	1		0.976096	1		1.034	1		1.12291	1		1.03663	1
A0A287B278	Annexin OS=Sus scrofa OX=9823 GN=ANXA4 PE=3 SV=1 - [A0A287B278_PIG]	53.46	15	16	31	318	35.647	5.70654	0.936628	28	2.48388	0.981502	28	6.67035	0.914862	28	8.03959	0.906618	28	11.8402	1.1573	28	6.16666	1.00535	28	5.41312	1.00336	28	6.32067	0.93848	28	7.24028	1.23298	28	8.67653
F1SAY0	Prostaglandin F2 receptor inhibitor OS=Sus scrofa OX=9823 GN=PTGFRN PE=1 SV=3 - [F1SAY0_PIG]	20.36	8	14	28	879	98.6157	6.31592	1.00243	12	5.93115	0.967801	12	6.50074	0.925186	12	6.32256	1.04727	12	9.97228	1.01952	12	5.22833	1.03306	12	5.18077	1.07391	12	4.62492	0.981504	12	8.112	1.00723	12	8.76501
F1S3U9	Uncharacterized protein OS=Sus scrofa OX=9823 GN=PRDX1 PE=1 SV=3 - [F1S3U9_PIG]	59.3	8	11	40	199	22.2344	8.39697	0.953436	28	7.32857	0.950516	27	4.5025	0.928616	28	3.70868	0.955259	27	8.7847	1.17841	28	7.85898	1.00155	28	7.385	0.971654	28	9.05738	0.890978	28	5.98974	1.27967	28	6.67699
F1RRD6	Programmed cell death 6 interacting protein OS=Sus scrofa OX=9823 GN=PDCD6IP PE=1 SV=3 - [F1RRD6_PIG]	43.54	8	31	50	758	84.4017	6.21436	0.941454	9	5.46313	0.897885	9	25.3048	0.967489	9	8.05952	1.05559	9	14.861	1.06846	9	4.98351	1.00775	9	4.76872	1.025	9	7.74193	1.02057	9	3.6687	1.10754	9	10.9607
I3LER5	Cytochrome c oxidase subunit 4 isoform 1, mitochondrial OS=Sus scrofa OX=9823 GN=COX4I1 PE=1 SV=2 - [I3LER5_PIG]	49.11	9	9	48	169	19.6281	9.18799	1.03444	48	5.72529	0.990115	48	6.57699	0.996476	48	6.24719	1.09439	48	8.01515	0.941903	48	4.41685	0.986436	48	8.07373	1.06604	48	6.70508	1.01994	48	5.1826	0.943083	48	10.1408
P62197	26S proteasome regulatory subunit 8 OS=Sus scrofa OX=9823 GN=PSMC5 PE=2 SV=1 - [PRS8_PIG]	46.8	15	16	30	406	45.5971	7.54736	0.928299	27	4.08322	0.94868	27	10.3614	0.914373	27	8.23411	1.00829	27	8.09759	1.11701	27	4.87766	1.15615	27	5.423	0.947576	27	8.21646	1.02725	27	6.46675	1.0403	27	8.61158
I3LRJ6	Cytoskeleton associated protein 5 OS=Sus scrofa OX=9823 GN=CKAP5 PE=1 SV=2 - [I3LRJ6_PIG]	19.04	37	38	58	2033	225.466	7.79639	0.994584	55	7.55748	0.986719	55	6.66606	0.997843	55	6.90492	1.00572	55	11.4006	1.0329	55	7.46482	1.00303	55	7.19168	1.00148	55	7.3421	0.987573	55	6.08019	1.02764	55	9.63293
K7GNL4	Hydroxysteroid dehydrogenase like 2 OS=Sus scrofa OX=9823 GN=HSDL2 PE=1 SV=2 - [K7GNL4_PIG]	44.04	20	20	39	445	48.1857	8.17725	1.01605	39	5.15639	0.951855	39	9.01757	1.01356	39	8.29973	1.04706	39	21.4556	0.973488	39	9.77299	1.02242	39	9.40172	1.02741	39	10.9829	1.0204	39	7.07339	0.991826	39	7.88887
A0A286ZYT0	RALY heterogeneous nuclear ribonucleoprotein OS=Sus scrofa OX=9823 GN=RALY PE=1 SV=1 - [A0A286ZYT0_PIG]	54.98	17	17	46	311	31.9184	9.46631	1.05831	46	7.90195	1.02052	46	7.77671	1.07603	46	6.35015	1.04632	46	11.6297	0.910437	46	10.8383	0.936742	46	10.0844	1.01041	46	6.75791	1.01881	46	6.52544	0.930016	46	9.18337
F1SGG1	Keratin 18 OS=Sus scrofa OX=9823 GN=KRT18 PE=1 SV=3 - [F1SGG1_PIG]	47.28	19	21	51	423	47.3892	5.37646	1.05874	43	7.02749	1.01187	43	13.5257	1.08204	43	7.55849	1.0557	43	12.8348	0.897368	43	10.9234	0.949487	43	8.9526	0.933053	43	12.751	0.984696	43	6.39247	0.956554	43	11.5448
F1SNW8	Hexokinase-2 OS=Sus scrofa OX=9823 GN=HK2 PE=3 SV=3 - [F1SNW8_PIG]	24.86	16	21	36	917	102.296	6.02393	1.01374	26	7.43018	0.995271	26	11.0717	1.04706	26	6.9136	0.963963	26	11.8034	1.01366	26	7.89364	1.02968	26	9.38	0.889127	26	10.5121	0.957484	26	6.71646	0.985173	26	7.94646
I3W8V7	U2 snRNP auxiliary factor large subunit OS=Sus scrofa OX=9823 GN=U2AF2 PE=2 SV=1 - [I3W8V7_PIG]	32.91	13	13	40	471	53.087	9.08545	1.07309	38	7.7947	0.997228	38	8.20091	1.12709	38	11.2848	1.02034	38	13.7351	0.907675	38	7.40305	0.890283	37	9.50926	1.02795	38	18.2651	0.992116	38	5.81471	0.952029	38	7.70712
A0A287APR1	Uncharacterized protein OS=Sus scrofa OX=9823 GN=RPL18A PE=1 SV=1 - [A0A287APR1_PIG]	39.73	11	11	58	224	26.0306	10.9165	0.975853	58	6.31726	0.900817	58	10.2666	1.02523	58	4.90378	1.08629	58	14.2951	0.974847	58	8.13902	0.999317	58	8.22036	1.05688	58	9.84639	1.019	58	6.16936	1.00185	58	9.8717
A0A287BR40	SWI/SNF related, matrix associated, actin dependent regulator of chromatin, subfamily e, member 1 OS=Sus scrofa OX=9823 GN=SMARCE1 PE=1 SV=1 - [A0A287BR40_PIG]	34.6	10	11	29	341	39.2108	4.69092	1.03146	28	2.92239	1.04325	28	10.4355	1.02644	28	9.02456	0.936317	25	11.3302	0.999002	28	8.47057	1.02349	28	7.80545	0.966869	28	10.1647	1.01384	28	6.32035	0.948407	28	8.89393
I3LQ79	Major vault protein OS=Sus scrofa OX=9823 GN=MVP PE=1 SV=2 - [I3LQ79_PIG]	30.89	25	25	48	900	99.6425	5.70654	0.879719	47	8.01785	0.929518	46	7.2882	0.89084	47	7.49321	0.994272	46	14.2631	1.15551	47	6.16515	1.11808	47	8.17368	0.975211	46	6.668	0.997981	47	5.02539	1.09631	47	7.51058
F2Z546	Ribosomal protein L19 OS=Sus scrofa OX=9823 GN=RPL19 PE=1 SV=3 - [F2Z546_PIG]	45.88	12	13	58	194	23.2332	11.4731	1.02256	49	9.29108	0.938141	49	9.07185	1.05508	49	9.83975	1.12564	49	13.4353	0.942906	49	5.20436	0.9443	49	17.3129	1.06627	49	22.1838	1.00914	49	8.02404	0.951101	49	9.14777
D0G7F6	Triosephosphate isomerase OS=Sus scrofa OX=9823 GN=TPI1 PE=1 SV=1 - [D0G7F6_PIG]	69.76	13	13	29	248	26.6508	7.02002	0.953242	28	4.52937	1.01224	28	8.27732	0.939403	29	9.06561	0.923376	27	13.4563	1.19074	29	10.4923	1.01285	28	9.25244	0.92388	29	19.6558	0.868733	28	11.0275	1.22592	29	18.044
A0A287BA78	Cytochrome b5 type B OS=Sus scrofa OX=9823 GN=CYB5B PE=1 SV=1 - [A0A287BA78_PIG]	48.61	5	5	22	144	16.1888	5.04639	1.01081	22	5.83174	0.992585	22	9.58772	1.03613	22	8.59671	1.03461	22	13.4045	0.97529	22	7.43187	1.00705	22	7.28045	1.01952	22	6.27521	1.00059	22	9.66702	0.992545	22	9.37521
B9TRW9	Guanine nucleotide-binding protein subunit gamma OS=Sus scrofa OX=9823 GN=GNG12 PE=2 SV=1 - [B9TRW9_PIG]	69.44	5	5	27	72	8.06409	8.96826	0.978478	26	3.99935	1.01835	26	9.23804	1.03161	26	8.11874	1.05697	26	10.7774	0.987547	26	5.98478	0.985208	26	9.30667	0.957676	26	12.1733	1.01342	26	4.53378	0.963786	26	7.58813
A0A286ZL07	BUB3, mitotic checkpoint protein OS=Sus scrofa OX=9823 GN=BUB3 PE=1 SV=1 - [A0A286ZL07_PIG]	42.28	13	13	39	324	36.743	6.84424	1.12018	39	7.87303	1.07995	39	9.48619	1.12285	39	6.59756	0.922981	38	9.38674	0.910878	39	7.1146	0.876827	39	12.0586	1.01364	39	6.76601	0.982646	39	6.97414	0.921181	39	6.54419
A0A287BM79	Cold shock domain containing E1 OS=Sus scrofa OX=9823 GN=CSDE1 PE=1 SV=1 - [A0A287BM79_PIG]	37.68	31	31	50	844	93.6503	6.52197	0.970406	50	8.31686	0.951311	50	12.4046	0.956766	50	7.75809	0.998599	50	14.4794	1.09106	50	8.29857	1.03869	50	9.34197	1.00092	50	11.3426	0.984042	50	7.20096	1.05886	50	8.83997
F1SVA2	Tubulointerstitial nephritis antigen like 1 OS=Sus scrofa OX=9823 GN=TINAGL1 PE=1 SV=2 - [F1SVA2_PIG]	27.19	12	12	30	467	52.307	7.29834	0.999233	30	5.24158	0.943993	30	7.79036	1.03888	30	7.15179	0.998227	30	11.6109	1.00305	30	5.31136	1.02612	30	6.55675	1.01806	30	6.89685	0.976735	30	6.06615	1.02095	30	5.9283
A0A287B141	Spermatid perinuclear RNA binding protein OS=Sus scrofa OX=9823 GN=STRBP PE=1 SV=1 - [A0A287B141_PIG]	22.07	9	16	72	648	70.6694	8.51416	1.0462	16	5.64451	1.03154	16	8.63703	1.07384	16	6.07431	1.02084	16	6.44896	0.927657	16	6.15381	0.977232	16	8.3004	1.00495	16	14.8862	0.976017	16	8.50151	0.96722	16	6.35172
I3L5B2	40S ribosomal protein S7 OS=Sus scrofa OX=9823 GN=RPS7 PE=1 SV=2 - [I3L5B2_PIG]	70.49	8	11	47	183	20.7494	10.0669	1.02002	41	6.69376	1.01634	41	9.63828	1.01298	41	6.15181	0.973265	41	14.6831	1.05746	41	6.15387	0.979103	41	10.0673	1.00782	41	9.03986	0.987606	41	7.15556	0.930202	41	12.4027
A0A287B5G9	AP complex subunit beta OS=Sus scrofa OX=9823 GN=AP1B1 PE=1 SV=1 - [A0A287B5G9_PIG]	28.54	10	25	46	939	103.68	5.16064	0.94675	17	6.27112	1.04119	17	15.6606	0.976444	17	9.85318	0.994799	17	13.0315	1.0395	17	3.26568	1.02208	17	5.79844	0.97397	17	9.85723	0.972385	17	5.2487	1.05293	17	8.36181
F1S8T7	Nucleophosmin/nucleoplasmin 3 OS=Sus scrofa OX=9823 GN=NPM3 PE=4 SV=1 - [F1S8T7_PIG]	51.7	6	6	26	176	19.0983	4.81787	0.982328	23	11.389	1.07242	23	11.8834	1.00902	23	10.7815	0.974545	23	12.1777	1.0108	23	9.0768	1.02848	23	15.3826	0.971738	23	18.3609	1.01087	23	7.82801	0.982062	23	11.992
A0A0E3MY68	Multi-drug resistance protein 1 transcript variant 2 OS=Sus scrofa OX=9823 GN=ABCB1 PE=2 SV=1 - [A0A0E3MY68_PIG]	18.9	21	22	34	1286	141.877	8.89502	1.04437	33	4.04352	0.979413	33	8.09633	1.03477	33	5.90717	1.01692	33	14.6776	0.979161	33	5.6517	0.983178	33	7.22733	0.984645	33	10.1029	1.06303	33	5.11608	0.898689	33	11.2476
A0A287A6V6	Uncharacterized protein OS=Sus scrofa OX=9823 GN=SSBP1 PE=1 SV=1 - [A0A287A6V6_PIG]	49.32	6	6	28	148	17.1259	9.59814	0.991338	28	8.33082	1.04635	28	10.1714	1.00755	28	5.20446	1.11107	28	16.7174	0.989448	28	9.50474	1.0125	28	8.12954	0.987005	28	9.06039	0.97412	28	4.55435	0.930253	28	13.8408
F1SB67	Cation-independent mannose-6-phosphate receptor precursor OS=Sus scrofa OX=9823 GN=IGF2R PE=1 SV=2 - [F1SB67_PIG]	15.59	36	36	54	2488	273.134	5.93506	0.971928	54	5.25715	0.980783	54	6.69286	0.958431	54	7.9726	1.07174	54	6.70613	0.988064	54	6.31341	1.00621	54	6.38787	1.08103	54	6.58257	1.02726	54	6.42735	1.01695	54	6.13672
A0A286ZS04	FMR1 autosomal homolog 1 OS=Sus scrofa OX=9823 GN=FXR1 PE=1 SV=1 - [A0A286ZS04_PIG]	29.64	13	15	43	604	68.085	7.09326	1.05646	37	6.4171	1.05359	37	11.1919	1.02564	38	7.27936	0.922045	37	15.2341	1.0061	38	9.44955	0.952816	37	7.05797	1.00545	38	11.9221	0.98345	37	7.72953	0.979226	38	14.1342
A0A287A2X3	Carnitine O-acetyltransferase OS=Sus scrofa OX=9823 GN=CRAT PE=1 SV=1 - [A0A287A2X3_PIG]	30.03	17	17	37	626	70.7602	8.35303	1.01079	37	6.1492	0.95942	37	7.02458	1.00158	37	4.89263	1.10787	37	10.2627	0.96117	37	5.54784	1.00227	37	7.81661	0.98856	37	9.36936	1.03674	37	4.21272	0.944442	37	9.73708
A0A287BET5	Uncharacterized protein OS=Sus scrofa OX=9823 GN=ALYREF PE=1 SV=1 - [A0A287BET5_PIG]	35.16	8	8	27	256	26.8526	11.1509	1.06776	27	12.7529	1.09362	27	8.09978	1.05233	27	7.35893	1.03828	27	13.6875	0.930425	27	6.75727	1.02049	27	6.67808	0.918441	27	13.6055	0.938993	27	10.9213	0.916125	27	11.1246
F1S9S9	Far upstream element binding protein 1 OS=Sus scrofa OX=9823 GN=FUBP1 PE=1 SV=3 - [F1S9S9_PIG]	50.3	1	27	67	664	69.7504	7.35693	1.03117	1		1.02384	1		1.1823	1		1.05339	1		0.774163	1		1.00858	1		1.15076	1		0.789069	1		1.07025	1
A0A286ZPN8	Far upstream element binding protein 1 OS=Sus scrofa OX=9823 GN=FUBP1 PE=1 SV=1 - [A0A286ZPN8_PIG]	49.7	1	27	67	662	69.8075	7.60596	1.00169	1		1.15918	1		0.970479	1		0.900115	1		1.01728	1		1.05867	1		0.883494	1		1.00706	1		0.967385	1
F2Z5N0	Proteasome subunit alpha type OS=Sus scrofa OX=9823 GN=PSMA6 PE=1 SV=1 - [F2Z5N0_PIG]	54.88	13	13	47	246	27.3818	6.75635	0.956827	47	4.73508	0.911789	47	11.7227	0.978998	47	5.85434	0.962762	47	16.4369	1.08118	47	7.24315	1.05635	47	12.5393	0.965377	47	17.2076	0.995757	47	4.98356	1.10069	47	7.60254
F1SQT3	Uncharacterized protein OS=Sus scrofa OX=9823 GN=SLC25A3 PE=1 SV=2 - [F1SQT3_PIG]	35.83	15	15	64	360	39.8625	9.31982	1.01816	64	5.16588	0.92663	63	9.09584	1.03427	64	7.18902	1.13536	64	11.3049	0.917092	63	9.5152	0.956287	63	8.39927	1.09209	64	13.0051	1.02243	64	5.81094	0.965673	64	12.9654
A0A287AMV5	Polyribonucleotide nucleotidyltransferase 1 OS=Sus scrofa OX=9823 GN=PNPT1 PE=1 SV=1 - [A0A287AMV5_PIG]	40.18	28	28	49	784	85.9568	8.35303	1.02959	49	6.19962	0.92658	49	9.29848	1.03389	49	5.95645	1.09903	49	11.6916	0.944763	49	7.18173	0.972985	49	7.04267	1.02655	49	9.20819	1.00853	49	4.31785	0.994039	49	6.9856
I3LR20	DEAD-box helicase 46 OS=Sus scrofa OX=9823 GN=DDX46 PE=1 SV=1 - [I3LR20_PIG]	33.24	31	32	52	1032	117.343	9.29053	1.09224	51	11.0378	1.0721	51	13.7728	1.06248	51	5.69017	0.950027	50	17.7931	0.968127	51	6.82751	0.96904	51	9.39791	0.931781	51	14.1881	0.957952	50	6.55969	0.945775	51	6.88009
A0A286ZID6	DAZ associated protein 1 OS=Sus scrofa OX=9823 GN=DAZAP1 PE=1 SV=1 - [A0A286ZID6_PIG]	34.92	9	9	24	378	40.6659	8.11865	1.06234	24	9.4549	0.992318	24	6.98518	1.09767	24	8.16023	1.03272	24	12.8468	0.942679	24	9.25682	0.938118	24	7.24858	1.03773	24	13.926	0.979714	24	4.97008	0.95559	24	8.69448
F1SLI6	SWI/SNF related, matrix associated, actin dependent regulator of chromatin subfamily c member 1 OS=Sus scrofa OX=9823 GN=SMARCC1 PE=4 SV=3 - [F1SLI6_PIG]	30.98	24	32	54	1091	121.684	6.20166	1.02827	37	5.76186	1.03539	37	8.18896	1.02397	37	8.49536	0.944249	37	23.9843	1.01336	37	6.83797	0.985671	37	8.54933	0.981297	37	10.6867	0.982177	37	4.99764	0.985752	37	8.24036
F1SII4	Glycyl-tRNA synthetase OS=Sus scrofa OX=9823 GN=GARS PE=1 SV=1 - [F1SII4_PIG]	32.61	23	24	57	742	83.2066	7.37158	0.951512	54	5.96464	0.940444	55	10.5881	0.960353	54	9.49669	1.01194	55	15.6761	1.09947	54	8.68877	1.01847	55	9.15073	0.966378	54	11.5616	0.964375	55	8.91537	1.17784	54	9.54323
F1RYZ1	Tetraspanin OS=Sus scrofa OX=9823 GN=CD151 PE=1 SV=1 - [F1RYZ1_PIG]	26.09	6	7	28	253	27.9563	7.84033	1.00054	27	5.46829	1.02256	27	9.1619	0.993137	27	5.9737	1.02619	27	8.04814	0.984992	27	6.82197	1.02413	27	7.87077	1.01246	27	6.93022	1.00925	27	5.66542	0.99564	27	8.93315
C6K7I0	Importin subunit alpha OS=Sus scrofa OX=9823 PE=2 SV=1 - [C6K7I0_PIG]	31	13	14	31	529	57.9119	5.2749	0.980515	30	7.08548	1.02821	30	9.37124	1.00105	30	6.71662	0.986583	30	14.2016	1.04133	30	5.06479	0.951043	30	7.85748	1.03415	30	11.4484	0.96786	30	8.58565	1.04801	30	6.48497
A0A287BQU7	Small nuclear ribonucleoprotein Sm D2 OS=Sus scrofa OX=9823 GN=SNRPD2 PE=1 SV=1 - [A0A287BQU7_PIG]	66.95	9	9	50	118	13.5182	9.90576	1.05297	50	4.98978	1.05619	50	8.96021	1.04269	50	8.66108	0.998404	50	11.068	0.941926	50	5.81585	0.974327	50	6.49848	1.0014	50	11.1999	0.984738	50	8.62494	0.949779	50	12.0816
A0A286ZQS7	Sec1 family domain containing 1 OS=Sus scrofa OX=9823 GN=SCFD1 PE=1 SV=1 - [A0A286ZQS7_PIG]	35.33	17	17	27	617	69.7807	5.93506	1.00317	27	4.36722	0.982865	27	9.4977	1.05296	27	5.48806	0.969928	27	7.53666	0.987884	27	4.28945	0.960692	27	8.97779	1.03722	27	10.1373	1.00889	27	6.64418	0.990887	27	5.04341
F1RIF8	6-phosphogluconate dehydrogenase, decarboxylating OS=Sus scrofa OX=9823 GN=PGD PE=1 SV=3 - [F1RIF8_PIG]	40.63	18	18	38	475	52.2674	6.80029	0.907564	37	5.6321	0.956929	37	8.75023	0.849869	37	8.27746	0.890686	36	13.353	1.27136	37	10.8615	1.03231	37	5.44325	1.01995	37	9.55381	0.912945	37	8.11573	1.32429	37	10.7155
A0A0D6A5J1	UDP-glucuronosyltransferase OS=Sus scrofa OX=9823 GN=mpugt1A6 PE=2 SV=1 - [A0A0D6A5J1_PIG]	22.93	7	12	29	532	60.4983	8.71924	0.935257	9	9.83802	0.860816	9	10.6916	0.951885	9	7.58754	1.07495	9	14.6595	0.995326	9	4.07397	0.903507	9	9.10119	1.19505	9	23.0687	1.12121	9	3.4209	1.08769	9	4.89022
I3LL55	Proteasome 26S subunit, non-ATPase 3 OS=Sus scrofa OX=9823 GN=PSMD3 PE=1 SV=2 - [I3LL55_PIG]	35.59	19	19	38	517	58.9646	8.45557	0.919706	38	6.95782	0.924965	38	7.72669	0.93299	38	9.11787	1.01241	38	12.4623	1.1255	38	8.53464	1.10614	38	10.6534	0.969159	38	13.3887	1.02718	38	5.88774	1.0334	38	7.94207
M3UZ00	Zinc finger CCCH-type containing 18 OS=Sus scrofa OX=9823 GN=ZC3H18 PE=2 SV=1 - [M3UZ00_PIG]	23.43	19	19	37	926	103.077	9.08545	1.03738	37	12.1249	1.10993	37	7.88794	1.03927	37	9.02786	0.982399	37	11.9495	0.931193	37	16.4584	0.99646	37	7.76395	0.942909	37	9.68769	0.961197	37	5.67518	0.956682	37	9.80185
A0A287AJQ2	Phosphoglycerate mutase OS=Sus scrofa OX=9823 GN=PGAM1 PE=1 SV=1 - [A0A287AJQ2_PIG]	36.22	5	8	30	254	28.7858	7.18115	0.935987	20	6.96992	1.05059	20	6.268	0.88761	20	9.19686	0.844695	19	18.6197	1.26007	20	7.91952	1.06249	20	10.7795	0.853005	20	14.4563	0.861179	20	11.54	1.34187	20	10.5402
A0A287BPI1	Electron transfer flavoprotein-ubiquinone oxidoreductase, mitochondrial OS=Sus scrofa OX=9823 GN=ETFDH PE=1 SV=1 - [A0A287BPI1_PIG]	39.38	22	22	39	617	68.5918	7.43018	1.00176	39	4.95534	0.95027	39	4.97452	0.988456	39	7.43963	1.07227	39	10.3439	0.970867	39	5.56743	0.974664	39	5.92636	1.06921	39	7.39708	1.02477	39	3.98017	0.965284	39	7.71289
E3VWG5	p58IPK OS=Sus scrofa OX=9823 PE=2 SV=1 - [E3VWG5_PIG]	36.83	20	21	58	505	57.6892	5.84619	0.995742	55	6.22282	0.942031	54	9.45838	1.02875	55	6.95285	1.04202	54	13.0771	0.987089	55	8.01833	0.996156	55	11.7231	1.01951	55	10.0784	1.04406	54	4.75632	0.976174	54	12.4268
F1S086	Solute carrier family 25 (Aspartate/glutamate carrier), member 12 OS=Sus scrofa OX=9823 GN=SLC25A12 PE=1 SV=3 - [F1S086_PIG]	32.05	14	19	35	677	74.7218	8.26514	0.997119	25	4.98162	0.922391	25	12.7872	1.01126	25	6.21214	1.15124	24	10.2492	0.926659	25	9.50122	0.99708	25	13.7222	1.06245	25	13.1742	1.06586	25	9.59078	0.943492	25	8.70209
I3LNB4	Uncharacterized protein OS=Sus scrofa OX=9823 GN=ALDH4A1 PE=1 SV=2 - [I3LNB4_PIG]	37.37	20	20	51	562	61.7596	8.04541	0.971813	51	5.74381	0.964907	51	7.36924	0.97773	51	6.64476	1.1093	51	8.06693	0.958249	51	7.17989	1.01616	51	7.45843	1.04258	51	8.79861	1.05537	51	5.02922	0.978949	51	8.73858
A0A173G6H5	Septin 7 isoform 2 OS=Sus scrofa OX=9823 PE=2 SV=1 - [A0A173G6H5_PIG]	34.78	3	15	36	437	50.648	8.63135	1.01871	6	5.37062	1.12785	6	5.23989	0.956304	6	6.31024	1.02908	6	9.02617	1.0221	6	4.7925	1.01767	6	4.67067	0.91401	6	3.18794	0.953961	6	8.28945	0.995212	6	5.47451
F1RQI7	Unconventional myosin-VI OS=Sus scrofa OX=9823 GN=MYO6 PE=1 SV=1 - [F1RQI7_PIG]	18.91	21	21	30	1253	144.836	8.52881	0.951997	30	7.03579	0.937843	30	6.81097	0.929848	30	7.61465	0.896436	30	13.0887	1.12866	30	5.4796	0.998233	30	8.91776	1.01572	30	9.15001	0.986066	30	6.9441	1.16649	30	8.71536
F6Q4F9	Cell division cycle 37 OS=Sus scrofa OX=9823 GN=CDC37 PE=1 SV=1 - [F6Q4F9_PIG]	40.76	11	11	32	341	39.7266	5.12256	0.995125	32	4.85429	1.02611	32	5.16044	0.968321	32	4.79549	0.8591	32	14.2831	1.15519	32	5.4257	1.01641	32	6.41231	0.967804	32	7.88604	0.937913	32	5.67267	1.13768	32	7.62884
I3LNE5	Uncharacterized protein OS=Sus scrofa OX=9823 PE=1 SV=2 - [I3LNE5_PIG]	47.59	9	10	53	166	19.7779	8.03076	1.06757	51	10.1408	1.04216	51	10.4349	1.0855	51	6.99992	0.927047	51	9.04154	0.945695	51	7.93612	0.980377	51	8.80096	0.973754	51	9.97328	0.984131	51	7.89957	0.954533	51	12.5191
F2Z5F2	Ras-related protein Rab-10 OS=Sus scrofa OX=9823 GN=RAB10 PE=1 SV=1 - [F2Z5F2_PIG]	60	9	12	43	200	22.5266	8.38232	1.00188	20	7.10031	0.961303	20	11.5409	0.994442	20	5.70522	1.07095	20	14.9049	0.981043	20	9.53406	0.967765	20	7.64715	1.10736	20	12.9959	1.01049	20	6.57623	0.999233	20	12.3235
A1X898	Procollagen-proline 2-oxoglutarate-4-dioxygenase OS=Sus scrofa OX=9823 GN=P4HA1 PE=1 SV=1 - [A1X898_PIG]	46.63	22	23	44	534	60.8969	6.01123	0.997859	43	6.49873	1.0492	43	8.94351	0.978807	43	7.14336	0.983983	43	9.57331	0.985247	43	4.35179	1.00396	43	5.83575	1.05214	43	6.24456	1.00158	43	5.38437	1.02874	43	7.36824
A0A287AFH3	STT3A, catalytic subunit of the oligosaccharyltransferase complex OS=Sus scrofa OX=9823 GN=STT3A PE=1 SV=1 - [A0A287AFH3_PIG]	21.42	16	18	59	705	80.572	8.104	1.03043	54	5.54535	0.928105	54	10.8956	1.03712	54	5.49961	1.14561	54	8.42014	0.925547	54	6.29436	0.947479	54	6.2808	1.07438	54	8.31731	1.03004	54	5.75934	0.97312	54	10.0636
A0A287A328	Uncharacterized protein OS=Sus scrofa OX=9823 GN=RRAS2 PE=4 SV=1 - [A0A287A328_PIG]	57.35	10	12	29	204	23.3847	6.01123	0.979548	22	4.68286	0.969034	22	10.6346	1.03265	22	10.133	1.04946	22	9.26841	1.00786	22	8.23753	1.02029	22	7.00396	0.987226	22	5.4977	1.01777	22	5.26583	0.947206	22	10.6852
Q2YGT9	60S ribosomal protein L6 OS=Sus scrofa OX=9823 GN=RPL6 PE=1 SV=3 - [RL6_PIG]	47.54	16	19	75	284	32.1704	10.7261	0.983706	71	7.00905	0.917415	70	7.66648	1.00772	71	9.08597	1.05827	71	14.4572	1.01137	71	7.74131	1.02604	71	10.5562	1.0518	71	11.2791	1.03378	71	6.86022	0.937128	71	9.51283
A0A1L1YNR3	Fatty acid synthase (Fragment) OS=Sus scrofa OX=9823 GN=FASN PE=4 SV=1 - [A0A1L1YNR3_PIG]	19.37	1	14	28	862	93.4489	6.82959	0.957166	2	2.91692	1.1842	2	0.570924	0.705994	2	5.83668	0.974582	2	0.912744	1.20211	2	16.6798	1.28532	2	3.13849	0.546188	2	45.4832	1.06828	2	1.30011	0.886108	2	21.4481
F1S431	Uncharacterized protein OS=Sus scrofa OX=9823 GN=AARS PE=1 SV=3 - [F1S431_PIG]	20.02	18	18	33	959	105.658	5.47803	0.950532	33	4.31411	1.0271	33	6.66592	0.91827	33	7.09602	0.892056	33	15.6798	1.19625	33	6.1881	1.02813	33	5.45921	0.909831	33	10.2966	0.900835	33	5.43079	1.24843	33	7.74507
A0A287BQ57	Terpene cyclase/mutase family member OS=Sus scrofa OX=9823 GN=LSS PE=1 SV=1 - [A0A287BQ57_PIG]	25.92	17	17	34	733	83.1317	6.32861	0.984154	33	6.333	0.970463	33	6.22729	1.00201	34	5.04237	1.04725	33	12.8112	0.981244	34	7.77148	1.02291	33	8.50359	1.08817	34	11.4963	0.999411	33	4.98988	1.00426	34	8.78846
I3LD72	EH domain containing 2 OS=Sus scrofa OX=9823 GN=EHD2 PE=1 SV=1 - [I3LD72_PIG]	53.59	20	23	44	543	61.1908	6.3667	0.973233	37	5.60979	0.944761	37	11.9715	1.00569	37	7.61284	0.980076	36	16.2041	1.05315	37	9.94198	0.934378	37	11.4376	1.14206	37	9.57339	1.03038	37	5.92825	1.05155	37	12.8143
A0A287B4R3	40S ribosomal protein S17 OS=Sus scrofa OX=9823 GN=RPS17 PE=1 SV=1 - [A0A287B4R3_PIG]	62.22	9	9	32	135	15.5114	9.84717	1.01586	32	4.25469	0.914973	32	10.1283	1.01998	32	7.72583	1.03136	32	13.9259	1.02878	32	12.4907	1.03193	32	13.0167	0.938016	32	16.5847	1.00787	32	7.55653	0.966888	32	15.1975
F1RPB7	Developmentally regulated GTP binding protein 1 OS=Sus scrofa OX=9823 GN=DRG1 PE=1 SV=3 - [F1RPB7_PIG]	51.23	17	18	32	367	40.5468	8.89502	0.984125	31	6.31465	0.959149	31	9.91276	0.965695	31	8.38265	1.03391	30	16.0958	1.01016	31	4.61812	1.01103	31	7.66127	1.01499	31	12.1885	1.07534	31	7.26588	0.98558	31	9.41116
F1RPN9	Malic enzyme OS=Sus scrofa OX=9823 GN=ME2 PE=1 SV=3 - [F1RPN9_PIG]	44.62	17	18	40	585	65.608	7.82568	1.00617	37	4.88432	0.916244	37	9.44938	1.01311	37	6.73521	1.11285	37	13.4519	0.941549	37	7.92969	0.976686	37	9.66032	1.05408	37	5.4692	1.03708	37	6.87344	0.996205	37	6.83972
A5GFY8	D-3-phosphoglycerate dehydrogenase OS=Sus scrofa OX=9823 GN=PHGDH PE=3 SV=1 - [SERA_PIG]	24.2	12	12	26	533	56.7735	6.88818	0.893391	26	5.10706	0.920001	26	6.84153	0.897775	26	8.25575	0.94637	25	10.2795	1.18616	26	6.77122	1.01457	26	6.01737	1.06885	26	13.3831	0.971468	26	5.39806	1.31865	26	6.51734
K9IVR7	WD repeat domain 1 OS=Sus scrofa OX=9823 GN=WDR1 PE=2 SV=1 - [K9IVR7_PIG]	37.13	23	23	55	606	66.1458	6.69775	0.994023	54	5.19585	0.983282	54	8.82292	0.970488	54	8.29701	0.995433	54	12.147	1.0797	54	8.57561	0.985209	53	9.00003	1.0117	54	13.5408	0.91328	54	7.1388	1.16434	54	9.32164
F1RIP6	Nucleobindin 1 OS=Sus scrofa OX=9823 GN=NUCB1 PE=1 SV=3 - [F1RIP6_PIG]	58.81	25	26	48	420	49.3557	5.19873	1.00239	46	8.38759	1.05832	46	6.84701	0.978041	46	8.53522	0.994162	46	14.339	0.977649	46	9.03424	1.02169	46	10.0138	1.00814	46	12.099	0.998598	46	6.30875	0.97655	46	11.9384
A0A287AGD1	Cell division cycle and apoptosis regulator 1 OS=Sus scrofa OX=9823 GN=CCAR1 PE=1 SV=1 - [A0A287AGD1_PIG]	22.56	26	27	52	1139	131.446	5.71924	1.08574	47	5.17993	1.06071	48	8.81801	1.08875	47	6.77896	0.972194	47	13.5407	0.911963	47	6.24707	0.938498	48	11.3386	0.962987	47	11.1313	0.962562	48	7.72783	0.969761	47	11.201
A0A287B4N8	Uncharacterized protein OS=Sus scrofa OX=9823 GN=MARCKSL1 PE=1 SV=1 - [A0A287B4N8_PIG]	57.95	6	6	19	195	19.6353	4.60205	0.974948	19	6.69516	0.995017	19	7.2954	1.04741	19	3.10764	0.969077	18	9.49881	1.03436	19	5.66214	1.02513	19	7.62228	0.960317	19	17.4385	1.02231	19	8.25477	0.954366	19	12.4728
Q06AT6	RHOG OS=Sus scrofa OX=9823 GN=RHOG PE=1 SV=1 - [Q06AT6_PIG]	67.54	10	11	27	191	21.2969	8.11865	1.01518	21	5.71232	0.958969	21	6.71115	0.991909	21	8.00711	1.0803	21	12.5691	0.962388	21	8.17037	1.00843	21	7.13106	1.01014	21	9.74689	1.03702	21	4.45126	0.945148	21	11.5471
F1RYL5	DnaJ homolog subfamily C member 10 OS=Sus scrofa OX=9823 GN=DNAJC10 PE=1 SV=2 - [F1RYL5_PIG]	22.54	17	17	35	794	91.0452	6.96143	1.02007	35	6.75391	0.983255	35	9.63279	0.976029	35	8.58508	1.02796	35	10.1265	1.01576	35	6.21019	0.980747	35	5.64801	1.01904	35	8.43016	0.999189	35	5.53082	1.02344	35	7.98022
A0A0B8S017	Ribosomal protein L8 OS=Sus scrofa domesticus OX=9825 GN=RPL8 PE=3 SV=1 - [A0A0B8S017_PIG]	53.31	14	15	54	257	28.0073	11.0337	0.984502	53	7.82058	0.908616	53	8.84559	1.01328	53	7.20593	1.08401	53	10.9335	1.02815	53	9.20095	0.988321	52	10.7803	1.06446	53	17.821	1.0162	52	7.33414	0.984513	53	13.2392
A0A286ZUH0	Caldesmon 1 OS=Sus scrofa OX=9823 GN=CALD1 PE=1 SV=1 - [A0A286ZUH0_PIG]	33.91	13	14	33	519	60.3056	5.88428	0.954097	30	8.98018	1.02184	30	7.96928	1.00793	30	7.09194	0.844213	30	10.9582	1.03786	30	9.56221	1.0061	30	6.69655	1.05254	30	13.8644	1.00991	30	5.85989	1.05924	30	9.107
I3LM15	Alkylglycerone-phosphate synthase OS=Sus scrofa OX=9823 GN=AGPS PE=1 SV=2 - [I3LM15_PIG]	22.13	1	14	29	696	77.0251	8.07471	1.04712	3	5.74635	0.957148	3	2.53167	1.00287	3	3.01934	1.05321	3	6.73904	0.951672	3	2.61652	1.02173	3	3.95034	1.0232	3	0.869515	1.09326	3	3.59836	0.86125	3	4.01929
F1RRY6	Prostaglandin E synthase 2 OS=Sus scrofa OX=9823 GN=PTGES2 PE=1 SV=3 - [F1RRY6_PIG]	40.05	13	13	33	372	41.7696	9.24658	1.03688	33	9.20222	0.993653	32	8.72161	1.00382	33	6.34043	1.01062	32	10.7795	0.983989	33	5.7659	1.00944	33	6.13345	0.974478	33	7.64168	0.979984	33	6.31591	0.963756	33	10.3571
A0A287ADE6	Ribosomal protein S15a OS=Sus scrofa OX=9823 GN=RPS15A PE=1 SV=1 - [A0A287ADE6_PIG]	56.15	6	9	77	130	14.83	10.1255	1.03437	16	5.87394	0.919914	16	5.7699	1.02474	16	5.46931	1.14372	16	12.5787	0.942906	15	3.54511	0.961882	16	9.49187	1.03573	16	9.55667	1.01251	16	3.00672	0.939584	16	6.74552
A0A287BDU1	Cell cycle associated protein 1 OS=Sus scrofa OX=9823 GN=CAPRIN1 PE=1 SV=1 - [A0A287BDU1_PIG]	17.06	11	11	29	674	74.5102	5.021	1.02934	29	6.42989	0.966307	29	8.0767	1.04353	29	6.59321	0.941778	29	10.5469	1.00799	29	5.74561	0.992994	29	7.38266	1.03271	29	12.1139	0.999955	29	3.53342	0.996952	29	7.43301
P63221	40S ribosomal protein S21 OS=Sus scrofa OX=9823 GN=RPS21 PE=1 SV=1 - [RS21_PIG]	74.7	7	7	23	83	9.10557	8.49951	1.0576	18	5.54232	0.947558	18	10.0176	1.05817	18	4.75924	1.22924	18	7.92946	0.830876	18	8.55685	1.05069	18	7.36195	0.888343	18	10.1288	0.910475	18	8.93878	1.02889	18	11.9525
A0A287BBR9	Poly(U) binding splicing factor 60 OS=Sus scrofa OX=9823 GN=PUF60 PE=1 SV=1 - [A0A287BBR9_PIG]	47.19	22	22	35	570	61.1502	5.43994	1.12802	35	8.84008	1.06236	35	7.06213	1.15716	35	10.3502	0.900466	35	12.5255	0.928243	35	5.45598	0.905525	35	8.56252	0.959653	35	14.9841	0.950961	35	5.98671	0.935957	35	7.8543
A0A287ARJ9	C7orf55-LUC7L2 readthrough OS=Sus scrofa OX=9823 GN=C7orf55-LUC7L2 PE=1 SV=1 - [A0A287ARJ9_PIG]	29.27	6	10	31	328	38.3713	7.95752	1.1286	16	6.73229	1.07802	16	12.7533	1.04264	16	8.23369	0.835471	16	10.3972	0.996612	16	4.77675	0.97223	16	8.71238	0.951112	16	9.62862	0.943674	16	6.38245	0.946805	16	11.929
F1SA74	Methylenetetrahydrofolate dehydrogenase (NADP+ dependent) 1 OS=Sus scrofa OX=9823 GN=MTHFD1 PE=1 SV=3 - [F1SA74_PIG]	28.66	25	26	45	935	101.03	7.1958	0.944799	43	6.12634	0.993242	43	8.74203	0.907357	43	9.05101	0.951783	42	11.5595	1.1555	43	7.39195	1.05693	43	11.0633	0.958407	43	16.1202	0.946446	43	9.15532	1.1768	43	8.95617
I3LD43	Cytosol aminopeptidase OS=Sus scrofa OX=9823 GN=LAP3 PE=1 SV=2 - [I3LD43_PIG]	51.64	24	24	41	519	56.0116	6.69775	0.982517	41	5.90012	0.965669	41	7.124	0.981456	41	5.26358	1.02211	41	13.4442	1.01638	41	6.20746	1.02431	41	7.76074	1.00229	41	6.86265	1.01423	41	6.08884	1.00406	41	7.83625
I3LRR4	NADH:ubiquinone oxidoreductase subunit V3 OS=Sus scrofa OX=9823 GN=NDUFV3 PE=1 SV=2 - [I3LRR4_PIG]	43.31	14	16	39	471	48.1284	7.56201	1.01483	36	7.1835	1.08448	36	8.49032	0.977428	36	7.97951	1.05846	37	11.2425	0.955798	35	4.16722	1.02059	37	9.58884	0.97231	36	9.81209	1.01264	36	6.13863	0.927818	37	11.3913
F1RY04	E3 UFM1-protein ligase 1 OS=Sus scrofa OX=9823 GN=UFL1 PE=1 SV=2 - [F1RY04_PIG]	37.5	27	27	44	792	89.3597	6.68311	0.98192	43	5.39129	0.962213	43	10.4859	1.00862	43	6.02752	1.06451	43	9.15779	1.00647	43	6.35377	0.98411	43	6.89247	1.01477	43	10.8423	1.03755	43	6.37323	0.956173	43	5.94456
Q56P20	ADP-ribosylation factor 4 OS=Sus scrofa OX=9823 GN=ARF4 PE=1 SV=1 - [Q56P20_PIG]	45.56	4	6	20	180	20.4726	5.66846	1.0519	15	5.98377	0.972927	15	11.4069	1.03015	15	6.75088	0.926133	15	8.16551	1.04306	15	5.02187	0.957177	15	4.31671	0.995063	15	7.5048	1.0035	15	5.00944	1.0116	15	5.4056
F1SIP9	Uncharacterized protein OS=Sus scrofa OX=9823 GN=MIA2 PE=1 SV=2 - [F1SIP9_PIG]	23.96	17	17	35	722	82.5355	5.22412	0.992839	35	4.26676	0.997733	35	10.033	0.984878	35	7.31251	0.973803	35	9.87746	0.985108	35	6.37499	1.02873	35	8.38727	1.06122	35	9.49876	1.02706	35	6.30006	1.01938	35	9.60337
A0A287B749	Tubulin beta chain OS=Sus scrofa OX=9823 GN=TUBB6 PE=1 SV=1 - [A0A287B749_PIG]	28.47	3	10	32	411	45.3323	6.27783	0.858939	5	6.18073	0.967185	5	10.0834	0.921364	6	8.0192	1.04627	5	23.9768	1.1014	5	6.92188	1.00962	5	3.95799	1.21076	5	24.5602	0.992121	5	3.53967	1.42024	6	8.46914
F1SI55	Basic leucine zipper and W2 domain-containing protein 1 OS=Sus scrofa OX=9823 GN=BZW1 PE=1 SV=2 - [F1SI55_PIG]	42.72	18	20	47	419	48.0127	5.92236	1.0012	36	6.84459	0.974815	36	7.46714	1.06165	36	5.44895	0.958208	36	9.98241	1.08692	36	6.32379	0.943744	36	5.54137	0.990924	36	15.2015	0.926371	36	5.00138	1.05479	36	10.5163
F1RRA0	Uncharacterized protein OS=Sus scrofa OX=9823 GN=GOLGA2 PE=1 SV=3 - [F1RRA0_PIG]	26.14	21	22	30	876	99.1361	4.88135	1.01662	28	7.03204	1.0422	29	13.0698	0.998379	29	8.81933	0.972577	27	11.4747	0.976452	29	7.00348	0.989137	29	10.2992	1.01259	29	13.0096	1.01116	29	8.13957	1.00723	29	20.8396
F1RL85	Glutamate rich WD repeat containing 1 OS=Sus scrofa OX=9823 GN=GRWD1 PE=4 SV=1 - [F1RL85_PIG]	39.33	11	11	27	445	49.2201	4.98291	1.09822	27	7.07356	0.996549	27	4.52846	1.07776	27	7.54261	0.959306	27	8.81603	0.972039	27	4.15757	0.919747	27	12.9906	1.0232	27	14.5279	0.986983	27	3.77276	0.924126	27	11.453
A0A287A2L2	RAB2B, member RAS oncogene family OS=Sus scrofa OX=9823 GN=RAB2B PE=1 SV=1 - [A0A287A2L2_PIG]	44.56	2	7	26	193	21.5057	7.34229	0.984615	2	9.64123	1.11139	2	2.23153	0.977881	2	7.98813	0.978017	2	0.531677	1.01233	2	8.34206	1.07129	2	17.3043	0.900628	2	19.1263	0.904569	2	3.9698	1.04752	2	1.55752
A0A287B5M2	Mucin-4 precursor OS=Sus scrofa OX=9823 GN=MUC4 PE=4 SV=1 - [A0A287B5M2_PIG]	21.82	19	19	31	1173	131.943	7.35693	0.991096	31	6.10152	0.990439	31	7.76449	1.00607	31	8.30574	1.10063	31	13.6128	0.981298	31	9.18631	0.998153	31	7.08959	0.998984	31	13.7652	0.999293	31	7.00271	0.9753	31	14.1194
A0A287B4I0	ATP synthase subunit d, mitochondrial OS=Sus scrofa OX=9823 GN=ATP5H PE=1 SV=1 - [A0A287B4I0_PIG]	78.26	13	13	43	161	18.5037	6.23975	1.00401	43	6.86079	0.947519	43	7.42742	1.00588	43	4.61316	1.05394	43	9.05672	0.962481	43	5.58797	0.988469	43	5.37671	1.06499	43	10.687	1.05508	43	5.01536	0.941697	43	10.1223
F1RFQ7	GTP-binding nuclear protein Ran OS=Sus scrofa OX=9823 GN=RAN PE=1 SV=2 - [F1RFQ7_PIG]	48.15	10	10	43	216	24.4076	7.48877	1.0275	43	7.08697	1.04955	43	8.6803	1.0278	43	7.38984	0.938014	43	9.18141	1.04059	43	4.31253	0.955045	42	8.43986	0.994113	43	10.3126	0.940314	43	8.56686	1.04082	43	7.42211
F1SA26	Arginase OS=Sus scrofa OX=9823 GN=ARG2 PE=3 SV=1 - [F1SA26_PIG]	40.4	12	12	34	354	38.5458	6.354	0.999414	34	8.3624	1.01573	34	7.6751	1.02245	34	5.45409	1.01321	34	11.9911	0.977441	34	4.0872	1.00408	34	7.83887	1.01758	34	12.7133	0.984663	33	7.98141	0.964465	34	11.5083
P54612	Serine/threonine-protein phosphatase 2A 65 kDa regulatory subunit A alpha isoform OS=Sus scrofa OX=9823 GN=PPP2R1A PE=2 SV=2 - [2AAA_PIG]	39.56	16	21	42	589	65.2809	5.10986	0.993869	34	7.1417	0.982264	35	6.94374	0.988477	35	6.27647	0.951119	35	14.9305	1.06563	35	8.73725	1.01427	35	6.729	0.982965	35	10.4613	0.987311	35	4.35378	1.03875	35	10.1098
I3LKK0	Isoleucyl-tRNA synthetase OS=Sus scrofa OX=9823 GN=IARS PE=1 SV=2 - [I3LKK0_PIG]	31.22	37	37	62	1230	140.787	5.92236	0.963994	62	5.17392	0.936776	62	8.93693	0.974958	62	6.73495	1.02019	62	12.064	1.06285	62	7.45397	1.00254	62	8.34927	1.04176	62	8.22935	0.983812	62	5.33647	1.10106	62	9.11987
I3LJI6	Nucleolar GTP-binding protein 1 OS=Sus scrofa OX=9823 GN=GTPBP4 PE=1 SV=1 - [I3LJI6_PIG]	41.48	29	30	60	634	73.6045	9.56885	0.990059	59	6.91178	0.966036	59	10.5337	0.998854	59	5.77228	1.06597	59	13.4639	0.984794	58	8.96945	1.02014	59	9.12971	0.990429	59	12.2577	1.01336	59	6.25582	0.947726	59	11.8023
F1RSM2	Proteasome 26S subunit, non-ATPase 12 OS=Sus scrofa OX=9823 GN=PSMD12 PE=1 SV=1 - [F1RSM2_PIG]	51.32	22	23	48	456	52.9906	7.35693	0.909598	45	6.38147	0.887388	45	12.7025	0.973036	45	7.01764	1.11408	45	17.9103	1.05586	45	7.6237	1.03257	45	6.60694	1.05369	45	9.48815	1.01227	45	7.70885	1.06351	45	8.55207
A0A287AT83	Eukaryotic translation initiation factor 4B OS=Sus scrofa OX=9823 GN=EIF4B PE=4 SV=1 - [A0A287AT83_PIG]	34.1	20	20	49	610	68.9233	5.80811	1.08314	49	12.3346	1.16021	49	17.5066	1.01791	49	10.7129	0.893477	49	13.4864	1.04995	49	8.79421	0.956942	49	16.3753	0.934206	49	20.1848	0.899413	49	11.709	0.964399	49	13.3703
F1SC51	PDZ and LIM domain 1 OS=Sus scrofa OX=9823 GN=PDLIM1 PE=1 SV=3 - [F1SC51_PIG]	42.86	11	11	30	329	35.973	7.1958	0.99035	29	7.46938	1.04554	29	11.237	0.953108	29	7.22708	0.981838	29	14.1841	1.04456	29	7.77154	1.1019	29	9.04992	0.878519	29	12.2007	0.935203	29	9.80456	1.00451	29	8.26679
A0A286ZIQ0	Pre-mRNA processing factor 4B OS=Sus scrofa OX=9823 GN=PRPF4B PE=1 SV=1 - [A0A286ZIQ0_PIG]	14.66	16	17	37	1023	118.408	10.3013	1.01794	35	5.97	1.07269	35	12.2738	1.01525	35	6.81962	0.921763	34	18.5688	0.998807	35	8.26532	1.03266	35	10.9785	0.928627	35	12.8374	0.991847	35	8.56515	0.917728	35	9.46866
F1SCH3	DExD-box helicase 39A OS=Sus scrofa OX=9823 GN=DDX39A PE=4 SV=3 - [F1SCH3_PIG]	46.15	6	12	46	260	30.4962	6.16357	0.973817	14	3.74947	0.996168	14	7.07994	1.01945	14	3.53645	0.932194	14	18.3179	1.02828	14	5.65749	1.05659	14	10.0916	1.00273	14	10.7666	1.00182	14	6.86893	0.990566	14	4.74416
A0A287ALB2	SWI/SNF related, matrix associated, actin dependent regulator of chromatin subfamily c member 2 OS=Sus scrofa OX=9823 GN=SMARCC2 PE=1 SV=1 - [A0A287ALB2_PIG]	28.22	20	28	47	1063	118.655	5.56689	0.996402	30	4.70412	1.03332	30	13.4512	1.01996	30	8.31497	1.02458	30	7.60342	0.978732	30	6.32391	1.00581	30	7.18167	0.996686	30	9.24301	1.04114	30	9.33938	0.954341	30	10.1179
A0A286ZZ51	RNA binding motif protein 47 OS=Sus scrofa OX=9823 GN=RBM47 PE=1 SV=1 - [A0A286ZZ51_PIG]	25.42	13	13	25	590	63.8631	7.6792	0.962148	25	6.65892	1.02327	25	10.1379	0.955582	25	10.027	0.912858	25	18.394	1.07871	25	8.3408	1.00514	25	10.5846	1.01419	25	10.9045	1.03886	25	6.29974	1.05637	25	10.0123
I3LSD3	60S ribosomal protein L13 OS=Sus scrofa OX=9823 GN=RPL13 PE=1 SV=1 - [I3LSD3_PIG]	47.87	13	13	46	211	24.2905	11.6343	1.10023	46	15.7508	1.02127	46	12.274	1.11221	46	16.2299	0.978408	46	19.9887	0.927624	46	11.0123	0.948795	46	9.73257	0.944433	46	9.35317	0.958114	46	8.4624	0.905902	46	16.4651
I3LPU8	Uncharacterized protein OS=Sus scrofa OX=9823 PE=1 SV=2 - [I3LPU8_PIG]	56.12	9	9	28	278	29.2623	6.39209	1.13317	28	18.8485	1.22285	28	27.4271	1.05663	28	14.7063	0.965491	28	23.577	0.898083	28	11.8309	0.865671	28	13.9098	0.902486	27	31.4899	0.886006	28	15.7727	0.869795	27	16.2737
B0LY42	CD147 OS=Sus scrofa OX=9823 GN=BSG PE=1 SV=1 - [B0LY42_PIG]	44.24	12	12	37	269	29.403	6.04932	1.01618	37	6.86733	1.00601	37	11.1032	1.00083	37	8.58251	1.0579	37	7.36564	0.939237	37	11.6856	0.989778	37	8.51137	1.00524	37	7.73086	1.06304	37	3.31262	0.959528	37	10.1836
B1PEY3	Histone H2A OS=Sus scrofa OX=9823 GN=H2A.Z PE=2 SV=1 - [B1PEY3_PIG]	35.94	3	5	58	128	13.5446	10.5796	1.01023	19	5.26763	1.06509	19	9.68463	0.996491	19	9.08615	1.02561	19	12.5305	0.948075	19	8.75625	1.00907	19	9.72346	1.02343	19	8.11026	1.03536	19	7.45241	0.969427	19	12.179
I3LCE6	Bromodomain adjacent to zinc finger domain 1B OS=Sus scrofa OX=9823 GN=BAZ1B PE=1 SV=1 - [I3LCE6_PIG]	23.6	33	34	49	1483	170.56	8.55811	1.01515	48	5.93892	1.00053	48	9.45775	0.995538	48	7.3024	1.04609	48	11.8286	0.968385	48	6.5226	0.997179	48	8.40909	0.991676	48	13.4064	0.993472	48	6.79199	0.957602	48	11.8585
A0A287BBS6	Catenin delta 1 OS=Sus scrofa OX=9823 GN=CTNND1 PE=1 SV=1 - [A0A287BBS6_PIG]	32.83	32	32	49	932	103.955	6.94678	1.05702	49	5.52884	1.01911	49	8.98922	1.0347	49	7.182	0.982115	48	12.8966	0.957584	49	8.44997	0.978375	48	7.53228	0.988004	49	11.2728	0.963833	49	7.35145	0.971338	49	9.65985
F1RUT1	RNA binding motif protein 4 OS=Sus scrofa OX=9823 GN=RBM4 PE=1 SV=3 - [F1RUT1_PIG]	39.45	14	14	38	365	40.3656	7.07861	1.05401	38	6.77082	1.04168	38	10.3145	1.04994	38	5.09274	0.96657	38	9.8351	0.935515	38	7.28529	0.968435	38	7.78827	0.993475	38	8.58215	0.986033	38	6.58576	0.923238	38	10.6009
A0A287B574	Succinate--CoA ligase [ADP/GDP-forming] subunit alpha, mitochondrial OS=Sus scrofa OX=9823 GN=SUCLG1 PE=3 SV=1 - [A0A287B574_PIG]	42.99	11	11	29	335	35.5115	9.17334	0.982063	29	6.44087	0.940773	29	9.99269	1.03074	29	5.74139	1.20717	29	4.54351	0.923991	29	7.03202	0.950748	29	9.68087	1.06752	29	12.2699	1.04758	29	3.61267	0.942332	29	9.06677
E7FLX9	A kinase anchor protein 1 OS=Sus scrofa OX=9823 GN=AKAP1 PE=2 SV=1 - [E7FLX9_PIG]	25.63	16	16	28	874	92.9496	5.0083	1.02248	28	10.5971	1.04746	28	10.2759	1.03356	28	9.43514	1.00257	28	15.1298	0.989754	28	7.70916	1.00928	28	10.1308	0.899558	28	12.9574	0.98979	28	6.29093	0.940808	28	15.9293
A0A287A5B4	Programmed cell death 6 interacting protein OS=Sus scrofa OX=9823 GN=PDCD6IP PE=1 SV=1 - [A0A287A5B4_PIG]	43.38	1	24	42	627	69.2644	6.26514	0.9898	1		0.997614	1		0.965025	1		1.23255	1		0.989403	1		1.0221	1		0.856537	1		0.97796	1		1.0288	1
F1RT28	SEC63 homolog, protein translocation regulator OS=Sus scrofa OX=9823 GN=SEC63 PE=1 SV=3 - [F1RT28_PIG]	23.03	14	14	28	760	87.8615	5.31299	1.02	28	7.15277	0.956231	28	11.0823	1.01418	28	6.61512	1.08146	28	13.1636	0.925126	28	8.41339	0.990981	28	7.60112	1.03181	27	16.1368	1.04305	28	4.02897	0.952078	28	8.07041
A0A287BAC5	Capping actin protein, gelsolin like OS=Sus scrofa OX=9823 GN=CAPG PE=1 SV=1 - [A0A287BAC5_PIG]	26.72	8	8	23	348	38.6416	6.06201	0.941691	23	4.08864	1.0006	23	8.99873	0.91398	23	5.69213	0.956235	23	16.938	1.20299	23	10.8219	0.97304	23	5.14351	0.976966	23	5.97376	0.92703	23	6.73734	1.22822	23	10.7996
A0A287B4G4	Rac family small GTPase 1 OS=Sus scrofa OX=9823 GN=RAC1 PE=1 SV=1 - [A0A287B4G4_PIG]	39.06	4	8	35	192	21.4362	8.49951	1.02621	14	3.9244	0.920073	14	9.90308	1.05167	14	4.47406	1.18992	14	12.5469	0.951862	14	6.31448	1.01824	14	6.37437	0.98013	14	10.9581	0.97453	14	2.87671	0.9336	14	4.77412
A0A287ADD1	Transducin beta like 3 OS=Sus scrofa OX=9823 GN=TBL3 PE=4 SV=1 - [A0A287ADD1_PIG]	29.5	19	20	34	800	87.9101	6.65381	1.03982	33	6.04529	1.00417	33	11.4767	1.03412	33	7.50279	1.00452	33	8.68946	0.967835	33	8.20738	0.970899	33	9.88596	1.05965	33	15.4928	1.00247	33	9.06703	1.01063	33	7.84895
F1S4B2	Serine and arginine rich splicing factor 5 OS=Sus scrofa OX=9823 GN=SRSF5 PE=1 SV=3 - [F1S4B2_PIG]	32.1	9	10	33	271	31.1583	11.5903	1.06525	32	8.32694	1.09961	32	9.20888	1.02913	32	4.8209	0.864766	32	19.0301	0.969967	32	9.2733	1.05959	32	14.8337	0.919689	32	14.0379	0.982811	32	5.86176	0.969981	32	9.97568
B6CVD7	ERO1-like protein alpha OS=Sus scrofa OX=9823 GN=ERO1A PE=2 SV=1 - [ERO1A_PIG]	30.56	11	12	22	468	54.2461	6.15088	0.990568	21	5.78861	0.980152	21	5.51071	0.978332	21	8.6825	0.982889	21	16.4095	1.00326	21	7.39105	1.02845	21	5.71473	0.977752	21	7.62589	0.997306	21	3.0822	0.994482	21	5.87794
I3L9H8	Staufen double-stranded RNA binding protein 1 OS=Sus scrofa OX=9823 GN=STAU1 PE=1 SV=2 - [I3L9H8_PIG]	31.45	17	17	28	496	55.0506	9.53955	1.00424	28	7.28275	0.971168	28	9.09782	0.963126	28	5.94716	1.04655	28	12.9277	1.00781	28	9.0638	1.02907	28	7.52973	0.979706	28	9.94137	1.01173	28	7.22317	0.973826	28	4.39336
A0A0B8RVW4	Glucose-6-phosphate 1-dehydrogenase OS=Sus scrofa domesticus OX=9825 GN=G6PD PE=3 SV=1 - [A0A0B8RVW4_PIG]	36.31	1	20	36	515	59.2099	6.69775
F1RSJ7	DEAD-box helicase 42 OS=Sus scrofa OX=9823 GN=DDX42 PE=1 SV=3 - [F1RSJ7_PIG]	31.45	20	20	33	833	91.0375	8.11865	1.05825	33	5.91141	1.02291	33	10.3576	1.07923	33	8.48906	0.959136	33	10.874	0.942065	33	7.41806	0.929865	33	6.63747	1.02032	33	8.65061	0.994181	33	5.13961	0.993089	33	8.58254
I3LLQ8	AFG3 like matrix AAA peptidase subunit 2 OS=Sus scrofa OX=9823 GN=AFG3L2 PE=1 SV=2 - [I3LLQ8_PIG]	22.41	17	18	32	790	87.5605	8.35303	1.03126	31	4.74989	0.98567	31	7.8503	0.989281	31	5.4468	1.08121	31	14.5132	0.940888	31	9.83813	1.00048	31	8.07214	0.990072	31	6.92737	1.0095	31	6.11389	0.949094	31	8.41137
I3LFN8	Plakophilin 3 OS=Sus scrofa OX=9823 GN=PKP3 PE=1 SV=2 - [I3LFN8_PIG]	30.05	24	24	45	842	91.1128	9.49561	1.08146	45	5.53864	1.07852	45	7.49987	1.06361	45	8.20154	0.979428	45	14.0972	0.948318	45	6.63274	0.934424	45	5.84831	0.948429	45	12.8842	0.945153	45	4.94803	0.967229	45	8.81904
A0A287AT18	Proteasome subunit alpha type OS=Sus scrofa OX=9823 GN=PSMA7 PE=1 SV=1 - [A0A287AT18_PIG]	46.37	11	11	32	248	27.8496	8.67529	0.934347	32	4.78343	0.955608	32	10.0561	0.923068	32	13.4911	0.991764	32	9.25478	1.10299	32	7.81119	1.08263	32	9.54095	0.915272	32	15.5383	0.964959	32	6.25689	1.06403	32	8.99799
I3LGJ5	Tankyrase 1 binding protein 1 OS=Sus scrofa OX=9823 GN=TNKS1BP1 PE=1 SV=2 - [I3LGJ5_PIG]	15.89	16	16	23	1447	152.185	4.94482	1.09787	23	6.98782	1.16566	23	16.3379	1.11857	23	6.51328	0.838859	23	19.1792	0.948318	23	7.68594	0.895723	23	12.2058	0.949857	23	10.5283	0.951712	23	10.382	0.936466	23	7.79464
F1SH51	Structural maintenance of chromosomes 4 OS=Sus scrofa OX=9823 GN=SMC4 PE=1 SV=2 - [F1SH51_PIG]	26.18	1	31	41	1161	133.07	7.47412	1.406	1		0.480858	1		1.39704	1		0.778051	1		0.786288	1		0.916909	1		1.53975	1		1.1517	1
A9XFX6	F-actin capping protein beta subunit OS=Sus scrofa OX=9823 GN=Capzb PE=1 SV=1 - [A9XFX6_PIG]	54.04	14	14	46	272	30.6094	5.99854	1.00651	43	7.16084	1.00923	43	9.0071	1.01008	43	8.53426	1.04377	42	11.4759	1.0183	43	5.27847	0.984124	43	6.2321	1.02816	43	12.123	0.982745	43	6.12783	0.987982	43	7.336
Q6QAT1	40S ribosomal protein S28 OS=Sus scrofa OX=9823 GN=RPS28 PE=1 SV=2 - [RS28_PIG]	46.38	3	3	32	69	7.8362	10.6968	0.968842	32	6.20087	1.01007	31	12.1933	1.01974	32	9.7252	1.10679	30	12.2694	0.920935	32	9.56817	1.09147	32	12.675	0.954127	31	15.418	0.93492	30	8.73037	1.06523	31	10.5177
K7GPJ4	Acyl-CoA thioesterase 9 OS=Sus scrofa OX=9823 GN=ACOT9 PE=1 SV=2 - [K7GPJ4_PIG]	38.75	16	16	34	449	51.2722	8.48486	1.00816	34	5.73843	1.00561	34	7.9128	1.02971	34	6.73821	1.08169	34	9.32913	0.957806	34	6.48401	1.02009	34	11.1886	0.945455	34	18.3632	0.998059	34	4.77689	0.930679	34	11.9453
D0V557	Mitochondrial translocase of outer membrane protein OS=Sus scrofa OX=9823 GN=TOMM40 PE=1 SV=1 - [D0V557_PIG]	31.86	6	6	27	361	37.7341	7.25439	1.00929	27	4.29926	0.977512	27	10.6723	1.00765	27	7.84967	1.13488	27	17.546	0.948411	27	6.92233	0.983442	27	6.81146	1.01705	27	9.02748	1.00655	27	7.56644	0.931496	27	4.95675
A0A287AZP9	Proline rich coiled-coil 2C OS=Sus scrofa OX=9823 GN=PRRC2C PE=1 SV=1 - [A0A287AZP9_PIG]	14.32	31	31	55	2815	308.509	9.05615	1.11328	55	10.068	1.14998	55	14.959	1.07121	55	8.92449	0.883276	54	18.6394	0.967528	55	7.00663	0.934025	55	10.5676	0.893116	55	15.6577	0.944874	55	9.30891	0.960892	55	10.7153
A0A287A2U9	LIM domain and actin-binding protein 1 OS=Sus scrofa OX=9823 GN=LIMA1 PE=1 SV=1 - [A0A287A2U9_PIG]	35.4	1	23	46	757	84.0669	6.62451	0.957935	2	10.1697	1.1716	2	21.4243	0.944312	2	4.26371	0.919359	2	8.09415	1.0452	2	0.961435	1.04395	2	0.742522	0.837995	2	38.3567	1.08058	2	5.35897	0.937413	2	14.0324
A0A287BT78	Ly1 antibody reactive OS=Sus scrofa OX=9823 GN=LYAR PE=1 SV=1 - [A0A287BT78_PIG]	45.19	10	16	39	343	38.7978	9.26123	1.07895	19	6.98612	1.02122	19	10.0065	1.09187	19	4.29462	0.90134	19	5.41735	0.984337	19	5.56566	0.939647	19	8.27228	0.927575	19	11.6644	0.991834	19	5.92644	0.917764	19	6.46869
A0A286ZRH9	Uncharacterized protein OS=Sus scrofa OX=9823 GN=CXADR PE=1 SV=1 - [A0A286ZRH9_PIG]	39.35	12	12	29	338	37.118	7.86963	1.02242	29	7.23809	0.966805	29	4.90852	0.99445	29	7.05947	1.02387	29	10.0638	0.98834	29	7.82631	1.02183	29	7.46427	0.988325	29	10.9114	1.00013	29	3.63656	0.937103	29	10.229
A0A0B8RZ40	SON DNA binding protein OS=Sus scrofa domesticus OX=9825 GN=SON PE=4 SV=1 - [A0A0B8RZ40_PIG]	14.51	30	30	49	2377	257.813	5.92236	1.12885	49	7.8084	1.11017	49	8.05286	1.11265	49	6.17066	0.947788	48	11.5395	0.894827	49	10.1012	0.900739	49	8.48638	0.947479	49	9.48109	0.951837	49	9.46116	0.895115	49	7.77091
F1RJE4	Uncharacterized protein OS=Sus scrofa OX=9823 PE=1 SV=3 - [F1RJE4_PIG]	48.32	27	27	56	507	57.8041	9.42236	1.05255	56	8.24713	1.00222	56	9.03655	1.01411	56	8.25606	1.12206	56	9.87247	0.927349	56	7.55001	0.988022	56	10.4439	0.944141	56	14.0403	1.00692	56	5.26342	0.886333	56	10.3144
F1RQS5	Cell division cycle 5 like OS=Sus scrofa OX=9823 GN=CDC5L PE=1 SV=3 - [F1RQS5_PIG]	27.56	18	18	29	802	92.1647	8.17725	1.0674	29	6.35423	1.09313	29	10.7367	1.05197	29	9.62489	0.948949	29	15.9012	0.948983	29	7.41545	0.962143	29	11.2599	0.990315	29	8.62552	0.953195	29	6.77613	0.971257	29	8.28076
A0A287A7Q7	Uncharacterized protein OS=Sus scrofa OX=9823 GN=EIF5 PE=4 SV=1 - [A0A287A7Q7_PIG]	43.02	18	18	32	430	49.0188	5.57959	1.02399	32	6.71097	1.06442	32	9.90908	1.00924	32	7.67506	0.958826	32	13.893	1.09692	32	7.00892	1.01303	32	8.28681	0.896981	32	12.196	0.892908	32	4.91515	0.995161	32	8.87998
A0A287B8N8	Structural maintenance of chromosomes 2 OS=Sus scrofa OX=9823 GN=SMC2 PE=4 SV=1 - [A0A287B8N8_PIG]	25.48	28	28	41	1036	118.03	7.86963	0.995844	40	5.21978	1.03365	40	8.55271	0.962358	40	7.98126	0.873608	39	14.2243	1.07927	40	5.65809	1.01779	40	7.66369	0.995983	40	8.43011	1.00142	40	6.27174	1.07199	40	8.71866
A0A286ZRM3	FLII, actin remodeling protein OS=Sus scrofa OX=9823 GN=FLII PE=4 SV=1 - [A0A286ZRM3_PIG]	20.94	23	23	35	1251	142.091	6.06201	0.900367	35	5.92515	0.916424	35	5.88249	0.875631	35	8.4817	1.05538	35	9.80508	1.11714	35	6.46874	1.09689	35	9.50001	0.982492	35	6.46583	1.02467	35	3.82117	1.0781	35	8.72696
A0A286ZRK0	Uncharacterized protein OS=Sus scrofa OX=9823 GN=TMPO PE=1 SV=1 - [A0A286ZRK0_PIG]	40.53	9	14	29	454	50.5334	9.31982	1.04309	17	4.9171	0.997047	17	8.40076	1.03814	17	5.30347	1.06613	17	13.0941	0.909392	17	5.07981	0.989447	17	6.31209	0.925042	17	9.10348	0.992528	17	6.80616	0.946355	17	9.16456
A0A287BMK8	Inosine-5'-monophosphate dehydrogenase OS=Sus scrofa OX=9823 GN=IMPDH2 PE=1 SV=1 - [A0A287BMK8_PIG]	29.13	13	15	30	508	54.9452	6.75635	0.872501	26	5.21212	0.937018	26	10.5156	0.847306	26	14.1468	0.996757	26	12.6377	1.18441	26	8.88254	1.14023	26	9.05851	0.950387	26	12.4093	0.996945	26	8.8986	1.20156	26	10.4298
Q29205	60S ribosomal protein L11 OS=Sus scrofa OX=9823 GN=RPL11 PE=1 SV=3 - [RL11_PIG]	47.75	1	8	47	178	20.1996	9.5542	1.05603	3	20.7477	0.825028	3	10.5543	1.06562	3	0.182671	1.07226	2	10.7034	1.04755	3	6.2091	1.04258	3	8.42419	1.04561	2	4.47806	1.10409	3	1.88424	0.992832	3	0.839732
B0KYV5	LIM domain and actin-binding protein 1 OS=Sus scrofa OX=9823 GN=LIMA1 PE=2 SV=1 - [LIMA1_PIG]	39.15	4	26	49	756	83.9388	6.7417	1.04301	5	12.8047	1.0176	5	15.9217	1.07113	5	10.3982	0.927158	5	10.9159	0.958157	5	5.83604	0.954391	5	8.90161	0.934193	5	7.87249	0.887742	5	14.8455	1.0721	5	7.90734
F1RXR2	Cysteine rich with EGF like domains 2 OS=Sus scrofa OX=9823 GN=CRELD2 PE=4 SV=2 - [F1RXR2_PIG]	22.7	9	9	27	423	45.4874	4.80518	1.04549	27	7.24182	0.961717	27	13.0626	1.05365	27	5.96653	1.02898	27	17.4037	0.994356	27	6.71602	0.955987	27	8.26232	0.907297	27	12.0263	0.977152	27	6.38003	0.946589	27	9.60564
Q5G6V9	Cofilin-2 OS=Sus scrofa OX=9823 GN=CFL2 PE=2 SV=4 - [COF2_PIG]	79.52	11	13	44	166	18.7249	7.88428	0.987423	28	4.56373	1.01393	28	10.002	0.988865	28	5.67983	0.975223	27	11.6299	1.09288	28	8.40385	1.07587	28	6.67122	0.866395	28	15.4327	0.924985	28	8.95462	1.06289	28	7.39615
A0A286ZQI6	Uncharacterized protein OS=Sus scrofa OX=9823 PE=1 SV=1 - [A0A286ZQI6_PIG]	16.13	4	4	18	248	26.6866	8.95361	1.02898	18	4.10028	0.979396	18	7.41932	0.99173	18	6.89066	1.11862	18	10.5229	0.958467	18	6.23899	1.0088	18	7.96103	0.980381	18	7.06712	1.00236	18	4.51566	0.948594	18	3.27427
A0A287BN67	Nucleosome assembly protein 1 like 1 OS=Sus scrofa OX=9823 GN=NAP1L1 PE=1 SV=1 - [A0A287BN67_PIG]	21.93	1	7	21	342	39.8687	4.70361	0.701947	4	4.93047	0.778971	4	4.82849	0.675814	4	18.3372	1.19705	4	4.20076	1.30966	4	9.12893	1.46856	4	8.16999	0.71863	4	5.52126	1.11201	4	7.09925	1.05445	4	5.8893
I3L9W8	Uncharacterized protein OS=Sus scrofa OX=9823 GN=ELAC2 PE=1 SV=2 - [I3L9W8_PIG]	23.53	15	15	26	816	90.0263	7.54736	0.989509	26	7.9705	0.981588	26	12.0713	1.03671	26	5.03776	0.995608	26	19.1555	1.01637	26	8.47527	0.988046	26	6.78009	1.00087	26	9.79277	1.00716	26	4.57255	1.01138	26	9.21538
A0A287BHC7	Zinc finger protein 326 OS=Sus scrofa OX=9823 GN=ZNF326 PE=1 SV=1 - [A0A287BHC7_PIG]	26.59	16	17	38	613	68.7886	9.20264	1.13546	36	9.64148	1.18392	36	11.8979	1.16362	36	8.47857	0.923045	36	13.128	0.895588	36	13.1633	0.887046	36	9.71402	0.911285	36	16.799	0.886174	36	10.2723	0.918831	36	10.3758
F1SHW1	Extended synaptotagmin 2 OS=Sus scrofa OX=9823 GN=ESYT2 PE=1 SV=3 - [F1SHW1_PIG]	28.7	20	21	40	864	95.9066	8.07471	1.0207	39	3.55551	0.971422	39	9.6813	1.00518	39	6.49407	1.05568	39	11.4139	0.993093	39	5.91633	1.00046	39	7.81044	1.00029	39	8.39793	1.01172	39	4.65955	0.948205	39	11.2872
A0A287BJR3	RUN and FYVE domain containing 1 OS=Sus scrofa OX=9823 GN=RUFY1 PE=1 SV=1 - [A0A287BJR3_PIG]	32.45	1	22	35	601	69.0842	5.97314	1.01888	3	6.63372	1.03007	3	10.0171	0.953443	3	9.75189	0.933727	3	3.92173	1.00671	3	0.378807	1.08112	3	8.85889	0.949762	3	0.944214	1.00225	3	0.10782	1.04763	3	8.26275
F1S429	RUN and FYVE domain containing 1 OS=Sus scrofa OX=9823 GN=RUFY1 PE=1 SV=2 - [F1S429_PIG]	31.7	1	22	33	612	70.3217	6.11279	1.05929	1		1.00903	1		1.04812	1		0.945172	1		0.987755	1		1.0053	1		1.01267	1		0.902257	1		1.01249	1
I3L770	HECT, UBA and WWE domain containing 1, E3 ubiquitin protein ligase OS=Sus scrofa OX=9823 GN=HUWE1 PE=1 SV=2 - [I3L770_PIG]	8.15	31	31	43	4382	482.294	5.24951	1.03733	43	9.04811	1.04464	43	11.5306	1.04467	43	7.8125	0.917158	43	12.9121	0.987236	43	6.94341	0.924297	43	11.0604	0.984914	43	11.8708	0.973562	43	6.31015	1.03187	43	7.83962
I3LA63	Methionyl-tRNA synthetase OS=Sus scrofa OX=9823 GN=MARS PE=1 SV=2 - [I3LA63_PIG]	20.76	18	18	43	949	106.724	7.28369	0.972368	43	5.6962	0.937372	43	8.85632	0.982063	43	7.45448	1.04063	43	14.766	1.0795	43	6.64239	1.00615	43	8.88083	1.02779	43	8.72651	0.971041	43	8.95666	1.0482	43	8.27172
K7GSL3	UDP-N-acetylglucosamine--peptide N-acetylglucosaminyltransferase 110 kDa subunit OS=Sus scrofa OX=9823 GN=OGT PE=4 SV=1 - [K7GSL3_PIG]	13.67	14	14	23	1046	116.864	6.69775	0.986181	22	6.18338	1.03529	22	13.4416	0.992854	23	7.17085	0.924299	22	12.6137	1.01909	23	4.86376	1.01848	22	6.3668	0.993705	22	6.09306	1.00776	22	4.32216	1.02465	23	4.17073
A0A287A096	Eukaryotic translation initiation factor 2 subunit 1 OS=Sus scrofa OX=9823 GN=EIF2S1 PE=1 SV=1 - [A0A287A096_PIG]	52.06	15	15	33	315	36.0854	5.08447	1.03687	33	5.75845	1.0409	31	11.7204	0.991348	33	11.3689	0.970978	31	11.9076	1.03898	33	6.73522	0.992252	33	11.4442	0.95967	33	9.42785	0.92797	31	10.1462	1.00003	33	9.93743
Q2EN76	Nucleoside diphosphate kinase B OS=Sus scrofa OX=9823 GN=NME2 PE=2 SV=1 - [NDKB_PIG]	82.89	8	11	47	152	17.1649	7.97217	0.940254	29	6.43676	0.892785	28	8.61557	1.00495	29	7.00162	0.956786	28	13.0897	1.19282	29	8.00138	0.991298	29	7.5736	0.9633	28	12.767	0.868159	29	9.28314	1.2737	29	12.0494
I3LK09	Uncharacterized protein OS=Sus scrofa OX=9823 GN=MRPS27 PE=1 SV=2 - [I3LK09_PIG]	37.72	13	13	25	395	45.6761	5.56689	0.987443	25	5.15011	0.966703	25	12.1517	0.988467	25	8.47838	1.07753	24	22.9107	0.980148	25	7.27137	1.02551	25	10.9505	0.997656	25	11.7398	1.01814	25	11.2716	1.01077	25	14.0813
D7RK08	Transferrin receptor protein OS=Sus scrofa OX=9823 GN=TFRC PE=4 SV=1 - [D7RK08_PIG]	28.78	23	23	43	768	86.0375	6.30322	0.980875	43	5.10243	0.916856	43	10.0227	0.971958	43	5.8198	1.14026	43	14.778	0.964043	43	6.09034	0.998082	43	9.22248	1.05776	43	9.59185	1.06147	43	4.71802	0.966362	43	8.83577
I3LTE8	N-ethylmaleimide sensitive factor, vesicle fusing ATPase OS=Sus scrofa OX=9823 GN=NSF PE=1 SV=2 - [I3LTE8_PIG]	29.45	22	23	39	747	82.9912	6.81494	0.979524	38	9.333	1.01647	38	12.9913	0.94671	38	9.27665	1.02871	38	14.0948	0.976449	38	7.15794	1.0167	38	14.4589	1.07659	38	12.4539	1.0451	38	5.75036	1.01516	38	8.86789
A0A286ZQY6	Isocitrate dehydrogenase [NAD] subunit, mitochondrial OS=Sus scrofa OX=9823 GN=IDH3A PE=1 SV=1 - [A0A286ZQY6_PIG]	41.53	13	13	43	366	39.6252	7.38623	1.0023	43	5.29552	0.994772	43	8.13427	1.01196	43	5.50728	1.11206	43	14.6273	0.955133	43	10.7772	1.00479	43	6.17319	0.976645	43	12.8891	1.00434	43	5.74444	0.970674	43	9.95982
I3LCI2	Pyruvate dehydrogenase E1 component subunit alpha OS=Sus scrofa OX=9823 GN=PDHA1 PE=1 SV=1 - [I3LCI2_PIG]	49.74	19	19	44	390	43.3366	8.03076	1.03792	44	5.94569	0.976468	44	9.21896	1.02419	44	5.49737	1.08511	43	11.2858	0.94848	44	5.88887	0.994285	44	10.7539	0.999651	44	10.4607	0.994284	44	5.41094	0.956823	44	11.1243
B8XSJ1	ER lipid raft-associated 1 OS=Sus scrofa OX=9823 GN=ERLIN1 PE=2 SV=1 - [B8XSJ1_PIG]	31.9	7	11	23	348	38.9903	8.30908	0.988323	11	12.164	1.00775	11	4.39494	1.01181	11	4.92756	1.03703	11	19.6272	0.937095	11	9.67319	0.986461	11	10.2775	0.96861	11	4.13114	1.00486	11	7.6883	1.0177	11	8.02467
F1S1G0	Eukaryotic translation initiation factor 3 subunit E OS=Sus scrofa OX=9823 GN=EIF3E PE=1 SV=3 - [F1S1G0_PIG]	45.39	19	19	39	445	52.1874	6.03662	1.01869	39	7.32721	0.945606	39	8.83683	1.02591	39	8.77607	1.00874	39	17.2258	1.03088	39	7.78269	0.965575	39	11.7449	1.02686	39	13.2308	0.981661	39	6.06621	1.03512	39	9.55618
F1RP05	DnaJ heat shock protein family (Hsp40) member A2 OS=Sus scrofa OX=9823 GN=DNAJA2 PE=3 SV=1 - [F1RP05_PIG]	40.78	16	16	32	412	45.6746	6.48096	0.919808	31	4.18212	0.957828	31	8.52998	0.962535	32	5.49645	1.04558	31	15.4355	1.07868	32	5.16642	1.10017	31	7.14651	0.962763	32	9.49082	0.994753	31	5.26745	1.03946	32	8.57553
F1SB57	Armadillo repeat containing 10 OS=Sus scrofa OX=9823 GN=ARMC10 PE=4 SV=2 - [F1SB57_PIG]	34.11	7	7	19	302	32.9853	6.78564	0.979375	19	4.96517	0.959509	19	5.50055	1.00049	19	4.75398	1.10026	19	17.0286	0.965232	19	5.18507	1.01562	19	6.64274	1.06689	19	8.8668	1.01917	19	4.03003	0.982734	19	8.24855
F1RK90	Periplakin OS=Sus scrofa OX=9823 GN=PPL PE=1 SV=3 - [F1RK90_PIG]	27.01	45	46	63	1755	203.618	5.5542	0.984311	62	4.26306	0.984715	62	9.30476	0.951947	62	5.05048	0.961228	61	12.1524	1.02767	62	5.30023	1.04808	62	6.8504	1.02673	62	8.98264	1.0188	62	5.60431	0.988647	62	11.2155
K7GM14	CD44 molecule (Indian blood group) OS=Sus scrofa OX=9823 GN=CD44 PE=1 SV=1 - [K7GM14_PIG]	23.53	8	8	30	374	40.8627	5.5415	0.983022	30	8.25284	0.990976	30	7.49226	0.987883	30	5.68909	1.06006	30	6.76478	0.99103	30	5.60312	0.991215	30	9.57545	1.05109	30	9.24798	1.02688	30	5.43866	0.990969	30	8.15117
F1SN33	Myosin IB OS=Sus scrofa OX=9823 GN=MYO1B PE=1 SV=3 - [F1SN33_PIG]	28.86	29	30	54	1036	119.942	9.12939	1.05379	51	8.3414	0.991095	51	7.2963	1.00603	51	5.89791	1.04561	51	11.0308	0.966609	51	5.44308	0.941066	51	7.68821	1.01625	51	11.7815	1.01929	51	4.70743	0.948331	51	9.04405
A0A287B8X4	Serine and arginine rich splicing factor 7 OS=Sus scrofa OX=9823 GN=SRSF7 PE=1 SV=1 - [A0A287B8X4_PIG]	59.85	8	9	34	137	15.7528	9.80322	1.06075	26	7.49481	1.01434	26	11.3028	1.07469	26	7.09525	1.01875	26	13.1663	0.932794	26	5.84862	0.951908	26	7.72472	0.997502	26	16.0179	1.00941	26	6.85306	0.923543	26	5.75729
A0A287APV2	Uncharacterized protein OS=Sus scrofa OX=9823 PE=1 SV=1 - [A0A287APV2_PIG]	25.62	22	22	31	890	104.22	5.2749	0.856663	31	7.73916	0.907154	31	12.1848	0.870924	31	11.5099	1.00343	31	17.8168	1.11707	31	8.39558	1.19925	31	13.5445	0.948143	31	14.5148	1.03119	31	7.41464	1.01534	31	10.5492
F1RKZ6	Ubiquitin specific peptidase 7 OS=Sus scrofa OX=9823 GN=USP7 PE=1 SV=2 - [F1RKZ6_PIG]	28.11	27	27	45	1103	128.42	5.57959	1.03025	45	7.97579	1.02433	45	9.64081	1.06123	45	6.8348	0.923264	45	15.3157	0.987023	45	7.86744	0.922769	45	9.26043	1.04597	45	10.5118	0.988992	45	3.86613	1.01758	45	9.56872
F1SLA7	SRP receptor beta subunit OS=Sus scrofa OX=9823 GN=SRPRB PE=1 SV=3 - [F1SLA7_PIG]	38.38	9	9	27	271	29.8549	9.46631	1.01072	26	7.26312	0.947696	26	11.321	0.992342	27	9.96843	1.07563	26	15.4654	0.961499	27	12.2105	1.01301	26	17.3608	1.03048	27	16.767	1.01114	26	7.01515	0.967656	27	12.0238
I3L677	Glucose-6-phosphate 1-dehydrogenase OS=Sus scrofa OX=9823 GN=G6PD PE=1 SV=2 - [I3L677_PIG]	33.69	1	20	36	555	63.3108	7.06396	0.898705	1		1.09597	1		0.897136	1		0.917235	1		1.13848	1		1.13277	1		0.888825	1		0.929579	1		1.1584	1
A0A286ZPT0	Coatomer subunit beta' OS=Sus scrofa OX=9823 GN=COPB2 PE=1 SV=1 - [A0A286ZPT0_PIG]	22.08	18	18	35	906	102.281	5.33838	0.975558	35	4.35805	0.956994	35	10.9702	0.940436	35	8.83531	1.0104	35	12.2252	1.04351	35	8.84179	1.0218	35	7.10818	1.01404	35	12.0137	0.99347	35	4.611	1.04278	35	10.2511
I3LIM2	UDP-glucose 6-dehydrogenase OS=Sus scrofa OX=9823 GN=UGDH PE=1 SV=1 - [I3LIM2_PIG]	40.69	15	15	26	494	55.0344	7.12256	1.01443	26	5.85847	0.96655	26	6.46606	1.0374	26	4.05756	0.945697	26	11.1964	1.04153	26	5.06041	0.941554	26	11.0799	1.01155	26	10.9518	0.988492	26	6.33552	1.10196	26	8.29621
E7EI20	Rho GDP dissociation inhibitor alpha OS=Sus scrofa OX=9823 GN=ARHGDIA PE=2 SV=1 - [E7EI20_PIG]	55.88	10	10	29	204	23.3798	5.19873	0.911304	27	6.1436	0.995335	28	7.92132	0.89798	27	6.94265	0.770613	27	34.9828	1.28743	27	10.371	1.05581	28	14.9096	0.932506	27	9.28738	0.856564	28	9.06107	1.40928	27	8.68751
A0A287BEC7	Vesicle associated membrane protein 3 OS=Sus scrofa OX=9823 GN=VAMP3 PE=1 SV=1 - [A0A287BEC7_PIG]	29.41	3	3	14	136	15.2538	8.36768	0.952872	14	4.35248	0.930283	14	7.58164	1.00006	14	5.46078	1.00709	14	11.9159	0.987606	14	7.94004	1.02078	14	7.46202	1.08929	14	5.67284	1.00817	14	9.26527	1.07557	14	9.53853
F1S2H8	IQ motif containing GTPase activating protein 2 OS=Sus scrofa OX=9823 GN=IQGAP2 PE=1 SV=3 - [F1S2H8_PIG]	24.63	33	36	49	1547	177.765	5.94775	1.03205	45	6.12972	1.02148	45	8.03148	1.01553	45	8.06033	0.989776	45	12.0253	0.989277	45	6.60844	0.978028	45	5.92029	0.965644	45	4.58526	1.01062	45	4.97618	0.997943	45	8.0244
A0A287AN95	PDZ and LIM domain 5 OS=Sus scrofa OX=9823 GN=PDLIM5 PE=1 SV=1 - [A0A287AN95_PIG]	29.75	14	14	28	595	63.4373	8.36768	0.991294	28	8.65395	1.01885	28	12.4168	0.992423	28	7.24575	0.998032	28	16.9564	1.07355	28	9.37967	0.965472	28	6.8418	0.971295	28	14.9269	0.94001	28	6.52853	1.09317	28	12.0555
A0A2C9F3A3	ATP synthase subunit O, mitochondrial OS=Sus scrofa OX=9823 GN=ATP5O PE=3 SV=1 - [A0A2C9F3A3_PIG]	52.11	9	9	25	213	23.3686	9.96436	1.02953	25	4.70312	0.920943	25	7.96661	1.02832	25	6.05499	1.14692	25	10.618	0.899439	25	7.93938	0.961425	25	6.52079	1.11007	25	3.89433	1.04706	25	3.72011	0.958761	25	7.4285
K7GNU1	Cleavage and polyadenylation specific factor 1 OS=Sus scrofa OX=9823 GN=CPSF1 PE=1 SV=2 - [K7GNU1_PIG]	18.71	26	26	44	1427	159.008	6.40479	1.02002	44	5.84569	1.00883	44	8.26373	1.05063	44	5.88904	0.991827	44	11.9899	0.992924	44	6.16966	0.941563	44	6.68897	1.04611	44	8.69332	0.992867	44	7.08725	0.969486	44	9.47119
F2Z5T3	Chromobox 5 OS=Sus scrofa OX=9823 GN=CBX5 PE=1 SV=1 - [F2Z5T3_PIG]	49.21	8	9	28	191	22.2111	5.85889	1.05436	23	10.6159	1.11498	23	15.7032	1.03777	23	6.41068	0.873445	23	10.24	1.00532	23	8.34878	1.04534	23	12.7034	0.861536	23	15.7071	0.983172	23	4.33194	0.961463	23	5.77462
A0A0B8RSB4	RNA binding motif protein 28 OS=Sus scrofa domesticus OX=9825 GN=RBM28 PE=4 SV=1 - [A0A0B8RSB4_PIG]	30.07	21	22	42	755	84.9246	9.49561	1.01952	41	6.21088	0.980829	41	9.02894	1.0604	41	8.13434	1.02111	41	10.7948	0.979316	41	8.00636	0.974106	41	9.31591	0.969889	41	11.6641	0.993606	41	5.9701	0.959196	41	11.4539
K7GT64	SWI/SNF related, matrix associated, actin dependent regulator of chromatin, subfamily a, member 4 OS=Sus scrofa OX=9823 GN=SMARCA4 PE=1 SV=2 - [K7GT64_PIG]	22.45	21	33	43	1617	181.613	8.07471	0.99828	26	6.91664	1.07059	26	11.5126	1.00126	26	8.5059	0.897269	26	17.0027	0.980562	26	6.32701	1.00028	26	8.39441	0.99647	26	9.49289	1.02379	26	4.85601	1.01236	26	8.94079
F2Z5M9	Signal recognition particle 54 kDa protein OS=Sus scrofa OX=9823 GN=SRP54 PE=1 SV=1 - [F2Z5M9_PIG]	35.52	17	17	37	504	55.6683	8.74854	0.998352	37	6.16659	0.944684	37	7.97792	1.00263	37	7.5437	1.04319	37	12.8993	0.993612	37	5.35656	1.05244	37	5.0502	0.980303	37	7.30657	1.01998	37	8.52564	0.940608	37	9.81216
A0A287B401	RNA binding motif protein 14 OS=Sus scrofa OX=9823 GN=RBM14 PE=1 SV=1 - [A0A287B401_PIG]	27.35	18	18	36	669	69.519	9.67139	1.15666	36	12.5831	1.15117	36	14.9886	1.19413	36	12.9949	0.952089	36	17.6067	0.860878	36	11.6126	0.87637	36	14.2986	0.879437	36	17.6889	0.930722	36	12.6625	0.867053	36	11.5639
A0A287AGG3	Proteasome subunit beta type OS=Sus scrofa OX=9823 GN=PSMB5 PE=1 SV=1 - [A0A287AGG3_PIG]	33.09	9	9	18	275	30.1411	6.93213	0.954952	18	5.6769	0.95075	18	11.8188	0.948114	18	8.56612	1.16027	18	12.2314	0.994571	18	9.82708	1.00543	18	11.5516	1.04725	18	12.6959	0.98666	18	6.97693	1.06356	18	6.29264
F1RZH4	Uncharacterized protein OS=Sus scrofa OX=9823 PE=4 SV=2 - [F1RZH4_PIG]	32.46	1	4	62	114	13.3121	9.33447							1.52059	1					2.20215	1		1.77127	1					2.58424	1
F1RH90	Kinesin-like protein OS=Sus scrofa OX=9823 GN=KIF20A PE=3 SV=1 - [F1RH90_PIG]	13.37	11	11	22	890	100.196	6.68311	0.944292	22	9.15374	1.03091	22	7.41074	0.880818	22	7.89303	0.983126	22	14.6645	1.08924	22	6.26887	1.10621	22	10.6986	0.969366	22	9.75691	0.990225	22	4.77421	0.980053	22	10.2835
F1SRI1	RAB9A, member RAS oncogene family OS=Sus scrofa OX=9823 GN=RAB9A PE=1 SV=1 - [F1SRI1_PIG]	48.26	8	8	21	201	22.7502	5.46533	0.982202	21	6.84268	0.987261	21	12.2254	1.01687	21	5.06573	1.03302	21	9.259	1.02067	21	2.58193	1.01419	21	8.09737	1.04455	21	7.03753	0.973934	21	6.92212	0.96164	21	7.63557
F1RS49	ATP binding cassette subfamily E member 1 OS=Sus scrofa OX=9823 GN=ABCE1 PE=1 SV=3 - [F1RS49_PIG]	36.89	21	21	37	599	67.285	8.33838	0.97457	36	6.61514	0.986613	36	8.19496	0.969829	36	8.14555	0.96697	35	8.76445	1.10228	36	6.90088	0.988326	36	9.37698	0.955928	36	10.12	0.950251	36	5.78999	1.10501	36	5.91752
A0A286ZMW0	Endoplasmic reticulum resident protein 44 precursor OS=Sus scrofa OX=9823 GN=ERP44 PE=1 SV=1 - [A0A286ZMW0_PIG]	36.92	11	12	26	344	39.9769	5.88428	0.95545	23	3.1098	0.929404	23	10.0137	0.96937	23	7.24753	1.0518	23	21.1987	0.99871	23	8.2959	1.00863	23	11.664	1.08176	23	13.5954	1.03215	23	5.3898	1.04774	23	10.0362
F1SJG5	SWI/SNF related, matrix associated, actin dependent regulator of chromatin, subfamily a, member 2 OS=Sus scrofa OX=9823 GN=SMARCA2 PE=1 SV=3 - [F1SJG5_PIG]	19.23	14	26	39	1555	176.89	7.1958	1.01472	21	8.98597	1.00159	22	12.8539	1.0064	22	9.94756	0.9353	22	21.1475	1.00746	21	6.98812	1.04974	22	7.53421	0.961422	21	5.65822	0.988946	22	7.23438	0.982344	22	7.88597
A0A287AGJ7	Cleavage and polyadenylation specific factor 6 OS=Sus scrofa OX=9823 GN=CPSF6 PE=1 SV=1 - [A0A287AGJ7_PIG]	28.49	15	15	28	551	59.1734	7.15186	1.14081	28	10.7017	1.1196	28	9.39318	1.13334	28	8.69958	0.950322	28	16.929	0.904146	28	6.1008	0.868131	27	18.6862	1.01524	28	15.0038	0.907978	28	11.2218	0.957219	27	7.84942
F2Z4Y8	Ribosomal protein S11 OS=Sus scrofa OX=9823 GN=RPS11 PE=1 SV=1 - [F2Z4Y8_PIG]	49.37	11	11	48	158	18.419	10.3013	1.04117	47	6.86977	0.919565	46	13.3926	1.08547	47	10.086	1.08096	46	19.3167	0.989412	48	9.7921	0.956764	47	12.4123	0.995629	48	23.1998	1.00021	47	6.87379	0.945413	48	10.5869
A0A286ZQK8	tRNA methyltransferase 1 like OS=Sus scrofa OX=9823 GN=TRMT1L PE=1 SV=1 - [A0A286ZQK8_PIG]	28.93	23	23	45	757	84.0274	6.97607	1.07824	45	7.64111	1.01611	45	12.5284	1.05049	45	7.41714	1.02397	45	15.1057	0.952029	45	8.76139	0.869103	45	10.0944	1.08017	45	12.3569	0.978357	45	6.06923	0.986178	45	9.92633
F1RMJ9	Oxysterol-binding protein OS=Sus scrofa OX=9823 GN=OSBP PE=1 SV=2 - [F1RMJ9_PIG]	26.08	19	19	34	809	89.5455	7.40088	0.956562	34	6.01039	0.971822	34	12.4963	0.891044	34	9.54488	1.12145	34	8.41682	1.00744	34	6.49929	1.09356	34	10.9506	1.04514	34	12.587	1.08992	34	4.84955	0.94881	34	7.09054
A0A287BGU4	YME1 like 1 ATPase OS=Sus scrofa OX=9823 GN=YME1L1 PE=1 SV=1 - [A0A287BGU4_PIG]	24.29	15	15	29	671	74.9392	8.93896	1.01574	29	4.59083	0.99981	29	5.53085	0.996953	29	4.57915	1.02796	29	9.4192	0.983766	29	5.03825	1.0279	29	6.29058	1.00851	29	7.51276	1.00016	29	4.47562	0.961429	29	7.2401
F1SQ01	Peroxiredoxin 4 OS=Sus scrofa OX=9823 GN=PRDX4 PE=1 SV=1 - [F1SQ01_PIG]	39.71	7	9	34	272	30.5359	6.44287	0.987176	23	7.51178	0.987766	23	6.83371	1.06054	23	5.64698	1.0378	23	6.79636	0.986769	23	8.28684	0.993798	23	11.9889	1.03275	23	13.6055	0.957995	23	9.14246	0.946481	22	8.81423
F1SKJ5	Eukaryotic translation initiation factor 3 subunit D OS=Sus scrofa OX=9823 GN=EIF3D PE=1 SV=1 - [F1SKJ5_PIG]	29.56	12	12	27	548	63.9204	6.04932	1.01519	27	4.36317	0.915337	27	10.0125	1.04815	27	5.89114	1.03142	27	18.4567	1.01603	27	3.79299	0.944355	27	9.59433	1.01113	27	13.3313	0.974653	27	3.9555	1.00273	27	7.36982
K9IVV3	Transmembrane 9 superfamily member OS=Sus scrofa OX=9823 GN=TM9SF2 PE=1 SV=1 - [K9IVV3_PIG]	20.97	11	11	30	663	75.7854	7.57666	0.995118	30	7.33496	0.944117	30	11.2643	0.998725	30	8.74468	1.08907	30	13.4389	1.01253	30	10.1389	1.01205	30	12.6338	1.04975	30	12.813	1.02937	30	6.59836	0.961612	30	8.55449
A0A287A9I8	ATP synthase subunit gamma OS=Sus scrofa OX=9823 GN=ATP5C1 PE=3 SV=1 - [A0A287A9I8_PIG]	41.61	1	13	39	298	32.9714	9.31982	0.894209	4	9.80826	1.05571	4	11.2474	0.985533	4	13.4094	0.913316	4	3.21327	1.02356	4	5.88414	1.00199	4	2.54345	1.10586	4	7.20416	1.00249	4	5.24644	1.08715	4	7.37646
A0A173G6G9	Septin 7 isoform 1 OS=Sus scrofa OX=9823 PE=2 SV=1 - [A0A173G6G9_PIG]	30.05	1	13	32	436	50.55	8.74854	1.08016	2	0.504216	0.984877	2	16.0276	1.07323	2	4.68147	0.943387	2	1.04748	1.05446	2	0.484144	0.928864	2	9.93822	1.00483	2	12.8964	0.850528	2	10.7391	1.04304	2	2.83463
F1SKF1	Plastin 1 OS=Sus scrofa OX=9823 GN=PLS1 PE=1 SV=3 - [F1SKF1_PIG]	23.97	10	14	29	630	70.6035	5.24951	1.03656	23	7.13068	1.0503	23	11.4869	1.03329	23	12.7764	0.837846	23	11.6759	1.06917	23	7.15841	0.96995	23	8.31995	0.920858	23	9.74587	0.929156	23	6.06617	1.05538	23	7.49779
P82460	Thioredoxin OS=Sus scrofa OX=9823 GN=TXN PE=1 SV=3 - [THIO_PIG]	40	5	5	22	105	11.8208	5.03369	0.971334	21	4.47817	1.01916	20	12.3207	0.939139	22	12.5158	0.919113	19	7.31106	1.18019	22	10.0547	1.08806	21	11.1503	0.838731	21	16.8016	0.886401	21	13.0933	1.25094	22	15.3385
A0A286ZWX4	Acyl-coenzyme A oxidase OS=Sus scrofa OX=9823 GN=ACOX1 PE=1 SV=1 - [A0A286ZWX4_PIG]	38.58	17	18	34	661	74.6241	7.88428	0.986456	32	6.10794	0.939945	32	7.131	0.996212	32	6.87132	1.07747	32	14.4922	0.949541	32	6.51037	1.00393	32	5.96001	1.0971	32	9.75913	1.03531	32	6.44552	1.01501	32	6.35868
F1RLB6	NSF attachment protein alpha OS=Sus scrofa OX=9823 GN=NAPA PE=1 SV=2 - [F1RLB6_PIG]	37.63	10	10	21	295	33.2703	5.36377	1.00607	21	5.0347	0.968692	21	9.29964	1.00284	21	5.88289	0.93456	20	14.1033	0.98661	21	7.69153	0.977286	21	8.22963	1.08312	21	9.66715	1.03881	21	4.61181	1.02158	21	7.25881
A0A286ZJQ9	Caveolin OS=Sus scrofa OX=9823 GN=CAV1 PE=3 SV=1 - [A0A286ZJQ9_PIG]	45.76	8	8	43	177	20.5404	6.02393	1.0451	43	6.77362	1.04458	43	10.9408	1.01373	43	6.06684	1.03927	43	11.4668	0.99059	43	7.11134	1.00338	43	8.35912	0.98053	43	8.4095	0.987164	43	5.80644	0.913598	43	10.6285
K7GQ86	Stromal antigen 2 OS=Sus scrofa OX=9823 GN=STAG2 PE=1 SV=2 - [K7GQ86_PIG]	16.35	13	20	36	1162	133.97	5.33838	0.982169	22	6.01198	0.928666	22	10.3995	1.05079	22	10.0389	1.06511	22	12.4083	0.961754	22	8.08363	1.00121	22	7.67827	1.038	22	8.96805	0.971883	22	4.81872	0.997434	22	8.1414
A0A286ZYB9	URB1 ribosome biogenesis 1 homolog (S. cerevisiae) OS=Sus scrofa OX=9823 GN=URB1 PE=4 SV=1 - [A0A286ZYB9_PIG]	13.75	28	29	37	2247	249.897	7.13721	0.998804	36	6.45714	0.929954	36	8.72805	1.03272	36	6.71832	1.0489	36	10.351	0.993952	36	7.17474	1.01548	36	6.31012	0.992861	36	5.85119	1.00726	36	6.45121	0.987231	36	7.52974
F1RHW4	RAS related OS=Sus scrofa OX=9823 GN=RRAS PE=1 SV=1 - [F1RHW4_PIG]	50.92	7	9	23	218	23.7521	6.93213	0.993636	16	4.06769	0.955004	16	7.51464	1.01589	16	7.08786	1.09414	16	15.3888	1.01916	16	8.42261	0.985873	16	8.83696	1.01344	16	10.0525	1.02409	16	6.27197	0.947482	16	9.56673
B2ZF47	Mitochondrial aldehyde dehydrogenase 2 OS=Sus scrofa OX=9823 GN=ALDH2 PE=2 SV=1 - [B2ZF47_PIG]	39.54	15	17	32	521	56.8841	6.87354	1.02119	28	4.46974	0.933065	28	10.5378	1.02976	28	7.37817	1.0545	28	9.38584	0.959899	28	7.12033	1.00977	28	6.19742	1.062	28	10.0188	1.03416	28	6.54067	0.954207	28	6.40946
F1S8B0	DDRGK domain-containing protein 1 OS=Sus scrofa OX=9823 GN=DDRGK1 PE=1 SV=3 - [F1S8B0_PIG]	30.74	7	7	20	283	32.6509	4.93213	0.947337	20	7.5304	1.00893	20	13.7921	0.977208	20	8.26104	1.00127	20	13.6907	0.998204	20	7.66848	1.0447	20	8.06306	1.06156	20	14.9072	1.02951	20	7.45774	1.00059	20	14.8281
F1SBH2	Sec23 homolog B, coat complex II component OS=Sus scrofa OX=9823 GN=SEC23B PE=1 SV=1 - [F1SBH2_PIG]	20.6	13	14	23	767	86.4185	6.99072	0.940357	17	5.80771	0.96079	17	10.9416	0.970732	17	7.41819	0.972328	17	10.7668	1.0648	17	3.43512	1.00014	17	4.99866	1.02015	17	7.62441	0.997644	17	5.84189	1.07843	17	5.47332
Q0R678	DJ-1 protein OS=Sus scrofa OX=9823 GN=PARK7 PE=1 SV=1 - [Q0R678_PIG]	53.97	10	10	30	189	19.9235	6.78564	0.937458	30	4.37478	1.01206	30	8.93556	0.908613	30	10.6149	0.910107	30	16.998	1.12565	30	9.34395	1.0814	30	9.01258	0.941436	30	12.5245	0.953699	30	7.73673	1.1494	30	9.94139
F1RGC0	60S ribosomal protein L27a OS=Sus scrofa OX=9823 GN=RPL27A PE=1 SV=3 - [F1RGC0_PIG]	47.97	8	8	49	148	16.581	11.1216	0.997416	49	8.5445	0.950754	47	13.2598	1.08745	49	9.64642	1.12867	48	11.8134	0.993024	49	6.76947	0.963955	49	8.04474	1.02007	47	16.0776	0.967171	49	10.4497	1.01488	45	16.2315
A0A0K1SB73	LEM domain containing 3 OS=Sus scrofa OX=9823 GN=LEMD3 PE=1 SV=1 - [A0A0K1SB73_PIG]	28.1	18	18	26	911	100.298	7.54736	1.03302	25	8.36175	1.02003	25	17.9442	0.952797	25	7.83945	1.05507	25	13.7618	0.957012	25	9.64265	1.0411	25	5.58386	0.949212	25	11.2403	1.01621	25	6.35021	0.952622	25	13.3356
A0A287B9L0	Nucleoporin 214 OS=Sus scrofa OX=9823 GN=NUP214 PE=1 SV=1 - [A0A287B9L0_PIG]	16.39	25	26	43	1910	194.679	8.14795	1.02355	38	8.48476	1.01272	38	9.22572	1.03542	39	7.68334	0.997239	38	5.34444	1.00467	39	5.98023	0.99737	38	7.91903	0.966383	39	8.88891	0.976245	39	5.82234	0.970876	39	9.79044
A0A287AL76	Coatomer subunit delta OS=Sus scrofa OX=9823 GN=ARCN1 PE=1 SV=1 - [A0A287AL76_PIG]	37.57	23	23	47	511	57.2132	6.21436	0.969501	47	5.49621	0.984948	47	7.65236	0.972596	47	7.29294	0.991908	47	9.87622	1.08311	47	5.72314	0.988912	47	8.36972	0.992631	47	12.9325	0.978461	47	5.66701	1.10615	47	5.72382
F1RZL4	ADAM metallopeptidase domain 9 OS=Sus scrofa OX=9823 GN=ADAM9 PE=1 SV=1 - [F1RZL4_PIG]	13.19	9	9	21	819	90.4529	7.02002	0.99545	21	9.20804	1.03523	21	12.4153	0.992674	21	12.201	1.0773	21	14.8691	0.947468	21	7.18613	1.06115	20	11.5999	0.968046	21	13.095	0.973297	21	5.04738	0.997973	21	11.5718
I3LJB6	SAC1 like phosphatidylinositide phosphatase OS=Sus scrofa OX=9823 GN=SACM1L PE=1 SV=2 - [I3LJB6_PIG]	24.7	14	14	32	587	67.0883	7.73779	1.00593	32	3.44993	0.984073	32	8.91676	1.00422	32	5.70973	1.09382	32	14.761	0.962729	32	7.44981	0.987426	32	6.21212	0.993509	32	11.3615	1.03623	32	7.05288	0.960183	32	12.0416
I3LS73	Translocase of inner mitochondrial membrane 13 OS=Sus scrofa OX=9823 GN=TIMM13 PE=1 SV=1 - [I3LS73_PIG]	77.89	6	6	20	95	10.523	8.17725	1.02615	20	4.58819	0.991049	20	6.69925	1.02013	20	5.35776	1.05812	20	12.0511	0.969846	20	4.7539	0.994898	20	9.06227	1.02011	20	8.04594	1.00267	20	5.31853	0.954185	20	7.53487
P11708	Malate dehydrogenase, cytoplasmic OS=Sus scrofa OX=9823 GN=MDH1 PE=1 SV=4 - [MDHC_PIG]	32.93	12	12	28	334	36.431	6.58057	0.926855	28	6.71676	1.0107	28	6.72011	0.861324	28	9.5939	0.890016	28	10.3631	1.22361	28	8.70897	1.09199	28	9.07245	0.866732	28	16.0093	0.885402	28	7.45496	1.31264	28	6.90666
A0A286ZTU0	Nucleoporin 54 OS=Sus scrofa OX=9823 GN=NUP54 PE=1 SV=1 - [A0A286ZTU0_PIG]	26.27	13	13	24	510	55.9616	7.02002	0.963726	24	5.2282	1.03682	24	11.7367	0.980899	24	9.44506	0.98663	24	13.0018	1.00224	24	6.40209	1.03392	24	7.93539	0.942004	24	14.8466	1.0076	24	7.72508	0.990145	24	7.66946
F1RKQ8	Cleavage and polyadenylation specific factor 7 OS=Sus scrofa OX=9823 GN=CPSF7 PE=1 SV=2 - [F1RKQ8_PIG]	30.2	10	10	25	404	45.1776	7.6792	1.07525	25	13.4707	1.0759	25	10.2293	1.02321	25	7.45712	0.903433	25	16.0943	0.950991	25	8.42365	0.948592	25	14.2156	0.961163	25	4.87276	0.94793	25	7.61781	0.972913	25	12.42
A0A287AG39	Small nuclear ribonucleoprotein-associated protein OS=Sus scrofa OX=9823 PE=3 SV=1 - [A0A287AG39_PIG]	25.54	7	7	28	231	23.6542	10.9019	1.02534	28	5.91725	1.00112	28	11.5239	1.04578	28	8.03658	1.00502	28	7.61913	0.961547	28	10.2597	0.960037	28	8.35085	1.03717	28	14.3329	1.00205	28	4.16627	0.973779	28	7.8155
A0A288CG47	26S proteasome non-ATPase regulatory subunit 4 OS=Sus scrofa OX=9823 GN=PSMD4 PE=1 SV=1 - [A0A288CG47_PIG]	32.89	3	10	24	380	41.0804	4.80518	0.918863	6	5.13764	1.05931	6	17.6563	0.896129	6	6.06494	0.863748	6	4.6799	1.07921	6	10.7088	1.07872	6	19.1137	0.915828	6	32.6738	1.10698	6	6.25154	0.99972	6	8.81822
I3LHU9	ER membrane protein complex subunit 1 OS=Sus scrofa OX=9823 GN=EMC1 PE=1 SV=2 - [I3LHU9_PIG]	18.17	18	18	29	996	111.856	7.53271	0.96706	29	6.10443	0.9688	29	13.6808	0.99115	29	9.27664	1.08922	29	14.4777	0.953485	29	7.39203	0.984821	29	12.8168	1.08763	29	8.37635	1.05422	29	4.26609	0.984019	29	8.15608
A0A287BDW8	Uncharacterized protein OS=Sus scrofa OX=9823 GN=NEXN PE=1 SV=1 - [A0A287BDW8_PIG]	29.53	17	18	32	596	71.3019	5.12256	1.01044	30	3.87317	1.0091	30	7.89803	1.01257	30	9.25502	0.981217	30	11.3755	0.979753	30	6.02326	1.04754	30	5.75402	0.96677	30	9.55267	1.01787	30	4.67068	0.938482	30	8.93701
A0A287BEH6	PDZ and LIM domain 7 OS=Sus scrofa OX=9823 GN=PDLIM7 PE=1 SV=1 - [A0A287BEH6_PIG]	28.54	14	14	38	515	55.2522	8.30908	1.02675	38	7.44524	1.01036	38	10.064	1.03623	38	6.97223	1.00168	38	15.1541	0.964371	38	5.70053	0.991522	38	8.31088	0.982903	38	9.67256	0.994359	38	5.11745	0.952247	38	9.63962
A0A287A5V5	THO complex 2 OS=Sus scrofa OX=9823 GN=THOC2 PE=1 SV=1 - [A0A287A5V5_PIG]	16.63	26	26	39	1563	179.193	8.32373	0.988447	39	5.70232	0.992057	39	9.75047	0.971109	39	5.85512	1.04576	39	9.81315	1.01053	39	6.23444	1.02588	39	5.65209	0.964181	39	9.71225	1.00482	39	7.7773	0.955946	39	6.87992
A0A287A229	EH domain containing 1 OS=Sus scrofa OX=9823 GN=EHD1 PE=1 SV=1 - [A0A287A229_PIG]	31.84	10	16	38	534	60.5317	6.91748	0.948061	17	3.36395	0.994888	17	8.6123	0.979254	17	9.79357	0.885186	17	12.8791	1.11412	17	8.37117	1.00226	17	5.88152	0.995482	17	8.59362	1.0215	17	6.0285	1.03774	17	6.41938
F1SL73	Stromal antigen 1 OS=Sus scrofa OX=9823 GN=STAG1 PE=4 SV=3 - [F1SL73_PIG]	13.57	12	18	28	1231	141.371	5.5415	0.961387	15	6.77155	1.07118	15	10.4338	0.990759	15	7.42356	0.982457	15	15.6802	1.01647	15	7.73894	1.03656	15	5.48512	0.954172	15	6.4692	0.996428	15	4.33948	0.964927	15	6.3851
F1SJG9	Pumilio RNA binding family member 3 OS=Sus scrofa OX=9823 GN=PUM3 PE=4 SV=3 - [F1SJG9_PIG]	34.72	26	26	56	648	73.3621	9.64209	1.03013	56	5.82839	0.996197	56	7.45044	1.08286	56	5.3086	1.01479	56	12.3331	0.964002	56	6.49331	0.969757	56	8.75377	1.01178	56	9.31335	1.00244	56	5.03042	0.91411	56	10.1469
A0A287B8R2	Nuclear distribution C, dynein complex regulator OS=Sus scrofa OX=9823 GN=NUDC PE=1 SV=1 - [A0A287B8R2_PIG]	36.19	16	17	39	409	46.6764	6.58057	0.956064	36	4.23816	1.00635	36	12.8146	0.956342	36	6.98112	0.906035	36	12.364	1.19191	36	7.1924	1.02878	36	5.81941	0.929848	36	8.28496	0.902121	36	6.96144	1.15834	36	10.9591
A0A287BJ88	Transcription factor BTF3 OS=Sus scrofa OX=9823 GN=BTF3 PE=1 SV=1 - [A0A287BJ88_PIG]	66.67	7	9	22	162	17.6882	7.50342	0.99878	17	6.3928	1.00676	17	12.9606	0.942172	17	14.4302	0.915425	17	35.0233	1.1187	17	16.7508	1.08053	17	10.813	0.963228	17	20.6119	0.946998	17	4.32803	1.0223	17	9.25537
P83686	NADH-cytochrome b5 reductase 3 (Fragment) OS=Sus scrofa OX=9823 GN=CYB5R3 PE=1 SV=1 - [NB5R3_PIG]	53.68	11	11	32	272	30.8109	7.00537	0.996921	32	4.59103	0.967177	32	6.60299	0.994786	32	8.61481	1.07307	32	13.8033	0.946874	32	7.49275	0.999187	32	10.7672	1.07986	32	8.4129	1.02891	32	6.68454	1.00726	32	10.5309
Q4TTV6	DNA (cytosine-5)-methyltransferase OS=Sus scrofa OX=9823 GN=Dnmt1 PE=2 SV=1 - [Q4TTV6_PIG]	17.58	1	27	43	1610	182.275	7.47412	1.10825	1		1.19537	1		1.07274	1		0.84027	1		0.96702	1		0.897762	1		1.06586	1		0.816068	1		1.03175	1
I6L631	Pre-mRNA-splicing factor SPF27 OS=Sus scrofa OX=9823 GN=BCAS2 PE=1 SV=1 - [I6L631_PIG]	44.44	8	8	18	225	26.104	5.65576	0.995571	18	8.88034	1.03316	18	8.7419	1.00047	18	5.42259	0.945268	18	17.256	1.03754	18	10.5643	0.980304	18	4.73936	1.0396	18	15.3434	0.976767	18	5.05905	1.00233	18	11.5667
A0A287BQU0	Cleavage stimulation factor subunit 3 OS=Sus scrofa OX=9823 GN=CSTF3 PE=1 SV=1 - [A0A287BQU0_PIG]	30.21	19	19	33	715	82.6406	8.11865	1.04865	33	5.61822	1.01712	33	11.1899	1.07331	33	10.6321	0.972864	33	11.2482	0.952492	33	7.88547	0.911162	33	8.32484	0.971508	33	10.9552	1.00179	33	5.06154	0.954598	33	13.3096
F2Z501	Uncharacterized protein OS=Sus scrofa OX=9823 PE=1 SV=2 - [F2Z501_PIG]	34.03	7	7	32	191	21.6607	5.42725	0.938421	32	7.03572	0.966101	32	11.9265	0.927847	32	11.4093	1.07996	32	11.4156	0.972656	32	9.54337	1.0182	32	15.6817	1.00871	32	17.7477	1.0461	32	5.74718	0.982456	32	7.51959
I3LQS7	Ribosomal RNA processing 9, U3 small nucleolar RNA binding protein OS=Sus scrofa OX=9823 GN=RRP9 PE=4 SV=2 - [I3LQS7_PIG]	30.95	16	16	39	475	51.9656	7.73779	1.04064	39	9.25842	1.01716	39	5.93745	1.01214	39	7.1486	1.01166	39	15.8007	0.98191	39	6.45032	1.01651	39	10.391	0.980845	39	13.3455	0.978058	39	4.81715	0.936938	39	10.0374
A0A287A0J5	Chromodomain helicase DNA binding protein 3 OS=Sus scrofa OX=9823 GN=CHD3 PE=1 SV=1 - [A0A287A0J5_PIG]	10.27	6	20	38	1919	218.024	7.35693	1.04922	8	2.82821	0.982552	8	11.0182	1.09011	8	3.93921	1.00379	8	12.5801	0.980211	8	7.5033	0.950364	8	8.17281	1.01372	8	14.6174	1.04637	8	2.93402	0.95977	8	9.13192
M3VH55	SWI/SNF related, matrix associated, actin dependent regulator of chromatin, subfamily d, member 2 OS=Sus scrofa OX=9823 GN=SMARCD2 2802 PE=2 SV=1 - [M3VH55_PIG]	24.86	12	13	26	531	58.8726	9.64209	0.996719	21	7.18901	1.05467	21	9.66541	1.01044	21	9.98258	1.01382	21	9.18106	0.970462	21	9.9861	0.981266	21	7.65477	1.0094	21	11.1304	1.02048	21	4.527	1.0026	21	9.76423
F1S435	Exosome component 6 OS=Sus scrofa OX=9823 GN=EXOSC6 PE=1 SV=3 - [F1S435_PIG]	34.93	9	9	18	272	28.2557	6.11279	0.989354	17	5.41196	1.00104	17	8.73302	1.02598	18	10.0119	0.947539	17	17.6547	1.05405	18	10.7965	1.01486	17	8.56209	0.969457	18	9.54103	0.984225	17	5.71752	1.03349	18	5.66775
A0A0B8S0B1	Adenylyl cyclase-associated protein OS=Sus scrofa domesticus OX=9825 GN=CAP1 PE=3 SV=1 - [A0A0B8S0B1_PIG]	47.79	19	19	45	475	51.3635	7.28369	0.918834	44	8.33409	0.98528	44	8.25462	0.92368	44	9.07585	0.957858	44	11.394	1.18186	44	9.8378	1.04613	44	6.65244	0.96117	44	8.34509	0.943719	44	7.99498	1.16347	44	11.3766
A0A287BSS1	Replication factor C subunit 2 OS=Sus scrofa OX=9823 GN=RFC2 PE=1 SV=1 - [A0A287BSS1_PIG]	47.38	14	14	23	325	35.5515	8.04541	1.0677	23	6.04618	1.02405	23	10.3307	0.985839	23	10.8391	0.979033	23	21.791	0.998785	23	11.3605	0.954717	23	10.8806	1.05591	23	9.92399	0.994149	23	8.00757	0.978256	23	15.088
I3LQP2	Pleckstrin homology like domain family B member 2 OS=Sus scrofa OX=9823 GN=PHLDB2 PE=4 SV=2 - [I3LQP2_PIG]	17.43	22	22	34	1239	139.967	8.00146	1.08509	34	7.50738	1.11013	34	11.5237	1.09831	34	9.88252	0.826959	34	7.99516	0.967337	34	5.67129	0.951411	34	7.77919	0.945647	34	13.2975	0.957759	34	7.74636	0.903536	34	9.16159
A0A287AXL5	Transportin 3 OS=Sus scrofa OX=9823 GN=TNPO3 PE=1 SV=1 - [A0A287AXL5_PIG]	21.13	16	16	29	923	104.184	5.56689	1.06296	29	10.0941	1.05617	29	11.0559	1.09793	29	7.2403	0.889118	29	12.1689	1.00058	29	3.93319	0.913779	29	7.68664	1.01438	29	10.3832	0.938948	29	6.33124	1.01683	29	8.94634
A0A287BLN4	RAB3D, member RAS oncogene family OS=Sus scrofa OX=9823 GN=RAB3D PE=1 SV=1 - [A0A287BLN4_PIG]	37.07	4	6	24	205	22.9353	5.05908	0.965653	7	4.6385	0.961721	7	8.72944	0.960449	7	3.86475	0.941444	7	4.04243	1.02424	7	3.65673	1.07711	7	0.754382	1.02497	7	5.70109	1.02949	7	4.64636	0.993863	7	6.78876
A0A287BKE1	Uncharacterized protein OS=Sus scrofa OX=9823 GN=EIF4G2 PE=1 SV=1 - [A0A287BKE1_PIG]	22.72	22	22	36	911	102.85	7.56201	1.08121	36	7.31336	1.07253	36	7.54749	1.15477	36	11.5714	0.860446	36	14.2624	0.949248	36	5.40157	0.85571	36	13.9864	0.993478	36	6.33315	0.95892	36	6.53289	0.984139	36	7.45907
A0A287AD92	GrpE protein homolog OS=Sus scrofa OX=9823 GN=GRPEL1 PE=1 SV=1 - [A0A287AD92_PIG]	56.34	13	13	44	213	23.7975	7.03467	1.03477	44	4.7967	0.995996	44	8.15189	1.00166	44	6.90937	1.07546	44	12.5762	0.963493	44	8.01564	1.03362	44	8.91389	0.977434	44	11.6832	1.01333	43	6.89285	0.940238	44	10.0071
A0A287AXM3	N-acetylglucosamine-6-sulfatase OS=Sus scrofa OX=9823 GN=GNS PE=1 SV=1 - [A0A287AXM3_PIG]	20.77	8	8	18	496	55.6158	8.19189	1.02426	18	5.28406	0.990707	18	7.88565	1.01897	18	3.18652	0.998133	18	8.81819	0.990985	18	3.57946	1.04447	18	4.98873	0.89582	18	11.7628	1.01087	18	4.44496	0.944517	18	5.82219
Q767L0	ATP-binding cassette sub-family F member 1 OS=Sus scrofa OX=9823 GN=ABCF1 PE=3 SV=1 - [ABCF1_PIG]	18.46	13	14	27	807	91.5802	7.15186	0.980023	26	8.49142	1.00974	26	19.9096	0.947029	26	15.9543	0.95391	26	12.7934	1.0815	26	5.22374	1.08912	26	14.3291	1.00767	26	9.22709	0.968294	26	11.9464	1.03734	26	11.5069
A0A286ZU97	Uncharacterized protein OS=Sus scrofa OX=9823 GN=MTCH2 PE=1 SV=1 - [A0A286ZU97_PIG]	45.87	11	11	24	303	33.3818	8.07471	0.969331	24	6.57741	0.93601	24	13.8477	0.99881	24	9.70754	1.06393	24	18.1174	0.950026	24	10.0521	1.02024	24	14.5482	0.982937	24	20.2577	0.996476	24	6.6441	1.04262	24	8.58671
A0A0B8RTA7	RNA binding motif protein 25 OS=Sus scrofa domesticus OX=9825 GN=RBM25 PE=4 SV=1 - [A0A0B8RTA7_PIG]	29.89	24	24	52	843	100.124	6.31592	1.10311	52	8.22129	1.02983	52	10.5658	1.10435	52	10.5289	0.89979	52	18.5101	0.970781	52	6.96995	0.955074	52	11.6404	0.965741	52	15.3198	0.952588	52	6.83744	0.920437	52	10.1066
A0A287AZH1	Nucleosome assembly protein 1 like 4 OS=Sus scrofa OX=9823 GN=NAP1L4 PE=1 SV=1 - [A0A287AZH1_PIG]	27.73	9	10	26	375	42.5758	4.62744	0.753032	19	16.0904	0.799118	19	16.6448	0.689603	19	12.6842	1.16917	18	15.8819	1.38722	19	5.50395	1.28211	19	13.4576	0.896802	19	26.366	0.990424	19	10.4931	1.10956	19	10.8412
Q1G1K7	Isocitrate dehydrogenase [NAD] subunit, mitochondrial OS=Sus scrofa OX=9823 GN=IDH3B PE=1 SV=1 - [Q1G1K7_PIG]	37.14	1	13	31	385	42.3327	8.27979	1.05868	5	5.24069	0.846706	5	7.44465	1.04901	5	3.98026	1.04831	5	8.1564	0.899665	5	0.658456	1.03096	5	9.79933	1.0328	5	5.47413	0.98982	5	7.26497	0.925317	5	15.4927
F1S1X3	Asparaginyl-tRNA synthetase OS=Sus scrofa OX=9823 GN=NARS PE=1 SV=3 - [F1S1X3_PIG]	35.78	18	19	37	559	64.3572	6.43018	0.955102	36	6.67419	0.937862	36	8.96444	0.992546	36	7.22464	0.962961	35	16.1901	1.11505	36	12.2503	1.03691	36	9.57831	1.00701	36	10.7088	0.98334	36	8.44658	1.0829	36	5.72698
A0A287BRE0	Phenylalanyl-tRNA synthetase alpha subunit OS=Sus scrofa OX=9823 GN=FARSA PE=1 SV=1 - [A0A287BRE0_PIG]	32.37	14	14	27	482	54.4201	8.11865	0.970755	27	4.45592	0.962142	27	8.71407	0.971676	27	6.76755	1.03426	27	12.6831	1.06844	27	6.16461	0.993817	27	7.85223	1.04207	27	9.82469	1.02386	27	6.28143	1.03393	27	4.71582
F1SP18	Threonyl-tRNA synthetase OS=Sus scrofa OX=9823 GN=TARS PE=1 SV=3 - [F1SP18_PIG]	24.4	14	15	32	664	76.9148	6.88818	0.939912	30	4.02273	0.977136	30	6.96973	0.922563	30	4.49757	0.918962	30	10.4798	1.18077	30	6.38904	1.03158	30	4.70952	0.979021	30	8.49158	0.92708	30	6.19741	1.18585	30	9.0881
A0A287BSF2	RNA-binding protein 8A OS=Sus scrofa OX=9823 GN=RBM8A PE=1 SV=1 - [A0A287BSF2_PIG]	47.31	6	6	27	167	19.1137	8.92432	1.02175	27	8.65094	1.01388	27	8.41747	0.995951	27	7.32734	0.962699	26	9.81656	1.00518	27	5.86529	1.01547	27	5.10172	0.992939	27	8.66906	0.999548	27	5.77632	0.983051	27	7.3732
A0A287BJ42	Protein phosphatase, Mg2+/Mn2+ dependent 1G OS=Sus scrofa OX=9823 GN=PPM1G PE=1 SV=1 - [A0A287BJ42_PIG]	25.32	10	10	22	545	58.9445	4.36084	1.02857	22	9.08092	1.01955	22	6.1992	1.00756	22	4.01642	0.828536	22	17.1372	1.13247	22	5.23047	0.959235	22	7.41873	1.01565	22	7.96933	0.953628	22	3.93604	1.08393	22	9.21803
I3LJ79	ATP binding cassette subfamily D member 3 OS=Sus scrofa OX=9823 GN=ABCD3 PE=1 SV=2 - [I3LJ79_PIG]	24.07	14	15	31	648	74.5298	9.17334	1.00371	29	5.42741	0.976648	30	8.41447	0.97983	30	5.49122	1.08139	30	14.4484	0.964922	30	6.52758	1.00556	30	10.32	1.04465	30	12.512	1.03269	30	5.08534	0.981747	30	11.8437
F1RPY1	Atlastin GTPase 3 OS=Sus scrofa OX=9823 GN=ATL3 PE=1 SV=3 - [F1RPY1_PIG]	27.73	13	13	35	541	60.4074	5.73193	1.0204	35	4.97008	0.969771	35	6.21785	1.018	35	4.93163	1.04846	35	12.879	0.954395	35	6.83797	0.993202	35	10.5867	1.01796	35	12.3302	1.02577	35	5.40987	0.949454	35	8.15728
F1RTH6	Uncharacterized protein OS=Sus scrofa OX=9823 GN=UTP14A PE=4 SV=1 - [F1RTH6_PIG]	23.93	17	17	26	773	87.5648	8.90967	1.11162	26	7.97307	1.18959	26	13.0343	1.08871	26	12.1091	0.918734	26	22.5184	0.895087	26	13.7977	0.952565	26	9.46731	0.841154	26	18.0161	0.959503	26	5.63319	0.903297	26	11.326
A0A286ZX63	G protein-coupled receptor class C group 5 member C OS=Sus scrofa OX=9823 GN=GPRC5C PE=1 SV=1 - [A0A286ZX63_PIG]	16.82	6	6	19	434	46.9031	7.60596	1.02704	18	8.1657	1.00408	18	5.30064	1.02735	19	3.77008	1.03799	18	9.59668	0.966313	19	6.31096	0.977224	18	7.22414	1.01554	19	10.5313	0.999086	18	4.15083	0.954537	19	11.5249
A0A287ARV8	Mitochondrial ribosomal protein L12 OS=Sus scrofa OX=9823 GN=MRPL12 PE=1 SV=1 - [A0A287ARV8_PIG]	34.34	8	8	28	198	21.2236	9.17334	1.03083	28	5.85317	1.00804	28	8.30884	0.971704	28	5.42028	1.11957	28	13.2759	0.93452	28	8.00607	0.981299	28	14.6803	1.03806	28	15.954	1.01904	28	4.58757	0.899956	28	10.4495
A0A287A5V7	Amyloid beta precursor like protein 2 OS=Sus scrofa OX=9823 GN=APLP2 PE=1 SV=1 - [A0A287A5V7_PIG]	25.45	15	16	33	770	87.4976	4.80518	1.04487	32	8.2201	1.01575	32	8.92289	1.05928	32	5.73675	0.966027	32	11.6282	0.9424	32	7.00041	0.963612	32	6.93362	0.98339	32	12.8384	0.961599	32	5.79528	0.96754	32	10.5343
A0A287BFE6	Ras-related protein Rab-35 OS=Sus scrofa OX=9823 GN=RAB35 PE=1 SV=1 - [A0A287BFE6_PIG]	35.32	4	7	33	201	23.0108	8.29443	0.980161	12	6.05335	1.05618	13	14.0422	0.977657	12	10.2898	1.07593	13	15.2613	0.97645	12	8.22565	1.02425	13	9.57695	0.959598	12	6.62989	1.0277	13	6.23662	0.979344	12	7.86398
A0A287A8G0	DNA (cytosine-5)-methyltransferase OS=Sus scrofa OX=9823 GN=DNMT1 PE=3 SV=1 - [A0A287A8G0_PIG]	19.15	2	28	44	1603	181.84	7.59131	1.03771	2	16.3078	1.0433	2	25.144	0.998488	2	1.24566	1.05185	2	26.3023	0.93004	2	0.150148	0.859581	2	5.12043	1.13531	2	4.31494	1.082	2	8.29208	0.899428	2	22.0155
I3LTQ6	Sideroflexin OS=Sus scrofa OX=9823 GN=SFXN3 PE=1 SV=2 - [I3LTQ6_PIG]	38.94	11	12	22	321	35.4235	9.37842	1.00547	18	6.50538	0.983878	18	8.0131	0.994891	18	8.33089	1.06276	18	16.618	0.962667	18	11.531	0.965972	18	10.4046	1.05025	18	12.6029	1.03834	18	9.56742	0.935722	18	8.09546
F1RVN1	NADH dehydrogenase [ubiquinone] flavoprotein 1, mitochondrial OS=Sus scrofa OX=9823 GN=NDUFV1 PE=1 SV=1 - [F1RVN1_PIG]	36.85	14	14	27	464	50.5377	8.07471	1.02893	26	4.64018	0.991917	26	5.5192	0.995692	27	7.88007	1.05516	26	10.5502	0.971903	27	7.47473	0.999031	26	5.94395	1.05112	27	13.5889	1.00488	26	5.61613	0.965387	27	7.19364
F1RT53	Tyrosine-protein kinase OS=Sus scrofa OX=9823 GN=LYN PE=1 SV=3 - [F1RT53_PIG]	30.86	12	14	31	512	58.6978	7.34229	1.00165	25	5.91243	0.991126	25	10.4212	1.006	25	7.37335	1.02063	25	11.5177	1.00029	25	5.40882	1.00962	25	9.12636	1.02111	25	11.4368	1.00983	25	4.74438	0.94698	25	9.85451
F1RM40	Symplekin OS=Sus scrofa OX=9823 GN=SYMPK PE=1 SV=3 - [F1RM40_PIG]	25.49	27	27	39	1271	140.815	6.01123	1.01233	39	6.22761	0.966518	39	12.2136	1.04422	39	8.32013	1.05907	39	14.2613	0.968198	39	8.23535	0.978849	39	9.21907	1.01012	39	15.9691	1.03899	39	9.07845	0.9698	39	9.13809
F1RR69	Protein SET OS=Sus scrofa OX=9823 GN=SET PE=1 SV=2 - [F1RR69_PIG]	23.26	5	5	24	258	29.9731	4.41162	1.06196	23	4.08477	1.06147	23	6.37267	1.01933	23	7.10359	0.728169	23	18.0773	1.06684	23	5.23202	0.944783	24	10.4723	1.02279	23	9.31054	0.981741	24	6.20512	1.09262	23	4.38727
I3LIM8	alpha-1,2-Mannosidase OS=Sus scrofa OX=9823 PE=3 SV=2 - [I3LIM8_PIG]	21.11	12	12	21	540	60.7427	6.84424	1.00407	21	5.64942	1.02404	21	7.87208	1.00758	21	8.63456	1.03546	20	14.5178	0.982348	21	12.1337	1.01427	21	10.4554	0.987656	21	14.127	1.02694	21	7.36862	0.914329	21	8.71204
A0A286ZL65	Ribosomal protein L15 OS=Sus scrofa OX=9823 GN=RPL15 PE=1 SV=1 - [A0A286ZL65_PIG]	55.39	12	13	44	204	24.1311	11.6196	0.983159	43	7.5561	0.861406	42	12.0587	1.07943	43	11.0043	1.18637	42	10.8521	0.959163	42	8.74803	0.921731	43	15.2753	1.11116	42	16.502	1.02822	43	4.76427	1.03096	42	9.0381
I3LU08	Mitochondrial ribosomal protein S9 OS=Sus scrofa OX=9823 GN=MRPS9 PE=1 SV=2 - [I3LU08_PIG]	47.1	17	17	32	397	45.5015	9.30518	1.00402	32	6.90322	0.986422	32	8.9666	1.0026	32	6.03113	1.03616	32	16.3465	0.980702	32	8.80391	0.996645	32	9.29978	1.00259	32	8.633	1.028	32	4.91342	0.959747	32	11.5555
A0A286ZYM6	ATP synthase, H+ transporting, mitochondrial Fo complex subunit B1 OS=Sus scrofa OX=9823 GN=ATP5F1 PE=1 SV=1 - [A0A286ZYM6_PIG]	24.61	9	9	38	256	28.6086	9.46631	1.02256	38	6.31016	0.965115	38	6.36571	1.01123	38	4.56282	1.08511	38	11.6194	0.94104	38	5.69412	0.984785	38	10.302	1.04973	38	9.85657	1.03233	38	5.29593	0.93865	38	7.85429
F2Z5Q2	Uncharacterized protein OS=Sus scrofa OX=9823 GN=RPL24 PE=1 SV=3 - [F2Z5Q2_PIG]	45.22	10	10	38	157	17.7679	11.2534	1.03719	38	4.98644	0.905092	38	9.37648	1.02997	38	6.54181	1.13767	38	8.0371	0.986636	38	7.64563	0.987969	38	9.67607	0.999186	38	11.1377	1.00433	38	6.90724	0.96725	38	6.64245
I3LUR5	Acyl-CoA dehydrogenase family member 9 OS=Sus scrofa OX=9823 GN=ACAD9 PE=1 SV=2 - [I3LUR5_PIG]	30.92	16	17	32	621	68.6013	7.92822	0.994357	31	3.01943	0.948009	31	9.25497	1.00714	31	5.96813	1.09137	31	10.1976	0.956104	31	5.0066	1.01918	31	10.5142	1.03262	31	8.77017	1.05298	31	4.03643	0.968635	31	11.2099
K7GPM1	Integrin subunit alpha V OS=Sus scrofa OX=9823 GN=ITGAV PE=1 SV=2 - [K7GPM1_PIG]	22.01	19	19	32	977	108.419	5.66846	0.96757	31	5.50196	0.936302	31	8.956	1.00295	32	8.13413	1.01734	31	7.6482	1.00197	32	6.30247	1.03894	31	11.7152	1.04385	32	10.9098	1.01997	31	6.64086	1.02112	32	6.26672
F1SK95	Oxygen-dependent coproporphyrinogen-III oxidase, mitochondrial OS=Sus scrofa OX=9823 GN=CPOX PE=1 SV=2 - [F1SK95_PIG]	39.68	15	15	31	441	49.1264	8.06006	1.00849	31	5.98233	0.982715	31	7.59243	1.03865	31	4.93167	0.916726	31	10.3979	1.05894	31	6.06019	0.98683	31	9.14338	1.0155	31	11.6591	0.983323	31	7.68957	1.00178	31	6.97805
F1RGA9	Coronin OS=Sus scrofa OX=9823 GN=CORO1C PE=1 SV=3 - [F1RGA9_PIG]	31.43	19	19	36	474	53.201	6.93213	1.05367	35	6.34226	0.989852	35	9.48758	1.00788	35	9.94974	1.09785	35	10.5242	0.972086	35	6.9672	0.970336	35	7.08378	0.960067	35	12.9383	0.982439	35	6.51925	0.927818	35	6.69582
A0A287BBS8	Insulin degrading enzyme OS=Sus scrofa OX=9823 GN=IDE PE=1 SV=1 - [A0A287BBS8_PIG]	20.8	19	19	30	1019	117.917	6.85889	0.912283	30	5.83284	0.94226	30	10.3567	0.920717	30	7.84761	0.977995	30	14.8344	1.10941	30	9.94131	1.08884	30	11.2927	1.01215	30	10.7995	1.00946	30	5.78932	1.09781	30	9.16258
F1S8E9	Nicalin OS=Sus scrofa OX=9823 GN=NCLN PE=1 SV=1 - [F1S8E9_PIG]	21.71	13	13	27	562	63.0565	6.49365	1.02444	26	5.82802	1.03221	27	9.16937	0.997497	26	9.35497	1.11242	27	9.67379	0.943839	26	8.04957	0.990983	27	7.03384	1.0297	26	10.9971	0.988252	27	4.95342	0.960108	26	7.38962
F1SPN1	Peptidylprolyl isomerase OS=Sus scrofa OX=9823 GN=FKBP11 PE=1 SV=2 - [F1SPN1_PIG]	20.26	4	4	14	232	25.5639	9.14404	1.0625	14	5.44689	1.00137	14	5.78817	1.02004	14	3.30815	1.10583	14	6.86667	0.901417	14	3.66852	1.00259	14	7.05057	1.02626	14	8.9025	1.05367	14	4.20745	0.871566	14	13.5531
A0A287AP63	Pre-mRNA processing factor 3 OS=Sus scrofa OX=9823 GN=PRPF3 PE=1 SV=1 - [A0A287AP63_PIG]	24.16	15	15	29	683	77.4809	9.49561	1.0606	29	7.85891	1.07057	29	9.27797	1.04824	29	5.48462	0.945362	29	12.1821	0.977441	29	6.23957	0.982836	29	9.13545	0.970583	29	9.79485	0.958947	29	6.47298	0.932361	29	7.51587
Q29201	40S ribosomal protein S16 OS=Sus scrofa OX=9823 GN=RPS16 PE=1 SV=4 - [RS16_PIG]	58.9	12	12	46	146	16.435	10.2134	0.984194	46	7.40741	0.847439	46	22.5664	1.10042	46	13.8955	1.20169	46	16.8711	0.929397	46	17.4873	0.896237	46	23.4866	1.09064	46	19.4511	0.976999	46	6.65715	0.956992	46	10.5341
F1RFA3	RNA binding protein with serine rich domain 1 OS=Sus scrofa OX=9823 GN=RNPS1 PE=1 SV=3 - [F1RFA3_PIG]	36.39	9	9	22	305	34.2017	11.8394	1.05968	22	6.58456	1.0438	22	20.7368	1.04167	22	7.77399	1.10967	22	16.6353	0.85894	22	13.3214	1.00332	22	6.2401	0.984613	22	11.1792	1.0108	22	5.34735	0.968016	22	10.027
A0A287ASQ1	EWS RNA binding protein 1 OS=Sus scrofa OX=9823 GN=EWSR1 PE=1 SV=1 - [A0A287ASQ1_PIG]	13.56	7	7	28	612	64.1286	8.98291	1.10773	28	13.1802	1.12619	28	12.7619	1.02872	28	9.58697	0.896189	28	6.02098	0.933935	28	5.53446	0.899329	28	11.9251	1.01298	28	9.95349	0.950092	28	9.9846	0.931346	28	14.5527
A0A287AJT7	Uncharacterized protein OS=Sus scrofa OX=9823 GN=RPL28 PE=1 SV=1 - [A0A287AJT7_PIG]	43.07	6	7	30	137	15.7206	11.9712	0.99406	28	7.24858	0.922563	28	15.3441	1.02384	28	10.9152	1.13027	28	7.48037	0.979549	28	6.40769	1.00079	28	15.0567	0.987902	28	13.9972	1.0182	28	6.81591	0.942957	28	7.9854
I3LAE8	Coiled-coil domain containing 47 OS=Sus scrofa OX=9823 GN=CCDC47 PE=1 SV=2 - [I3LAE8_PIG]	35.82	17	17	40	483	55.7773	4.86865	1.02376	39	5.58462	0.98812	39	8.34992	0.999976	39	6.1288	1.02318	39	11.7068	0.971007	39	7.75041	1.02235	39	8.24046	1.00309	39	11.2172	1.00495	39	5.33054	0.967488	39	10.0076
F1SN05	Eukaryotic translation initiation factor 3 subunit J OS=Sus scrofa OX=9823 GN=EIF3J PE=1 SV=2 - [F1SN05_PIG]	45.56	14	14	35	248	27.7291	5.09717	0.988079	35	4.69254	0.954055	35	9.74808	0.989652	35	8.57163	0.937304	34	12.4101	1.0707	35	7.07513	1.02117	35	9.7461	0.980934	35	12.3384	1.0096	35	5.16741	1.04751	35	9.9288
A0A1S6KJN4	LAMA protein 5 (Fragment) OS=Sus scrofa OX=9823 GN=LAMA5 PE=2 SV=1 - [A0A1S6KJN4_PIG]	43.67	1	9	18	245	27.1311	5.88428	1.05289	1		0.820994	1		1.07523	1		1.1937	1		0.874297	1		0.917921	1		1.1202	1		1.07737	1		0.948728	1
F1S3C7	AP-1 complex subunit gamma OS=Sus scrofa OX=9823 GN=AP1G1 PE=1 SV=3 - [F1S3C7_PIG]	14.6	11	12	23	822	91.3391	6.80029	0.919751	21	8.38538	0.888988	21	10.0372	0.969211	21	8.38366	1.09486	21	12.7188	1.04471	21	11.7436	1.04476	21	5.93343	1.01007	21	8.22018	0.991264	21	8.62172	1.01457	21	10.8955
I3L769	Prolyl 4-hydroxylase subunit alpha 2 OS=Sus scrofa OX=9823 GN=P4HA2 PE=4 SV=2 - [I3L769_PIG]	27.1	14	15	31	535	60.7335	5.88428	1.02293	30	6.26084	1.03554	30	9.19663	1.01598	30	7.61975	0.924167	30	12.1444	1.03215	30	5.55721	1.03044	30	7.99055	0.968195	30	10.8086	0.966357	30	5.97743	0.989345	30	9.65821
F1RKG8	Uncharacterized protein OS=Sus scrofa OX=9823 GN=PEBP1 PE=1 SV=1 - [F1RKG8_PIG]	63.64	9	9	26	187	20.9586	7.48877	0.955488	26	5.42756	0.999294	26	8.158	0.920985	26	5.97249	0.876731	26	14.3729	1.20132	26	7.94381	1.06169	26	5.26065	0.897914	26	9.38334	0.881911	26	10.9761	1.26465	26	11.8857
P49171	40S ribosomal protein S26 OS=Sus scrofa OX=9823 GN=RPS26 PE=1 SV=4 - [RS26_PIG]	55.65	6	6	26	115	13.0071	11.0044	1.00764	26	3.87778	0.942752	26	11.5272	1.00709	26	5.15035	1.07654	26	10.8013	0.942586	26	6.6614	0.954737	26	5.61146	1.08684	26	6.22065	1.00024	26	5.03605	1.07055	26	10.0781
F1S8R2	Pyrroline-5-carboxylate reductase OS=Sus scrofa OX=9823 GN=PYCR2 PE=3 SV=2 - [F1S8R2_PIG]	34.15	6	10	25	284	29.9928	7.81104	1.02752	16	8.497	0.94452	16	7.52495	0.988064	16	5.91986	1.00729	16	10.9187	0.94676	16	6.20045	1.01785	16	8.5616	1.01343	16	9.0829	0.996016	16	6.91044	0.990442	16	8.88829
F1SED0	Acyl-CoA dehydrogenase short/branched chain OS=Sus scrofa OX=9823 GN=ACADSB PE=1 SV=3 - [F1SED0_PIG]	38.81	9	9	17	371	40.6637	7.2251	0.985779	17	5.08963	0.894375	17	7.79521	0.985409	17	7.23969	1.07485	17	9.56535	0.941261	17	6.21653	0.957639	17	7.58917	1.19945	17	11.7014	1.05972	17	4.08459	1.009	17	10.1969
I3LEQ7	Serine/threonine kinase receptor associated protein OS=Sus scrofa OX=9823 GN=STRAP PE=1 SV=1 - [I3LEQ7_PIG]	40.57	11	11	25	350	38.478	5.12256	0.931611	25	5.64564	0.913765	25	6.08686	0.966758	25	7.96956	0.913173	25	9.44287	1.12104	25	4.32205	1.04521	25	8.90661	1.03277	25	7.28916	0.987246	25	4.75927	1.09227	25	4.04597
P19133	Ferritin light chain (Fragment) OS=Sus scrofa OX=9823 GN=FTL PE=1 SV=1 - [FRIL_PIG]	43.59	1	2	11	78	8.77857	6.25244	1.0236	5	1.40319	1.10696	5	1.29047	1.01521	5	5.10748	1.01534	5	3.45431	0.993813	5	3.92224	1.02418	5	3.30727	0.875506	5	9.50351	0.956339	5	6.24661	0.90629	5	4.52201
F1SB61	WT1 associated protein OS=Sus scrofa OX=9823 GN=WTAP PE=1 SV=1 - [F1SB61_PIG]	43.29	16	16	26	395	43.9586	5.24951	0.997957	26	6.27279	0.999231	26	12.0391	1.04695	26	4.65161	0.955157	26	10.6667	0.986077	26	6.38883	1.02723	26	8.20087	0.945643	26	12.0832	1.00229	26	5.98534	0.928175	26	13.652
F1S2Y5	Centromere protein F OS=Sus scrofa OX=9823 GN=CENPF PE=4 SV=3 - [F1S2Y5_PIG]	13.13	40	42	52	3046	348.592	5.08447	1.00222	50	4.47694	1.02887	50	9.03366	0.995422	50	6.21815	0.935151	50	8.11834	1.01263	50	6.28333	1.03494	50	6.21611	0.98742	50	7.26133	1.00333	50	5.28778	0.996315	50	4.69779
Q06AA0	SFRS6 OS=Sus scrofa OX=9823 GN=SRSF6 PE=1 SV=1 - [Q06AA0_PIG]	44.06	14	19	59	345	39.6965	11.5317	1.10495	38	6.94119	1.07841	38	8.37001	1.0566	38	6.7928	1.05488	38	9.09072	0.871083	38	8.27145	0.901456	38	11.1213	0.984686	38	9.56331	0.962834	38	5.82056	0.887313	38	10.323
A0A286ZYL7	ATP synthase, H+ transporting, mitochondrial F1 complex, delta subunit OS=Sus scrofa OX=9823 GN=ATP5D PE=1 SV=1 - [A0A286ZYL7_PIG]	13.69	2	2	13	168	17.4641	5.24951	1.01087	13	4.82426	1.07516	13	13.0063	0.906547	13	7.19778	1.07631	13	15.6444	0.93189	13	8.12807	1.10482	13	7.6455	1.00658	13	14.8139	1.05428	13	5.01971	0.899577	13	13.6493
K7GQW0	Insulin like growth factor 2 mRNA binding protein 2 OS=Sus scrofa OX=9823 GN=IGF2BP2 PE=1 SV=2 - [K7GQW0_PIG]	30.4	11	16	28	556	61.7473	8.25049	0.963106	18	4.96555	0.989085	18	7.3663	0.937501	18	7.09691	1.02992	18	12.0479	1.03431	18	8.30227	1.04902	18	8.88891	1.02791	18	16.675	1.02036	18	4.37735	1.01044	18	8.11863
Q75QW1	Epithelial cell adhesion molecule OS=Sus scrofa OX=9823 GN=TACSTD1 PE=2 SV=1 - [EPCAM_PIG]	23.57	9	9	23	314	34.8107	6.06201	1.06638	23	8.34428	0.981453	23	7.33074	1.06346	23	5.83493	0.940956	23	17.7956	0.97855	23	9.30833	1.00709	23	3.77965	0.930741	23	12.7027	0.970866	23	4.1427	0.923021	23	8.76106
F1SDE3	Uncharacterized protein OS=Sus scrofa OX=9823 GN=CENPV PE=1 SV=2 - [F1SDE3_PIG]	59.85	12	12	25	259	28.0692	9.89111	1.00678	25	6.23843	0.997447	25	11.4468	1.05117	25	7.82028	1.1478	25	7.58096	0.930536	25	10.0149	1.02096	25	10.2466	0.956122	25	10.4612	1.00863	25	6.49924	0.930815	25	11.6322
A0A287ABC6	Uncharacterized protein OS=Sus scrofa OX=9823 GN=CROT PE=4 SV=1 - [A0A287ABC6_PIG]	24.74	14	14	24	578	66.4154	7.62061	0.989242	23	6.39478	0.985031	23	15.5794	0.987242	24	11.4498	1.07583	23	9.49616	0.972047	24	12.3954	1.04118	23	9.10894	1.05108	24	13.7042	1.03463	23	7.49986	0.994375	24	12.5223
F1ST04	Cingulin OS=Sus scrofa OX=9823 GN=CGN PE=1 SV=1 - [F1ST04_PIG]	19.4	22	24	36	1196	135.927	5.46533	1.10657	33	6.3882	1.11995	33	8.19412	1.10848	33	10.7105	0.872753	33	17.0964	0.929412	33	8.88117	0.923126	33	9.08659	0.959657	33	13.2971	0.977874	33	7.36403	0.926566	33	6.88281
A0A287A365	G protein subunit beta 4 OS=Sus scrofa OX=9823 GN=GNB4 PE=1 SV=1 - [A0A287A365_PIG]	22.94	3	9	24	340	37.543	5.99854	1.00324	3	2.2482	0.972047	3	11.7107	0.941278	3	3.56976	1.22226	3	5.32934	0.939155	3	9.1747	0.96954	3	0.593523	1.06585	3	14.281	0.996526	3	11.6588	0.909991	3	4.79544
K7GNC6	MICOS complex subunit OS=Sus scrofa OX=9823 GN=APOOL PE=1 SV=1 - [K7GNC6_PIG]	48.51	12	12	23	268	29.3746	9.68604	1.01044	23	4.95477	0.954267	23	10.6651	1.02219	23	8.77847	1.14786	23	8.92735	0.926254	23	6.89233	0.994626	23	6.67287	1.04166	23	14.9575	1.05906	23	8.13623	0.973709	23	6.85406
A0A286ZWI2	Cleavage and polyadenylation specificity factor subunit 5 OS=Sus scrofa OX=9823 GN=NUDT21 PE=1 SV=1 - [A0A286ZWI2_PIG]	39.21	9	9	18	227	26.2397	8.80713	1.10593	18	9.02993	1.05996	18	17.2103	1.11706	18	15.5731	0.981567	18	20.138	0.889674	18	14.628	0.874521	18	15.1454	1.14908	18	20.5472	0.991355	18	5.49907	0.972001	18	11.8785
F1RQT7	Alanyl-tRNA synthetase 2, mitochondrial OS=Sus scrofa OX=9823 GN=AARS2 PE=1 SV=2 - [F1RQT7_PIG]	13.75	1	11	17	938	101.53	6.21436	0.986803	1		0.993553	1		0.967772	1		0.943206	1		1.0394	1		1.00257	1		1.0047	1		1.04761	1		1.07606	1
A0A287BKY7	SWI/SNF related, matrix associated, actin dependent regulator of chromatin, subfamily d, member 1 OS=Sus scrofa OX=9823 GN=SMARCD1 PE=4 SV=1 - [A0A287BKY7_PIG]	16.44	6	7	16	590	65.0667	9.71533	0.979803	11	10.8612	1.06326	11	8.4701	1.02203	11	4.29381	0.927799	11	13.2518	1.02745	11	7.56296	0.982688	11	8.75061	0.996554	11	13.1915	0.998244	11	3.38956	1.04068	11	14.5396
P61291	Proteasome activator complex subunit 3 OS=Sus scrofa OX=9823 GN=PSME3 PE=2 SV=1 - [PSME3_PIG]	39.76	11	11	32	254	29.4876	5.94775	1.00777	32	8.24996	1.04438	32	9.51571	1.0063	32	7.20462	0.868197	32	11.5935	1.02299	32	8.18352	0.905064	32	11.4083	1.12991	32	8.5696	0.999496	32	5.96456	1.10222	32	10.117
Q32YV9	Proteasome 26S subunit non-ATPase 4 OS=Sus scrofa OX=9823 GN=PSMD4 PE=2 SV=1 - [Q32YV9_PIG]	32.36	1	8	20	377	40.7382	4.79248	0.978408	2	8.51072	0.995572	2	0.370992	0.881203	2	4.95379	0.679904	2	27.9418	1.17054	2	6.58456	1.13088	2	0.730538	1.01902	2	0.697689	1.07388	2	1.92282	0.994707	2	5.20445
A0A286ZUS1	RAB8B, member RAS oncogene family OS=Sus scrofa OX=9823 GN=RAB8B PE=1 SV=1 - [A0A286ZUS1_PIG]	32.52	2	8	30	206	23.5471	8.83643	1.10709	2	2.0429	1.05459	2	13.9061	1.02971	2	10.8102	1.09798	2	15.2205	0.899765	2	20.0662	0.927254	2	18.4913	1.02659	2	27.3052	0.886072	2	1.72102	0.933446	2	9.50979
F1SFR0	Aladin WD repeat nucleoporin OS=Sus scrofa OX=9823 GN=AAAS PE=1 SV=3 - [F1SFR0_PIG]	29.85	13	13	19	546	59.6403	7.37158	1.03621	19	7.55674	0.942999	19	11.9473	1.02789	19	5.85617	1.10055	19	13.6595	0.937221	19	10.3911	0.95309	19	7.04609	1.06461	19	10.1962	1.03702	19	8.50171	0.963985	19	7.85526
A0A287BJL8	Procollagen-lysine,2-oxoglutarate 5-dioxygenase 2 OS=Sus scrofa OX=9823 GN=PLOD2 PE=1 SV=1 - [A0A287BJL8_PIG]	23.82	16	16	33	739	85.095	6.68311	0.939409	33	8.45816	1.01592	33	9.89552	0.894623	33	10.5938	1.01935	32	12.6674	1.028	33	5.95875	1.01772	33	11.4376	1.11535	33	10.3942	1.05979	33	3.69881	1.0563	33	7.44128
A0A287APE0	Ribosomal RNA processing 1 OS=Sus scrofa OX=9823 GN=RRP1 PE=4 SV=1 - [A0A287APE0_PIG]	29.31	11	11	21	447	51.5094	6.82959	0.975121	21	6.74632	1.11167	21	14.2676	0.945783	21	10.2542	0.95691	21	12.2036	1.01444	21	11.0018	1.04727	21	8.72704	0.946431	21	15.8831	1.03454	21	6.31626	0.97871	21	9.67785
A4GUH6	Adipocyte membrane protein (Fragment) OS=Sus scrofa OX=9823 PE=2 SV=1 - [A4GUH6_PIG]	13.81	1	7	17	543	61.6197	6.20166	1.01156	1		1.0043	1		0.91786	1		1.13475	1		0.996561	1		0.936852	1		1.09042	1		1.02795	1		0.991906	1
A0A287AY01	Mitochondrial ribosomal protein S26 OS=Sus scrofa OX=9823 GN=MRPS26 PE=1 SV=1 - [A0A287AY01_PIG]	55.12	11	11	29	205	23.5825	9.90576	1.03083	29	6.10833	1.04159	29	10.7443	0.976007	29	8.85702	0.982623	29	12.0797	0.986178	29	6.13631	1.05397	29	5.03692	0.985434	29	9.33114	0.982676	29	6.51119	0.955208	29	5.62394
F1SJV8	RNA exonuclease 2 OS=Sus scrofa OX=9823 GN=REXO2 PE=1 SV=3 - [F1SJV8_PIG]	31.22	6	6	16	237	26.8836	7.43018	0.961666	16	6.33436	1.01663	16	8.81166	0.96284	16	8.01154	0.944361	16	10.9715	1.08907	16	4.39552	1.06689	16	6.35572	0.951396	16	10.9947	0.996835	16	7.71768	1.03827	16	9.41829
B5APU7	Arp2/3 complex 34 kDa subunit OS=Sus scrofa OX=9823 PE=2 SV=1 - [B5APU7_PIG]	41.67	13	13	40	300	34.2575	7.35693	1.02618	40	4.74309	1.0484	40	12.648	1.04605	40	9.25643	0.973896	40	10.8883	1.06018	40	6.68212	0.971651	40	9.66458	0.943434	40	12.4859	0.895064	40	6.1861	1.01846	40	9.45593
F1SEG4	WD repeat domain 43 OS=Sus scrofa OX=9823 GN=WDR43 PE=1 SV=3 - [F1SEG4_PIG]	26.73	17	17	32	681	75.5709	5.40186	1.03791	32	6.62119	0.985427	32	10.6169	1.05624	32	8.50573	1.0938	32	11.5837	0.949846	32	7.2747	1.00538	32	10.7661	0.957103	32	16.0782	0.983611	32	4.81727	0.920896	32	16.4093
F1SHI5	Bromodomain adjacent to zinc finger domain 1A OS=Sus scrofa OX=9823 GN=BAZ1A PE=4 SV=2 - [F1SHI5_PIG]	17.08	26	26	33	1557	178.707	6.354	1.02935	32	6.7609	1.00962	33	12.3412	0.997165	33	10.0884	0.990523	33	21.1834	0.99837	33	6.92239	1.02572	32	12.297	0.9562	33	10.1681	0.987235	32	6.50018	0.97429	33	7.4379
A0A286ZVR9	EPS8 like 2 OS=Sus scrofa OX=9823 GN=EPS8L2 PE=1 SV=1 - [A0A286ZVR9_PIG]	22.31	14	14	26	668	75.4172	6.99072	0.992535	26	7.88247	1.05079	26	7.49711	0.970934	26	6.1157	0.978447	26	12.8993	1.10161	26	7.07722	1.0016	26	6.08826	0.888088	26	6.36888	0.93957	26	7.68813	1.10607	26	9.49467
F1SU59	Annexin OS=Sus scrofa OX=9823 GN=ANXA7 PE=1 SV=3 - [F1SU59_PIG]	26.09	11	11	20	460	49.5102	6.34131	0.927975	20	5.81692	1.0035	20	9.96483	0.95218	20	9.32015	0.900616	20	9.85786	1.15635	20	6.74515	0.980405	20	7.50377	0.996181	20	7.10792	0.958179	20	8.04917	1.13508	20	10.4281
I3LGD1	Uncharacterized protein OS=Sus scrofa OX=9823 GN=UTP3 PE=4 SV=1 - [I3LGD1_PIG]	28.48	13	13	27	474	54.2379	5.56689	1.03146	27	7.95433	1.02676	27	11.1694	1.0753	27	6.55203	0.913835	27	8.28901	0.989513	27	5.95994	1.01592	27	7.6728	0.964866	27	13.2195	0.953512	26	8.04366	0.893609	27	11.0152
P13618	ATP synthase-coupling factor 6, mitochondrial OS=Sus scrofa OX=9823 GN=ATP5J PE=1 SV=1 - [ATP5J_PIG]	69.74	6	6	17	76	8.92447	5.51611	1.01446	17	7.96643	1.03863	17	9.60396	1.01725	17	9.35414	1.0202	17	8.47569	0.941481	17	10.3184	1.1028	17	12.3259	0.912822	17	12.7923	0.987292	17	7.8599	0.94889	17	7.2334
Q06A95	ROD1 OS=Sus scrofa OX=9823 PE=2 SV=1 - [Q06A95_PIG]	22.56	6	8	23	523	56.4763	9.20264	1.03341	9	3.84939	1.01942	9	5.51258	1.02086	9	8.27098	1.00978	9	16.6718	0.952425	9	6.88917	0.935609	9	2.49449	1.04831	9	5.74886	0.972625	9	8.29718	0.998438	9	9.91231
I3LF70	Uncharacterized protein OS=Sus scrofa OX=9823 GN=MKI67 PE=1 SV=2 - [I3LF70_PIG]	13.06	24	24	37	3209	345.163	9.94971	1.06898	37	8.18035	1.11713	37	14.623	1.05428	37	9.52477	0.969681	37	14.269	0.959149	37	8.01056	0.97586	37	7.9968	0.913434	37	10.6153	0.93246	37	8.40345	0.943484	37	13.7653
F1SSL4	ATP binding cassette subfamily F member 2 OS=Sus scrofa OX=9823 GN=ABCF2 PE=1 SV=3 - [F1SSL4_PIG]	28.64	19	19	32	625	71.3897	7.23975	0.937591	32	5.98465	0.919737	32	9.14866	0.954262	32	7.30215	1.08756	32	11.7343	1.04733	32	4.7264	1.06762	32	9.77965	1.01199	32	12.0836	1.01607	32	4.87352	1.04527	32	5.01251
A0A287AVJ1	Protein MAK16 homolog OS=Sus scrofa OX=9823 GN=MAK16 PE=3 SV=1 - [A0A287AVJ1_PIG]	24.92	6	6	17	297	35.1637	5.5415	1.02136	17	6.29657	1.04355	17	9.55231	1.02186	17	4.84123	1.02181	16	9.86174	0.97016	17	7.5226	1.01234	17	12.9834	0.970807	17	14.0272	1.03468	17	5.08196	0.974851	17	12.0224
I3LU51	Heterogeneous nuclear ribonucleoprotein U like 1 OS=Sus scrofa OX=9823 GN=HNRNPUL1 PE=1 SV=2 - [I3LU51_PIG]	20.75	16	16	27	829	92.9751	6.771	1.08977	27	7.79715	1.06522	27	5.72925	1.07531	27	3.42472	0.950635	27	11.8759	0.941755	27	5.10294	0.903942	27	10.7962	1.0081	27	12.416	0.995856	27	4.62581	0.95405	27	9.47047
F1RSY4	Sphingomyelin phosphodiesterase 2 OS=Sus scrofa OX=9823 GN=SMPD2 PE=1 SV=2 - [F1RSY4_PIG]	26.24	9	9	16	423	47.5424	6.97607	0.977046	16	9.04871	1.00255	16	10.1476	0.965657	16	14.6955	1.0108	16	14.014	1.0161	16	9.45846	1.05639	16	10.7053	1.01793	16	11.2027	0.996387	16	6.45481	1.04628	16	8.70966
F1RUG1	G protein nucleolar 3 like OS=Sus scrofa OX=9823 GN=GNL3L PE=4 SV=2 - [F1RUG1_PIG]	25.79	12	14	23	539	60.838	7.86963	1.00847	19	5.12665	0.936332	19	7.7897	1.00732	19	4.26681	1.08373	19	10.4381	1.00232	19	4.17648	0.966012	19	9.72103	1.02497	19	10.4182	1.00532	19	4.00312	0.999372	19	8.61681
Q9MYT8	ATP synthase subunit e, mitochondrial OS=Sus scrofa OX=9823 GN=ATP5I PE=3 SV=4 - [ATP5I_PIG]	61.97	7	7	21	71	8.22649	9.30518	1.0301	21	5.97297	0.973552	21	10.2391	1.0338	21	5.34508	1.05626	21	16.659	0.936316	21	5.85812	0.947774	21	5.90182	1.06597	21	3.62056	1.05658	21	1.32259	0.95581	21	9.32935
F1RUK8	Rab GDP dissociation inhibitor OS=Sus scrofa OX=9823 GN=GDI2 PE=1 SV=1 - [F1RUK8_PIG]	46.52	14	16	21	445	50.2946	6.04932	0.935876	18	7.64257	0.987863	18	5.90292	0.937472	18	11.6329	0.954517	18	16.604	1.17089	18	8.26101	1.04342	18	13.2892	0.952583	18	14.8259	0.92117	18	14.8167	1.22209	18	10.3151
F1SC80	Retinol-binding protein OS=Sus scrofa OX=9823 GN=RBP4 PE=3 SV=1 - [F1SC80_PIG]	39.3	7	7	25	201	23.0521	5.65576	0.98081	25	5.71932	0.970475	25	8.80596	1.01787	25	10.7862	1.0897	25	9.66496	0.975765	25	8.80355	0.967518	25	9.90488	1.05368	25	15.2435	1.04804	25	4.24636	1.03829	25	12.0887
A0A287ADK3	Aldehyde dehydrogenase 7 family member A1 OS=Sus scrofa OX=9823 GN=ALDH7A1 PE=1 SV=1 - [A0A287ADK3_PIG]	40.47	17	18	36	509	55.4215	7.41553	1.01831	35	5.55618	0.931791	35	6.84311	1.00299	35	3.81807	1.04179	35	12.0016	0.999767	35	6.30623	0.998263	35	6.09884	1.01712	35	7.99323	1.0035	35	4.55328	0.995762	35	6.57778
A0A286ZUW0	Glutamine--fructose-6-phosphate transaminase 1 OS=Sus scrofa OX=9823 GN=GFPT1 PE=1 SV=1 - [A0A286ZUW0_PIG]	21.44	11	11	20	681	76.6893	6.84424	0.875524	20	4.31228	0.941553	20	8.9674	0.901915	20	11.0984	0.851061	20	25.7146	1.20077	20	12.8866	1.05179	20	7.44166	0.996637	20	10.5617	0.922084	20	11.7024	1.35725	20	10.8722
A0A286ZYW1	Polybromo 1 OS=Sus scrofa OX=9823 GN=PBRM1 PE=1 SV=1 - [A0A286ZYW1_PIG]	14.35	25	25	32	1673	191.76	7.29834	1.01599	32	7.45476	1.0281	32	11.9568	1.00932	32	6.51092	0.985669	32	12.3222	0.988068	32	8.29842	0.997344	32	5.61253	0.979921	32	10.2092	0.993285	32	3.61717	0.981448	32	8.69699
F2Z5I5	Uncharacterized protein OS=Sus scrofa OX=9823 GN=CSNK2A1 PE=1 SV=1 - [F2Z5I5_PIG]	47.06	15	15	27	391	45.1148	7.73779	1.02679	27	4.28344	0.995478	27	6.36149	1.03293	27	8.9363	0.995788	27	9.265	0.997587	27	3.17194	1.00396	27	7.90865	1.01097	27	11.6848	0.97555	27	5.21106	1.00192	27	6.43336
I3LT48	Ran GTPase activating protein 1 OS=Sus scrofa OX=9823 GN=RANGAP1 PE=1 SV=2 - [I3LT48_PIG]	27.19	8	8	15	331	36.1311	4.43701	1.10158	15	4.24383	1.07413	15	8.01612	1.0735	15	6.29227	0.826476	15	11.8788	0.995202	15	6.04026	0.933331	15	10.6727	0.928692	15	15.6757	0.971582	15	6.06736	0.939772	15	9.04921
A0A287AKA2	Aminoacyl tRNA synthetase complex interacting multifunctional protein 1 OS=Sus scrofa OX=9823 GN=AIMP1 PE=1 SV=1 - [A0A287AKA2_PIG]	56.59	15	17	31	311	34.303	7.69385	0.992407	27	6.31317	0.947243	27	7.15688	0.966034	27	5.04634	1.00711	27	11.8599	1.07501	27	6.20734	1.03233	27	7.87425	0.992877	27	10.061	0.95893	27	4.75982	1.12002	27	5.2192
A0A286ZPR1	Adaptor related protein complex 2 mu 1 subunit OS=Sus scrofa OX=9823 GN=AP2M1 PE=1 SV=1 - [A0A286ZPR1_PIG]	36.72	17	17	40	433	49.3579	9.53955	0.955249	40	6.36324	0.921856	40	8.76384	1.01462	40	6.44997	1.08392	40	11.2548	0.987273	40	7.01824	0.98871	40	6.47662	1.04746	40	9.26804	1.05157	40	4.93997	1.03573	39	9.29457
F1RWS8	Small nuclear ribonucleoprotein polypeptide A' OS=Sus scrofa OX=9823 GN=SNRPA1 PE=1 SV=1 - [F1RWS8_PIG]	32.16	11	11	31	255	28.3681	8.6167	1.05847	31	6.39355	1.05665	31	9.01923	1.04422	31	7.9238	0.964091	31	14.2717	0.960489	31	6.81722	0.962956	31	14.1476	0.943865	31	9.07816	0.982189	31	8.47903	0.957837	31	9.26243
F1SD85	Cleavage and polyadenylation specificity factor subunit 2 OS=Sus scrofa OX=9823 GN=CPSF2 PE=1 SV=3 - [F1SD85_PIG]	23.66	17	17	26	782	88.3597	5.10986	1.01787	26	7.50145	1.01575	26	10.5466	1.05306	26	7.06419	0.968921	26	14.8894	0.955218	26	3.91657	0.981081	26	9.80222	1.01861	26	8.00237	1.02646	26	3.56584	0.966077	26	5.68081
A0A287AHM1	ATP synthase subunit gamma OS=Sus scrofa OX=9823 GN=ATP5C1 PE=3 SV=1 - [A0A287AHM1_PIG]	41.41	1	13	36	297	32.8423	9.39307	0.837343	1		1.06828	1		0.900983	1		0.835344	1		1.28394	1		1.06893	1		0.944654	1		0.978637	1		1.1472	1
A6YNL5	Calpain 2 OS=Sus scrofa OX=9823 GN=Capn2 PE=2 SV=1 - [A6YNL5_PIG]	32.43	16	17	29	700	79.7957	4.98291	0.91561	26	6.08803	1.00471	26	6.72819	0.938056	26	7.16063	0.926048	26	11.328	1.16065	26	8.17526	1.02776	26	7.17049	0.9869	26	6.73407	0.929695	26	7.3791	1.18346	26	10.6776
F1S1G1	ER membrane protein complex subunit 2 OS=Sus scrofa OX=9823 GN=EMC2 PE=1 SV=2 - [F1S1G1_PIG]	40.07	11	11	24	297	34.8114	6.56592	0.973381	24	6.28631	1.00791	24	12.1811	0.998313	24	8.81427	1.02589	24	16.1092	0.968274	24	8.59033	1.01773	24	6.43514	1.02471	24	10.2879	1.01476	24	8.03877	1.01137	24	12.7708
A0A287AN76	Solute carrier family 25 member 11 OS=Sus scrofa OX=9823 GN=SLC25A11 PE=1 SV=1 - [A0A287AN76_PIG]	31.21	8	8	20	314	34.0849	9.87646	1.00543	16	5.94368	0.919494	16	11.4454	1.02152	16	8.5342	1.19012	16	12.3068	0.930086	16	7.3449	0.926811	16	11.7361	1.10006	16	10.7584	1.04364	16	6.7649	0.986738	16	8.0364
I3LF36	Histone deacetylase complex subunit SAP18 OS=Sus scrofa OX=9823 GN=SAP18 PE=1 SV=1 - [I3LF36_PIG]	52.29	8	8	42	153	17.568	9.34912	0.996156	41	8.22675	1.00312	42	11.6705	1.01803	41	8.24706	1.05519	41	8.4882	0.978363	41	7.3735	0.973587	42	8.61492	1.09979	41	14.6763	0.990899	42	6.00807	0.973656	41	12.8179
A0A287BDC7	Uncharacterized protein OS=Sus scrofa OX=9823 PE=4 SV=1 - [A0A287BDC7_PIG]	23.47	17	18	30	720	78.3173	6.01123	1.05843	25	9.29398	1.03408	25	11.7727	1.06652	25	6.31271	0.999412	25	15.9573	0.922487	25	7.26765	0.946011	25	10.8557	0.988225	25	13.2513	0.954551	25	8.64188	0.972563	24	6.71245
A0A287A1H3	40S ribosomal protein S9 OS=Sus scrofa OX=9823 GN=RPS9 PE=1 SV=1 - [A0A287A1H3_PIG]	63.4	16	17	57	194	22.5776	10.6528	0.98156	56	6.04641	0.915965	55	9.83654	1.01097	56	11.0825	1.07015	55	18.2324	1.00987	56	7.61756	0.974659	56	11.1214	1.05466	54	10.8341	1.01629	56	4.97299	0.994112	56	9.11888
A0A286ZY37	Guanine monophosphate synthase OS=Sus scrofa OX=9823 GN=GMPS PE=1 SV=1 - [A0A286ZY37_PIG]	29	20	20	40	693	76.682	6.87354	0.992295	40	4.8436	1.00788	40	9.06765	0.986718	40	6.35025	0.915161	40	14.8525	1.10444	40	7.87703	0.989474	40	6.96066	0.988202	40	9.02101	0.94362	40	5.82372	1.12325	40	10.6597
F1RLM4	Death associated protein 3 OS=Sus scrofa OX=9823 GN=DAP3 PE=1 SV=3 - [F1RLM4_PIG]	37.87	13	13	28	375	42.9704	8.89502	1.00419	28	5.86645	0.967235	28	8.6004	1.00124	28	4.31153	1.14415	28	8.74066	0.944921	28	4.4491	1.01062	28	5.04449	0.998212	28	8.21976	1.01263	28	5.46753	0.941722	28	8.58161
I3LD74	60S ribosomal protein L11 OS=Sus scrofa OX=9823 GN=RPL11 PE=3 SV=2 - [I3LD74_PIG]	44.94	1	8	46	178	20.2497	9.59814	1.03789	2	4.31754	0.890753	2	6.31336	1.03993	2	1.37944	1.06695	2	4.86852	1.01383	2	0.234841	0.988439	2	3.97411	1.00022	2	10.333	0.992927	2	1.89512	0.952248	2	4.63202
A0A287A8W9	Uncharacterized protein OS=Sus scrofa OX=9823 GN=SEPT2 PE=1 SV=1 - [A0A287A8W9_PIG]	42.05	13	13	31	352	40.4887	6.32861	1.00281	31	4.7052	1.03231	31	5.70305	1.02084	31	6.72578	0.964899	31	11.0643	1.05845	31	7.06886	0.989301	31	8.31337	0.956983	31	6.54099	0.948613	31	6.3407	1.04072	31	7.32358
F1SK86	Peptidylprolyl isomerase OS=Sus scrofa OX=9823 GN=FKBP4 PE=1 SV=2 - [F1SK86_PIG]	40.22	17	17	38	455	51.1437	5.37646	0.946836	38	5.77667	1.03831	38	10.1598	0.948466	38	8.49987	0.873591	38	19.7363	1.16841	38	10.6055	1.02701	38	9.62705	0.918883	38	10.7782	0.934676	38	8.18344	1.12966	38	8.42339
F1S537	Deoxynucleotidyltransferase terminal-interacting protein 2 OS=Sus scrofa OX=9823 GN=DNTTIP2 PE=1 SV=2 - [F1S537_PIG]	19.97	12	12	28	771	86.6878	5.2876	1.05065	28	12.2421	1.11708	28	12.3055	1.00965	28	10.7878	0.851331	27	20.1195	1.03965	28	8.91136	1.02336	28	11.4897	0.899564	28	9.32897	0.984978	28	7.21471	0.952116	28	10.6347
A0A287ADH9	Chloride intracellular channel protein OS=Sus scrofa OX=9823 GN=CLIC4 PE=1 SV=1 - [A0A287ADH9_PIG]	53.75	13	13	28	253	28.7087	5.78271	1.00378	28	4.49317	1.05801	28	15.0718	1.02746	28	10.3648	0.912821	28	20.8816	1.05129	28	8.16963	0.986495	28	19.3087	0.905524	28	29.0042	1.00156	28	7.72691	1.03526	28	6.12087
F1SLQ7	Mitochondrial ribosome recycling factor OS=Sus scrofa OX=9823 GN=MRRF PE=1 SV=1 - [F1SLQ7_PIG]	29.77	7	7	15	262	28.8713	9.5542	0.972353	15	4.76807	1.01058	15	6.95554	0.987055	15	2.77256	1.01894	15	17.2627	0.992349	15	3.82645	1.04582	15	11.5663	0.956258	15	5.17562	1.03744	15	5.14274	0.918972	15	9.23762
A0A287B7S7	Acyl-CoA synthetase family member 2 OS=Sus scrofa OX=9823 GN=ACSF2 PE=1 SV=1 - [A0A287B7S7_PIG]	30.73	16	16	32	615	68.0692	8.33838	0.979973	32	8.54593	0.934235	32	10.2095	1.00034	32	6.16969	1.06557	32	16.6131	0.985311	32	6.80167	1.0527	32	8.65379	1.01149	32	11.2238	1.04174	32	8.20224	0.940638	32	10.525
A0A287A8J7	Ribonucleoside-diphosphate reductase OS=Sus scrofa OX=9823 GN=RRM1 PE=1 SV=1 - [A0A287A8J7_PIG]	19.21	14	14	23	786	89.4411	6.65381	0.891995	23	9.61843	0.969294	23	11.7778	0.90774	23	9.16948	0.970574	23	11.7716	1.18842	23	14.9833	1.0352	23	7.21165	1.01559	23	9.19982	0.886534	23	11.7291	1.28093	23	11.2176
F2Z4X9	SWI/SNF related, matrix associated, actin dependent regulator of chromatin, subfamily b, member 1 OS=Sus scrofa OX=9823 GN=SMARCB1 PE=1 SV=1 - [F2Z4X9_PIG]	24.42	7	7	18	385	44.1132	6.22705	1.00278	18	10.4202	1.0595	18	9.75653	0.999033	18	8.29351	0.862482	16	13.8903	1.04592	18	4.61142	1.03962	18	4.86952	0.962142	18	5.73825	1.02679	18	8.01441	0.999317	18	13.598
F1RNK3	Uncharacterized protein OS=Sus scrofa OX=9823 GN=MYADM PE=1 SV=1 - [F1RNK3_PIG]	14.91	4	4	17	322	35.1332	8.30908	0.973486	17	8.09362	0.96991	17	9.05827	1.02442	17	6.95671	1.07702	17	12.4542	0.999777	17	3.98435	0.977389	17	6.75279	1.06891	17	5.33737	1.02108	17	7.37378	0.947334	17	10.2258
I3LLG4	DnaJ heat shock protein family (Hsp40) member A3 OS=Sus scrofa OX=9823 GN=DNAJA3 PE=1 SV=2 - [I3LLG4_PIG]	20.28	10	10	21	503	53.9336	9.78857	0.997478	20	5.70408	0.992189	20	13.9638	0.996876	20	9.4398	1.02334	20	11.4461	0.973049	20	8.20246	1.03171	20	5.33289	1.03804	20	9.64409	1.01052	20	5.425	0.960164	20	9.54436
A5GFU6	GNAS complex locus OS=Sus scrofa OX=9823 GN=GNAS PE=4 SV=1 - [A5GFU6_PIG]	41.69	13	14	28	379	44.1513	6.29053	1.02822	24	6.94435	1.00736	24	13.3652	1.03994	24	10.9607	0.991667	24	18.8898	0.989346	24	8.43586	0.97356	24	13.2781	0.948757	24	18.6823	1.03129	24	8.76468	0.949	24	7.92064
A0A287AJG6	WD repeat domain 36 OS=Sus scrofa OX=9823 GN=WDR36 PE=4 SV=1 - [A0A287AJG6_PIG]	16.42	12	12	23	822	91.248	6.80029	1.0636	23	9.51544	1.01466	23	9.34856	1.04154	23	5.10598	1.05127	23	5.35727	0.956497	23	4.29774	0.942847	23	6.63307	1.00698	23	13.0565	0.984913	23	5.4656	0.98005	23	13.3918
A0A286ZMU5	Poly(rC) binding protein 3 OS=Sus scrofa OX=9823 GN=PCBP3 PE=1 SV=1 - [A0A286ZMU5_PIG]	22.51	1	7	26	351	37.3754	8.60205	1.11805	1		0.796004	1		1.1576	1		0.884802	1		0.988935	1		0.970046	1		0.972631	1		0.98113	1		1.06012	1
F1RFW5	RAB13, member RAS oncogene family OS=Sus scrofa OX=9823 GN=RAB13 PE=4 SV=1 - [F1RFW5_PIG]	51.72	8	11	29	203	22.8558	9.18799	1.01769	18	4.07734	0.926148	18	8.78488	1.04107	18	5.98751	1.03609	17	11.1979	0.992817	18	5.93429	0.981948	18	8.06866	1.03434	18	8.82222	1.03273	18	6.36012	0.942566	18	6.39796
I3LNA4	Uncharacterized protein OS=Sus scrofa OX=9823 GN=TARDBP PE=1 SV=2 - [I3LNA4_PIG]	26.57	9	10	26	414	44.5503	6.43018	1.12258	25	13.9761	1.07337	25	6.709	1.12797	25	9.13303	0.913272	25	11.8315	0.915979	25	7.02098	0.898203	24	13.493	1.0122	24	8.81584	0.946674	25	7.34377	0.924722	25	9.37562
A0A286ZSB7	PDS5 cohesin associated factor B OS=Sus scrofa OX=9823 GN=PDS5B PE=1 SV=1 - [A0A286ZSB7_PIG]	18.6	22	28	42	1446	164.37	8.42627	1.00871	32	6.51299	1.00054	32	12.9092	1.01846	32	5.51181	1.02562	32	10.0644	0.979264	32	6.23078	0.976833	32	6.69298	1.0276	32	9.31205	0.998115	32	5.53614	0.944505	32	10.7028
F1S408	Family with sequence similarity 98 member A OS=Sus scrofa OX=9823 GN=FAM98A PE=1 SV=1 - [F1S408_PIG]	24.04	9	11	19	520	55.2903	8.95361	0.986359	16	5.66787	0.939897	16	10.6509	1.01605	16	7.47258	1.0666	16	15.0152	0.995454	16	4.14604	0.946334	16	11.1617	1.08845	16	6.49402	1.01984	16	2.33892	1.00513	16	8.56989
A0A287AZ57	Nucleoporin 62 OS=Sus scrofa OX=9823 GN=NUP62 PE=1 SV=1 - [A0A287AZ57_PIG]	15.48	6	7	21	478	49.0945	5.42725	1.00166	15	5.54444	1.0137	15	7.61036	0.980924	15	4.41922	0.902361	15	18.6139	1.0366	15	7.2658	1.08705	15	8.26443	0.948741	15	8.24142	1.02318	15	3.41281	1.00494	15	6.1707
Q29302	Translation elongation factor eEF-1 beta chain (Fragment) OS=Sus scrofa OX=9823 PE=2 SV=1 - [Q29302_PIG]	56.99	1	4	9	93	10.1789	8.47021	1.19768	1		1.10611	1		0.951153	1					1.00882	1		1.17179	1		0.865062	1		1.39807	1		1.02593	1
I3LVS7	Ras homolog family member A OS=Sus scrofa OX=9823 GN=RHOA PE=1 SV=1 - [I3LVS7_PIG]	49.74	4	11	33	193	21.7541	6.1001	1.02059	14	4.20149	0.990536	14	14.5138	0.981137	14	6.81512	1.10901	14	15.2614	0.968603	14	16.3597	0.996735	14	17.8073	0.978769	14	23.6142	0.96507	14	5.03785	0.974487	14	6.36717
P62901	60S ribosomal protein L31 OS=Sus scrofa OX=9823 GN=RPL31 PE=1 SV=1 - [RL31_PIG]	53.6	8	8	32	125	14.4539	10.5356	1.01185	32	8.1341	0.968426	32	9.33823	1.00893	32	5.59815	1.06885	32	9.43152	0.974554	32	7.97182	0.989178	32	9.03251	1.01498	32	9.70803	1.02389	32	5.09981	0.949322	32	10.2885
F1SVC4	Pentatricopeptide repeat domain 3 OS=Sus scrofa OX=9823 GN=PTCD3 PE=1 SV=3 - [F1SVC4_PIG]	25.07	13	13	25	690	78.4283	5.99854	0.999614	25	6.03513	0.972804	25	8.8496	0.976662	25	8.89434	1.0338	25	11.3811	0.996377	25	7.02594	1.01188	25	9.42191	1.02683	25	10.0639	1.00194	25	6.04927	0.99277	25	5.4971
A0A287APM0	Rho guanine nucleotide exchange factor 2 OS=Sus scrofa OX=9823 GN=ARHGEF2 PE=4 SV=1 - [A0A287APM0_PIG]	24.25	22	22	27	961	108.406	6.91748	0.996677	27	4.07278	0.997216	27	9.71538	0.991558	27	7.33699	1.00624	27	8.24186	0.954524	27	4.71929	0.996676	27	3.31139	1.04161	27	5.97653	1.0384	27	8.41893	1.02933	27	8.26544
F1RHM8	RAN binding protein 1 OS=Sus scrofa OX=9823 GN=RANBP1 PE=1 SV=1 - [F1RHM8_PIG]	37.86	8	8	20	206	23.7267	5.13525	0.948646	20	6.40453	1.03302	20	5.07211	0.933195	20	5.36985	0.767083	20	20.5489	1.30048	20	5.38898	1.05169	20	7.01852	0.897525	20	11.5087	0.848566	20	6.51201	1.23893	20	8.72305
A0A287B287	Alanyl-tRNA synthetase 2, mitochondrial OS=Sus scrofa OX=9823 GN=AARS2 PE=1 SV=1 - [A0A287B287_PIG]	13.51	3	13	19	1014	110.05	6.48096	0.934287	3	10.926	0.906349	3	7.19852	0.965597	3	4.32511	1.13168	3	8.08978	0.994312	3	5.31334	1.08379	3	15.1878	0.964266	3	10.9224	1.03441	3	2.75863	1.10247	3	3.2945
F1RJN4	Transducin beta like 2 OS=Sus scrofa OX=9823 GN=TBL2 PE=1 SV=1 - [F1RJN4_PIG]	30.02	13	13	26	443	49.7073	9.18799	1.00099	26	8.50989	0.979895	26	6.72668	0.978761	26	6.66079	1.04317	26	7.8229	0.977125	26	5.48492	1.01231	26	8.23518	0.981788	26	10.4276	1.03614	26	5.74028	0.950861	26	12.4701
A0A287B600	Synemin OS=Sus scrofa OX=9823 GN=SYNM PE=1 SV=1 - [A0A287B600_PIG]	14.69	20	20	28	1457	162.762	5.21143	0.976767	28	8.43299	1.0161	28	7.07932	0.942525	28	9.32699	0.949664	28	12.6402	0.99544	28	6.74997	1.03655	28	7.72146	1.02717	28	11.4792	1.02519	28	5.91593	1.0267	28	7.53387
F1RZK8	Histone deacetylase OS=Sus scrofa OX=9823 GN=HDAC2 PE=1 SV=3 - [F1RZK8_PIG]	36.27	10	16	35	488	55.2688	5.90967	1.03286	22	8.0219	1.00037	22	6.90639	1.08127	22	9.25095	0.97088	22	9.48793	0.956366	22	3.50871	0.936061	22	11.418	1.05974	22	10.9842	1.01796	22	5.57605	0.962808	22	6.14293
K7GR94	Poliovirus receptor OS=Sus scrofa OX=9823 GN=LOC100525346 PE=1 SV=2 - [K7GR94_PIG]	20.35	6	6	14	403	44.0976	6.55127	0.943553	14	6.50881	0.975568	14	12.7719	0.990312	14	9.7537	0.976076	14	23.4116	1.08812	14	13.0323	1.0665	14	8.22789	0.926895	14	8.37633	1.01919	14	9.47458	1.03244	14	19.8667
A0A287A3L9	Peptidase, mitochondrial processing alpha subunit OS=Sus scrofa OX=9823 GN=PMPCA PE=1 SV=1 - [A0A287A3L9_PIG]	24.12	13	13	30	539	59.4163	8.90967	1.0141	30	3.13041	0.972982	30	6.86485	1.00752	30	4.48679	1.07342	30	12.1517	0.978679	30	4.89602	0.9843	30	7.98213	1.0113	30	9.26367	0.97651	30	6.01672	0.953722	30	7.4778
A0A0B8S080	Beta-galactosidase OS=Sus scrofa domesticus OX=9825 GN=GLB1 PE=3 SV=1 - [A0A0B8S080_PIG]	14.33	7	7	17	663	74.7791	7.1958	0.973875	17	4.89104	1.00331	17	9.49137	0.974983	17	7.43707	1.10879	17	11.3973	0.981162	17	5.47754	1.02008	17	4.87415	0.976813	17	8.35567	1.03922	17	4.54496	0.970565	17	14.3416
F1S418	Uncharacterized protein OS=Sus scrofa OX=9823 GN=PRDX3 PE=1 SV=1 - [F1S418_PIG]	23.75	6	6	21	261	28.4536	7.62061	0.982957	21	5.78252	0.950561	21	9.33718	0.976313	21	5.77895	1.01308	21	6.54337	0.985003	21	4.02361	0.998215	21	6.96425	1.11841	21	10.7883	1.06083	21	7.31975	0.970275	21	8.08952
F1SSK4	Uncharacterized protein OS=Sus scrofa OX=9823 GN=TIMM9 PE=1 SV=1 - [F1SSK4_PIG]	68.54	5	5	22	89	10.4141	7.21045	1.04817	22	4.88577	1.01843	22	8.51298	1.0373	22	6.78215	1.16688	22	4.9567	0.849124	22	5.04359	1.01421	22	6.71724	0.932966	22	7.34959	0.991109	22	5.90214	0.933805	22	5.83789
M3VJZ7	LIM and SH3 domain protein 1 OS=Sus scrofa OX=9823 GN=LASP1 PE=2 SV=1 - [M3VJZ7_PIG]	48.85	14	14	39	260	29.6692	7.04932	1.00943	39	7.55831	1.07899	39	12.8737	0.998566	39	7.36806	0.908333	39	12.8734	1.12146	39	6.2274	0.991336	39	6.27694	0.899776	39	10.8354	0.876618	39	10.7548	1.11669	39	7.01659
I3LI00	GRB10 interacting GYF protein 2 OS=Sus scrofa OX=9823 GN=GIGYF2 PE=4 SV=2 - [I3LI00_PIG]	13.76	14	17	27	1286	148.391	5.49072	1.01689	23	7.80108	1.0276	23	10.097	1.00709	23	6.53536	0.96297	22	10.469	1.02283	23	4.90112	1.01534	23	7.54668	0.973951	23	10.4392	0.931228	23	8.92405	1.04166	23	9.26893
F1SLC2	Uncharacterized protein OS=Sus scrofa OX=9823 PE=1 SV=2 - [F1SLC2_PIG]	76.6	6	6	14	141	15.3417	4.37354	0.992928	14	6.53712	0.996701	14	5.19829	1.03502	14	5.82268	1.12089	14	12.3655	0.963728	14	7.26531	0.973817	14	2.82122	1.06811	14	8.17095	1.02443	14	9.39398	0.934269	14	4.46414
F2Z5D8	Uncharacterized protein OS=Sus scrofa OX=9823 GN=SMU1 PE=1 SV=1 - [F2Z5D8_PIG]	36.45	17	17	37	513	57.5072	7.18115	1.05592	37	7.28308	1.00975	37	11.5084	1.04589	37	8.53691	1.05215	37	10.1088	0.9408	37	6.1896	0.938051	37	10.7514	1.00399	37	16.2501	0.995844	37	9.11301	0.977772	37	12.1968
A0A287AZL3	Keratin 5 OS=Sus scrofa OX=9823 GN=KRT5 PE=1 SV=1 - [A0A287AZL3_PIG]	29.03	10	17	62	565	60.4183	8.26514	1.10006	18	7.17277	0.995512	18	9.19492	1.04152	18	5.53055	1.11087	18	8.31447	0.991509	18	5.14155	0.942929	18	5.60469	0.883062	18	8.89786	0.982685	18	7.02489	0.937847	18	7.71448
A0A0B8RTQ8	Elastin microfibril interfacer 2 OS=Sus scrofa domesticus OX=9825 GN=EMILIN2 PE=4 SV=1 - [A0A0B8RTQ8_PIG]	25.4	23	24	35	1000	108.894	5.97314	1.06132	34	8.48127	1.08576	34	9.79873	0.992263	34	8.27849	0.969544	34	9.31598	1.02611	34	5.85233	1.04969	34	6.88606	0.915499	34	7.52656	0.89034	34	10.542	0.97089	34	6.67018
P00348	Hydroxyacyl-coenzyme A dehydrogenase, mitochondrial OS=Sus scrofa OX=9823 GN=HADH PE=1 SV=2 - [HCDH_PIG]	42.36	16	16	39	314	34.14	8.99756	1.01413	39	5.42921	0.96086	39	8.50436	1.00602	39	6.37886	1.06868	39	11.4231	0.967597	39	4.92143	1.01639	39	9.14834	1.01447	39	13.892	1.0245	39	5.84961	0.936996	39	9.99167
F1SAY9	WD repeat domain 3 OS=Sus scrofa OX=9823 GN=WDR3 PE=4 SV=3 - [F1SAY9_PIG]	20.47	17	17	25	943	106.303	6.49365	1.03055	25	7.10922	0.991585	25	13.4724	1.04681	25	8.04011	1.02085	25	16.6005	0.989826	25	8.91769	0.970961	25	12.4716	1.00577	25	9.95647	0.995776	25	4.74091	0.969454	25	6.75028
Q06AU6	Ras-related protein Rab-5A OS=Sus scrofa OX=9823 GN=RAB5A PE=2 SV=1 - [RAB5A_PIG]	35.81	3	6	20	215	23.7319	8.06006	0.975457	6	5.52654	1.14879	6	8.07157	0.936001	6	4.86631	1.03502	6	25.3956	1.05526	6	13.2464	0.989315	6	10.6123	1.01476	6	17.4303	1.01988	6	3.4763	1.03843	6	12.7826
I3LDL8	Pre-mRNA processing factor 4 OS=Sus scrofa OX=9823 GN=PRPF4 PE=1 SV=2 - [I3LDL8_PIG]	26.3	13	13	21	521	58.3294	7.41553	1.06055	21	6.73317	1.02841	21	8.5988	1.0732	21	8.89958	0.926064	21	13.1748	0.983898	21	8.04273	0.934748	21	8.93187	1.02552	21	10.9952	0.952333	21	9.30272	0.962695	21	16.5542
C6K7I1	Importin subunit alpha OS=Sus scrofa OX=9823 GN=KPNA3 PE=1 SV=1 - [C6K7I1_PIG]	18.62	4	9	18	521	57.7368	4.94482	1.03178	12	4.52543	0.959878	12	6.22508	1.08313	12	7.12028	0.836164	12	14.089	1.04952	12	4.48885	0.94868	12	2.98583	1.04819	12	9.39286	1.00288	12	4.91066	1.0024	12	5.26585
I3LDS3	Keratin 10 OS=Sus scrofa OX=9823 GN=KRT10 PE=1 SV=2 - [I3LDS3_PIG]	13.06	6	8	29	582	58.9449	4.95752	0.858719	24	16.5816	0.956845	24	11.2755	0.9945	24	7.58998	1.05343	24	11.7072	0.892893	24	14.3502	1.06872	24	9.7619	0.80474	24	12.1464	1.036	24	4.85826	1.49909	24	15.8069
A0A287AD99	Mitochondrial ribosomal protein S22 OS=Sus scrofa OX=9823 GN=MRPS22 PE=1 SV=1 - [A0A287AD99_PIG]	25.42	8	9	24	354	39.921	8.86572	1.03351	22	4.86962	0.977235	22	8.2448	0.996541	22	2.94502	1.05847	22	6.40405	0.962923	22	2.91468	1.03172	22	6.22489	0.995167	22	9.67602	1.01016	22	4.98605	0.934865	22	7.32103
A0A287BNU5	RAB5B, member RAS oncogene family OS=Sus scrofa OX=9823 GN=RAB5B PE=1 SV=1 - [A0A287BNU5_PIG]	47.91	5	8	21	215	23.7059	8.1333	0.929591	8	6.70005	0.998781	8	6.38778	1.00057	8	5.19267	1.05607	8	16.115	0.968223	8	5.79551	0.965836	8	6.99188	1.08336	8	9.46369	1.0005	8	5.33135	1.04593	8	11.1574
F1RM12	Uncharacterized protein OS=Sus scrofa OX=9823 PE=1 SV=3 - [F1RM12_PIG]	14.66	12	13	23	962	108.66	9.33447	1.03372	22	10.132	1.07134	22	9.45473	1.00261	22	6.98005	0.911433	22	10.274	0.981651	22	12.5988	0.975168	22	9.10646	0.961121	22	6.72805	1.01969	22	13.5626	0.985657	22	15.2792
F1RMZ8	ATPase H+ transporting V1 subunit B2 OS=Sus scrofa OX=9823 GN=ATP6V1B2 PE=3 SV=1 - [F1RMZ8_PIG]	23.29	9	9	18	511	56.5769	5.80811	0.978486	18	4.55746	0.954009	18	5.07143	0.971315	18	4.97063	1.00243	18	7.33617	1.03411	18	5.82629	0.98614	18	4.51018	1.03636	18	9.4618	1.01594	18	6.18048	1.01788	18	6.44977
A0A287AJB4	Splicing factor U2AF 35 kDa subunit OS=Sus scrofa OX=9823 GN=U2AF1 PE=4 SV=1 - [A0A287AJB4_PIG]	26.78	6	7	19	239	27.7974	8.80713	1.07635	17	5.79015	1.09234	17	7.87292	1.07533	17	7.94817	1.02293	17	9.63244	0.906774	17	11.3307	0.959798	17	6.02223	0.941201	17	7.2628	0.988068	17	7.19167	0.897396	17	21.5305
A5GFN6	mRNA export factor OS=Sus scrofa OX=9823 GN=RAE1 PE=3 SV=1 - [RAEL1_PIG]	38.04	12	12	23	368	40.9989	7.82568	1.10008	23	4.31147	1.02465	23	8.70203	1.10062	23	7.23848	0.966869	23	9.02961	0.946474	23	5.23711	0.938407	23	7.63829	0.954799	23	9.85185	0.957739	23	2.96048	0.926304	23	10.4926
A0A286ZP98	39S ribosomal protein L40, mitochondrial isoform 1 OS=Sus scrofa OX=9823 GN=MRPL40 PE=1 SV=1 - [A0A286ZP98_PIG]	41.75	7	7	15	206	24.0168	9.80322	0.989171	14	7.64216	1.02117	14	4.14912	0.976999	15	9.54235	1.02104	14	11.9651	1.00474	15	8.47002	1.01555	14	6.98503	1.04079	15	4.65581	0.976221	14	8.24682	1.00007	15	16.2098
A0A287A1G2	Uncharacterized protein OS=Sus scrofa OX=9823 GN=KIF4A PE=3 SV=1 - [A0A287A1G2_PIG]	17.1	18	20	28	1193	135.472	6.75635	1.03587	25	3.75843	1.0117	25	5.86008	0.990143	25	7.87514	0.92568	25	12.1415	1.01447	25	9.5062	1.00584	25	11.9325	1.00904	25	10.5383	1.00131	25	5.19737	0.958758	25	6.93174
F1RYS5	Septin 11 OS=Sus scrofa OX=9823 GN=SEPT11 PE=1 SV=3 - [F1RYS5_PIG]	31.29	5	12	25	425	48.9481	6.96143	0.995994	11	3.37535	1.13213	11	9.05292	1.02051	11	7.39053	0.837745	11	12.0905	1.09082	11	6.70618	0.994955	11	6.40453	0.939896	11	16.7742	0.889501	11	7.95571	1.07225	11	9.51998
Q9N0Y9	Tropomodulin-3 OS=Sus scrofa OX=9823 GN=TMOD3 PE=1 SV=1 - [Q9N0Y9_PIG]	40.91	12	14	37	352	39.6153	5.08447	0.981755	32	5.68532	0.993958	32	9.27857	0.988733	32	5.82144	0.927978	31	10.1395	1.05386	32	4.29922	1.03736	32	6.49297	0.983075	32	12.476	0.989961	32	4.32374	1.01146	32	9.14173
F1RHR9	Exosome component 10 OS=Sus scrofa OX=9823 GN=EXOSC10 PE=4 SV=3 - [F1RHR9_PIG]	24.91	17	17	24	803	92.1886	8.71924	1.00597	24	4.64997	1.02244	23	13.8396	1.04445	24	6.46348	0.99696	24	8.21435	1.00091	24	6.96376	0.966636	24	8.16308	1.00906	24	10.8219	0.992934	24	8.32889	0.959721	24	9.67429
F1SAJ5	DEAD (Asp-Glu-Ala-Asp) box helicase 6 OS=Sus scrofa OX=9823 GN=DDX6 PE=1 SV=1 - [F1SAJ5_PIG]	32.92	14	14	29	483	54.3383	8.66064	0.980557	28	5.72132	0.951451	28	5.27338	1.00179	28	5.1022	0.956889	28	12.0892	1.03805	28	7.15714	0.988059	28	5.65234	1.05332	28	5.12734	1.03549	28	4.4839	1.04332	28	9.89185
F1SES5	N-acylsphingosine amidohydrolase 1 OS=Sus scrofa OX=9823 GN=ASAH1 PE=1 SV=3 - [F1SES5_PIG]	34.43	13	13	28	395	44.4831	8.42627	0.931214	28	4.72309	0.956654	28	10.1589	0.955864	28	8.69682	1.10454	28	19.1353	1.022	28	4.12697	0.972392	28	10.1907	1.12123	28	9.61907	1.06403	28	7.44175	1.09789	28	9.77519
C3URJ6	Mitochondrial carnitine palmitoyltransferase II OS=Sus scrofa OX=9823 GN=CPT2 PE=2 SV=1 - [C3URJ6_PIG]	25.99	16	16	26	658	74.0242	9.02686	0.984585	26	2.90635	0.977954	26	8.13668	0.999617	26	6.86389	1.07344	26	6.88956	0.971888	26	5.45469	1.03468	26	5.60562	1.01551	26	5.38273	1.00069	26	5.17555	0.984219	26	9.20586
D3K5L3	Catechol-O-methyltransferase OS=Sus scrofa OX=9823 GN=COMT PE=2 SV=1 - [D3K5L3_PIG]	31.85	8	8	17	270	30.0137	5.63037	1.00265	17	8.37098	0.921578	17	8.24815	1.01377	17	7.19555	1.02878	17	10.3452	1.01412	17	6.17223	0.974699	17	8.53148	1.04534	17	10.9207	1.06031	17	10.2822	0.997034	17	8.78569
Q06AA7	TRA2B OS=Sus scrofa OX=9823 GN=TRA2B PE=1 SV=1 - [Q06AA7_PIG]	27.08	6	6	27	288	33.6456	11.2534	1.06382	27	7.19588	1.06282	27	11.2444	1.04301	27	8.4431	0.99618	27	12.2736	0.952698	27	10.1923	0.929635	27	8.4484	1.05885	27	9.62645	1.03402	27	6.56093	0.93657	27	11.506
I3LT81	RPL17-C18orf32 readthrough OS=Sus scrofa OX=9823 GN=RPL17-C18orf32 PE=1 SV=2 - [I3LT81_PIG]	47.83	10	10	77	184	21.3833	10.1694	1.00325	77	5.3195	0.962542	77	11.3866	1.00047	77	5.54319	1.00723	77	10.5142	1.01859	77	8.24383	1.01886	77	6.36959	0.993046	77	12.2544	0.995277	77	5.7528	0.989356	77	12.5444
A0A287AY64	GLI pathogenesis related 2 OS=Sus scrofa OX=9823 GN=GLIPR2 PE=1 SV=1 - [A0A287AY64_PIG]	59.74	8	8	20	154	17.2146	9.46631	1.01995	20	5.1053	0.90037	20	5.1704	1.00785	20	6.2345	0.99309	20	5.43831	1.0172	20	5.79612	0.985093	20	3.94485	1.03547	20	8.40491	1.02331	20	2.20735	1.02173	20	7.99464
F1SD70	Legumain OS=Sus scrofa OX=9823 GN=LGMN PE=1 SV=3 - [F1SD70_PIG]	14.55	6	6	15	433	49.0794	6.48096	0.983445	15	6.05308	0.988993	15	3.94801	0.988927	15	5.51811	0.970802	15	11.9728	0.99971	15	5.07592	1.02735	15	5.11042	1.03872	15	13.208	0.991514	15	9.22526	0.986136	15	10.3517
F1SUA2	DNA-directed RNA polymerase subunit beta OS=Sus scrofa OX=9823 GN=POLR1B PE=3 SV=3 - [F1SUA2_PIG]	16.79	20	20	32	1078	121.843	7.78174	1.00953	32	6.47477	0.982772	32	6.61813	1.0222	32	5.34309	1.05034	32	10.9674	1.0098	32	6.35648	0.986097	32	11.6313	1.0146	32	14.1766	0.979937	32	4.34733	0.992624	32	8.63086
A0A287AK40	Uncharacterized protein OS=Sus scrofa OX=9823 PE=1 SV=1 - [A0A287AK40_PIG]	24.05	2	10	31	341	40.1942	5.50342	1.07511	4	1.2784	1.06937	4	7.18353	1.04098	4	7.088	1.08944	4	13.7107	0.965272	4	5.66106	0.922614	4	8.15313	0.934293	4	7.988	0.98527	4	7.05333	0.943474	4	9.17271
A0A287AVW2	Elongation factor Ts, mitochondrial OS=Sus scrofa OX=9823 GN=TSFM PE=1 SV=1 - [A0A287AVW2_PIG]	24.8	9	9	19	383	41.7845	8.82178	1.00002	19	6.51129	0.984217	19	7.60761	0.992938	19	8.36182	1.1127	19	11.637	0.977204	19	5.10924	1.00938	19	6.51319	0.999009	19	5.55535	0.996769	19	6.20168	0.960936	19	7.96073
A0A287AD09	Nucleosome assembly protein 1 like 1 OS=Sus scrofa OX=9823 GN=NAP1L1 PE=1 SV=1 - [A0A287AD09_PIG]	20.12	1	7	18	328	38.1765	4.56396
I3L5I4	Structural maintenance of chromosomes flexible hinge domain containing 1 OS=Sus scrofa OX=9823 GN=SMCHD1 PE=1 SV=2 - [I3L5I4_PIG]	14.77	29	29	36	1997	225.345	7.51807	1.0551	35	4.76779	0.96202	35	6.21957	1.02139	35	5.09746	1.0194	35	12.1197	0.971405	35	6.86353	0.978984	35	5.31785	1.00119	35	9.27257	1.00072	35	4.71779	0.995211	35	6.50187
F1S3W0	Cytochrome b-c1 complex subunit 6 OS=Sus scrofa OX=9823 GN=LOC100524873 PE=1 SV=1 - [F1S3W0_PIG]	74.73	7	7	23	91	10.664	4.53857	0.990276	23	4.15579	1.05687	23	10.732	0.979128	23	10.5467	1.05488	23	24.4608	0.932831	23	11.2747	1.05812	23	5.76792	0.982931	23	10.6379	0.984925	23	7.11912	0.943615	23	9.58891
F1S3M3	KRI1 homolog OS=Sus scrofa OX=9823 GN=KRI1 PE=4 SV=3 - [F1S3M3_PIG]	21.75	17	18	27	708	82.9558	5.17334	1.02374	26	12.6118	1.05981	26	6.55186	1.02102	26	9.29708	0.934719	26	17.1977	1.00791	26	10.2553	1.02513	26	11.9947	0.926312	26	15.0293	0.982697	26	10.6965	0.940382	26	12.1173
F1RJJ0	Serine/arginine-rich splicing factor 9 OS=Sus scrofa OX=9823 GN=SRSF9 PE=1 SV=1 - [F1RJJ0_PIG]	42.99	11	11	30	221	25.5584	8.646	1.06629	30	8.9102	1.03416	30	8.72229	1.07597	30	7.69292	0.974808	30	8.87279	0.934347	30	6.65627	0.958591	30	6.49203	0.963458	30	6.29763	1.00456	30	5.1811	0.925919	30	10.5889
Q29223	60S ribosomal protein L34 OS=Sus scrofa OX=9823 GN=RPL34 PE=1 SV=3 - [RL34_PIG]	42.74	7	7	38	117	13.2845	11.4731	1.03715	38	6.96037	0.886045	38	10.7639	1.06137	38	6.53382	1.1502	38	8.95475	0.953417	38	4.4691	0.986185	38	9.41854	1.04261	38	9.69958	1.00055	38	6.19703	0.953527	38	4.83841
F1SL99	Uncharacterized protein OS=Sus scrofa OX=9823 GN=PTGES3 PE=1 SV=3 - [F1SL99_PIG]	51.25	7	7	18	160	18.6854	4.53857	1.01168	18	4.23465	1.04399	18	7.86855	0.959312	18	6.93505	0.824372	18	13.7314	1.14319	18	6.51883	1.04238	18	9.28747	0.93098	18	12.6224	0.921694	18	7.74917	1.13408	18	6.83777
P54613	Serine/threonine-protein phosphatase 2A 65 kDa regulatory subunit A beta isoform (Fragment) OS=Sus scrofa OX=9823 GN=PPP2R1B PE=2 SV=1 - [2AAB_PIG]	26.58	9	14	20	602	66.1715	5.0083	0.963494	13	8.52837	1.0669	13	9.48946	0.96024	13	8.13269	0.865376	13	17.7019	1.12161	13	4.46413	0.997918	13	3.79624	1.00898	13	3.19782	0.981827	13	3.00527	1.0837	13	5.71255
F1RKD1	RNA binding motif protein 19 OS=Sus scrofa OX=9823 GN=RBM19 PE=4 SV=3 - [F1RKD1_PIG]	20.11	18	18	23	940	105.142	6.26514	1.03995	23	7.2235	1.03511	23	6.8518	1.05264	23	7.67719	0.96395	23	8.29211	0.971067	23	6.7179	0.984832	23	6.32968	0.985863	23	8.61916	1.00953	23	6.35614	0.953831	23	8.16261
F1SDQ3	Transmembrane protein 214 OS=Sus scrofa OX=9823 GN=TMEM214 PE=1 SV=1 - [F1SDQ3_PIG]	24.67	18	18	31	685	76.6771	9.30518	1.02682	30	7.56443	0.979823	30	14.3684	1.05645	31	10.8767	1.10003	31	9.9743	0.89886	31	10.5081	0.933448	30	6.35986	1.0399	31	10.4762	1.02129	30	8.21014	0.937691	31	10.5058
Q1G1K9	Isocitrate dehydrogenase [NAD] subunit, mitochondrial OS=Sus scrofa OX=9823 GN=IDH3B PE=1 SV=1 - [Q1G1K9_PIG]	40.21	1	13	27	383	42.0194	7.56201	0.870779	1		1.06562	1		1.05358	1		0.78633	1		1.06445	1		0.965092	1		1.13027	1		1.00398	1		1.22841	1
E0YLM4	Mesencephalic astrocyte-derived neurotrophic factor OS=Sus scrofa OX=9823 GN=MANF PE=1 SV=1 - [E0YLM4_PIG]	45.81	10	10	33	179	20.3466	8.54346	1.03827	33	4.72591	0.93039	33	6.8306	1.04224	33	5.292	1.03901	33	9.06657	1.00155	33	6.56029	0.990618	33	9.6124	0.984275	33	11.5166	1.01754	33	3.71309	0.940651	33	3.69032
B2CCY7	Nuclear matrix protein 200 OS=Sus scrofa OX=9823 GN=nmp-200 PE=1 SV=1 - [B2CCY7_PIG]	34.92	13	13	31	504	55.1463	6.60986	1.05915	31	4.53528	1.01659	31	5.88962	1.03686	31	3.43717	1.01682	31	8.3925	0.959445	31	3.76088	0.953806	31	5.54247	1.01673	31	5.73364	1.0145	31	3.86619	0.945592	31	8.63471
K9J6K8	AP-2 complex subunit alpha OS=Sus scrofa OX=9823 GN=AP2A2 PE=2 SV=1 - [K9J6K8_PIG]	19.1	12	18	29	937	103.268	7.18115	1.00241	15	3.20583	0.972804	15	6.81745	1.02047	15	6.2728	0.985281	15	3.2114	1.03183	15	6.80034	1.00691	15	5.68223	0.990711	15	11.8377	1.02701	15	5.06731	0.972322	15	5.92352
F1RZT3	WD repeat domain 46 OS=Sus scrofa OX=9823 GN=WDR46 PE=4 SV=3 - [F1RZT3_PIG]	21.34	12	12	21	656	72.5103	9.90576	1.04002	21	6.56939	1.00954	21	10.8876	1.00944	21	9.08012	1.05767	21	13.1881	0.934085	21	5.78698	1.0161	21	12.0459	0.964429	21	22.5657	1.03756	21	11.2343	0.931113	21	18.3548
A0A287B4G7	SAFB like transcription modulator OS=Sus scrofa OX=9823 GN=SLTM PE=1 SV=1 - [A0A287B4G7_PIG]	14.03	3	12	19	934	105.94	9.49561	1.07244	4	27.5517	1.30252	4	19.365	1.12061	4	18.4952	1.01584	4	11.8058	0.899311	4	31.7876	0.947595	4	17.1637	0.765143	3	9.58533	0.859359	4	20.14	0.928112	4	9.72001
A0A287B8Y8	SAFB like transcription modulator OS=Sus scrofa OX=9823 GN=SLTM PE=1 SV=1 - [A0A287B8Y8_PIG]	18.36	1	10	16	648	71.3156	5.5415	1.13	1		0.94659	1		1.11232	1		0.855859	1		0.966544	1		0.9192	1		1.07513	1		0.988778	1		0.938872	1
A0A286ZY98	RNA polymerase I subunit C OS=Sus scrofa OX=9823 GN=POLR1C PE=1 SV=1 - [A0A286ZY98_PIG]	32.26	8	8	18	310	35.0192	5.46533	0.982494	18	10.5365	1.052	18	15.4944	1.01603	18	10.872	0.97065	17	8.94376	1.00326	18	4.91707	1.02181	18	11.3927	0.98421	18	10.9041	1.00904	18	7.48776	1.04728	18	11.1403
A0A287AW54	Golgi integral membrane protein 4 OS=Sus scrofa OX=9823 GN=GOLIM4 PE=4 SV=1 - [A0A287AW54_PIG]	20.35	15	15	30	678	79.6851	4.76709	1.00053	30	7.76256	1.04516	30	5.93689	0.994192	30	8.90441	1.03636	30	12.6132	0.976256	30	8.81226	1.02553	30	8.38068	0.989552	30	5.81393	1.00265	30	5.41296	0.98582	30	13.7642
F1RGC9	Proteasome 26S subunit, non-ATPase 13 OS=Sus scrofa OX=9823 GN=PSMD13 PE=1 SV=1 - [F1RGC9_PIG]	32.45	12	12	25	376	42.8401	5.69385	0.917263	25	6.40325	0.873108	25	10.9543	0.997829	25	4.60224	1.05253	25	11.9255	1.09845	25	6.82522	1.07764	25	6.40465	0.988924	25	11.1793	1.00707	25	4.94781	1.05966	25	7.60901
Q56P28	PRA1 family protein 3 OS=Sus scrofa OX=9823 GN=ARL6IP5 PE=2 SV=1 - [PRAF3_PIG]	28.19	5	5	13	188	21.5264	9.5249	1.04816	9	2.0085	0.972396	9	2.74245	1.01551	9	2.91063	1.0477	9	5.46294	0.959255	9	3.49537	0.981411	9	2.86493	1.02066	9	2.06792	1.03218	9	4.19163	0.908157	9	6.61379
A0A287AP64	Short-chain-specific acyl-CoA dehydrogenase, mitochondrial OS=Sus scrofa OX=9823 GN=ACADS PE=1 SV=1 - [A0A287AP64_PIG]	32.41	11	11	17	395	42.852	8.32373	0.954287	17	6.41189	0.969812	17	10.6048	0.957912	17	6.3054	1.0451	17	6.82837	0.973823	17	4.94947	1.06842	17	6.66284	1.02208	17	16.4655	1.05195	17	8.9315	0.999482	17	16.9467
I3LJL2	von Willebrand factor A domain containing 8 OS=Sus scrofa OX=9823 GN=VWA8 PE=1 SV=2 - [I3LJL2_PIG]	16.26	26	26	34	1827	204.998	7.06396	1.01198	34	6.42215	0.971536	34	7.47666	0.993631	34	5.24271	1.06737	34	5.99638	0.970023	34	7.83929	1.00464	34	8.46107	1.03845	34	8.7294	1.02223	34	6.97957	1.00193	34	7.6977
I3LAB6	Proteasome subunit alpha type OS=Sus scrofa OX=9823 GN=PSMA2 PE=1 SV=1 - [I3LAB6_PIG]	49.57	9	9	18	234	25.8823	7.43018	0.927217	18	5.5675	0.929682	18	7.6462	0.944527	18	7.5221	0.975993	18	16.5907	1.07575	18	8.39434	1.07492	18	14.8919	1.04334	18	13.9975	0.999031	18	8.88853	1.08684	18	8.18046
F1SIS9	NADH dehydrogenase [ubiquinone] 1 alpha subcomplex subunit 10, mitochondrial OS=Sus scrofa OX=9823 GN=NDUFA10 PE=1 SV=1 - [F1SIS9_PIG]	28.01	12	12	29	357	40.3957	7.21045	1.06388	29	4.29933	0.96932	28	5.45021	1.01506	29	5.61425	1.0364	28	10.1982	0.937159	29	9.43078	1.01006	29	8.69881	1.01429	28	9.90472	1.02371	29	3.58352	0.925826	28	8.52844
F1RX68	Serine/threonine-protein phosphatase OS=Sus scrofa OX=9823 GN=PPP2CB PE=3 SV=3 - [F1RX68_PIG]	38.51	1	10	14	309	35.5523	5.42725	1.05604	1		1.00143	1		0.992562	1		0.828965	1		1.1022	1		1.01722	1		0.905575	1		0.914699	1		1.16479	1
F1S7E0	Coatomer subunit epsilon OS=Sus scrofa OX=9823 GN=COPE PE=1 SV=1 - [F1S7E0_PIG]	36.69	7	8	17	308	34.5153	5.19873	0.930186	16	8.31984	0.948569	16	12.8573	0.932027	16	8.52521	0.91197	16	8.01619	1.14206	16	2.99003	1.01024	16	7.37374	1.05612	16	9.87443	1.00854	16	2.55398	1.1044	16	5.82456
I3LUM8	Uncharacterized protein OS=Sus scrofa OX=9823 GN=FARSB PE=1 SV=2 - [I3LUM8_PIG]	30.05	19	19	32	589	66.2796	7.43018	0.942809	32	5.80023	0.91189	32	9.47238	0.965863	32	6.24468	1.04915	32	12.1736	1.05005	32	7.14773	1.03105	32	10.8088	1.03235	32	10.4949	1.03446	32	5.6092	1.0258	32	7.49653
A0A287BRR9	BAI1 associated protein 2 OS=Sus scrofa OX=9823 GN=BAIAP2 PE=1 SV=1 - [A0A287BRR9_PIG]	25.72	13	13	19	521	57.266	8.79248	1.04129	19	6.88971	1.02048	19	9.81743	0.994057	19	5.76922	0.97604	19	17.3113	0.96422	19	7.44704	0.969716	19	8.18863	1.00029	19	10.1485	1.04722	19	2.57488	0.972848	19	7.61548
A0A287AG36	Laminin subunit alpha 1 OS=Sus scrofa OX=9823 GN=LAMA1 PE=4 SV=1 - [A0A287AG36_PIG]	7.31	9	22	32	3049	333.564	6.12549	1.03213	12	5.69631	1.00766	12	5.51818	1.00325	12	5.78925	1.04301	12	14.6238	0.962752	12	5.55189	1.06731	12	5.37261	0.897445	12	10.4383	0.885978	12	2.64411	0.957557	12	2.33365
Q8HZJ6	Syndecan-4 OS=Sus scrofa OX=9823 GN=SDC4 PE=2 SV=1 - [SDC4_PIG]	35.64	5	5	17	202	22.0672	4.60205	1.14648	17	18.6796	1.36898	17	13.9	1.17053	17	10.3679	0.855369	16	15.1935	0.885849	17	17.239	0.853742	17	17.0178	0.849979	17	16.0239	0.918701	16	8.66416	0.942058	17	31.0256
A0A288CFW1	Uncharacterized protein OS=Sus scrofa OX=9823 GN=PGRMC2 PE=1 SV=1 - [A0A288CFW1_PIG]	44.14	7	8	15	222	23.6647	4.88135	1.03384	14	4.48883	0.934209	14	11.7856	1.00872	14	8.16591	0.990518	14	25.5045	0.973674	14	15.905	1.00008	14	14.607	1.14115	14	9.21367	1.05631	14	4.38952	0.970433	14	15.2055
F1SAA5	Ubiquitin carboxyl-terminal hydrolase OS=Sus scrofa OX=9823 GN=UCHL5 PE=3 SV=3 - [F1SAA5_PIG]	35.98	10	10	18	328	37.4819	5.32568	0.985281	18	4.56895	0.990603	18	5.89799	1.00319	18	3.48665	0.946745	18	15.5996	1.07051	18	6.83498	0.966848	18	9.34401	1.08864	18	12.7574	0.986257	18	3.67971	1.04195	18	8.86832
A0A287BM82	Keratin 14 OS=Sus scrofa OX=9823 GN=KRT14 PE=1 SV=1 - [A0A287BM82_PIG]	22.78	2	14	32	496	54.1649	5.32568	0.974856	3	0.66836	1.11314	3	4.17143	1.00712	3	5.63933	0.868355	3	1.97172	1.07334	3	2.27252	1.04838	3	1.79635	0.986159	3	5.92543	1.01764	3	7.25379	1.05876	3	16.5755
F1SHX3	Replication timing regulatory factor 1 OS=Sus scrofa OX=9823 GN=RIF1 PE=4 SV=3 - [F1SHX3_PIG]	13.28	30	30	40	2440	271.551	5.33838	1.03493	40	6.83997	1.06047	40	10.9231	1.04602	40	9.76793	0.953767	40	14.6153	0.992464	40	6.77792	0.994956	40	10.091	0.938104	40	11.1396	0.980922	40	8.46547	0.961367	40	8.08186
A0A287AP85	Clathrin interactor 1 OS=Sus scrofa OX=9823 GN=CLINT1 PE=1 SV=1 - [A0A287AP85_PIG]	18.56	10	10	18	609	66.7762	6.41748	1.02954	18	3.70038	1.04957	18	12.7485	0.995791	18	6.79363	0.878769	18	6.46825	1.03931	18	6.1311	1.00113	18	9.34232	1.00975	18	12.1709	0.988416	18	4.82491	1.04693	18	8.78291
F1RUP2	G-rich RNA sequence binding factor 1 OS=Sus scrofa OX=9823 GN=GRSF1 PE=1 SV=2 - [F1RUP2_PIG]	25.89	12	12	23	479	52.9504	6.58057	1.00806	23	6.15051	0.966334	23	7.59306	1.00811	23	5.72409	1.02242	22	11.0607	0.98871	23	7.12104	1.02488	23	4.75337	0.976783	22	9.13578	0.989075	23	6.30341	0.952294	23	11.8717
A0A286ZSN6	Thymopoietin OS=Sus scrofa OX=9823 GN=TMPO PE=1 SV=1 - [A0A286ZSN6_PIG]	17.87	3	8	15	677	73.5048	8.44092	1.09504	3	10.5368	1.02634	3	9.2486	1.07956	3	6.33602	0.947778	3	0.473213	0.953104	3	5.63512	0.947842	3	15.6838	0.961266	3	1.89171	0.949177	3	5.75061	0.925526	3	8.59765
A0A287AG37	G3BP stress granule assembly factor 2 OS=Sus scrofa OX=9823 GN=G3BP2 PE=1 SV=1 - [A0A287AG37_PIG]	37.28	13	14	32	448	50.7141	5.37646	1.00793	31	4.74433	1.01407	31	14.023	1.03567	31	5.87501	0.978825	31	20.2678	1.00739	31	6.03643	0.97107	31	8.92429	1.04725	31	13.4804	0.974532	31	9.63045	1.00678	31	6.8692
A0A287AJA7	Elongation of very long chain fatty acids protein 1 OS=Sus scrofa OX=9823 GN=ELOVL1 PE=1 SV=1 - [A0A287AJA7_PIG]	9.68	2	2	11	279	32.4388	9.59814	0.948367	11	9.60661	1.04159	11	8.58146	1.01313	11	9.3515	1.01536	11	12.1095	0.978571	11	7.903	0.98627	11	11.537	1.07118	11	9.10007	1.04053	11	5.32242	0.924211	11	14.7633
A0A287AMU3	Uncharacterized protein OS=Sus scrofa OX=9823 PE=1 SV=1 - [A0A287AMU3_PIG]	25.33	4	5	13	229	25.999	7.51807	0.893005	7	3.88862	0.938737	7	13.7981	0.853181	7	9.66666	1.1719	7	4.53508	1.02761	7	2.83122	1.0708	7	8.2802	1.13668	7	4.76945	1.06259	7	11.2592	1.06336	7	16.9229
F1RG44	Polypeptide N-acetylgalactosaminyltransferase OS=Sus scrofa OX=9823 GN=GALNT2 PE=1 SV=3 - [F1RG44_PIG]	23.29	15	15	31	571	64.7335	8.44092	1.00074	31	7.26973	0.982568	31	9.02589	0.999915	31	5.70673	1.07229	31	10.0055	0.96139	31	7.03169	1.02842	31	7.61192	1.00966	31	10.4431	1.02318	31	6.12568	0.962474	31	10.0005
Q2QLE3	Testin OS=Sus scrofa OX=9823 GN=TES PE=3 SV=1 - [TES_PIG]	39.43	14	14	31	421	47.9148	7.6792	0.98339	31	7.32198	0.998724	31	11.4945	0.990742	31	7.32708	1.02973	31	6.45282	1.08983	31	7.82838	0.96823	31	10.1547	0.92397	31	13.439	0.908401	31	6.65023	1.11722	31	8.3052
K7GNC7	NF-kappa-B-repressing factor isoform 2 OS=Sus scrofa OX=9823 GN=NKRF_tv2 PE=2 SV=1 - [K7GNC7_PIG]	30.29	21	21	36	690	77.5761	8.71924	1.09685	36	5.95789	1.04862	36	13.6888	1.08121	36	7.73193	0.976428	36	8.8738	0.955128	36	5.31397	0.92424	36	6.12555	0.968685	36	9.2387	0.984491	36	5.77846	0.982099	36	13.7937
F1SMF4	Integrin subunit alpha 2 OS=Sus scrofa OX=9823 GN=ITGA2 PE=1 SV=3 - [F1SMF4_PIG]	11.71	8	12	21	1178	129.261	5.31299	0.967302	13	4.91004	0.927855	13	12.5513	1.06062	13	5.40606	1.1174	13	12.0796	0.93112	13	8.84027	0.975838	13	10.9379	1.09178	13	20.0776	1.02577	13	7.72146	0.995973	13	10.3304
A0A2C9F3E3	Neurolysin, mitochondrial OS=Sus scrofa OX=9823 GN=NLN PE=1 SV=1 - [A0A2C9F3E3_PIG]	20.96	15	15	24	668	76.5585	6.17627	0.990558	24	4.70541	0.951679	24	9.34681	0.982927	24	7.04929	1.02301	24	13.77	1.03458	24	7.11262	1.06182	24	8.30237	0.968115	24	10.6167	0.99801	24	5.41248	1.00612	24	7.99036
A0A287AK58	Keratin 14 OS=Sus scrofa OX=9823 GN=KRT14 PE=1 SV=1 - [A0A287AK58_PIG]	20.12	1	13	30	502	54.763	5.38916	0.877364	1		0.819857	1		1.10702	1		0.815811	1		1.19742	1		0.946899	1		0.75713	1		0.877492	1		1.90145	1
A0A287BH58	DEAD-box helicase 54 OS=Sus scrofa OX=9823 GN=DDX54 PE=4 SV=1 - [A0A287BH58_PIG]	29.02	21	21	36	865	96.3719	10.0229	1.00989	36	7.76796	0.985264	36	11.8329	1.01417	36	7.57493	1.06547	36	11.8597	0.975721	36	7.48868	0.970172	36	7.83157	1.02145	36	12.3533	0.978886	36	8.30459	0.981688	36	13.1384
D0G7F1	Sterol carrier protein 2 OS=Sus scrofa OX=9823 GN=SCP2 PE=2 SV=1 - [D0G7F1_PIG]	18.48	4	11	27	541	58.4826	7.41553	0.944679	8	4.6337	0.992548	8	11.312	0.958167	8	4.6283	1.09148	8	16.4973	0.95934	8	13.0773	1.03858	8	6.37133	1.07984	8	10.5877	1.08743	8	2.79236	0.957877	8	11.6654
F1RGX3	LUC7 like OS=Sus scrofa OX=9823 GN=LUC7L PE=1 SV=2 - [F1RGX3_PIG]	26.42	5	9	22	318	37.7164	10.272	1.03084	9	16.4614	1.0058	9	10.5436	1.04039	9	7.92167	0.961156	9	7.31578	0.966145	9	7.01847	0.95193	9	7.46204	1.02817	9	11.9869	0.949931	9	13.9219	1.01337	9	20.019
A0A286ZNN4	NADH dehydrogenase OS=Sus scrofa OX=9823 GN=NDUFS3 PE=1 SV=1 - [A0A286ZNN4_PIG]	50.76	12	12	30	264	30.1827	7.48877	1.01394	30	5.74909	0.972231	30	8.31855	0.997603	30	6.06561	1.11978	30	17.5053	0.927199	30	10.6435	0.992224	30	7.56881	1.03719	30	10.2162	1.02165	30	4.04613	0.933765	30	11.9258
F1RGD9	Histidyl-tRNA synthetase OS=Sus scrofa OX=9823 GN=HARS PE=1 SV=1 - [F1RGD9_PIG]	28.09	10	16	26	509	57.2671	5.99854	0.88469	16	7.7021	1.06429	16	12.1353	0.875489	16	9.23125	0.854412	15	6.95635	1.24867	16	7.43381	1.1014	16	6.9691	0.923455	16	10.1481	0.927228	16	16.1588	1.22478	16	15.4073
A0A023PN04	Peptidylprolyl isomerase OS=Sus scrofa OX=9823 GN=FKBP5 PE=1 SV=1 - [A0A023PN04_PIG]	35.89	18	18	31	457	51.1747	5.89697	1.04761	31	5.01311	1.03992	31	7.18903	1.04819	31	5.43127	0.891726	31	15.3675	1.01868	31	7.39999	0.930266	31	6.13189	1.02734	31	11.1862	0.983162	31	7.05518	1.01593	31	8.90952
F1SBT5	General transcription factor IIF subunit 1 OS=Sus scrofa OX=9823 GN=GTF2F1 PE=4 SV=1 - [F1SBT5_PIG]	19.15	8	8	14	517	58.2941	7.07861	1.05422	14	4.16962	1.07497	14	6.74871	0.984542	14	10.0652	0.705954	14	29.1362	1.09071	14	16.7494	0.945736	14	5.49951	1.05685	14	7.78229	0.898405	14	9.56781	1.09763	14	13.8363
F1SS16	Family with sequence similarity 98 member B OS=Sus scrofa OX=9823 GN=FAM98B PE=1 SV=2 - [F1SS16_PIG]	42.99	11	13	27	428	45.3789	8.42627	1.00546	24	8.06138	0.990681	24	12.5551	1.01409	24	8.66974	0.925999	24	10.0269	1.02246	24	5.33771	0.954561	24	8.80005	1.06787	24	12.8532	1.02335	24	3.34207	1.05265	24	9.76547
A0A286ZNH3	Uncharacterized protein OS=Sus scrofa OX=9823 GN=RIDA PE=1 SV=1 - [A0A286ZNH3_PIG]	61.31	7	7	16	137	14.3606	6.65381	0.986308	16	5.22842	0.963012	16	3.72478	0.997055	16	2.94214	1.05928	16	10.7306	1.02896	16	3.46951	0.996212	16	8.08949	1.01071	16	9.19114	0.971865	16	2.48965	1.05466	16	6.16377
F1RTB6	Uncharacterized protein OS=Sus scrofa OX=9823 GN=LUC7L3 PE=1 SV=2 - [F1RTB6_PIG]	27.08	13	14	36	432	51.4371	9.74463	1.07142	35	8.35068	1.06077	35	8.54932	1.06367	35	9.73061	0.956329	35	11.8758	0.928259	35	5.41635	0.989937	35	14.0296	0.981514	35	9.84112	0.951343	35	7.90152	0.950581	35	9.12676
F1SL58	Dynactin subunit 2 OS=Sus scrofa OX=9823 GN=DCTN2 PE=1 SV=3 - [F1SL58_PIG]	41.83	14	15	22	404	44.4769	5.21143	0.966629	21	6.18719	0.964962	21	9.29445	0.935055	21	11.0287	0.967318	21	12.2638	1.1036	21	7.85638	1.0512	21	12.4049	0.999051	21	10.328	0.992554	21	5.40207	1.05474	21	9.00625
F1RY92	Uncharacterized protein OS=Sus scrofa OX=9823 GN=SRSF3 PE=1 SV=2 - [F1RY92_PIG]	39.63	6	7	29	164	19.3179	11.6489	1.11652	21	3.59003	1.07318	21	8.51745	1.07941	21	6.58533	1.06569	21	10.6505	0.868746	21	5.41321	0.950982	21	7.43697	0.931677	21	12.8974	0.954568	21	7.47714	0.89723	21	7.48882
F1SSH6	Uncharacterized protein OS=Sus scrofa OX=9823 GN=DDX56 PE=4 SV=3 - [F1SSH6_PIG]	22.89	12	12	20	546	61.2398	8.98291	1.04145	18	3.41264	1.07197	18	9.94356	1.01306	19	7.06416	0.995472	18	13.4071	0.953078	19	7.73702	1.03702	18	12.5163	0.974241	19	11.3268	0.993043	18	5.70929	0.920242	19	10.794
I3LGV4	NDC1 transmembrane nucleoporin OS=Sus scrofa OX=9823 GN=NDC1 PE=4 SV=2 - [I3LGV4_PIG]	10.81	8	8	15	777	87.2912	8.93896	1.00706	15	9.36578	0.974001	15	10.0495	1.0385	15	6.6686	1.19476	15	8.51452	0.895326	15	5.38282	0.988766	15	9.18415	0.943537	15	13.4828	1.01652	15	7.45112	0.93247	15	8.47408
A0A287B770	Serine and arginine rich splicing factor 10 OS=Sus scrofa OX=9823 GN=SRSF10 PE=1 SV=1 - [A0A287B770_PIG]	33.59	9	9	20	262	31.2818	11.2681	1.06861	20	4.57043	1.02615	20	8.26631	1.04459	20	6.8223	0.981435	20	7.03198	0.953664	20	3.93924	0.976241	20	6.5962	0.993587	20	11.4209	0.998562	20	4.4014	0.90483	20	7.62558
B9V4F0	ADP-ribosylation factor 5 OS=Sus scrofa OX=9823 GN=ARF5 PE=1 SV=1 - [B9V4F0_PIG]	37.22	3	6	16	180	20.5166	6.78564	0.942279	8	2.55035	1.09663	8	3.86019	0.950964	8	6.2033	0.925552	8	5.24834	1.04055	8	5.29567	1.0358	8	6.97519	0.988557	8	14.1856	1.00449	8	5.24277	1.11013	8	14.3239
F2Z5K4	Ras homolog family member C OS=Sus scrofa OX=9823 GN=RHOC PE=1 SV=1 - [F2Z5K4_PIG]	43.52	2	9	23	193	21.9923	6.58057	1.03978	2	8.85155	0.970756	2	0.418084	1.02402	2	3.76062	0.997269	2	10.3317	1.04408	2	1.91466	0.971809	2	5.69004	0.938521	2	13.8881	0.948349	2	2.67855	1.06527	2	4.97055
I3LC46	HIV-1 Tat specific factor 1 OS=Sus scrofa OX=9823 GN=HTATSF1 PE=1 SV=2 - [I3LC46_PIG]	17.4	1	11	26	684	77.5274	9.89111	1.04301	6	12.7914	1.17359	6	6.33403	1.01222	6	6.80364	0.891183	6	8.15682	0.966583	6	9.75489	0.955295	6	12.4801	0.943657	6	5.13351	0.950671	6	7.06526	1.03122	6	8.3018
A0A286ZRL3	Cytochrome P450, family 20, subfamily A, polypeptide 1 OS=Sus scrofa OX=9823 GN=CYP20A1 PE=1 SV=1 - [A0A286ZRL3_PIG]	4.95	14	15	31	3129	356.325	6.27783	0.989311	29	4.81318	0.947975	30	9.78973	0.990018	30	6.61812	1.06196	29	14.5228	0.991169	30	4.77384	0.999039	29	5.68757	1.03915	30	8.86873	1.06089	29	4.42329	0.946549	30	7.65428
A0A287A7C0	Sideroflexin-1 OS=Sus scrofa OX=9823 GN=SFXN1 PE=1 SV=1 - [A0A287A7C0_PIG]	47.42	13	13	30	291	32.1776	9.34912	0.989066	30	6.39079	0.985541	30	13.0954	0.96239	30	6.04913	1.10419	30	6.12016	0.939077	30	7.52876	1.04542	30	8.7488	1.00322	30	10.4611	1.04875	30	6.72525	0.933643	30	7.38585
A0A287BAQ6	Tyrosine-protein phosphatase non-receptor type OS=Sus scrofa OX=9823 GN=PTPN1 PE=3 SV=1 - [A0A287BAQ6_PIG]	33.73	12	12	23	424	48.8663	6.04932	0.967908	23	7.50344	0.917934	23	10.4289	1.0073	23	5.15769	0.9954	23	11.4271	1.02989	23	6.83144	1.02304	23	7.49657	1.03003	23	7.46856	1.02826	23	6.25606	1.01287	23	8.15871
B2CZF8	Milk fat globule-EGF factor 8 protein OS=Sus scrofa OX=9823 PE=2 SV=1 - [B2CZF8_PIG]	27.61	12	12	23	431	47.8194	6.7124	1.05191	23	7.91845	0.975564	23	12.7677	1.05776	23	4.64768	1.06838	23	13.0644	0.948687	23	6.08675	0.955884	23	5.3858	0.956384	23	7.89735	0.973005	23	7.77609	0.941707	23	6.92348
A0A287B5Q3	Threonyl-tRNA synthetase 2, mitochondrial (putative) OS=Sus scrofa OX=9823 GN=TARS2 PE=3 SV=1 - [A0A287B5Q3_PIG]	25.56	3	16	25	626	70.4288	7.06396	0.951536	6	8.14055	1.10341	6	9.80402	0.888074	6	10.0571	1.00078	6	5.73042	1.05027	6	7.69971	1.07977	6	3.45001	0.951987	6	4.55446	0.985624	6	1.91339	1.00984	6	7.46849
F1RSQ6	Exosome component 8 OS=Sus scrofa OX=9823 GN=EXOSC8 PE=4 SV=3 - [F1RSQ6_PIG]	29.02	7	7	12	317	34.1222	6.1001	1.00331	12	4.37152	1.00103	12	7.79764	1.05911	12	2.97364	0.972938	12	6.84011	1.00273	12	6.6985	0.974281	12	5.59736	1.00248	12	8.86481	0.995595	12	3.78055	1.01976	12	6.85512
I3LLT2	Carbamoyl-phosphate synthetase 2, aspartate transcarbamylase, and dihydroorotase OS=Sus scrofa OX=9823 GN=CAD PE=1 SV=2 - [I3LLT2_PIG]	9.53	20	23	35	2203	240.392	6.56592	0.908471	30	8.46054	0.911503	30	6.08725	0.88935	30	10.3037	1.00672	29	12.352	1.18898	30	9.83774	1.04523	30	7.01643	0.986748	30	9.15147	0.978612	30	5.14977	1.1561	30	9.73182
Q9TV77	130 kDa regulatory subunit of myosin phosphatase (Fragment) OS=Sus scrofa OX=9823 PE=2 SV=1 - [Q9TV77_PIG]	19.51	15	15	20	815	89.6295	5.38916	1.1445	20	8.32195	1.11563	20	13.0867	1.17586	20	10.2626	0.844846	20	7.60148	0.966198	20	5.18539	0.879705	20	10.4848	0.940958	20	12.8898	0.901094	20	9.30398	0.941252	20	12.9116
A0A287A277	Tight junction protein 2 OS=Sus scrofa OX=9823 GN=TJP2 PE=1 SV=1 - [A0A287A277_PIG]	21.85	22	24	44	1094	122.954	7.02002	1.00519	41	5.79572	1.01788	40	9.56159	1.01125	41	9.57923	0.993796	40	12.2299	1.02661	41	6.50206	1.01052	41	9.81282	0.943302	40	13.4481	0.992907	41	4.03087	0.980341	41	10.2043
F2Z5S3	Sec61 translocon alpha 1 subunit OS=Sus scrofa OX=9823 GN=SEC61A1 PE=1 SV=2 - [F2Z5S3_PIG]	15.13	7	7	26	423	46.015	7.32764	0.997087	26	5.63732	0.953992	26	9.18614	1.02727	26	5.95996	1.1534	26	12.1754	0.935783	26	8.79374	0.997716	26	7.37618	1.0035	26	6.70852	1.03323	26	6.23389	0.961754	26	10.4193
F1SHL3	Uncharacterized protein OS=Sus scrofa OX=9823 GN=SEC23A PE=1 SV=1 - [F1SHL3_PIG]	18.95	12	13	21	765	86.1293	7.07861	0.933411	15	7.57382	0.916173	15	6.62532	0.944381	15	7.23521	1.04636	15	13.2154	1.04011	15	12.9189	1.03674	15	9.83004	1.08515	15	12.8225	1.02686	15	3.94255	1.10068	15	2.75536
F1SAD7	Cullin 1 OS=Sus scrofa OX=9823 GN=CUL1 PE=1 SV=3 - [F1SAD7_PIG]	18.94	15	15	21	776	89.605	8.00146	1.04003	21	7.24742	1.01954	21	6.14601	0.995011	21	5.21755	0.940646	20	13.904	1.04328	21	5.709	0.950751	21	4.13512	1.0327	21	6.2577	0.988882	21	4.29492	1.05328	21	8.97372
I3L6U9	Guanine nucleotide-binding protein subunit alpha-11 OS=Sus scrofa OX=9823 GN=GNA11 PE=4 SV=1 - [I3L6U9_PIG]	36.77	10	12	21	359	42.0535	6.02393	0.994871	15	4.45085	1.00492	15	5.70952	1.00927	15	6.66966	1.04767	15	12.0015	0.994316	15	4.157	1.0266	15	9.98289	1.02442	15	8.00172	1.06659	15	3.19569	0.939016	15	7.48978
F1SIQ0	Uncharacterized protein OS=Sus scrofa OX=9823 GN=PNN PE=1 SV=1 - [F1SIQ0_PIG]	33.38	23	24	52	731	83.0575	6.91748	1.07203	51	5.18733	1.04347	51	8.07625	1.04238	51	6.39186	0.958309	51	13.125	0.955752	51	10.8277	1.00697	51	7.02495	0.966313	51	14.8279	0.966174	51	7.60907	0.950478	51	11.8686
F1RXV9	WD repeat domain 75 OS=Sus scrofa OX=9823 GN=WDR75 PE=4 SV=2 - [F1RXV9_PIG]	14.2	12	12	19	831	94.3574	5.71924	1.02896	19	5.46368	1.01896	19	5.94054	1.02601	19	5.77387	1.0189	19	11.2479	0.983064	19	7.43722	1.00839	19	10.295	0.964957	19	9.71722	0.995816	19	6.15228	0.934538	19	8.51126
A0A287BMG2	Trans-2,3-enoyl-CoA reductase OS=Sus scrofa OX=9823 GN=TECR PE=1 SV=1 - [A0A287BMG2_PIG]	28.25	10	10	32	308	35.9878	9.45166	0.982649	32	3.51952	0.989165	32	9.35601	0.943621	32	8.05219	1.10906	32	11.6949	0.960885	32	7.2433	1.04568	31	7.01336	1.01048	32	12.4864	1.03633	32	9.06297	0.972237	32	9.91163
F1S7C4	Cation-transporting ATPase OS=Sus scrofa OX=9823 GN=ATP13A1 PE=1 SV=2 - [F1S7C4_PIG]	16.3	17	17	28	1172	129.377	8.17725	1.00744	28	6.05793	0.980087	28	9.16125	0.968276	28	9.89896	1.02694	28	13.9569	0.972717	28	5.46053	1.00875	28	8.45937	1.05714	28	7.45643	0.989372	28	6.1383	1.00259	28	8.28732
B6VAP9	DNA-(apurinic or apyrimidinic site) lyase OS=Sus scrofa OX=9823 GN=APEX1 PE=2 SV=1 - [B6VAP9_PIG]	45.91	11	11	21	318	35.3901	7.92822	0.967055	21	8.17393	1.00268	21	8.61335	0.969406	21	7.84411	0.907183	21	9.79237	1.08726	21	6.39834	1.01735	21	6.98129	0.964983	21	7.09597	1.01104	21	2.82209	1.00882	21	7.20686
F1RNZ1	Cytochrome b-c1 complex subunit Rieske, mitochondrial OS=Sus scrofa OX=9823 GN=LOC100522678 PE=1 SV=1 - [F1RNZ1_PIG]	39.05	10	10	22	274	29.4352	8.70459	1.03028	21	3.70719	1.01201	21	11.5275	1.01227	21	4.15837	1.06303	21	8.97912	0.954269	21	5.62869	0.966889	21	5.98676	1.02701	21	8.70785	1.02823	21	8.03743	0.939357	21	7.2008
P67776	Serine/threonine-protein phosphatase 2A catalytic subunit alpha isoform OS=Sus scrofa OX=9823 GN=PPP2CA PE=2 SV=1 - [PP2AA_PIG]	41.1	2	11	18	309	35.5714	5.5415	1.0417	5	7.9255	0.966136	5	9.27893	1.02133	5	1.74318	0.9516	5	9.47329	1.01741	5	7.86936	0.929196	5	5.04202	1.02263	5	3.25234	0.970228	5	4.99647	1.06479	5	13.0633
Q9GLE7	Ferritin (Fragment) OS=Sus scrofa OX=9823 PE=2 SV=1 - [Q9GLE7_PIG]	46.25	4	5	23	160	18.2622	6.20166	1.08028	17	7.3861	1.04376	16	2.9375	0.945774	16	6.58493	0.947802	16	3.81613	1.0239	17	4.71435	1.0212	17	3.91286	0.978834	16	7.23941	0.984252	17	6.71615	1.0041	17	6.61697
F1RFR2	tRNA pseudouridine synthase OS=Sus scrofa OX=9823 GN=PUS1 PE=1 SV=3 - [F1RFR2_PIG]	29	11	11	21	400	45.0357	8.27979	1.00539	21	2.07097	0.990625	21	7.24874	0.987376	21	4.74668	0.941416	21	11.9669	1.0559	21	5.20998	0.999137	21	8.61784	1.00166	21	6.93043	1.00548	21	3.68141	0.996208	21	7.77712
F1S2Z9	Chromosome 1 open reading frame 27 OS=Sus scrofa OX=9823 GN=C1orf27 PE=1 SV=1 - [F1S2Z9_PIG]	29.3	12	12	20	454	50.7868	6.03662	1.00762	20	5.52147	0.986855	20	9.82722	0.96412	20	11.3234	1.05782	20	20.2186	0.972688	20	13.2496	0.993471	20	4.71403	1.03368	20	10.4712	1.04931	20	5.82483	1.01876	20	12.5086
A0A0B8RVC9	Zinc finger RNA binding protein OS=Sus scrofa domesticus OX=9825 GN=ZFR PE=4 SV=1 - [A0A0B8RVC9_PIG]	18.92	18	18	32	1073	116.838	9.0415	1.0313	32	7.34955	1.04382	32	8.41912	1.04817	32	8.55901	1.00633	32	9.85441	0.958634	32	7.95503	0.981549	32	9.9292	0.96086	32	12.9041	0.961885	32	8.25637	0.99284	32	10.4867
A0A287BGG6	STIP1 homology and U-box containing protein 1 OS=Sus scrofa OX=9823 GN=STUB1 PE=1 SV=1 - [A0A287BGG6_PIG]	39.6	12	13	26	303	34.9704	5.87158	0.933054	25	6.69169	0.95683	25	9.46515	0.936685	25	7.41696	0.993632	25	11.6127	1.09727	25	7.77953	1.06954	25	6.04908	0.972035	25	10.9038	0.963735	25	7.03575	1.08229	25	9.13461
D5KJI2	High mobility group AT-hook protein 1 OS=Sus scrofa OX=9823 GN=HMGA1 PE=1 SV=1 - [D5KJI2_PIG]	55.14	1	5	31	107	11.6391	10.3159	1.18599	4	5.51751	1.1886	4	22.1026	1.19027	4	3.46746	1.20687	4	6.57266	0.645564	4	33.6584	0.927488	4	10.0146	0.724192	4	38.2005	0.997971	4	5.53755	0.722824	4	31.8177
P49666	60S ribosomal protein L21 OS=Sus scrofa OX=9823 GN=RPL21 PE=1 SV=3 - [RL21_PIG]	55	12	12	51	160	18.5531	10.4917	0.996434	51	4.94049	0.938583	51	9.80302	0.990382	51	9.59978	1.14105	51	10.2815	0.963366	51	7.89578	1.01056	51	8.84156	1.03072	51	10.788	0.991539	51	5.76503	0.972092	51	13.0791
A0A287BH67	Serine and arginine rich splicing factor 4 OS=Sus scrofa OX=9823 GN=SRSF4 PE=1 SV=1 - [A0A287BH67_PIG]	24.12	8	13	34	481	55.3497	11.4438	1.12978	13	6.75448	1.06166	13	11.7184	1.101	13	9.03288	0.904311	13	9.43528	0.910445	13	5.58534	0.941656	13	9.06497	0.890367	13	13.7356	0.941753	13	7.33548	0.904956	13	8.16418
F2Z4Y0	Small nuclear ribonucleoprotein D3 polypeptide OS=Sus scrofa OX=9823 GN=SNRPD3 PE=1 SV=1 - [F2Z4Y0_PIG]	47.62	4	4	49	126	13.9073	10.3159	1.00553	48	14.265	1.05985	46	13.9156	1.05046	48	14.0252	0.960513	45	18.2746	1.00188	47	15.9774	0.986386	48	19.6582	1.06961	44	11.4643	1.03117	46	12.9862	1.00259	46	16.4806
F1SFW4	Integrator complex subunit 3 OS=Sus scrofa OX=9823 GN=INTS3 PE=1 SV=2 - [F1SFW4_PIG]	7.5	6	6	11	1040	117.778	5.79541	1.09548	11	6.89328	1.06016	11	11.5802	1.08549	11	4.9035	0.945531	11	14.4282	0.943304	11	7.44458	0.928472	11	6.21794	1.00066	11	5.64377	0.957732	11	5.77978	0.939667	11	11.4808
Q58D68	Ectonucleotide pyrophosphatase/phosphodiesterase family member 6 OS=Sus scrofa OX=9823 GN=ENPP6 PE=2 SV=2 - [ENPP6_PIG]	27.73	10	10	18	440	50.3235	6.80029	0.995463	18	6.21889	0.969747	18	6.04259	1.00845	18	5.70353	1.07096	18	9.22244	0.967148	18	5.4632	1.03082	18	8.95953	1.03928	18	16.0004	1.02572	17	5.91413	0.970129	18	8.91721
A0A287AQR5	40S ribosomal protein S24 OS=Sus scrofa OX=9823 GN=RPS24 PE=3 SV=1 - [A0A287AQR5_PIG]	51.15	8	8	28	131	15.1583	10.8872	1.01886	27	8.79376	0.880431	27	14.8492	1.05717	27	4.71938	1.1364	27	8.56926	0.935702	27	8.21906	0.912725	27	11.9538	1.09812	27	14.7912	1.01093	27	8.36822	1.02368	27	8.81664
A0A287B7X5	Eukaryotic translation initiation factor 4 gamma 3 OS=Sus scrofa OX=9823 GN=EIF4G3 PE=1 SV=1 - [A0A287B7X5_PIG]	8.89	6	13	22	1519	168.699	5.18604	0.934709	8	6.83735	1.03393	8	3.66527	0.973893	8	2.42451	0.84167	8	10.5348	1.08772	8	4.43142	0.973351	8	9.74366	1.07202	8	10.2216	1.02326	8	5.82262	1.05405	8	7.52129
F1SGD0	Transducin beta like 1 X-linked receptor 1 OS=Sus scrofa OX=9823 GN=TBL1XR1 PE=4 SV=3 - [F1SGD0_PIG]	26.07	11	11	24	514	55.6171	5.5542	1.02592	23	8.51604	1.00945	23	8.78947	1.07716	23	7.09892	0.977423	23	13.7975	0.950859	23	5.49515	0.939877	23	9.20751	0.982961	23	11.2582	1.01552	23	5.9048	1.00335	23	3.95376
A0A287AEC0	Basic leucine zipper and W2 domains 2 OS=Sus scrofa OX=9823 GN=BZW2 PE=1 SV=1 - [A0A287AEC0_PIG]	19.57	8	10	23	419	48.132	6.68311	1.03901	12	5.50296	0.997528	12	8.42367	1.03263	12	4.56931	0.904146	12	13.4774	1.09939	12	3.36006	0.942093	12	5.96251	0.977116	12	11.4858	0.951465	12	4.05454	1.04051	12	2.59693
A0A287AZ68	Scribbled planar cell polarity protein OS=Sus scrofa OX=9823 GN=SCRIB PE=4 SV=1 - [A0A287AZ68_PIG]	11.61	13	15	22	1593	171.322	5.30029	1.02343	16	8.58554	1.00339	16	6.25697	0.996469	16	12.8124	0.975586	16	12.8198	0.970708	16	7.60914	1.00058	16	11.4738	0.987936	16	12.0075	1.01044	16	4.99315	0.981393	16	6.88969
A0A287AUQ9	A-kinase anchoring protein 12 OS=Sus scrofa OX=9823 GN=AKAP12 PE=1 SV=1 - [A0A287AUQ9_PIG]	13.54	20	20	27	1639	176.977	4.44971	1.03861	27	5.42596	1.11433	27	10.6896	1.07172	27	9.13022	0.811052	27	15.1613	1.07223	27	8.42837	0.979419	27	9.47931	0.864506	27	13.7119	0.91972	27	7.44462	0.968476	27	9.40258
F2Z505	Eukaryotic translation termination factor 1 OS=Sus scrofa OX=9823 GN=ETF1 PE=1 SV=1 - [F2Z505_PIG]	29.75	11	11	24	437	49.0002	5.70654	0.981714	24	7.14835	0.931927	24	7.29847	0.988185	24	5.50689	0.992225	24	10.204	1.06923	24	8.38377	0.992374	24	6.02956	1.00518	24	5.62234	0.962728	24	6.26069	1.11213	24	8.31339
A0A287BFP3	Basal cell adhesion molecule (Lutheran blood group) OS=Sus scrofa OX=9823 GN=BCAM PE=1 SV=1 - [A0A287BFP3_PIG]	22.26	10	10	16	584	63.2633	5.71924	1.00602	16	8.29112	1.09042	16	8.77043	1.02249	16	8.64162	0.935066	16	12.3488	0.997415	16	5.1687	1.04588	16	6.48956	0.960583	16	11.4857	0.976578	16	6.65011	0.978207	16	11.3939
F1SH87	La ribonucleoprotein domain family member 4 OS=Sus scrofa OX=9823 GN=LARP4 PE=1 SV=3 - [F1SH87_PIG]	11.86	9	9	23	725	80.4988	6.97607	1.06401	23	11.0317	1.09716	23	11.3428	1.07617	23	9.19268	0.869139	23	8.15145	1.00572	23	9.07983	0.956787	23	9.22723	1.01031	23	14.3762	0.976929	23	7.8413	0.944276	23	11.2747
F1RHJ2	Heparin binding growth factor OS=Sus scrofa OX=9823 GN=HDGF PE=1 SV=1 - [F1RHJ2_PIG]	62.55	12	13	31	243	27.088	4.69092	1.01511	27	5.28187	1.03221	27	10.2476	1.00837	27	9.30909	0.767021	25	14.0451	1.17209	27	8.17274	0.957034	27	13.4776	0.950173	27	11.184	0.912979	27	6.53265	1.22012	27	8.49151
F1RWH6	CDK5 regulatory subunit associated protein 3 OS=Sus scrofa OX=9823 GN=CDK5RAP3 PE=1 SV=3 - [F1RWH6_PIG]	31.68	17	17	37	505	56.9469	4.77979	0.982107	36	5.08755	0.956645	36	8.24086	0.989051	36	10.3191	1.05872	35	12.0396	0.976957	36	4.68875	1.02962	36	7.21571	0.992929	36	6.82827	1.04115	36	5.59689	0.966255	36	8.15053
F1S2L2	Telomeric repeat binding factor 2 OS=Sus scrofa OX=9823 GN=TERF2 PE=1 SV=3 - [F1S2L2_PIG]	25.09	12	12	17	542	59.9538	9.24658	1.03148	16	10.7866	1.12214	16	11.0072	1.06854	17	9.70413	1.01073	16	11.2933	0.945487	17	5.55474	0.956305	16	14.6941	0.9658	17	11.1798	0.966581	16	9.43197	0.928063	17	10.8116
A0A286ZPT6	NADH dehydrogenase OS=Sus scrofa OX=9823 GN=NDUFV2 PE=1 SV=1 - [A0A286ZPT6_PIG]	40.95	9	9	22	232	25.5271	7.38623	1.04949	22	5.97486	1.0183	21	6.44865	0.994088	22	4.81794	1.02281	22	7.45771	0.970091	22	4.68119	1.00385	22	6.86276	1.00577	22	7.9286	1.04296	22	3.25435	0.964766	22	10.5949
F1SGC8	Actin like 6A OS=Sus scrofa OX=9823 GN=ACTL6A PE=1 SV=3 - [F1SGC8_PIG]	28.9	11	11	26	429	47.4404	5.60498	1.01932	26	7.11519	1.0227	26	11.7471	0.979037	26	10.5482	0.981737	26	9.95564	0.997075	26	6.17504	1.01769	26	7.52988	0.957192	26	10.9081	1.00462	26	6.50999	0.966144	26	4.15002
F1RV70	NADPH:adrenodoxin oxidoreductase, mitochondrial OS=Sus scrofa OX=9823 GN=FDXR PE=1 SV=1 - [F1RV70_PIG]	38.41	16	16	30	492	54.1594	9.02686	0.990583	30	5.11069	0.955892	30	6.26524	0.968354	30	4.68433	1.07091	30	6.723	0.982349	30	5.67787	1.00345	30	6.9432	1.06676	30	7.02448	1.02683	30	4.03924	1.00527	30	6.53602
A0A286ZQ27	Hexokinase domain containing 1 OS=Sus scrofa OX=9823 GN=HKDC1 PE=1 SV=1 - [A0A286ZQ27_PIG]	9.49	4	8	14	917	102.371	6.72705	0.985856	6	10.5091	0.992987	6	4.83869	0.985345	6	6.70761	1.0319	6	5.65593	0.979176	6	2.50414	1.06674	6	11.266	0.962273	6	0.393993	1.00599	6	1.77864	1.01386	6	6.84212
F1SDZ8	SEL1L ERAD E3 ligase adaptor subunit OS=Sus scrofa OX=9823 GN=SEL1L PE=1 SV=3 - [F1SDZ8_PIG]	15.18	11	11	23	784	87.51	5.60498	1.03283	23	5.27634	0.977189	23	7.8612	0.999995	23	4.98294	1.0884	23	13.4662	0.95375	23	8.84325	0.979817	23	6.06666	1.02433	23	9.51982	1.04921	23	6.95113	0.948493	23	10.7225
F1RUH7	Thiopurine S-methyltransferase OS=Sus scrofa OX=9823 GN=TPMT PE=1 SV=2 - [F1RUH7_PIG]	37.96	10	10	27	245	28.5393	5.85889	0.922913	27	6.35168	0.963742	27	15.5456	0.936438	27	6.25753	0.919139	26	11.0607	1.1932	27	10.6112	1.0168	27	8.06585	0.983411	27	10.169	0.901568	27	11.3428	1.31595	27	9.57413
F1SBM2	tRNA methyltransferase 6 OS=Sus scrofa OX=9823 GN=TRMT6 PE=1 SV=2 - [F1SBM2_PIG]	20.2	14	14	22	693	78.8796	7.18115	1.08758	22	8.8895	1.01236	22	9.46219	1.10614	22	7.75375	0.921882	22	15.7688	0.968931	22	5.95018	0.870524	22	7.62798	1.07984	22	15.6292	0.971657	22	8.81748	1.00443	22	10.0727
F1SMR3	Uncharacterized protein OS=Sus scrofa OX=9823 GN=PSIP1 PE=1 SV=2 - [F1SMR3_PIG]	43.84	12	13	35	333	37.7542	9.17334	1.06635	31	7.71108	1.08854	31	11.4419	1.04652	31	8.77239	0.961167	31	11.3976	0.959141	31	11.2284	1.00698	31	6.08316	0.927343	31	13.6982	0.95668	31	9.95275	0.920685	31	8.68595
B0LY43	Monocarboxylic acid transporter 1 (Fragment) OS=Sus scrofa OX=9823 PE=2 SV=1 - [B0LY43_PIG]	26.86	10	10	31	309	34.2007	7.69385	1.037	30	8.26148	0.96489	30	11.777	1.01961	31	8.22224	0.99799	30	12.4325	1.0005	31	8.71057	0.978665	30	11.7636	1.07254	31	16.0616	1.05742	30	7.36808	0.985022	31	9.2399
P67872	Casein kinase II subunit beta OS=Sus scrofa OX=9823 GN=CSNK2B PE=2 SV=1 - [CSK2B_PIG]	41.4	7	7	17	215	24.926	5.5542	1.03875	17	4.60303	0.984928	17	7.51196	1.06747	17	5.51593	0.986483	17	9.14952	0.972939	17	5.57209	0.986442	17	6.63475	0.986752	17	12.1856	0.996779	17	6.40825	0.984497	17	4.63086
I3LE12	Hydroxysteroid 17-beta dehydrogenase 12 OS=Sus scrofa OX=9823 GN=HSD17B12 PE=1 SV=2 - [I3LE12_PIG]	36.52	9	10	20	293	32.522	9.29053	1.017	19	3.70159	0.91537	19	10.3323	1.0615	19	7.46978	1.1386	19	13.3408	0.901011	19	6.13976	0.944062	19	10.4738	1.0599	19	7.87251	1.06471	19	6.49686	0.927459	19	5.11412
F2Z4Z4	Casein kinase I isoform alpha OS=Sus scrofa OX=9823 GN=CSNK1A1 PE=1 SV=1 - [F2Z4Z4_PIG]	24.93	7	8	14	337	38.8899	9.56885	1.01697	13	3.06713	0.989107	13	15.3655	1.03575	13	3.42088	1.08959	13	10.4832	0.970862	13	8.348	1.00339	13	6.23864	1.02478	13	7.98806	0.990661	13	3.64164	0.966454	13	9.03756
F1RSM0	Nucleolar protein 11 OS=Sus scrofa OX=9823 GN=NOL11 PE=4 SV=1 - [F1RSM0_PIG]	19.89	12	12	22	714	79.7722	6.07471	1.00664	22	9.12106	0.983737	22	9.05683	1.00389	22	8.4511	1.03862	22	9.97431	0.983569	22	6.31028	1.02202	22	5.08855	0.969484	22	5.79476	1.01988	22	5.80571	0.92721	22	9.88027
F1S1A8	NADH:ubiquinone oxidoreductase core subunit S2 OS=Sus scrofa OX=9823 GN=NDUFS2 PE=1 SV=2 - [F1S1A8_PIG]	23.68	10	10	22	473	53.6061	7.15186	1.00665	22	5.15118	0.941969	22	6.30905	1.01992	22	6.07974	1.11787	22	10.4121	0.948822	22	7.901	0.974772	22	4.7806	1.02785	22	6.46584	1.00652	22	4.96963	0.949625	22	7.84555
F1RK00	Zinc finger CCCH-type containing 13 OS=Sus scrofa OX=9823 GN=ZC3H13 PE=4 SV=3 - [F1RK00_PIG]	10.85	16	16	24	1641	192.935	9.43701	1.03587	24	10.5771	1.14491	24	14.4131	0.996431	24	6.68816	0.950701	24	11.2865	1.00078	24	10.2841	0.996732	24	8.49437	0.921751	24	16.1224	0.950639	24	8.19095	0.936685	24	10.9576
A0A287B1V4	Dynamin 3 OS=Sus scrofa OX=9823 GN=DNM3 PE=1 SV=1 - [A0A287B1V4_PIG]	21.34	12	17	25	848	95.6578	8.23584	0.958224	19	4.16307	0.987708	19	5.32846	0.98146	19	5.00224	0.98283	18	18.8914	1.02695	19	7.84833	1.00142	19	7.72742	0.996921	19	10.2527	1.00014	19	9.43644	1.08699	19	16.2269
Q9TTA0	Heat shock protein 47 (Fragment) OS=Sus scrofa OX=9823 PE=2 SV=1 - [Q9TTA0_PIG]	54.17	1	5	22	96	11.6059	8.45557	0.937095	3	6.53584	0.866895	3	3.08165	1.04372	3	7.32664	1.09766	3	5.8556	0.897973	3	13.497	0.879937	3	1.74522	1.2038	3	1.69642	1.07743	3	2.52753	1.0999	3	14.8587
F1RU12	Uncharacterized protein OS=Sus scrofa OX=9823 GN=LACTB2 PE=1 SV=1 - [F1RU12_PIG]	36.11	8	8	17	288	32.7139	6.99072	0.972027	17	4.18415	0.960205	17	6.24646	0.982677	17	4.38855	0.987949	17	7.92217	1.03326	17	3.59667	1.0155	17	5.87531	1.05225	17	4.89592	0.971738	17	3.7076	1.04295	17	8.9217
A0A287B1F9	Solute carrier family 12 member 2 OS=Sus scrofa OX=9823 GN=SLC12A2 PE=1 SV=1 - [A0A287B1F9_PIG]	11.44	12	13	20	1145	125.32	6.63916	1.08437	18	8.51414	1.01557	18	6.80458	1.0995	18	6.35275	1.00804	18	16.5961	0.928062	18	7.60013	0.967513	18	7.08638	0.932459	18	18.4663	0.955809	18	6.90588	0.929727	18	16.7149
F1SIF8	Nucleoporin 160 OS=Sus scrofa OX=9823 GN=NUP160 PE=1 SV=3 - [F1SIF8_PIG]	14.27	17	17	27	1402	158.257	5.51611	0.985992	27	8.79541	0.927529	27	10.6123	1.01627	27	6.13525	1.10518	27	14.3333	0.989271	27	6.64205	1.01188	27	10.5037	1.00054	27	15.9705	1.00999	27	2.82897	1.00169	27	8.2173
F1SP32	Uncharacterized protein OS=Sus scrofa OX=9823 GN=RAD23B PE=1 SV=1 - [F1SP32_PIG]	32.11	8	10	22	408	43.1296	4.84326	1.01752	18	6.25423	1.01333	18	13.7182	1.03059	18	7.53976	0.918758	18	15.7681	1.08174	18	3.47669	0.977725	18	8.53518	0.977015	18	14.641	0.972435	18	10.5911	1.04294	18	10.2495
A0A287B0I4	ADP ribosylation factor like GTPase 8B OS=Sus scrofa OX=9823 GN=ARL8B PE=1 SV=1 - [A0A287B0I4_PIG]	45.16	3	7	25	186	21.5401	8.14795	1.00988	16	3.79813	0.93763	16	12.5345	1.01681	16	11.6264	1.02885	16	15.0401	0.96104	16	10.7842	1.00482	16	12.4512	1.12204	16	18.408	1.05283	16	7.11647	1.01401	16	6.19711
F1RMM0	Caveolae associated protein 3 OS=Sus scrofa OX=9823 GN=CAVIN3 PE=1 SV=2 - [F1RMM0_PIG]	36.64	9	9	22	262	27.3354	6.43018	0.994807	22	5.05342	0.964576	22	7.68543	1.02064	22	4.89364	1.06303	22	12.281	0.994336	22	4.58412	0.989093	22	9.90959	1.00073	22	9.01714	1.00247	22	7.93721	0.955527	22	8.98217
A0A0B8RVL1	DNA-directed RNA polymerase subunit beta OS=Sus scrofa domesticus OX=9825 GN=POLR2B PE=3 SV=1 - [A0A0B8RVL1_PIG]	17.04	19	19	33	1174	133.781	6.87354	1.04561	33	5.53745	1.03367	33	10.4454	1.0201	33	8.62953	0.968241	33	9.22608	0.987827	33	9.20655	0.964435	33	6.54861	0.993681	33	7.34435	0.963119	33	7.53403	1.0055	33	8.35942
P61288	Translationally-controlled tumor protein OS=Sus scrofa OX=9823 GN=TPT1 PE=2 SV=1 - [TCTP_PIG]	37.21	7	7	33	172	19.5826	4.93213	0.955102	33	6.9174	0.983197	32	5.55742	0.957095	33	8.43483	0.828145	33	15.475	1.22086	33	12.6434	1.06561	33	8.16954	0.928715	33	9.42509	0.885398	31	14.2277	1.25256	33	12.1852
D0G782	NAD(P) dependent steroid dehydrogenase-like OS=Sus scrofa OX=9823 GN=NSDHL PE=2 SV=1 - [D0G782_PIG]	27.42	9	9	22	361	40.475	8.26514	1.014	22	3.69008	0.967306	22	9.82603	0.993984	22	6.12033	1.08952	22	8.05959	0.929438	22	6.71991	0.968531	22	7.9178	1.0406	22	8.54655	1.07527	22	4.13731	0.93665	22	8.73194
F1RM03	SUMO1 activating enzyme subunit 1 OS=Sus scrofa OX=9823 GN=SAE1 PE=1 SV=1 - [F1RM03_PIG]	32.66	10	10	17	346	38.2884	5.36377	0.989751	17	5.05358	1.03546	17	9.89191	0.990984	17	6.3112	0.895587	17	10.7502	1.09666	17	5.8178	0.981128	17	8.15052	0.970607	17	8.19591	0.940416	17	5.01204	1.08968	17	7.19984
A0A287ATV4	Rac family small GTPase 3 OS=Sus scrofa OX=9823 GN=RAC3 PE=4 SV=1 - [A0A287ATV4_PIG]	23.96	1	5	22	192	21.3651	8.14795	1.04018	1		1.08395	1		1.07738	1		0.935377	1		0.986941	1		1.03755	1		0.881645	1		0.960721	1		0.898088	1
F1RSH4	UTP18, small subunit processome component OS=Sus scrofa OX=9823 GN=UTP18 PE=4 SV=2 - [F1RSH4_PIG]	23.78	12	12	17	572	63.8886	8.92432	1.07995	17	5.27501	1.0083	17	5.32676	1.07202	17	3.20529	1.04794	17	5.11876	0.943809	17	7.35525	0.920254	17	6.92806	1.00891	17	8.45976	0.961563	17	5.29023	0.94968	17	6.9774
A0A287ACF2	F-box protein 2 OS=Sus scrofa OX=9823 GN=FBXO2 PE=1 SV=1 - [A0A287ACF2_PIG]	38.05	7	7	12	297	33.7891	4.36084	0.964814	12	4.34872	0.973884	12	8.1106	0.982869	12	10.1924	0.992228	12	26.1078	1.0492	12	9.65378	1.02539	12	4.84546	0.962128	12	13.9138	0.993752	12	13.9915	1.06716	12	10.5816
A0A287AZY0	Mitochondrial calcium uptake 2 OS=Sus scrofa OX=9823 GN=MICU2 PE=4 SV=1 - [A0A287AZY0_PIG]	20.84	7	7	15	403	45.8185	8.44092	0.990471	15	6.45384	0.969423	15	5.42012	0.980999	15	6.22009	0.961671	15	8.3854	1.01872	15	5.11257	1.08077	15	9.75831	0.922082	15	7.99168	1.00342	15	3.30278	0.986336	15	10.1662
F1SAB0	Cell division cycle 73 OS=Sus scrofa OX=9823 GN=CDC73 PE=1 SV=3 - [F1SAB0_PIG]	25.8	14	14	21	531	60.5391	9.61279	1.03868	18	3.67548	1.01551	18	12.3852	1.02092	18	7.97093	0.965888	18	9.55317	0.980533	18	4.00719	0.961688	18	9.19114	1.05731	18	12.0826	1.01045	18	4.76254	0.996402	18	8.25694
F2Z5H6	V-type proton ATPase subunit OS=Sus scrofa OX=9823 GN=ATP6V0D1 PE=1 SV=1 - [F2Z5H6_PIG]	24.79	8	8	17	351	40.3032	4.99561	0.998669	17	4.3894	0.910246	17	8.58152	0.988924	17	5.99603	1.05089	17	13.2126	0.949904	17	4.59308	1.00956	17	4.47216	1.04591	17	8.33593	1.03807	17	7.06374	1.00119	17	11.1704
F1S2U6	Lysophosphatidylglycerol acyltransferase 1 OS=Sus scrofa OX=9823 GN=LPGAT1 PE=1 SV=3 - [F1S2U6_PIG]	20.54	7	7	13	370	42.781	8.82178	1.01253	13	5.10959	0.998108	13	9.24006	1.0404	13	5.76113	1.14822	13	8.83183	0.934814	13	4.38308	0.941237	13	17.8206	1.0487	13	15.5335	1.06534	13	5.46247	0.99012	13	7.21662
B9V4F1	ADP-ribosylation factor 6 OS=Sus scrofa OX=9823 GN=ARF6 PE=2 SV=1 - [B9V4F1_PIG]	65.71	7	7	19	175	20.0434	8.96826	1.03595	19	3.7531	0.893389	19	6.98243	1.06437	19	4.37427	1.12886	19	11.1851	0.961214	19	9.11453	0.897553	19	14.0812	1.09887	19	11.8585	1.04328	19	3.08395	1.00449	19	7.58242
B5APU3	ARP2 actin related protein 2 homolog OS=Sus scrofa OX=9823 GN=ACTR2 PE=1 SV=1 - [B5APU3_PIG]	27.66	11	12	60	394	44.7322	6.7417	0.993228	22	7.2691	0.987151	22	10.0292	1.07847	22	5.20359	0.974464	22	14.1185	1.00019	22	6.33823	0.963571	22	12.02	0.961309	22	6.19502	0.930039	22	5.46443	1.05274	22	7.44941
A0A287A4W6	RAB21, member RAS oncogene family OS=Sus scrofa OX=9823 GN=RAB21 PE=1 SV=1 - [A0A287A4W6_PIG]	32.43	7	7	18	222	24.1172	7.94287	0.975648	18	5.67861	0.967243	18	13.5636	0.99346	18	5.39951	1.02286	17	8.0188	0.99798	18	6.9752	1.04632	18	6.3198	0.99913	18	9.90967	1.02648	18	7.35736	0.976112	18	6.01311
A0A287AKG6	RAB4A, member RAS oncogene family OS=Sus scrofa OX=9823 GN=RAB4A PE=1 SV=1 - [A0A287AKG6_PIG]	20.18	3	4	17	218	24.3472	6.07471	0.91854	3	8.83703	1.0467	3	8.57345	0.947203	3	10.201	0.953658	3	3.49643	1.07745	3	2.06661	1.02755	3	12.3078	1.03966	3	13.2582	1.01881	3	8.94589	1.12521	3	15.5807
Q6QAT0	60S ribosomal protein L32 OS=Sus scrofa OX=9823 GN=RPL32 PE=1 SV=3 - [RL32_PIG]	57.04	9	9	27	135	15.8498	11.3267	0.985755	27	5.32901	0.834558	27	11.833	1.08468	27	7.36845	1.20908	27	13.0678	0.926737	27	8.62299	0.958246	27	9.86017	1.05565	27	8.6539	1.00291	27	8.01379	1.0981	27	7.72049
I3LDA5	EH domain containing 4 OS=Sus scrofa OX=9823 GN=EHD4 PE=1 SV=2 - [I3LDA5_PIG]	22.18	6	12	24	541	61.1605	6.75635	0.958255	13	4.02222	0.975797	13	9.58447	0.958497	13	6.40259	1.02651	13	18.8732	1.07728	13	4.85801	1.05836	13	6.85975	0.983868	12	7.06802	1.01021	13	5.13035	1.03018	13	8.48342
F1SJK6	Very-long-chain (3R)-3-hydroxyacyl-CoA dehydratase OS=Sus scrofa OX=9823 GN=HACD3 PE=1 SV=3 - [F1SJK6_PIG]	28.18	8	8	18	362	43.1547	9.20264	1.02836	18	6.96081	0.95415	18	12.1029	0.968983	18	5.76806	1.06611	18	11.8359	1.00908	18	7.6024	1.00454	18	9.53812	0.988114	18	9.00502	1.01623	18	3.47947	0.952078	18	5.63196
F1SE08	Serine palmitoyltransferase long chain base subunit 2 OS=Sus scrofa OX=9823 GN=SPTLC2 PE=3 SV=3 - [F1SE08_PIG]	27.63	15	15	27	561	62.8449	7.6499	0.997726	27	5.45383	1.00088	27	7.30671	0.963281	27	5.91032	1.06802	27	11.7671	0.959863	27	7.92155	0.985119	27	10.1163	1.03344	27	6.99783	1.03293	27	7.22193	0.957968	27	9.54373
A0A287AWJ4	Zw10 kinetochore protein OS=Sus scrofa OX=9823 GN=ZW10 PE=1 SV=1 - [A0A287AWJ4_PIG]	14.83	9	10	13	755	85.7073	5.77002	0.931145	12	6.07034	0.942678	12	18.0256	0.945724	12	5.53946	0.953731	12	14.5606	1.04285	12	7.55328	1.04834	12	6.56191	1.02795	12	7.60123	1.05969	12	3.87961	1.04074	12	10.7396
F1SBU8	MICOS complex subunit MIC13 OS=Sus scrofa OX=9823 GN=C19orf70 PE=1 SV=1 - [F1SBU8_PIG]	79.66	8	8	22	118	13.3299	9.17334	0.993665	22	4.97625	0.942203	22	7.29201	1.0344	22	4.25658	1.12894	22	8.79936	0.940928	22	7.93977	0.938293	22	10.1665	1.09757	22	12.1848	1.03268	22	3.6846	0.977307	22	4.56781
F1RGK9	Ubiquitin associated protein 2 like OS=Sus scrofa OX=9823 GN=UBAP2L PE=1 SV=3 - [F1RGK9_PIG]	15.84	14	14	24	1105	116.942	6.53662	1.1515	24	11.9889	1.28132	24	20.9827	1.07228	24	12.9748	0.896357	24	18.1599	0.916966	24	15.1022	0.91109	24	14.7187	0.884327	24	18.2638	0.919519	24	9.25831	0.956887	24	11.1607
A0A287B3H4	DIS3 homolog, exosome endoribonuclease and 3'-5' exoribonuclease OS=Sus scrofa OX=9823 GN=DIS3 PE=1 SV=1 - [A0A287B3H4_PIG]	18.79	16	17	24	958	109.129	7.43018	1.01298	23	6.52274	1.03267	23	6.7912	1.02231	23	5.90416	0.907057	23	9.65691	1.03997	23	4.93825	0.991952	23	6.30033	1.00493	23	6.3737	0.975743	23	8.37576	1.01821	23	9.38187
F1S1L9	Cleavage stimulation factor subunit 2 OS=Sus scrofa OX=9823 GN=CSTF2 PE=1 SV=3 - [F1S1L9_PIG]	17.66	5	9	18	572	60.3983	6.81494	1.09045	12	5.47747	1.06347	12	4.37192	1.05782	12	6.97514	0.965825	12	8.76084	0.950132	12	2.99695	0.949173	12	6.36313	0.924628	12	6.20574	1.00339	12	9.21528	0.932755	12	7.42684
A0A287ARI1	Eukaryotic translation initiation factor 3 subunit F OS=Sus scrofa OX=9823 GN=EIF3F PE=3 SV=1 - [A0A287ARI1_PIG]	23.85	8	8	15	348	36.2995	5.45264	1.02248	15	5.78749	0.946877	15	10.5584	1.02621	15	6.76117	1.03896	15	9.68753	1.03105	15	6.14813	0.955577	15	7.02896	1.02815	15	15.4587	0.973832	15	6.7027	1.0521	15	10.2778
A0A287B7R3	Prostaglandin reductase 1 OS=Sus scrofa OX=9823 GN=PTGR1 PE=4 SV=1 - [A0A287B7R3_PIG]	29.18	8	8	20	329	35.7085	8.17725	0.902495	19	15.2199	0.997687	20	9.62502	0.866139	20	17.5582	0.849112	18	14.128	1.26013	20	10.5826	1.07424	20	13.9939	1.00077	19	16.3604	0.920746	20	7.79297	1.32717	20	14.0487
F1S1K0	RAD21 cohesin complex component OS=Sus scrofa OX=9823 GN=RAD21 PE=1 SV=1 - [F1S1K0_PIG]	30.59	16	16	24	631	71.5456	4.66553	1.00983	24	9.16005	1.01786	24	11.6659	1.00608	24	7.80341	0.919565	24	16.1753	1.02647	24	8.85831	1.03417	24	9.84109	0.98584	24	7.21801	1.03246	24	11.3923	0.956292	24	11.4417
A0A287ADX5	Mitochondrial import inner membrane translocase subunit TIM44 OS=Sus scrofa OX=9823 GN=TIMM44 PE=1 SV=1 - [A0A287ADX5_PIG]	30.18	13	13	28	454	51.6426	7.94287	1.01695	28	6.25284	0.989854	28	8.57115	1.0041	28	7.85606	1.00234	27	5.50291	0.987787	28	4.26185	1.04334	28	7.46541	0.955293	28	7.49808	0.999017	28	4.56832	0.976215	28	12.5051
A9GYW6	Carboxylic ester hydrolase (Fragment) OS=Sus scrofa OX=9823 GN=APLE PE=2 SV=1 - [A9GYW6_PIG]	23.72	12	13	20	548	59.9237	6.15088	0.863522	19	8.98118	0.936575	19	10.555	0.868124	19	6.85307	0.999225	19	12.7073	1.07773	19	8.07093	1.08499	19	9.40146	1.17884	19	11.9359	1.08655	19	2.77715	1.16473	19	5.99991
A0A287BGR7	DEAD-box helicase 51 OS=Sus scrofa OX=9823 GN=DDX51 PE=3 SV=1 - [A0A287BGR7_PIG]	28.55	14	14	19	648	71.2584	9.20264	1.02816	19	3.2706	0.972279	19	12.3531	1.04125	19	6.35252	1.05458	19	11.1943	0.976907	19	7.31255	1.02943	19	10.0281	0.96531	19	7.27447	0.999891	19	3.73466	0.971228	19	9.80411
F1SEH0	PAF1 homolog, Paf1/RNA polymerase II complex component OS=Sus scrofa OX=9823 GN=PAF1 PE=4 SV=1 - [F1SEH0_PIG]	24.81	13	13	25	532	60.2294	4.67822	1.0081	25	5.7454	1.03116	25	13.3539	0.999521	25	7.87761	0.909784	25	7.9026	1.01752	25	4.78864	1.02675	25	9.11458	1.01894	25	8.4097	1.01504	25	5.19282	1.02234	25	6.85717
A0A287ASX4	Vasodilator stimulated phosphoprotein OS=Sus scrofa OX=9823 GN=VASP PE=3 SV=1 - [A0A287ASX4_PIG]	30.71	2	11	20	381	40.0322	8.89502	1.03748	3	11.0804	0.95053	3	4.06753	1.07408	3	2.18323	1.01215	3	2.30646	1.0494	3	9.50752	0.961227	3	13.6177	1.04116	3	8.72245	0.960953	3	8.92648	0.979179	3	3.78894
A0A287BIV6	Mitochondrial ribosomal protein L37 OS=Sus scrofa OX=9823 GN=MRPL37 PE=4 SV=1 - [A0A287BIV6_PIG]	31.68	12	12	16	423	47.8248	8.48486	1.02215	16	3.5135	0.964075	16	5.88539	0.995596	16	4.80095	1.08215	16	18.5779	0.950115	16	7.73438	1.00798	16	7.48169	1.05089	16	7.56899	1.02387	16	6.02385	0.945693	16	9.79158
A0A0B8RVR4	Lectin, mannose-binding, 1 OS=Sus scrofa domesticus OX=9825 GN=LMAN1 PE=4 SV=1 - [A0A0B8RVR4_PIG]	41.3	14	15	34	368	42.214	5.94775	0.972081	29	3.46624	0.953862	28	10.5899	0.95483	29	4.31279	1.13117	29	15.7599	0.993224	29	9.91117	1.05074	29	10.4132	1.0488	29	7.6164	1.06071	29	5.20784	1.01737	29	10.0158
A0A286ZMQ7	RAB12, member RAS oncogene family OS=Sus scrofa OX=9823 GN=RAB12 PE=4 SV=1 - [A0A286ZMQ7_PIG]	16.39	3	4	20	244	27.2871	8.41162	0.9821	6	3.38462	0.935826	6	5.81249	1.00478	6	1.90316	1.00226	6	11.4214	1.0352	6	6.05504	1.0472	6	6.24664	1.02154	6	5.66822	1.00539	6	3.27907	0.986991	6	2.03004
I3L908	WD repeat and HMG-box DNA binding protein 1 OS=Sus scrofa OX=9823 GN=WDHD1 PE=4 SV=2 - [I3L908_PIG]	12.62	12	12	16	1046	117.14	5.68115	1.0678	16	7.40546	1.07354	16	10.1194	1.02347	16	6.71872	0.861489	16	11.91	0.979258	16	6.20647	0.949957	16	6.40671	1.03755	16	3.2379	0.983199	16	4.47517	1.03321	16	6.88306
F1RJI1	Malectin OS=Sus scrofa OX=9823 GN=MLEC PE=1 SV=1 - [F1RJI1_PIG]	40.14	11	11	22	289	32.1806	5.42725	1.01835	22	5.7657	0.960412	22	14.0385	0.996296	22	8.89981	1.09934	21	17.2454	0.933258	22	6.08098	0.978168	22	11.4837	1.07834	22	7.81327	1.07683	22	8.82331	0.975975	22	8.75961
F1S2J5	Family with sequence similarity 169 member A OS=Sus scrofa OX=9823 GN=FAM169A PE=1 SV=2 - [F1S2J5_PIG]	8.67	4	4	10	669	74.5634	4.61475	1.02082	10	3.82004	1.07861	10	16.381	1.01265	10	9.86857	0.870227	10	39.7923	1.04078	10	14.2193	1.00001	10	10.0118	0.998521	10	11.1088	0.977403	10	6.63282	0.986809	10	7.17876
F1S4Z2	Charged multivesicular body protein 4B OS=Sus scrofa OX=9823 GN=CHMP4B PE=1 SV=3 - [F1S4Z2_PIG]	37.05	9	9	27	224	24.9636	4.81787	0.864536	27	6.85619	0.926399	27	11.7763	0.848345	27	12.8715	1.14569	27	15.7003	1.10603	27	9.41339	1.15027	27	7.88208	0.945657	27	15.0681	0.994483	27	6.37148	1.01192	27	12.2414
A0A286ZS56	Cortactin OS=Sus scrofa OX=9823 GN=CTTN PE=1 SV=1 - [A0A286ZS56_PIG]	32.23	17	17	28	543	60.8462	5.38916	1.11995	28	8.05642	1.2047	28	13.0488	1.07607	28	6.56654	0.910315	28	9.43477	1.00186	28	4.07956	0.912465	28	5.83572	0.848143	28	9.48903	0.833369	28	12.73	1.01547	28	9.30727
F1RRF2	STT3B, catalytic subunit of the oligosaccharyltransferase complex OS=Sus scrofa OX=9823 GN=STT3B PE=1 SV=1 - [F1RRF2_PIG]	18.42	16	18	48	825	93.4396	8.90967	1.01316	43	8.49158	0.98492	43	11.7175	1.02051	43	8.42508	1.15568	43	13.1119	0.926511	43	9.80124	0.957567	43	13.779	1.05449	43	12.959	1.01546	43	7.28634	0.938707	43	11.512
X5FUA3	CDGSH iron sulfur domain 1 OS=Sus scrofa OX=9823 GN=CISD1 PE=2 SV=1 - [X5FUA3_PIG]	45.28	5	5	16	106	11.9571	9.08545	1.03814	16	4.7983	0.948906	16	12.0436	1.04495	16	6.86234	0.999345	16	10.3457	0.941913	16	6.55472	1.03863	16	5.73904	0.979687	16	13.3472	1.00426	16	5.14591	0.979127	16	3.7891
F1RZU3	Host cell factor C1 OS=Sus scrofa OX=9823 GN=HCFC1 PE=1 SV=3 - [F1RZU3_PIG]	9.6	19	19	33	2011	205.55	6.80029	1.05765	33	6.14062	0.989202	33	8.22603	1.07292	33	7.55543	1.02116	33	9.72713	0.946252	33	7.47267	0.951418	33	7.57053	0.960934	33	9.43612	0.966564	33	6.50944	0.983754	33	7.98616
I3L594	Uncharacterized protein OS=Sus scrofa OX=9823 GN=EIF4H PE=1 SV=1 - [I3L594_PIG]	27.19	8	8	18	228	25.1665	8.104	1.08576	18	6.42373	1.08706	18	8.60185	0.995605	18	8.27213	0.899402	18	16.4078	1.03889	18	7.55126	0.974601	18	3.80208	0.988952	18	8.2982	0.84423	18	4.72539	1.04496	18	10.4831
I3LDF6	Threonyl-tRNA synthetase 2, mitochondrial (putative) OS=Sus scrofa OX=9823 GN=TARS2 PE=4 SV=2 - [I3LDF6_PIG]	21.34	1	14	20	670	75.2733	7.07861	1.06449	1		0.858556	1		1.06284	1		1.20741	1		0.91544	1		0.974517	1		1.0159	1		1.00055	1		0.907456	1
A0A287B104	Uncharacterized protein OS=Sus scrofa OX=9823 GN=RACGAP1 PE=4 SV=1 - [A0A287B104_PIG]	24.21	15	15	24	632	70.8626	8.86572	1.06491	22	6.29553	1.06642	22	5.95041	1.04033	22	4.1004	0.988826	22	9.35835	1.003	22	5.47384	0.938505	22	6.16178	0.937128	22	10.6135	0.957169	22	5.56501	0.907568	22	10.6726
I3LM93	Transportin 1 OS=Sus scrofa OX=9823 GN=TNPO1 PE=1 SV=2 - [I3LM93_PIG]	16.85	12	12	18	890	101.258	4.95752	0.991476	18	5.39542	1.00895	18	7.70525	1.0381	18	8.64058	0.915407	18	10.1317	1.02724	18	5.60307	1.01489	18	10.1472	0.943109	18	10.6325	0.979078	18	7.54469	1.06058	18	9.15912
I3LHT9	Syntaxin-12 OS=Sus scrofa OX=9823 GN=STX12 PE=1 SV=1 - [I3LHT9_PIG]	37.32	10	10	18	276	31.3972	5.43994	0.97726	17	8.69582	0.965254	17	8.68971	1.01585	17	4.2625	1.10253	17	17.5876	0.990609	17	11.8367	1.01686	17	9.37306	1.06026	17	10.2777	1.06597	17	6.20969	0.971893	17	4.3432
F1SK46	RNA terminal phosphate cyclase like 1 OS=Sus scrofa OX=9823 GN=RCL1 PE=4 SV=3 - [F1SK46_PIG]	20.22	7	7	13	450	49.097	9.64209	1.03112	13	7.43713	0.980081	13	11.8233	1.05009	13	4.33206	0.999193	12	15.6456	0.997687	13	7.31956	1.01099	13	2.89294	0.94746	13	11.1527	1.00741	13	13.2972	0.907086	13	18.2602
A0A287ABI4	Uncharacterized protein OS=Sus scrofa OX=9823 GN=LOC110257335 PE=4 SV=1 - [A0A287ABI4_PIG]	27.56	8	8	17	254	28.7339	5.47803	0.959691	17	7.51499	0.985387	17	8.7203	0.957461	17	8.27232	0.997662	17	17.2373	1.05825	17	4.98628	1.05902	17	7.5064	1.04664	17	8.47325	1.02012	17	3.02096	0.99219	17	10.9901
A0A286ZZ12	2',3'-cyclic-nucleotide 3'-phosphodiesterase OS=Sus scrofa OX=9823 GN=CNP PE=1 SV=1 - [A0A286ZZ12_PIG]	29	11	12	21	400	44.701	8.35303	1.0013	19	3.50525	0.971616	20	9.91796	0.977533	19	3.3117	1.0352	20	11.634	1.01916	19	2.96914	1.06401	19	8.28553	0.978694	19	6.52785	1.00271	20	5.50961	0.995533	19	7.43961
F1SND4	Ribosome biogenesis protein BRX1 homolog OS=Sus scrofa OX=9823 GN=BRIX1 PE=4 SV=2 - [F1SND4_PIG]	32.96	8	9	19	358	41.481	9.94971	1.00609	18	7.98689	0.93932	18	16.7646	1.0598	18	9.81512	1.08851	18	8.07334	0.978432	18	4.94961	0.989052	18	8.57889	1.01303	18	14.3516	1.01181	18	8.22987	0.999495	18	15.641
B5L0Y5	Calpastatin OS=Sus scrofa OX=9823 GN=CAST PE=4 SV=1 - [B5L0Y5_PIG]	30.7	22	22	34	759	81.448	5.33838	0.995432	33	4.20002	1.04166	33	11.7706	0.997212	33	7.19053	0.89867	33	14.2629	1.09456	33	6.87956	0.996414	33	10.1195	0.965316	33	15.7756	0.887427	33	12.559	1.19075	33	8.21342
A0A287AGH0	Uncharacterized protein OS=Sus scrofa OX=9823 GN=RPL22L1 PE=1 SV=1 - [A0A287AGH0_PIG]	53.28	5	5	11	122	14.5356	9.49561	1.0075	11	6.33213	0.963699	11	10.5657	1.10867	11	4.48768	0.948141	11	9.19459	1.08513	11	3.66872	0.989336	11	8.66772	0.922889	11	13.2941	0.913474	11	3.41927	0.963598	11	7.79386
O97763	NPC intracellular cholesterol transporter 2 OS=Sus scrofa OX=9823 GN=NPC2 PE=1 SV=1 - [NPC2_PIG]	34.23	5	5	22	149	16.2772	6.87354	1.00439	22	4.52487	1.00692	22	9.07555	0.946994	22	9.662	1.08814	22	10.0504	1.00549	22	9.04872	1.01608	22	5.71164	1.0096	22	9.28421	1.00475	22	4.40331	0.995087	22	7.11655
A0A287ATD3	Importin subunit alpha OS=Sus scrofa OX=9823 GN=KPNA4 PE=1 SV=1 - [A0A287ATD3_PIG]	29.75	6	11	14	521	57.8376	4.95752	0.963764	8	11.4155	1.06662	8	7.85245	1.02784	8	12.3348	0.872728	8	19.3334	1.01137	8	7.30157	0.99931	8	9.09271	0.999404	8	21.854	1.07675	8	12.0631	0.988597	8	7.42951
A0A287B880	NPL4 homolog, ubiquitin recognition factor OS=Sus scrofa OX=9823 GN=NPLOC4 PE=1 SV=1 - [A0A287B880_PIG]	21.92	13	13	19	625	69.1486	6.97607	0.996633	17	5.35384	1.04699	17	11.681	0.969784	17	6.1981	0.987909	17	6.5671	1.05345	17	8.46058	0.99624	17	10.3385	0.982457	17	11.2705	1.01687	17	4.80584	0.990721	17	8.08503
A0A286ZIK8	Heat shock protein family A (Hsp70) member 4 like OS=Sus scrofa OX=9823 GN=HSPA4L PE=1 SV=1 - [A0A286ZIK8_PIG]	22.32	11	16	24	793	89.6065	6.03662	1.00589	14	5.4089	1.03552	14	8.43851	0.990963	14	5.35044	0.97022	14	9.65077	1.04959	14	9.31898	0.984923	14	9.0285	0.99624	14	7.73229	0.967803	14	10.7937	1.03392	14	9.0658
I3LRQ9	Crystallin beta-gamma domain containing 1 OS=Sus scrofa OX=9823 GN=CRYBG1 PE=1 SV=2 - [I3LRQ9_PIG]	12.35	21	22	29	1992	217.616	5.41455	1.06562	27	8.33161	1.04363	27	14.3203	1.05584	28	11.0766	0.978313	27	11.5819	0.943349	28	7.0019	0.92431	27	6.15636	1.03643	28	16.8605	0.991278	27	5.9632	1.00569	28	8.98261
F1S3J9	Intercellular adhesion molecule 1 OS=Sus scrofa OX=9823 GN=ICAM1 PE=1 SV=1 - [F1S3J9_PIG]	11.55	5	5	11	537	58.3976	6.65381	0.959008	11	5.87231	0.933024	11	5.55473	0.94594	11	4.46809	0.956345	11	16.9883	1.03744	11	10.711	1.10548	11	5.24451	0.979698	11	8.40341	1.00031	11	5.79507	1.00606	11	6.19196
Q8MIZ3	m7GpppX diphosphatase OS=Sus scrofa OX=9823 GN=DCPS PE=2 SV=1 - [DCPS_PIG]	29.67	8	8	17	337	38.5571	6.31592	0.944663	17	6.2123	1.02032	17	9.59549	0.963586	17	8.49538	0.863465	17	10.2208	1.15652	17	5.08607	1.03367	17	9.00616	1.03235	17	14.0655	0.879053	17	14.0635	1.17532	17	12.6296
A0A286ZTJ3	Transmembrane emp24 domain-containing protein 7 precursor OS=Sus scrofa OX=9823 GN=TMED7 PE=1 SV=1 - [A0A286ZTJ3_PIG]	34.39	6	6	20	189	21.3985	6.1001	1.00976	20	3.26626	0.88971	20	9.37714	1.01549	20	5.95849	1.06175	20	7.62408	0.974172	20	4.01137	0.972002	20	6.303	1.05721	20	4.79176	1.06226	20	7.67153	0.977259	20	5.9311
A0A287A7V3	Beta-hexosaminidase OS=Sus scrofa OX=9823 GN=HEXA PE=1 SV=1 - [A0A287A7V3_PIG]	23.3	11	11	14	545	62.5583	6.32861	0.945724	14	6.651	0.942294	14	11.1926	0.97397	14	8.39892	1.03579	14	8.29166	1.0101	14	4.63619	1.00091	14	7.45849	1.07984	14	9.05348	1.0259	14	6.3848	1.02124	14	10.4911
K7GQ95	Protein S100 OS=Sus scrofa OX=9823 GN=S100A2 PE=1 SV=1 - [K7GQ95_PIG]	50.52	6	7	43	97	10.9534	4.77979	0.997378	42	6.85622	0.981465	41	8.46103	0.965865	42	11.5069	0.947582	42	18.5528	1.17867	42	9.49203	1.0009	42	26.2705	0.944154	42	24.3659	0.811086	42	10.6541	1.28239	42	10.2427
P04163	Protein S100-A10 OS=Sus scrofa OX=9823 GN=S100A10 PE=1 SV=2 - [S10AA_PIG]	44.79	5	5	30	96	11.0674	6.771	1.06022	30	11.4285	1.05014	28	13.257	0.929718	30	20.4797	1.04713	29	5.28243	0.967178	29	11.0081	1.15974	30	23.8932	0.901455	28	44.6234	1.02293	30	8.0491	0.883589	29	13.3722
M3TYW5	Glutaminyl-tRNA synthetase OS=Sus scrofa OX=9823 GN=QARS PE=2 SV=1 - [M3TYW5_PIG]	21.68	15	16	24	775	87.5087	6.94678	0.965006	21	4.05155	0.931924	22	6.56649	0.969163	21	3.51809	0.970004	22	7.76305	1.0937	21	5.33437	1.03628	22	8.521	1.02588	22	12.0923	1.01172	22	5.08391	1.08742	21	6.28578
F1RZR0	Inositol 1,4,5-trisphosphate receptor type 3 OS=Sus scrofa OX=9823 GN=ITPR3 PE=4 SV=2 - [F1RZR0_PIG]	8.01	15	18	21	2670	303.553	6.53662	1.11708	18	9.68311	1.14683	18	14.4544	1.09579	18	6.08273	0.957519	18	12.1291	0.894022	18	10.7273	0.892876	18	9.25547	0.986985	18	5.66652	1.02156	18	6.81439	0.960153	18	4.16726
A0A286ZPR5	Eukaryotic translation initiation factor 2A OS=Sus scrofa OX=9823 GN=EIF2A PE=1 SV=1 - [A0A286ZPR5_PIG]	21.02	11	11	18	547	60.8209	8.55811	1.00364	18	6.32127	0.91742	18	8.98438	1.00133	18	5.06784	1.06407	18	10.6729	1.01746	18	6.93353	0.96863	18	5.69897	1.04979	18	7.16962	1.00255	18	3.54665	0.97334	18	7.10609
F1S3D5	Lectin, mannose binding 2 OS=Sus scrofa OX=9823 GN=LMAN2 PE=1 SV=1 - [F1S3D5_PIG]	33.15	10	10	15	359	40.3933	7.32764	0.948555	15	4.44469	0.928639	15	14.9313	0.953671	15	7.96961	1.1668	15	8.56494	0.990083	15	4.18703	0.989756	15	11.7402	1.09906	15	9.86588	1.04691	15	2.238	1.02244	15	4.45233
F1SB33	Uncharacterized protein OS=Sus scrofa OX=9823 GN=SYPL1 PE=1 SV=2 - [F1SB33_PIG]	25.31	6	6	22	241	26.2633	7.6792	0.953953	22	4.90034	0.86321	22	9.88722	0.975042	22	4.98471	1.19543	22	10.6054	0.993392	22	5.7701	1.02078	22	7.70196	1.05423	22	8.66439	1.0626	22	4.64935	1.02418	22	8.50983
A0A287A384	Ribosome assembly factor mrt4 OS=Sus scrofa OX=9823 GN=MRTO4 PE=3 SV=1 - [A0A287A384_PIG]	45.23	12	12	26	241	27.867	6.40479	1.02592	26	5.31447	0.969963	26	7.49859	1.00481	26	3.70768	1.09059	26	8.31473	0.970754	26	6.11746	1.0134	26	6.67791	0.953582	26	10.2942	1.02922	26	5.68978	0.944158	25	7.55028
A0A0B8RZK9	FAST kinase domains 5 OS=Sus scrofa domesticus OX=9825 GN=FASTKD5 PE=4 SV=1 - [A0A0B8RZK9_PIG]	13.16	9	9	11	813	91.9463	8.14795	1.00944	11	3.16262	1.03476	11	10.963	1.01248	11	12.5527	1.00712	11	19.9813	0.961791	11	5.41896	0.986077	11	15.5745	0.99832	11	12.4005	0.99536	11	4.45994	0.979461	11	9.54902
F1RLG4	Uncharacterized protein OS=Sus scrofa OX=9823 GN=SRP19 PE=1 SV=1 - [F1RLG4_PIG]	37.5	3	3	7	144	16.1454	9.84717	1.00611	7	2.84346	0.924574	7	14.9444	1.03933	7	8.86997	0.954336	7	6.35214	1.03058	7	7.16202	1.04676	7	2.76887	0.951129	7	13.108	1.00935	7	9.80744	1.00964	7	11.2111
K7GNW3	ATP binding cassette subfamily B member 7 OS=Sus scrofa OX=9823 GN=ABCB7 PE=1 SV=1 - [K7GNW3_PIG]	21.91	15	15	23	712	78.0406	9.17334	1.02054	23	5.99973	0.98604	23	13.5431	0.97789	23	6.59612	1.08436	23	11.2533	0.964673	23	7.71317	0.998268	23	10.2491	0.986963	23	10.3652	1.02047	23	4.33315	0.982301	23	9.28381
Q9TSX9	Peroxiredoxin-6 OS=Sus scrofa OX=9823 GN=PRDX6 PE=2 SV=3 - [PRDX6_PIG]	40.18	10	10	19	224	25.0211	6.01123	0.92352	19	4.35263	0.996634	19	3.9759	0.925555	19	7.20457	0.869866	19	11.6601	1.27654	19	8.65586	1.05245	19	2.96396	0.911576	19	10.1724	0.828402	19	9.51977	1.31055	19	11.8267
A0A287BAW0	Uncharacterized protein OS=Sus scrofa OX=9823 GN=NDUFA5 PE=1 SV=1 - [A0A287BAW0_PIG]	39.66	4	4	14	116	13.4421	6.11279	1.02806	14	4.25825	0.996009	14	6.33845	1.01019	14	4.24978	1.0826	14	9.59385	0.938444	14	1.67887	0.964889	14	12.4344	1.09581	14	7.77367	1.03912	14	6.73355	0.952671	14	17.6039
F1RIC1	Coiled-coil domain containing 86 OS=Sus scrofa OX=9823 GN=CCDC86 PE=4 SV=1 - [F1RIC1_PIG]	34.62	13	13	28	364	41.0537	10.1694	1.04969	28	8.04957	1.04725	28	10.9689	1.03199	28	6.43803	1.02027	28	15.0602	0.964479	28	8.64124	1.02952	28	7.79811	0.913909	28	11.4808	1.00794	28	6.06502	0.905864	28	16.3327
B8Y7D3	Nucleolar complex protein 3 homolog OS=Sus scrofa OX=9823 GN=NOC3L PE=2 SV=1 - [B8Y7D3_PIG]	20.28	17	17	25	799	92.4024	9.14404	1.02766	25	5.36655	0.997129	25	12.8662	1.0411	25	6.32388	1.07604	25	6.8667	1.00546	25	6.00628	1.00305	25	7.76242	0.987931	25	8.39436	1.00226	25	5.47348	0.927293	25	8.43444
Q2VTP6	Peptidyl-prolyl cis-trans isomerase FKBP1A OS=Sus scrofa OX=9823 GN=FKBP1A PE=4 SV=1 - [Q2VTP6_PIG]	25	2	2	10	108	11.8881	8.14795	0.941602	10	4.03728	1.04665	10	5.08856	0.955161	10	1.73848	0.971286	10	8.15775	1.13069	10	5.84391	1.06317	10	5.91761	0.899055	10	14.5605	0.860207	10	13.4285	1.2257	10	11.5043
[truncated: 4,385 more rows]
