# Supplementary material for: Proteome Analysis Reveals Syndecan 1 Regulates Porcine Sapelovirus Replication
Source: Int J Mol Sci. 2020 Jun 19;21(12):4386. doi: 10.3390/ijms21124386 (PMC7352226; doi:10.3390/ijms21124386)
Supplement: Supplementary file 1 [file ijms-21-04386-s001.zip › Supplementary materials/Table S2.xlsx]

## Sheet: diff peptides
Table S2. List of peptides identified and quantified by the TMT analysis in the experiment.
Sequence	PSMs	Protein Group Accessions	Modifications	PEP	IonScore	Exp Value	Charge	MH+ [Da]	ΔM [ppm]	Missed Cleavages	C-1/REF	C-1/REF Count	C-1/REF Variability [%]	C-2/REF	C-2/REF Count	C-2/REF Variability [%]	C-3/REF	C-3/REF Count	C-3/REF Variability [%]	V-1/REF	V-1/REF Count	V-1/REF Variability [%]	V-2/REF	V-2/REF Count	V-2/REF Variability [%]	V-3/REF	V-3/REF Count	V-3/REF Variability [%]	W-1/REF	W-1/REF Count	W-1/REF Variability [%]	W-2/REF	W-2/REF Count	W-2/REF Variability [%]	W-3/REF	W-3/REF Count	W-3/REF Variability [%]
gGGGPGGGGPGGGSAGGPSQPPGGGGPGIR	6	A0A286ZY30	N-Term(TMT10)	3.252e-21	207.6	3.57987e-20	2	2499.23	1.66229	0	1.40826	5	26.819	1.84637	5	12.1712	1.51976	6	37.0084	0.876929	6	44.0552	0.62157	6	47.7871	0.693568	6	33.3545	0.813403	6	14.558	0.81775	6	42.5486	0.685807	6	23.9107
sGGGGGGGGGGIGSAGGGTGSGk	6	F1S5P1	N-Term(TMT10); K23(TMT10)	9.829e-23	175.59	6.18369e-17	2	2064.05	-0.11274	0	1.09055	6	3.39353	1.15107	6	4.12976	1.13396	6	3.19621	1.129	6	8.2078	0.913735	6	12.1836	0.903933	6	4.55872	0.793796	6	4.26126	0.922264	6	5.20628	0.919704	6	13.5152
nMGGPYGGGNYGPGGSGGSGGYGGR	6	A0A287BKD9	N-Term(TMT10)	8.292e-20	173.99	1.01751e-17	2	2419.06	-1.60912	0	1.24699	6	15.2751	1.24508	6	7.80939	1.25018	6	6.66078	0.808148	6	22.1234	0.837825	6	20.0752	0.79252	6	6.31003	0.873233	6	13.585	0.719494	6	28.506	0.861738	6	11.744
lVQDVANNTNEEAGDGTTTATVLAR	48	F1SMZ7	N-Term(TMT10)	1.922e-23	173.46	1.42683e-16	2	2789.41	1.0809	0	0.989501	45	18.1666	1.01193	38	19.3533	1.02041	45	15.0545	0.832027	32	21.6439	1.06885	44	19.905	1.10251	46	18.9683	1.10787	36	26.4216	1.06714	41	12.8397	0.991059	35	22.3621
gAAAAAASGAAGGGGGAGAGAPGGGR	2	F1SFW4	N-Term(TMT10)	1.48818e-23	171.38	1.49923e-16	2	2054.03	-1.25432	0	1.12435	2	10.109	1.1903	2	4.00799	1.10394	2	11.6859	0.893283	2	30.0693	0.920372	2	3.78682	0.958692	2	10.1704	0.881461	2	18.9717	0.94781	2	2.69076	0.794696	2	10.755
gSGGGGGSGGGQGSTNYGk	6	F1S420	N-Term(TMT10); K19(TMT10)	1.202e-15	166.99	3.33977e-16	2	1999.97	-5.55391	0	1.76211	6	16.2493	1.55751	6	14.2806	1.33184	6	6.99006	0.610563	6	13.863	0.77108	6	3.96842	0.597626	6	20.5489	0.501965	6	18.0671	0.498493	6	11.749	0.543654	6	39.6197
aAAGGGGPSVGTGEGGGGDSYR	1	I3L5I4	N-Term(Acetyl)	1.432e-13	159.89	1.79489e-16	2	1878.82	0.233467	0
qSAEEQAQAQAQAQAAAEk	12	K9IVQ6;A0A287BNK7	N-Term(TMT10); K19(TMT10)	1.958e-17	155.6	9.32306e-15	2	2416.25	-0.53481	0
sEGAVQGEGAAPAATGGDQPPSTGk	4	A0A286ZYY8	N-Term(TMT10); K25(TMT10)	1.62e-14	155.58	7.83044e-15	2	2698.36	-2.11785	0	0.953097	4	1.77029	1.1239	4	5.13261	0.962102	4	3.15173	0.931095	4	7.70067	1.11359	4	3.42025	1.12806	4	2.58088	0.818737	4	12.0374	1.00309	4	1.41449	0.894046	4	5.76427
sSGSPYGGGYGSGGGSGGYGSR	6	F2Z5B4	N-Term(TMT10)	2.612e-15	153.84	1.03262e-15	2	2139.95	-1.27591	0	1.33927	6	17.294	1.46068	6	23.3167	1.20264	6	20.7853	0.724934	6	43.0033	0.842356	6	23.7994	0.825118	6	14.1502	0.735423	6	26.6546	0.656949	6	33.8987	0.800751	6	12.7309
vVYGGGAAEIAcALAVSQEADk	4	I3LR32	N-Term(TMT10); C12(Carbamidomethyl); K22(TMT10)	3.651e-20	152.47	2.33007e-14	2	2637.4	2.72923	0	1.07323	4	1.96369	1.08155	4	3.92486	1.09358	4	2.89825	0.808354	4	8.97788	1.06431	4	4.92544	1.03236	4	6.96346	0.777485	4	16.6968	0.868111	4	4.27956	1.01603	4	3.96716
sGGGGGSSGAGGGPScGTGSSR	5	A0A286ZQI6	N-Term(TMT10); C16(Carbamidomethyl)	1.867e-18	151.84	2.0621e-15	2	1982.88	-0.0624359	0	1.00874	5	3.93135	0.947873	5	1.07145	0.976138	5	7.20164	1.11835	5	3.03061	0.968399	5	11.3008	1.07808	5	8.15094	0.953524	5	3.68992	0.982962	5	15.7463	1.03782	5	21.5441
nINADEAAAMGAVYQAAALSk	6	K9IWD4	N-Term(TMT10); K21(TMT10)	8.859e-20	149.4	4.89688e-14	2	2537.34	-1.23187	0	1.02242	6	3.40368	0.931756	6	1.33351	1.05676	6	1.05097	1.02321	6	9.31675	0.979849	6	5.12878	0.968414	6	3.82764	0.985339	6	13.0742	1.00135	6	5.55288	1.00024	6	10.9716
eADIDGDGQVNYEEFVQMMTAk	36	F2Z5G3	N-Term(TMT10); K22(TMT10)	1.639e-15	147.44	2.04643e-14	2	2948.41	0.29188	0	1.01443	36	12.4725	0.926559	35	15.6903	1.08931	36	8.2249	0.754031	33	15.0917	1.08673	36	9.38725	0.978833	36	13.7659	1.12834	34	12.8792	1.02387	36	17.965	1.05417	34	19.4821
aEASVQSGAGDGEGEESDVk	3	A0A287A608;A0A286ZM70	N-Term(TMT10); K20(TMT10)	1.212e-18	144.78	3.65926e-14	2	2380.15	-0.643328	0
sINPDEAVAYGAAVQAAILSGDk	29	F1S9Q1	N-Term(TMT10); K23(TMT10)	1.201e-18	142.86	2.26971e-13	2	2718.47	0.965024	0	0.877403	29	7.8188	0.806449	29	7.19418	1.01544	29	4.28769	1.00547	29	19.6377	1.13354	29	6.68925	1.05058	29	7.31639	1.12116	29	11.1347	1.01342	29	7.10918	1.13607	29	10.9225
lAPITSDPTEAAAVGAVEASFk	10	F1SHL9	N-Term(TMT10); K22(TMT10)	1.702e-19	142.82	2.73474e-13	2	2603.44	1.32128	0	0.917117	10	3.75921	0.9704	10	12.8304	0.880637	10	8.47985	0.839764	10	12.1034	1.26369	10	8.96164	1.0771	10	6.61206	0.911705	10	9.46611	0.850254	10	5.87153	1.4281	10	17.6499
dLGLSESGEEVNAAILDEGGR	9	F1SAD9	N-Term(TMT10)	1.264e-18	141.73	1.60471e-13	2	2360.18	-0.4041	0	1.02101	9	12.1199	1.10729	7	9.81087	0.997424	9	7.79153	0.648636	8	15.1127	1.12795	9	8.61077	1.14724	9	14.7357	1.01258	9	23.5857	1.0524	9	12.739	1.12812	9	21.1866
qAADmILLDDNFASIVTGVEEGR	5	I7HD36;A0A287AVW1	N-Term(TMT10); M5(Oxidation)	6.918e-14	141.26	2.32307e-13	3	2709.36	1.45226	0
iIGLDQVAGMSETALPGAFk	2	K9IVP5	N-Term(TMT10); K20(TMT10)	2.546e-16	140.54	4.28294e-13	2	2476.39	-0.376512	0	0.853038	2	10.2491	0.881718	2	7.94309	0.807593	2	1.6314	0.900107	2	13.7684	1.19595	2	7.43714	1.13547	2	9.11837	1.04609	2	18.5857	1.09685	2	9.78967	1.20543	2	2.77492
nAIDDGcVVPGAGAVEVAMAEALIk	7	I3L9J4	N-Term(TMT10); C7(Carbamidomethyl); K25(TMT10)	3.258e-10	139.23	4.81774e-13	2	2928.55	-1.41193	0	1.08882	7	5.59841	1.12061	7	18.9453	1.07766	7	8.97184	0.823872	6	5.78506	1.05685	7	2.71445	1.02433	7	10.622	0.770371	7	22.2419	0.908581	7	3.67661	0.993386	7	19.2479
qVPGGGGGSSGGGGGGSSGGGR	3	F1RW08	N-Term(TMT10)	1.313e-19	137.73	1.33238e-13	2	1874.89	0.164969	0	1.25411	3	12.31	1.26585	3	11.7146	0.949726	3	1.62418	0.88536	3	3.81686	1.11167	3	4.40151	0.995463	3	3.86414	0.932855	3	6.49555	0.902928	3	0.289259	0.493582	3	16.0077
tTITTTTSSSSGLGSSTIVGSPR	5	F1RNK3	N-Term(TMT10)	4.093e-20	137.31	7.13397e-13	2	2427.28	2.90129	0	1.00394	5	0.457016	1.12142	5	7.67333	1.02442	5	6.74433	1.13557	5	7.86061	0.999777	5	3.09379	0.965443	5	3.7661	0.877837	5	18.6849	0.971608	5	10.8255	0.848844	5	17.1731
vESLSQVEVILQQSAADIAR	5	F1SAE9	N-Term(TMT10)	1.483e-17	137.05	8.3828e-13	2	2385.32	2.50755	0	1.00159	5	4.27506	0.889145	5	9.91722	1.00132	5	5.6423	0.908664	5	13.2095	1.04161	5	2.40026	0.980877	5	1.38962	1.14712	5	7.87492	1.0417	5	9.09225	1.06484	5	2.76026
lcYVALDFEQEMATAASSSSLEk	230	A0A287AAR4;I3LVD5	N-Term(TMT10); C2(Carbamidomethyl); K23(TMT10)	9.404e-18	136.7	5.94353e-13	2	3008.51	2.10796	0
sSSAAAAAAAAAASSSAScSR	3	F1SPP8	N-Term(TMT10); C19(Carbamidomethyl)	7.491e-17	136.51	2.47927e-13	2	2041.98	0.952118	0	0.954723	3	12.7124	0.872927	3	11.1279	1.05122	3	2.56533	1.16049	3	9.19999	0.992803	3	0.863803	0.943168	3	13.495	1.03843	3	16.3174	1.01912	3	0.503322	1.00528	3	15.1213
sSIGTGYDLSASTFSPDGR	2	F1SSL6	N-Term(Acetyl)	4.984e-12	136.37	1.03804e-13	2	1959.89	0.123397	0
dMAIATGGAVFGEEGLTLNLEDVQPHDLGk	96	F1SMZ7	N-Term(TMT10); K30(TMT10)	2.157e-18	136.26	8.25706e-13	3	3555.84	0.336562	0	1.02843	94	9.9675	0.995318	92	14.3984	1.02415	93	15.2317	0.898433	89	16.8685	1.02502	95	12.2565	1.00333	95	12.056	1.07284	91	17.5967	1.04253	93	14.9091	0.960125	89	21.6397
cAPGVVGPTEADIDFDIIR	1	A0A286ZXU2	N-Term(TMT10); C1(Carbamidomethyl)	4.517e-12	136.22	1.01243e-12	2	2274.17	2.14649	0	1.01848	1		1.08866	1		1.03773	1		0.740671	1		1.10376	1		0.981783	1		0.887499	1		1.01958	1		1.07969	1
gTQGASAGASSELDASk	4	F1RTV6	N-Term(TMT10); K17(TMT10)	4.685e-16	135.36	9.41617e-13	2	1995.04	-1.81903	0	0.931058	4	1.42787	0.925099	4	10.564	0.999338	4	4.42778	0.975598	4	6.7788	1.04565	4	5.66078	1.06573	4	1.63618	1.02107	4	13.4808	0.975823	4	8.2258	1.04383	4	6.89277
aIPDLTAPVAAVQAAVSNLVR	1	P26234	N-Term(TMT10)	1.513e-16	135.05	1.1207e-12	2	2305.35	0.878699	0	0.779659	1		0.969156	1		0.605318	1		0.776619	1		1.33562	1		1.20066	1		1.11466	1		1.25298	1		1.11312	1
aLMLQGVDLLADAVAVTMGPk	29	F1SMZ7	N-Term(TMT10); K21(TMT10)	1.12e-17	134.64	1.36564e-12	2	2571.47	-0.167146	0	0.989817	29	3.32366	0.989543	29	11.6985	1.04651	29	9.52337	1.21908	29	9.70058	0.864859	29	8.03409	1.01556	29	10.5271	1.01883	29	12.6702	1.05401	29	7.81696	0.927005	29	22.5864
gAAGEQPEPGEAAAGGAAEEAR	2	I3LPF1	N-Term(TMT10)	1.157e-14	134.1	3.52086e-13	2	2225.06	-3.0917	0	0.903951	2	7.49561	0.852384	2	25.7875	0.898315	2	16.1489	0.902174	2	3.71395	1.15265	2	11.4582	1.21576	2	6.71879	0.912223	2	18.4993	0.983892	2	2.72447	1.16781	2	10.2811
aEDNADTLALVFEAPNQEk	5	A0A287ABG2	N-Term(TMT10); K19(TMT10)	2.628e-15	133.78	1.59979e-12	2	2533.32	1.12718	0	1.0795	5	7.08285	1.10259	5	9.18757	0.985739	5	1.8008	0.713651	5	14.8127	1.09854	5	11.6515	0.931164	5	4.24542	1.0148	5	4.67742	0.936582	5	5.99169	1.10426	5	2.2071
vQDDEVGDGTTSVTVLAAELLR	9	D0G0C8	N-Term(TMT10)	1.111e-17	133.7	1.86629e-12	2	2517.33	1.10311	0	0.992362	9	9.64697	1.17592	9	18.7903	0.916932	9	18.3416	0.832311	8	20.6503	1.16755	9	6.40675	1.07309	9	10.3157	0.900332	9	24.346	0.950016	9	7.10078	0.966237	9	18.0009
tSIEDQDELSSLLQVPLVAGTVNR	9	I3L8I5	N-Term(TMT10)	2.059e-18	133.52	1.83633e-12	2	2813.51	-1.53856	0	0.918234	9	4.29909	1.10731	9	8.05935	0.945964	9	8.05204	0.944767	9	10.7658	1.10121	9	3.50245	1.02712	9	9.05877	0.999101	9	15.321	1.09017	9	10.5429	1.10045	9	11.2665
fTGSAGIQVVGDDLTVTNPk	34	I3LK59	N-Term(TMT10); K20(TMT10)	2.679e-19	133.19	2.68651e-12	2	2477.37	0.88963	0	0.956011	34	5.97682	0.988367	34	10.9365	0.95492	34	7.94782	0.961667	34	14.3383	1.08185	34	10.4984	0.991616	34	8.56298	0.994365	34	15.0395	0.961036	34	11.0018	1.11123	34	19.4499
aASADSTTEGTPADGFTVLSTk	7	F1RHC5	N-Term(TMT10); K22(TMT10)	1.296e-19	133.06	1.60651e-12	2	2585.33	-0.472514	0	1.06239	7	4.84761	1.02444	7	3.04124	1.01961	7	5.14281	0.926673	7	7.55672	0.9113	7	3.56165	1.01887	7	5.01715	0.995806	7	8.79328	1.02799	7	5.71151	0.909522	7	6.24653
vLGFSEPTVVTAALNcVGk	2	A0A287AP63	N-Term(TMT10); C16(Carbamidomethyl); K19(TMT10)	1.045e-16	132.45	2.83573e-12	2	2420.36	-1.24639	0	0.962156	2	0.146872	1.03285	2	9.57042	1.02579	2	0.675996	1.26868	2	0.290331	0.895148	2	6.34901	0.918898	2	21.0158	0.996465	2	30.0933	1.02772	2	1.5064	0.97948	2	10.3294
eSVNAAFETSLAEGLk	4	A0A287AA21	N-Term(TMT10); K16(TMT10)	9.295e-15	132.4	2.76499e-12	2	2124.16	0.47285	0	0.99334	4	6.41604	0.947231	4	3.36102	1.02138	4	1.35229	0.981472	4	4.30711	1.02926	4	2.8599	1.03116	4	1.22144	1.01349	4	4.56109	1.03605	4	0.578503	0.971552	4	4.40002
aIEAANAYSSILQAVQAAEGAAR	3	A0A287AEH1	N-Term(TMT10)	8.545e-20	132.14	2.32769e-12	2	2504.33	0.923244	0	0.902562	3	1.03384	0.948997	3	7.14518	0.954255	3	14.2276	1.08199	3	3.76822	1.00778	3	4.74837	0.978841	3	19.6157	1.11937	3	11.5299	1.02408	3	0.839016	1.0628	3	2.16487
tALLDAAGVASLLTTAEVVVTEIPk	51	F1SMZ7	N-Term(TMT10); K25(TMT10)	4.001e-14	132.06	1.30994e-12	2	2940.72	-2.60859	0	0.977605	51	6.86421	1.03568	51	11.4853	0.933003	51	9.89443	1.00193	51	12.2423	1.02991	51	9.04731	1.10513	50	12.8917	0.954778	51	17.667	0.96896	48	11.1046	1.00118	50	26.1883
gGGAGGSSVGTGGGGTGGVGGGAGSEDSGDR	1	A5D9P0	N-Term(TMT10)	5.855e-18	131.7	2.26488e-13	3	2623.18	-0.299303	0	1.05671	1		1.27011	1		1.03096	1		1.14053	1		0.940835	1		1.01993	1		0.341681	1		1.15707	1		0.900773	1
aTGTGSGAGSEESTAAEFcR	2	B4XH83	N-Term(TMT10); C19(Carbamidomethyl)	1.006e-12	131.65	2.49628e-13	2	2174.98	0.322051	0	0.981043	2	4.69445	1.04294	2	13.438	0.963105	2	8.30328	0.747894	2	0.753022	1.08184	2	2.3331	1.09086	2	5.7577	1.05189	2	23.3063	0.958276	2	0.858011	1.04649	2	18.5733
vLcLGDcEVTNSGcSSLASLLLANR	1	P10775	N-Term(TMT10); C3(Carbamidomethyl); C7(Carbamidomethyl); C14(Carbamidomethyl)	1.931e-14	131.43	1.67632e-12	3	2938.47	0.695597	0	0.981169	1		0.937751	1		0.949435	1		0.951635	1		1.11976	1		1.02449	1		1.04598	1		0.92069	1		1.13368	1
iSLGLPVGAVINcADNTGAk	5	P62831	N-Term(TMT10); C13(Carbamidomethyl); K20(TMT10)	7.361e-19	130.88	3.57255e-12	2	2428.37	0.629449	0	1.03468	5	5.41981	0.945435	5	4.21991	0.967447	5	10.12	1.08276	5	3.80276	1.04347	5	5.04928	1.04227	5	3.79183	0.916643	5	16.9532	0.978135	5	1.18398	1.01148	5	7.5325
eAAGTTAGASTGSATEQPPR	4	F1RU31	N-Term(TMT10)	1.816e-18	130.72	1.59702e-12	2	2089.03	-0.967028	0	0.97788	4	15.6106	1.1006	4	22.1361	1.01017	4	9.31144	1.00985	4	7.95255	0.958044	4	8.47874	1.02801	4	8.55571	0.983675	4	1.86621	0.971841	4	11.2909	1.07546	4	12.1027
sMLQATAEANNLAAAASAk	1	F1RPY1	N-Term(TMT10); K19(TMT10)	3.765e-17	130.49	3.96628e-12	2	2291.24	0.387904	0	1.04931	1		0.976802	1		0.964413	1		1.17974	1		0.874302	1		1.106	1		0.86301	1		1.03672	1		0.942386	1
tPGTAAANAGGTGDDGAcGcLPNPGTFEEcHR	4	D0V557	N-Term(TMT10); C18(Carbamidomethyl); C20(Carbamidomethyl); C30(Carbamidomethyl)	1.949e-13	130.42	2.31494e-13	3	3447.5	1.58032	0	0.984991	4	10.461	1.09371	4	4.94417	1.02315	4	5.60969	0.855718	4	17.999	1.01806	4	10.573	1.0765	4	7.38492	1.01553	4	3.72988	1.00288	4	12.2574	0.964491	4	21.3715
nFESLPEAFSVASAAAALSQNR	2	I3LLF2	N-Term(TMT10)	3.414e-18	130.11	3.71471e-12	2	2509.29	1.10153	0	1.04648	2	1.27689	0.931357	2	11.2467	1.03321	2	9.02002	1.07614	2	11.5107	0.927434	2	5.14245	0.912265	2	2.9028	1.10529	2	3.53847	1.08268	2	0.571982	0.934999	2	7.80848
lTGDGVGAVNISVVNSTGGAGSR	2	A0A287AG48	N-Term(TMT10)	8.798e-18	129.93	4.14629e-12	2	2317.24	1.88408	0	1.02636	2	2.82205	1.19465	2	9.63727	0.840798	2	11.0961	1.26955	2	9.68773	0.812328	2	11.5107	1.06105	2	13.6892	0.893288	2	25.9986	1.07663	2	4.7283	0.867918	2	15.946
aLANVNIGSLIcNVGAGGPAPAAGAAPAGGPAPATTAAPAEEk	3	F1SIT7	N-Term(TMT10); C12(Carbamidomethyl); K43(TMT10)	9.89e-20	129.86	3.28935e-12	4	4281.28	3.01933	0	0.898501	3	7.71342	0.919977	3	2.55516	0.974585	3	5.32414	1.07949	3	7.89431	1.05055	3	8.65226	1.13469	3	7.92858	1.00031	3	1.96376	0.994172	3	4.13237	1.05682	3	1.00594
vIISAPSADAPMFVMGVNHEk	4	A0A287BBI5	N-Term(TMT10); K21(TMT10)	4.873e-18	128.51	5.49623e-12	2	2671.44	1.38395	0	0.950764	4	3.91111	0.988926	4	2.68038	0.913159	4	6.98919	0.941966	4	21.8536	1.13205	4	21.0169	1.05725	4	2.14737	0.873044	4	3.24958	0.911016	4	16.4101	1.29149	4	22.5339
tASEMVLADDNFSTIVAAVEEGR	6	P11607	N-Term(TMT10)	9.424e-15	128.13	4.35298e-12	3	2654.32	0.159878	0	1.00554	6	4.86118	0.968361	6	2.62855	1.12583	6	2.18688	0.867347	6	17.4143	0.989057	6	6.65298	0.949426	6	9.01654	1.09504	6	6.44356	0.993177	6	10.406	1.09348	6	7.63221
lASPSGSTSSGLEVVAPEGTSAPAGGPGALDDSATIcR	1	A0A287BNE9	N-Term(TMT10); C37(Carbamidomethyl)	1.169e-15	128.12	3.19903e-12	4	3771.86	1.42337	0	1.10795	1		1.01962	1		1.09854	1		0.89687	1		0.940851	1		0.968325	1		0.870922	1		1.13378	1		0.831281	1
vEATEPTTSFNLFVGNLNFSk	15	F1SMV6	N-Term(TMT10); K21(TMT10)	3.275e-19	128.02	6.88627e-12	2	2773.48	0.0460112	0	1.01847	15	7.47615	0.962614	15	11.468	1.13621	15	14.368	0.940621	15	18.444	0.969637	15	8.41949	0.805837	13	8.29598	1.24246	15	2.70501	1.00585	15	9.63285	1.07391	15	15.2879
gLGAGAGAGEESPAASLPR	3	A0A288CFW1	N-Term(TMT10)	3.071e-15	127.67	5.2241e-12	2	1897	-0.415108	0	1.04638	3	2.12652	0.998351	3	8.24483	0.993798	3	1.69555	0.832695	3	8.28295	1.09631	3	3.18375	0.93953	3	9.28283	1.18573	3	3.09977	1.0543	3	1.23627	1.15866	3	10.001
eGTGSAATSSSSTTGAAGk	7	F1S1J9	N-Term(TMT10); K19(TMT10)	5.649e-18	127.52	4.62883e-12	2	2086.07	1.96491	0	1.00256	6	3.37959	1.26426	7	18.7382	0.919269	6	10.8952	1.11584	7	32.2736	0.980609	6	22.8592	1.08253	7	3.86691	0.843874	6	23.9136	1.01472	7	27.4476	0.965198	6	21.7212
lADDVDLEQVANETHGHVGADLAALcSEAALQAIR	4	P03974;F1SIH8	N-Term(TMT10); C26(Carbamidomethyl)	9.528e-17	127.44	5.37299e-12	4	3901.96	1.21898	0
sSVSETDTDTETEASILGESGEYk	3	F1S227	N-Term(TMT10); K24(TMT10)	7.935e-18	127.31	2.58235e-12	2	2993.44	1.44854	0	0.974221	3	1.84002	0.896704	3	23.5054	1.02242	3	15.1665	0.785438	3	11.3293	1.04652	3	2.93555	1.04399	3	2.4205	1.151	2	3.35478	1.01451	3	12.4084	1.07157	3	18.5459
eAQLALGNAAADATEAk	5	F1S663	N-Term(TMT10); K17(TMT10)	3.268e-16	127.11	9.86298e-12	2	2102.15	-1.27926	0	0.996352	5	1.43671	1.06144	5	9.12449	0.94998	5	3.40796	0.8824	5	4.72941	1.08491	5	5.10738	1.06705	5	1.4974	0.964387	5	8.2799	0.967709	5	8.37286	0.983792	5	1.76536
dLLQPEAAVALLEAQAGTGHIIDPATSAR	2	K9IVQ6;A0A287BNK7	N-Term(TMT10)	1.175e-20	126.78	9.2983e-12	3	3157.7	-0.525917	0
qITLIDSPGFIASPLNSASALALR	1	F1SH97	N-Term(TMT10)	5.398e-18	126.77	9.55115e-12	2	2684.52	1.29146	0	0.94219	1		1.24998	1		0.989568	1		1.04794	1		0.964084	1		1.15801	1		0.794506	1		0.907679	1		0.888499	1
aAVSTTQGDQEGAEASk	7	I3LI86	N-Term(TMT10); K17(TMT10)	4.485e-16	125.96	8.12509e-12	2	2108.09	2.87654	0	0.991659	7	5.94095	1.07425	7	15.5799	1.00314	7	3.86486	0.899769	7	3.60267	1.062	7	3.73088	1.06352	7	5.05575	0.947364	7	28.8103	0.981956	7	6.27546	0.977795	7	5.94921
sVNESLNNLFITEEDYQALR	5	I3LGD4	N-Term(TMT10)	3.937e-17	125.73	7.24385e-12	2	2584.31	1.25151	0	0.980539	5	14.1309	1.32763	5	29.9107	0.904124	5	31.0923	0.989928	4	18.4965	0.977153	5	16.6998	1.23431	5	24.1686	0.989042	5	32.7695	1.0604	5	13.4878	0.783739	5	50.9574
sQIFSTASDNQPTVTIk	11	A0A287BIL8	N-Term(TMT10); K17(TMT10)	9.469e-13	125.51	1.27801e-11	2	2295.27	2.80821	0	1.03165	11	6.66497	0.863436	11	8.23756	1.09943	11	8.55937	1.10494	11	7.34751	0.948128	11	4.00038	0.906041	11	9.9197	0.964805	11	9.56521	1.08083	11	6.06018	0.923313	11	7.07034
gSSGVGLTAAVTTDQETGER	5	I3L7E5	N-Term(TMT10)	4.182e-14	125.41	7.48124e-12	2	2165.09	-0.454188	0	1.06571	5	9.34369	1.13693	5	5.84299	0.995892	5	3.26867	0.885408	5	4.41168	1.02816	5	3.87457	0.936716	5	7.55597	1.10254	5	5.76522	0.966408	5	3.17204	1.08153	5	5.52713
dPGMGGMGGMGGGMGGGMF	5	F1SMZ7	N-Term(TMT10)	1.225e-10	125.33	2.92395e-13	2	1889.77	0.668403	0	0.955162	5	0.571099	0.984723	5	8.61705	0.954667	5	1.77405	1.00518	5	14.7861	1.01769	5	6.6783	1.07259	5	7.98021	0.965475	5	5.6381	1.00554	5	2.76817	0.986841	5	3.77012
aAEEAFVNDIEESSPGTEWER	3	A0A287BFJ2	N-Term(TMT10)	1.372e-16	125.08	3.61681e-12	2	2595.21	0.916955	0	0.961763	3	3.72548	0.955638	3	8.7799	0.935379	3	0.823884	0.672097	3	16.0938	1.1435	3	9.3939	0.951031	3	0.0816548	1.14725	3	17.1575	0.998223	3	23.1981	1.10421	3	15.0393
sSILTSDEAATQSLNSESk	5	A0A0B8S095	N-Term(TMT10); K19(TMT10)	2.149e-18	124.68	1.22207e-11	2	2426.27	0.837849	0	1.14049	5	8.54123	1.11234	5	1.71953	1.03798	5	4.2747	0.856364	5	11.1303	0.978685	5	3.14369	1.01526	5	3.26116	0.897607	5	9.01602	0.979979	5	3.21832	0.88802	5	7.2283
mTLADDVTLDDLIMAk	4	F2Z5J1	N-Term(TMT10); K16(TMT10)	1.783e-14	124.53	1.70548e-11	2	2223.2	0.628507	0	0.956828	4	1.29059	0.889758	4	6.37337	0.967124	4	5.30131	0.849985	4	6.23701	1.15067	4	1.2594	1.15616	4	3.60826	0.912749	4	11.2867	1.02191	4	1.44756	1.08089	4	4.15926
gADccVLVFDVTAPNTFk	4	A0A286ZP69	N-Term(TMT10); C4(Carbamidomethyl); C5(Carbamidomethyl); K18(TMT10)	6.307e-14	124.49	1.14869e-11	2	2472.27	-0.366692	0	1.07605	4	5.05303	0.953568	4	9.73141	1.01173	4	4.18177	1.01395	4	9.91444	0.952895	4	2.78954	1.05816	4	1.62712	0.865955	4	12.901	1.03137	4	1.41533	0.952311	4	8.0774
gSGSQSSVPSVDQFTGVGIR	2	F2Z5G2	N-Term(TMT10)	8.519e-15	124.25	1.35114e-11	2	2194.13	-1.02821	0	1.06313	2	0.138738	0.908821	2	8.95084	1.08214	2	7.40954	1.00113	2	3.08579	0.951663	2	1.24214	0.956814	2	2.63367	1.02462	2	1.39783	1.00979	2	4.70248	1.00613	2	5.51763
aEGSDVANAVLDGADcIMLSGETAk	9	F1SHL9;A0A287ACX9	N-Term(TMT10); C16(Carbamidomethyl); K25(TMT10)	1.708e-13	124.21	1.10381e-11	2	2952.47	1.54426	0
iTAEDcTMEVTPGAEIQDGR	4	A0A287AIS0;A0A287A511	N-Term(TMT10); C6(Carbamidomethyl)	9.562e-15	124.15	4.36512e-12	2	2422.15	1.50886	0
eSLNASIVDAINQAADcWGIR	2	A0A286ZSD7	N-Term(TMT10); C17(Carbamidomethyl)	5.148e-17	124.13	9.67849e-12	2	2532.26	-3.1758	0	1.00893	2	5.31763	0.934012	2	4.43903	0.959875	2	0.179937	1.14961	2	7.9599	0.904331	2	1.41027	0.972094	2	13.3651	1.10562	2	23.7453	1.06952	2	1.45814	1.00186	2	7.62329
lASVPSGGAVAVAAAPGSAAPAAGSAPAAAEEk	7	F1RYZ0	N-Term(TMT10); K33(TMT10)	7.408e-19	123.85	1.63397e-11	2	3232.76	0.647145	0	0.977469	7	2.78342	1.00121	7	6.03315	0.992685	7	2.96641	1.01191	7	4.60923	1.04278	7	5.69936	1.02485	7	5.51009	0.997036	7	10.9944	1.05788	7	10.2235	0.975713	7	11.9864
acGDSTLTQITAGLDPVGR	4	F2Z4Z8	N-Term(TMT10); C2(Carbamidomethyl)	3.055e-15	123.44	1.2817e-11	2	2161.11	-1.03485	0	1.00597	4	3.93637	1.0991	4	5.6126	0.903535	4	5.07755	0.985603	4	9.08515	1.03628	4	1.76407	1.17825	4	7.07438	0.731733	4	7.64298	0.993365	4	6.21321	0.966631	4	11.945
sENGLEFTSSGSANTETTk	7	Q9MZ16	N-Term(TMT10); K19(TMT10)	1.108e-17	123.43	1.06903e-11	2	2418.2	-0.228559	0	0.967276	7	4.35711	1.07356	7	7.44238	0.94206	7	9.34951	0.952748	7	15.7932	1.04152	7	6.18492	1.1259	7	7.92587	0.906804	7	15.6746	0.960045	7	5.2253	1.1066	7	4.44878
tQTAIASEDMPNTLTEAEk	4	A0A287BJV2	N-Term(TMT10); K19(TMT10)	8.814e-14	123.1	2.0032e-11	2	2508.28	-3.45632	0	0.996552	4	6.01418	1.09046	4	9.65483	0.968512	4	8.48154	0.765924	4	11.7653	1.0781	4	8.10586	1.0385	4	5.12848	1.00781	4	4.2446	0.956805	4	8.66976	1.08191	4	1.64186
sVSNLEESLTSLSEVVLQNR	6	Q6W4U8;Q6W4U5	N-Term(TMT10)	2.431e-12	122.85	2.26975e-11	3	2433.3	-1.78188	0
mIAGQVLDINLAAEPk	26	A0A286ZS83	N-Term(TMT10); K16(TMT10)	4.977e-13	122.57	2.47347e-11	2	2141.24	-0.346345	0	0.991837	25	8.20346	0.972623	24	13.0537	1.01184	26	10.0535	1.02757	25	17.4983	0.999157	26	12.8124	1.00141	25	5.44923	1.00763	26	9.91179	1.00624	25	10.2725	0.990261	26	15.5956
aALAHSEEIAASQAAAAk	14	K9IVQ6;A0A287BNK7	N-Term(TMT10); K18(TMT10)	2.077e-13	122.53	2.57176e-11	2	2168.21	0.526948	0
scSGVEFSTSGSSNTDTGk	31	F1S2F6	N-Term(TMT10); C2(Carbamidomethyl); K19(TMT10)	2.145e-18	122.46	7.83212e-12	2	2366.12	1.10641	0	0.984148	31	8.18609	0.992928	31	10.0414	0.999605	31	9.64649	0.998943	31	16.6047	0.976118	31	7.29515	1.04675	31	7.36626	1.01252	31	12.9762	1.02718	31	9.34508	1.04888	31	13.3058
eNSGEAPAEAASESPMPTLAR	5	B8XH67	N-Term(TMT10)	1.786e-11	122.33	8.77185e-12	2	2344.13	2.19164	0	0.979678	5	0.819856	0.973022	5	14.0982	0.967458	5	3.81429	0.766938	5	7.07954	1.16864	5	6.93896	1.05377	5	3.6507	1.04997	5	14.3566	1.10187	5	8.34493	1.04404	5	4.01564
eELQSGVDAGNIAAQQYQR	4	F1RMJ4	N-Term(TMT10)	1.197e-15	122.32	1.30123e-11	2	2306.16	1.38274	0	0.929355	3	10.1145	0.765606	4	20.4637	1.0731	3	8.50282	0.832633	3	24.4255	1.12952	3	7.53062	1.03142	4	10.9607	1.13903	3	13.0156	1.11945	4	10.479	1.31949	3	20.6391
aQTLPTSAVTITSESSPGk	2	A0A287BJV2	N-Term(TMT10); K19(TMT10)	6.766e-17	122.3	2.80584e-11	2	2333.3	0.597378	0	1.03269	2	0.123803	1.04628	2	20.3155	0.917032	2	13.4695	1.21125	2	14.9114	0.860314	2	7.76763	1.18392	2	9.90334	0.758017	2	47.7306	1.07084	2	8.75518	0.771773	2	17.9541
dAEDAMDAMDGAVLDGR	9	Q06A98	N-Term(TMT10)	8.891e-15	122.28	3.01696e-12	2	1980.88	0.333146	0	1.07401	9	20.274	1.11161	9	4.95783	1.08774	9	5.79938	0.670481	9	13.3977	0.991804	9	5.13583	0.915816	9	10.0983	1.07656	9	5.72437	1.02292	9	6.52151	1.00977	9	8.65091
lLGGVTIAQGGVLPNIQAVLLPk	5	F2Z5L6	N-Term(TMT10); K23(TMT10)	9.368e-16	122.27	3.08321e-12	2	2729.71	0.537673	0	0.910083	5	4.56317	0.877436	5	11.3159	1.18055	5	3.03115	1.45686	5	2.38792	0.770926	5	0.480662	0.608719	5	7.58229	1.59462	5	6.60939	1.1147	5	5.01361	1.02882	5	16.1505
aVTAPAQGTSEEQPQEGEESQR	4	I3LK09	N-Term(TMT10)	4.79e-16	122.09	1.00737e-11	2	2558.23	4.75259	0	1.01246	4	3.961	0.995346	4	9.05125	0.992605	4	5.58893	0.622578	3	7.9739	1.08942	4	14.4093	1.12836	4	3.44709	1.10921	4	18.9642	0.930996	4	20.9373	1.14187	4	5.04238
hcEcSTDEVNSEDMDAYcR	4	F1RVE7	N-Term(TMT10); C2(Carbamidomethyl); C4(Carbamidomethyl); C18(Carbamidomethyl)	1.277e-14	121.95	6.36752e-13	2	2607	-0.665742	0	0.957695	4	1.7223	1.01339	4	10.1913	1.02345	4	4.6669	0.77429	4	21.3962	0.990162	4	4.36113	1.04	4	5.79571	1.01227	4	21.4337	1.1233	4	7.29572	0.910911	4	7.4739
dESSPYAAMLAAQDVAQR	3	A0A287BHE7	N-Term(TMT10)	6.242e-17	121.8	1.10996e-11	2	2152.05	-0.135045	0	0.999499	3	4.08273	0.969582	3	1.34014	0.982425	3	0.581347	0.8372	3	3.72103	1.0827	3	3.05451	1.00533	3	6.92409	1.05228	3	7.60795	1.10357	3	7.52489	0.983996	3	2.00974
eVAAFAQFGSDLDAATQQLLSR	6	A0A287AGU2	N-Term(TMT10)	2.43e-14	121.55	2.54742e-11	3	2567.32	-3.73088	0	0.983011	6	5.24501	0.93797	6	8.63855	1.06463	6	6.01418	0.98063	6	17.3577	0.952	6	3.21069	0.874246	6	5.01882	1.21522	6	3.08868	1.06619	6	3.96634	1.04082	6	3.62833
gAGTGGLGLAVEGPSEAk	7	A0A286ZXU2	N-Term(TMT10); K18(TMT10)	5.372e-16	121.5	3.15744e-11	2	2029.13	-0.717501	0	1.03042	7	2.28767	0.999279	7	3.5266	1.0669	7	5.249	0.793842	7	13.974	1.03166	7	5.46213	0.972996	7	7.61671	1.0645	7	5.77844	0.957189	7	4.82074	1.05006	7	7.91907
fLESGGQEGAGGDDDLEDLEEAEEPDLEEDADQk	1	G9F6X8	N-Term(TMT10); K34(TMT10)	1.949e-15	121.29	2.41481e-12	4	4109.84	1.18442	0	1.0535	1		0.949873	1		0.965549	1					1.22404	1		1.11974	1		1.16064	1		1.24145	1		1.13402	1
dLYANTVLSGGTTMYPGIADR	141	A0A287AAR4;I3LVD5;Q95319	N-Term(TMT10)	2.914e-16	121.29	1.90956e-11	2	2444.23	0.289202	0
aIEDEGGNPDEIEITSEGNk	3	F1S7J6;A0A286ZLW6	N-Term(TMT10); K20(TMT10)	6.861e-15	120.72	1.79612e-11	2	2575.28	1.60393	0
iAIPGLAGAGNSVLLVSNLNPER	4	A0A287AU26	N-Term(TMT10)	1.634e-18	120.71	3.58354e-11	2	2504.45	2.07737	0	1.00389	4	2.69156	1.10896	4	9.05602	1.00752	4	10.5437	1.18481	4	9.61083	0.832864	4	7.02598	0.856639	4	3.92236	1.10967	4	12.7876	1.09632	4	5.52169	0.882996	4	17.0215
tVYVGNLNSQTTTADQLLEFFk	1	A0A287A2U0	N-Term(TMT10); K22(TMT10)	2.242e-14	120.69	3.73658e-11	3	2947.59	1.31334	0	1.13254	1		1.09704	1		1.14618	1		0.907179	1		0.848166	1		0.890741	1		0.999645	1		0.99805	1		0.946162	1
gGcEAIVDTGTSLIVGPVEEVR	3	Q5MJE5	N-Term(TMT10); C3(Carbamidomethyl)	2.892e-18	120.62	3.44184e-11	2	2487.3	1.40915	0	0.962457	3	2.3968	0.90763	3	1.60935	1.05417	3	3.13808	0.83493	3	6.32903	1.07669	3	1.51262	0.991528	3	3.01984	1.06528	3	2.29736	1.05954	3	4.77146	1.05557	3	1.41147
tSPGSLDQITVVTADGk	3	F1SLQ7	N-Term(TMT10); K17(TMT10)	8.021e-15	120.61	4.27529e-11	2	2147.19	-0.783238	0	1.01258	3	3.24302	1.06034	3	5.14764	0.930129	3	6.71816	1.02656	3	4.12815	0.983838	3	2.25121	1.05124	3	1.97545	0.923474	3	9.26294	1.06258	3	3.45211	0.918972	3	4.20741
sVQSLSNMDTIFSEALLk	2	A0A287ACP9	N-Term(TMT10); K18(TMT10)	3.041e-16	120.51	4.50825e-11	2	2441.34	1.68118	0	0.994616	2	0.269031	0.997192	2	8.11807	0.943791	2	3.493	1.17246	2	5.66936	0.953195	2	4.99472	1.09072	2	6.50723	0.929135	2	11.3976	1.00229	2	1.46569	0.922881	2	11.1622
iFPVETLVEEAIQcAEk	4	A0A287AA21	N-Term(TMT10); C14(Carbamidomethyl); K17(TMT10)	3.551e-14	120.45	4.06158e-11	2	2434.33	-0.0408472	0	0.982623	4	0.796662	1.10781	4	2.86489	0.924104	4	2.11222	1.02521	4	7.85832	0.963456	4	6.22312	1.056	4	7.50024	0.898849	4	4.48981	0.986382	4	1.19594	1.07229	4	8.26022
fQSSAVMALQEASEAYLVGLFEDTNLcAIHAk	37	A0A286ZRB3	N-Term(TMT10); C27(Carbamidomethyl); K32(TMT10)	4.282e-19	120.4	2.48067e-11	3	3972.03	0.372435	0	1.0044	37	7.36549	1.01122	37	14.2901	1.04178	37	11.1185	1.00614	36	12.0454	1.00496	37	13.9332	0.863059	32	13.5576	1.19393	37	20.771	1.0301	36	17.966	1.06181	37	16.1542
aSLGSLEGEAEGETSSPk	6	A0A287A608;A0A286ZM70	N-Term(TMT10); K18(TMT10)	1.204e-16	120.11	3.19309e-11	2	2207.14	-0.377417	0
tDLVQGDEGADAASEVGGVSGTPEATTk	3	K9IVK2	N-Term(TMT10); K28(TMT10)	7.544e-14	119.79	2.59237e-11	4	3120.56	-0.352333	0	1.04864	3	0.883522	1.27537	3	11.113	1.17507	3	26.195	0.724815	3	17.2437	0.989275	3	0.61922	0.915906	3	14.2252	0.866104	3	4.12877	0.972132	3	0.796572	0.865275	3	0.999197
tSDELDPVDQNELVSTSDSQTGFLPEAER	1	Q5DT24	N-Term(TMT10)	1.305e-16	119.77	9.22589e-12	3	3408.62	0.986566	0	1.01293	1		1.01354	1		1.10959	1		0.675321	1		1.01877	1		0.874059	1		1.38641	1		1.16937	1		0.684567	1
lLQDAVDFSLADAINTEFk	76	P02543	N-Term(TMT10); K19(TMT10)	1.621e-15	119.76	4.42278e-11	2	2568.4	0.967116	0	0.997068	76	9.37233	0.981352	76	8.1506	0.992755	76	7.87836	0.960063	75	13.1077	0.99163	76	9.3328	0.969961	75	8.42148	1.12344	74	12.7444	1.06608	76	10.0079	0.998618	75	13.1979
sSLSSAQADFNQLAELDR	4	A0A0B8RZ36	N-Term(TMT10)	7.782e-16	119.68	2.8311e-11	2	2181.1	0.263809	0	1.0107	4	2.77497	1.06899	4	5.61132	0.963028	4	1.59063	0.892204	4	8.1371	1.02171	4	2.17269	0.960018	4	6.69682	1.08557	4	9.53856	0.950536	4	4.16175	1.06717	4	8.2033
gAGIGGLGITVEGPSESk	4	A0A287BGW3	N-Term(TMT10); K18(TMT10)	1.04e-14	119.59	4.96201e-11	2	2087.17	-0.283299	0	1.06345	4	3.26783	0.982109	4	8.6487	1.02676	4	2.39688	0.889747	4	6.83391	1.00629	4	2.39467	1.00006	4	1.78689	0.992016	4	4.36311	1.00121	4	3.29049	1.01154	4	6.22493
dLSAAGIGLLAAATQSLSMPASLGR	3	F1RGI7	N-Term(TMT10)	1.626e-14	119.46	4.76174e-11	3	2600.43	0.598471	0	1.0202	3	11.1286	1.09645	2	2.59846	1.02666	3	6.75251	1.14363	3	23.2987	0.89863	3	7.08005	0.896134	3	1.26705	1.16581	3	7.00531	1.05	3	23.8366	0.943463	3	4.4796
qGQYAPMAIEEQVAVIYAGVR	29	A0A287AGU2	N-Term(TMT10)	1.597e-17	119.45	5.32888e-11	2	2522.33	0.919104	0	0.964136	29	6.24792	0.96655	29	10.1655	1.04023	29	8.04554	0.924131	29	10.9279	1.05505	29	8.60983	0.952165	29	9.33612	1.07831	29	12.0485	1.07844	29	10.3454	0.998587	29	20.1001
vAILVDDMADTcGTIcHAADk	2	F2Z572;K7GL74	N-Term(TMT10); C12(Carbamidomethyl); C16(Carbamidomethyl); K21(TMT10)	1.875e-16	119.39	2.5893e-11	3	2734.36	-0.471648	0
aQAALQAVNSVQSGNLALAASAAAVDAGMAMAGQSPVLR	2	A0A287AU26	N-Term(TMT10)	3.452e-15	119.09	3.89045e-11	4	3910.05	-0.585765	0	1.23931	2	51.0549	1.23981	2	41.7393	1.04667	2	20.3493	0.928461	2	10.8419	1.01404	2	1.01203	1.06953	2	4.50719	0.923814	1		0.743353	2	74.6793	1.16199	1
dSVNPGVMVLLGcGALSSTcGQLASYPLALVR	2	B2MUB6	N-Term(TMT10); C13(Carbamidomethyl); C20(Carbamidomethyl)	6.789e-19	119.05	4.28735e-11	3	3534.83	0.0592045	0	0.867773	2	14.8829	0.679241	2	15.7325	1.06592	2	5.05981	1.36914	2	27.1329	0.837461	2	21.619	0.742816	2	21.0434	1.60712	2	22.3677	1.23321	2	14.6731	0.893311	2	16.4206
sEQDQAENEGEDSAVLMER	2	A0A287AVR0	N-Term(TMT10)	5.027e-14	118.7	4.99116e-12	2	2366.06	-0.44328	0	0.955706	2	3.39845	0.918686	2	9.16358	1.1133	2	0.259456	0.649555	2	9.35291	1.21243	2	1.72524	0.94427	2	2.99441	1.11308	2	6.55999	0.964445	2	1.16506	1.11153	2	14.3566
sIEGTADDEEEGVSPDTAIR	2	A0A287BAW2	N-Term(TMT10)	1.309e-16	118.5	1.66679e-11	2	2320.1	2.04045	0	1.09435	2	7.56908	1.12509	2	18.8543	1.06842	2	15.5747	0.714584	2	18.0602	0.971149	2	1.58492	0.965559	2	12.6078	0.941319	2	18.4098	0.93691	2	1.38534	1.12267	2	4.73622
vScLGVTDDGMAVATGSWDSFLk	23	I3LSK5;F2Z4Z8	N-Term(TMT10); C3(Carbamidomethyl); K23(TMT10)	4.779e-14	118.45	4.90111e-11	2	2874.44	-0.501668	0
aEALSGLGDSSAAGAAALSSASSETGTR	2	A0A286ZLW6	N-Term(Acetyl)	1.347e-12	118.44	1.42503e-11	3	2537.2	1.30964	0
gFFDPNTEENLTYLQLMER	8	K9IVQ6;A0A287BNK7	N-Term(TMT10)	9.88e-16	118.44	2.9145e-11	2	2546.24	0.537005	0
dATNVGDEGGFAPNILENk	2	I3LK59	N-Term(TMT10); K19(TMT10)	7.416e-17	118.1	5.22726e-11	2	2419.25	0.762097	0	1.00209	2	3.11536	0.854813	2	6.24591	1.0525	2	1.61795	0.776558	2	9.85772	1.2734	2	4.47447	0.739861	2	1.89125	1.21288	2	1.99721	0.862244	2	2.61217	1.41658	2	1.29463
tAFDEAIAELDTLNEESYk	5	F1SDR7	N-Term(TMT10); K19(TMT10)	5.195e-16	118	5.30939e-11	2	2617.33	0.860742	0	0.963904	5	7.48145	0.954241	5	7.25682	0.914301	5	6.17378	0.75658	5	8.48606	1.21998	5	6.43336	1.06348	5	0.936104	0.938962	5	5.39848	0.930753	4	0.758248	1.19224	5	4.69497
eNPSEEAQNLVEFTDEEGYGR	2	F1SV40	N-Term(TMT10)	1.114e-16	117.87	7.43039e-12	2	2642.21	1.27873	0	0.998468	2	8.16068	1.16621	2	1.82783	1.06873	2	1.11479	0.604688	2	14.1449	1.0716	2	3.24981	0.936558	2	3.21155	1.09737	2	8.51768	0.938881	2	6.52248	1.14084	2	1.66838
eNAPAIIFIDEIDAIATk	7	A0A287B4P8	N-Term(TMT10); K18(TMT10)	2.323e-15	117.86	7.0465e-11	2	2402.36	1.33809	0	0.935559	7	2.90335	0.930203	7	9.14389	0.882547	7	11.8249	0.843862	7	7.26959	1.18951	7	4.92113	1.11815	7	5.02443	0.964716	7	6.12499	1.02845	7	5.91158	1.05505	7	5.1692
dTDmDGVGDQcDNcPLEHNPDQLDSDSDR	1	F1SS26	N-Term(TMT10); M4(Oxidation); C11(Carbamidomethyl); C14(Carbamidomethyl)	4.729e-13	117.71	1.69032e-12	3	3565.42	-1.57992	0	0.898273	1		0.763237	1		0.967112	1		0.649091	1		1.13947	1		1.09662	1		1.16435	1		1.17697	1		1.2526	1
fQSAAIGALQEASEAYLVGLFEDTNLcAIHAk	22	Q71LE2	N-Term(TMT10); C27(Carbamidomethyl); K32(TMT10)	4.835e-18	117.64	5.78548e-11	3	3896.02	-3.38041	0	1.00045	22	8.4926	1.06826	18	14.0939	1.02557	22	16.818	1.02831	20	12.4505	1.06627	22	18.9822	1.00274	20	16.5968	1.06807	22	15.7547	1.12677	18	7.40037	1.06569	21	15.0091
tTTTNTQMEADDEAALLER	1	A0A286ZUH0	N-Term(TMT10)	3.047e-17	117.49	2.33492e-11	2	2339.12	0.138341	0	0.958067	1		1.01108	1		1.02215	1		0.568435	1		1.23094	1		0.981197	1		1.10567	1		1.01649	1		1.08319	1
qVIPGLEQSLLDMcVGEk	6	F1SPN1	N-Term(TMT10); C14(Carbamidomethyl); K18(TMT10)	5.121e-13	117.48	8.06599e-11	2	2474.35	2.22575	0	1.0242	6	5.44689	1.01171	6	8.04305	1.01181	6	4.26214	1.04253	6	14.3894	0.942073	6	7.70484	1.06046	6	3.59102	0.929478	6	12.5135	1.08444	6	5.43223	0.83691	6	16.8294
qGAIVAVTGDGVNDSPALk	10	I7HD36;A0A287AVW1	N-Term(TMT10); K19(TMT10)	1.843e-15	117.14	8.16257e-11	2	2270.28	1.91236	0
sSSPAPADIAQTVQEDLR	3	A0A286ZTN5	N-Term(TMT10)	6.61e-16	117.1	5.74229e-11	2	2114.09	0.595262	0	0.904363	3	0.282072	0.879128	3	12.0968	0.889029	3	7.49629	0.93779	3	0.837456	1.21155	3	3.83433	1.16993	3	16.3685	0.914189	3	10.264	1.1901	3	5.76047	0.872193	3	4.52118
sLAGSSGPGASSGPSGDHSELVIR	1	A0A287ANN7	N-Term(TMT10)	8.702e-13	117.04	5.89137e-11	3	2454.24	-0.414456	0	0.888815	1		1.04108	1		1.03559	1		0.842035	1		1.12815	1		1.18672	1		0.877508	1		0.940753	1		0.976316	1
wVTTASLLDYDTVAGADk	4	A0A286ZVS0	N-Term(TMT10); K18(TMT10)	1.078e-16	116.96	8.4073e-11	2	2384.28	0.676778	0	1.08765	4	0.580359	1.05192	4	1.86519	1.02621	4	1.7118	0.959914	4	3.1883	0.934718	4	1.99637	0.994264	4	2.81496	0.970277	4	3.91234	1.00502	4	2.52837	0.930881	4	1.90158
sLTDELALVDVLEDk	9	P00336	N-Term(TMT10); K15(TMT10)	4.97e-13	116.87	1.05364e-10	2	2118.2	0.784328	0	0.947208	9	1.98997	0.947545	9	5.73408	0.926847	9	6.9003	0.755019	9	10.1065	1.2449	9	4.08794	1.1067	9	6.29393	0.923658	9	13.5262	0.895989	9	5.81436	1.26938	9	4.74239
qILVGDIGDTVEDPYTSFVk	3	Q5G6V9	N-Term(TMT10); K20(TMT10)	4.794e-15	116.72	1.05981e-10	2	2654.44	3.271	0	0.97475	3	1.79552	1.01556	3	5.6894	0.991925	3	2.11193	0.820907	3	9.69318	1.20966	3	3.71465	1.07673	3	0.56873	0.884476	3	1.1848	0.909648	3	6.20876	1.06476	3	0.360085
vGEEDIETFDSFEDPR	2	A0A0B8RZK9	N-Term(TMT10)	1.761e-07	116.64	1.73416e-11	2	2113.98	0.781296	0	0.99931	2	1.6661	1.07362	2	5.46922	0.929674	2	4.32891	0.7821	2	19.5704	1.06625	2	2.9732	1.05503	2	10.6025	1.05386	2	15.3965	0.956111	2	1.67438	1.10192	2	0.730048
lLEDGEDFNLGDALDSSNSR	2	F1SGG1	N-Term(TMT10)	3.443e-10	116.52	2.03902e-11	3	2396.14	1.13431	0	0.868332	2	17.5976	1.33695	2	13.5289	0.811314	2	4.83263	0.647969	2	22.9993	1.1982	2	11.1349	1.0784	2	20.4092	0.891647	2	17.0525	0.905295	2	8.49728	1.36111	2	8.09864
eTFGVNNTIYGIDAMNPSSR	2	F1SN05	N-Term(TMT10)	6.197e-17	116.33	4.58634e-11	2	2415.18	0.875258	0	1.01141	2	5.43306	1.06139	2	19.0231	0.995299	2	12.863	0.961836	2	7.90268	0.990351	2	8.99775	1.01056	2	6.11175	0.978536	2	15.6151	1.01256	2	0.0150513	0.949952	2	15.5745
lGGTIDDcELVEGLVLTQk	5	F1SQN1	N-Term(TMT10); C8(Carbamidomethyl); K19(TMT10)	5.415e-17	116.2	1.00991e-10	2	2518.39	1.20759	0	1.08598	5	1.95283	1.24878	5	0.820127	1.01068	5	1.79898	0.787849	5	10.7002	0.996929	5	14.0751	1.11122	5	9.51618	0.718252	5	20.5582	0.834633	5	8.3933	0.97273	5	1.00652
eEAAASPAPAADDLALLk	8	A0A287A8V4	N-Term(TMT10); K18(TMT10)	1.083e-11	115.83	1.19376e-10	2	2211.23	-0.796736	0	1.03202	8	3.41996	1.14206	8	6.33639	0.938558	8	3.47916	0.899461	8	5.60961	1.00158	8	3.71491	1.14955	8	1.24074	0.862245	8	6.23494	0.969148	8	3.55224	0.918431	8	13.0044
kDLYANTVLSGGTTMYPGIADR	37	A0A287AAR4;I3LVD5;Q95319	N-Term(TMT10); K1(TMT10)	9.796e-17	115.8	1.07841e-10	2	2801.49	0.656107	1
dDLAGTDLEQIDPAFGSk	5	B2D2K7	N-Term(TMT10); K18(TMT10)	1.034e-14	115.77	1.06337e-10	2	2350.22	-0.780034	0	0.999262	5	4.83201	1.00165	5	2.90935	0.99271	5	9.06275	0.849468	5	6.18858	1.05029	5	6.72785	1.04464	5	1.57522	0.966543	5	1.65249	1.03923	5	1.52114	1.03491	5	1.24811
lAGLGPAPDAADGGLAGAVR	5	F1SPP8	N-Term(TMT10)	3.655e-13	115.74	1.63078e-10	2	1978.09	0.151386	0	0.988383	5	2.44646	0.925751	5	10.3219	1.00692	5	5.22329	1.04229	5	10.2576	0.96227	5	5.26851	1.02897	5	5.25048	1.05766	5	8.24272	1.11922	5	4.86141	0.927217	5	8.58314
nALLNLVGSDP	4	F1SEN1	N-Term(TMT10)	2.107e-06	115.7	7.69779e-11	2	1341.76	0.555301	0	0.895569	4	2.89614	1.00328	4	1.34587	0.916176	4	1.18596	0.94468	4	13.9625	1.17257	4	5.69829	0.990912	4	2.64359	1.05802	4	5.9768	0.972451	4	6.78493	1.13725	4	6.87934
dGDVTVTNDGATILSMMDVDHQIAk	4	I3LR32	N-Term(TMT10); K25(TMT10)	6.958e-17	115.54	7.47005e-11	3	3104.57	0.702281	0	0.971927	4	1.49436	1.3136	4	5.20504	0.939622	4	5.19244	0.721335	4	8.69969	1.13926	4	5.42569	1.18965	4	13.3024	0.677253	4	27.3031	0.865071	4	3.65441	1.00236	4	5.01041
eAGIEPGPDTYLALLNAYAEk	7	I3LIC2	N-Term(TMT10); K21(TMT10)	1.832e-15	115.45	1.44689e-10	2	2693.44	-0.0980847	0	1.02205	7	6.51514	0.895147	7	3.73888	1.03758	7	6.11774	0.98623	7	12.1187	0.978381	7	5.91845	1.00599	7	2.49273	1.09273	7	3.26703	1.04611	7	1.33599	0.91144	7	5.26517
aLTGHLEEVALALLk	7	F1SJB5	N-Term(TMT10); K15(TMT10)	4.321e-13	115.38	7.25785e-11	2	2036.25	-1.89012	0	0.920832	7	4.92674	1.04094	7	4.89858	0.961512	7	2.12991	0.886142	7	16.3167	1.27303	7	7.88148	0.999263	7	6.01346	0.84343	7	15.1907	0.845701	7	8.01987	1.27726	7	11.1913
fQDTAEALAAFTALMEGk	4	A0A287B5X3	N-Term(TMT10); K18(TMT10)	1.938e-15	114.9	1.35909e-10	2	2372.25	-2.44614	0	1.04916	4	17.4548	0.918451	4	6.54424	1.00993	4	13.3339	0.988887	4	7.07934	0.962858	4	2.33566	0.948935	4	5.94492	1.01009	4	10.2444	1.04932	4	4.36673	0.943431	4	2.90083
vEQIAAIAQELNELDYYDSHNVNTR	11	A0A287A4Q7	N-Term(TMT10)	1.862e-15	114.87	7.99929e-11	3	3134.56	1.446	0	0.915223	11	3.24131	0.969654	11	11.1775	1.0176	11	8.20225	0.873159	11	8.93876	1.08577	11	11.9624	1.05105	11	11.9235	1.04809	11	16.6475	1.07909	11	3.99307	1.04177	11	10.0797
gAGTGGLGLTVEGPcEAk	2	A0A287BGW3	N-Term(TMT10); C15(Carbamidomethyl); K18(TMT10)	3.462e-15	114.79	1.41055e-10	2	2132.14	-0.0665329	0	1.03491	2	4.07352	1.02952	2	8.1564	1.01269	2	8.76665	0.861686	2	13.2403	1.0298	2	2.73109	0.973283	2	16.9059	1.03875	2	27.956	0.957067	2	11.6113	1.03961	2	10.0693
nQDLAPNSAEQASILSLVTk	5	K7GS49	N-Term(TMT10); K20(TMT10)	6.889e-18	114.63	1.64255e-10	2	2557.43	0.775604	0	1.0988	5	2.02796	1.07892	5	1.83177	1.07132	5	5.29952	1.0133	5	3.42216	0.915182	5	0.913976	0.930051	5	4.52727	0.943022	5	4.51774	1.00815	5	1.38057	0.891535	5	0.810302
lLSEcSGVPSDVQEEk	2	P00377	N-Term(TMT10); C5(Carbamidomethyl); K16(TMT10)	7.014e-12	114.62	1.26323e-10	2	2235.16	2.63813	0	0.95424	2	1.59889	0.90184	2	4.79658	0.933261	2	1.25809	0.780162	2	9.21176	1.29265	2	10.1752	1.04933	2	4.68006	0.90178	2	11.5207	0.898179	2	11.602	1.31233	2	10.9723
sSLGPSASETEEDSVSVSk	8	F1RU38	N-Term(TMT10); K19(TMT10)	1.038e-13	114.49	9.61983e-11	2	2354.2	0.299247	0	0.954351	8	19.0729	1.15182	8	28.5034	1.051	8	13.0654	0.756456	7	42.2914	1.0856	8	11.8497	1.05402	8	17.4452	1.0905	7	19.1453	0.995009	8	23.3385	0.974543	8	30.7638
nATNVEQAFMTMAAEIk	2	A0A286ZJ53	N-Term(TMT10); K17(TMT10)	4.159e-15	114.49	1.35673e-10	2	2327.21	-2.16282	0	1.00988	2	4.2081	0.852145	2	2.74896	1.09467	2	0.427373	1.18669	2	6.61779	0.91038	2	3.58247	0.858823	2	4.2809	1.23514	2	4.83194	1.00363	2	3.34533	0.992343	2	3.71153
aPSIIFIDELDAIGTk	5	F1SID4	N-Term(TMT10); K16(TMT10)	1.158e-13	114.39	1.59031e-10	2	2161.25	-0.0622677	0	0.920859	5	0.723172	0.969944	5	7.79916	0.868329	5	7.23693	0.892684	5	9.50341	1.21118	5	6.61742	1.23954	5	10.4453	0.831857	5	31.1294	0.998393	5	2.99911	1.01757	5	5.85258
iTGEAFVQFASQELAEk	29	A0A287A9H4	N-Term(TMT10); K17(TMT10)	1.87e-15	114.33	1.48698e-10	2	2326.27	0.421323	0	1.03376	29	8.49407	1.04133	29	12.4178	1.08493	29	6.95419	0.917175	29	18.1359	0.94915	29	8.38498	0.902067	29	8.09495	1.06464	29	7.96839	1.00125	29	6.16506	0.959097	29	12.3394
lAVSSTDQLLSAYTPPAEPAAQPAQWLEASEEER	1	F1RSM4	N-Term(TMT10)	3.736e-16	114.3	1.09046e-10	4	3884.95	2.33251	0	0.858641	1		1.17976	1		0.991283	1		0.88383	1		1.03309	1		0.998191	1		0.988287	1		1.1071	1		1.08685	1
iPEISIQDMTAQVTSPSGk	5	A0A286ZXU2	N-Term(TMT10); K19(TMT10)	2.829e-15	114.25	1.64617e-10	2	2460.34	0.294974	0	0.999706	5	2.05326	0.977219	5	2.54156	1.02345	5	5.19339	0.921979	5	14.3377	1.05437	5	3.9832	0.955646	5	2.49311	0.968095	5	10.9292	1.00687	5	3.52227	1.07085	5	6.46029
lDGNELDLSLSDLNEVPVk	6	I3L995	N-Term(TMT10); K19(TMT10)	2.44e-15	114.23	1.76704e-10	2	2528.39	0.852675	0	0.933483	6	0.716346	1.01395	6	11.0569	0.946142	6	10.9533	0.93162	6	10.0813	1.00496	6	4.37484	1.10836	6	11.5088	0.936348	6	17.9034	1.10239	6	5.73157	1.01024	6	12.0135
vSVGAPDLSLEAPEGGIk	4	A0A287A608;A0A286ZM70	N-Term(TMT10); K18(TMT10)	2.39e-15	114.21	1.86433e-10	2	2197.24	-2.01405	0
vGAIPANALDDGQWSQGLISAAR	1	F1SFZ8	N-Term(TMT10)	9.886e-14	114.14	1.84451e-10	3	2539.35	1.43054	0	0.960271	1		0.920288	1		0.93478	1		0.968814	1		1.0831	1		1.00401	1		1.08005	1		0.990748	1		1.19321	1
sQDAEVGDGTTSVTLLAAEFLk	6	D0G0C9	N-Term(TMT10); K22(TMT10)	1.314e-16	114.07	1.99592e-10	2	2710.46	1.13422	0	1.06288	6	7.62861	1.15106	6	4.73521	1.09887	6	3.64793	0.808899	6	9.83694	1.05415	6	6.85208	0.962209	6	2.76975	0.8997	6	9.19971	0.919674	6	7.43405	0.986792	6	3.01679
gVVPLAGTDGETTTQGLDGLSER	3	F1RJ25	N-Term(TMT10)	1.502e-18	114.02	1.46028e-10	2	2502.29	0.198538	0	0.942143	3	5.87253	1.04669	3	9.78893	0.930478	3	23.1663	0.677405	3	0.955187	1.2106	3	9.45092	1.05973	3	3.09486	0.961656	3	30.1498	0.925348	3	17.967	1.18101	3	8.65523
eTGANLAIcQWGFDDEANHLLLQNNLPAVR	5	I3LR32	N-Term(TMT10); C9(Carbamidomethyl)	1.42e-13	113.98	1.09985e-10	4	3608.82	2.50948	0	1.00887	5	4.83766	1.18342	5	18.0822	1.13186	5	8.03832	0.947096	5	9.51877	0.990319	5	10.3834	0.94506	5	0.527749	1.03624	5	3.79411	0.910864	5	5.97199	1.02378	5	8.48065
eEEAIQLDGLNASQIR	9	Q29092	N-Term(TMT10)	2.444e-11	113.92	1.46794e-10	3	2015.06	0.399139	0	1.03022	9	5.83592	1.26384	9	19.0522	0.786057	9	16.5866	0.838401	8	17.3068	1.05596	9	13.4454	1.33033	9	14.9199	0.606597	8	52.5621	0.99847	9	7.76593	0.921615	8	27.3406
aQQTSAAELGAGAAPSLSR	3	A0A287B7Q7	N-Term(TMT10)	1.439e-14	113.87	1.58134e-10	2	2015.07	-1.29512	0	1.19344	3	2.46014	0.922598	3	0.496663	1.28741	3	10.6973	0.903584	3	5.16818	0.857482	3	7.00575	0.769595	3	12.5165	1.15102	3	5.69974	1.0162	3	12.0664	0.864093	3	2.94732
gPAVGIDLGTTYScVGVFQHGk	9	F1S9Q1	N-Term(TMT10); C14(Carbamidomethyl); K22(TMT10)	7.144e-17	113.82	1.63699e-10	3	2721.43	-3.32799	0	0.892565	9	10.7882	0.80019	9	10.5334	0.980224	9	20.6638	1.05943	9	11.6314	1.07686	9	5.99245	1.014	9	14.1905	1.09071	9	12.334	0.958253	9	11.5822	1.10234	9	4.19635
vGEAGLLSVDcSEAGPGTLGLEAVSDSGAk	1	A0A287BGW3	N-Term(TMT10); C11(Carbamidomethyl); K30(TMT10)	9.299e-14	113.81	1.36419e-10	3	3304.69	-1.98858	0	1.06238	1		1.1518	1		0.913227	1		0.687922	1		1.08434	1		1.02473	1		0.989821	1		1.05099	1		0.968274	1
tSIDAYDNFDNISLAQR	4	I3LGD4	N-Term(TMT10)	1.365e-14	113.8	7.98305e-11	2	2172.08	-0.861107	0	0.956434	4	1.4215	0.971145	4	5.07113	0.957637	4	1.31649	0.924107	4	2.33493	1.08106	4	0.718631	1.0422	4	1.51915	1.03502	4	5.63089	0.995299	4	7.09354	1.06376	4	1.7439
gFIGPGIDVPAPDMSTGER	7	F1SEN2	N-Term(TMT10)	2.376e-13	113.79	9.44297e-11	2	2145.08	-0.401535	0	1.09693	7	5.76952	0.948733	7	2.69328	0.979363	7	4.87123	0.916267	7	13.1012	0.992465	7	6.34661	1.11279	7	5.56991	0.87347	7	15.2588	1.04286	7	2.78202	0.915979	7	4.58023
lIVDEAINEDNSVVSLSQPk	6	P03974;F1SIH8	N-Term(TMT10); K20(TMT10)	7.619e-17	113.78	2.25939e-10	2	2628.45	0.750425	0
tPLASWSDPTEETGPVAGILDTETLEk	6	K9IVQ6;A0A287BNK7	N-Term(TMT10); K27(TMT10)	7.026e-13	113.74	1.57655e-10	3	3315.73	1.3632	0
lQSVEDGVQAAQEAWAR	2	F1SPP8	N-Term(TMT10)	2.142e-11	113.66	1.14305e-10	3	2087.07	-0.262576	0	1.01708	2	0.984428	1.00788	2	7.93301	0.926492	2	14.6136	0.988096	2	12.3103	1.00631	2	4.27226	1.09054	2	0.151983	0.945431	2	3.80667	1.05894	2	5.72347	0.913555	2	3.36294
qNTQQTLScSALASEYMR	3	F1SNF6	N-Term(TMT10); C9(Carbamidomethyl)	5.07e-12	113.65	5.37241e-11	2	2317.11	-0.144886	0	0.977475	3	0.647519	0.998463	3	3.31995	1.03014	3	1.03226	1.20531	3	12.2669	0.909324	3	2.04727	0.943908	3	2.58228	1.0575	3	10.9263	0.863145	3	8.57852	0.963875	3	40.102
iDEAQVEQDAQALFQAGELk	6	A0A287A531	N-Term(TMT10); K20(TMT10)	2.042e-16	113.64	1.81656e-10	2	2661.42	0.981457	0	0.9311	6	6.95007	1.03522	6	5.3824	0.885383	6	6.83275	0.64684	6	16.1659	1.37478	6	6.55501	1.05192	6	2.36163	0.846174	6	10.403	0.843732	6	5.01774	1.44775	6	15.1655
eILVGDVGQTVDDPYATFVk	11	P10668	N-Term(TMT10); K20(TMT10)	9.148e-17	113.6	2.16294e-10	2	2624.43	1.75057	0	0.963144	11	5.3053	1.06655	11	3.04678	0.937077	11	5.1957	0.792312	11	11.7645	1.22483	11	3.30524	1.12714	11	6.2471	0.846013	11	3.27423	0.879345	11	6.9995	1.17804	11	1.82292
aAFGLSEAGFNTAcVTk	2	Q0QF01	N-Term(TMT10); C14(Carbamidomethyl); K17(TMT10)	6.541e-15	113.55	1.69342e-10	2	2202.16	0.72614	0	1.13303	2	7.7244	1.02301	2	16.5073	0.846844	2	5.50021	0.974663	2	4.7681	1.00241	2	12.9708	1.08892	2	10.1922	0.849978	2	13.9591	1.08898	2	0.0644246	0.854413	2	7.79887
lSATSSWLEDEGFGATTAMLk	5	K9IWD4	N-Term(TMT10); K21(TMT10)	1.419e-18	113.41	1.58929e-10	2	2673.38	-2.06006	0	1.03671	5	2.64727	0.895392	5	3.02651	1.06634	5	3.13425	0.988621	5	1.39025	0.982835	5	5.57425	1.01026	5	1.9019	1.0052	5	8.4874	1.02008	5	5.27044	0.985533	5	4.01762
dTNGENIAESLVAEGLATR	2	F1SML4	N-Term(TMT10)	1.37e-17	113.36	1.33782e-10	2	2189.13	0.660082	0	0.965249	2	7.53121	1.20875	2	0.250959	0.971456	2	1.83326	0.895622	2	2.1346	1.09932	2	4.78758	1.08063	2	1.63875	0.866488	2	13.7356	0.840175	2	15.9664	1.0129	2	26.1742
lGEHNIDVLEGNEQFINAAk	26	P00761	N-Term(TMT10); K20(TMT10)	9.297e-17	113.32	2.01599e-10	2	2669.43	1.45356	0	1.0065	26	9.02656	0.879908	26	15.8737	0.998959	26	10.1297	0.703879	26	30.1908	1.17046	26	8.29755	0.964896	26	9.40611	1.09007	26	9.57926	1.01469	26	10.8793	1.17934	25	10.5165
aEQINQAAGEASAVLAk	4	A0A286ZSD7	N-Term(TMT10); K17(TMT10)	4.293e-15	113.32	2.33491e-10	2	2129.2	-0.650575	0	1.04562	4	6.36628	0.962311	4	6.51839	0.965575	4	3.39451	1.03213	4	6.76329	0.941363	4	9.25993	1.01148	4	0.425035	0.968451	4	8.57284	1.07288	4	3.32282	0.913405	4	2.50902
nLPGLVQEGEPFSEEATLFTk	4	F1SML4	N-Term(TMT10); K21(TMT10)	2.916e-18	113.23	2.33152e-10	2	2764.49	1.66324	0	1.02854	4	2.13784	1.08823	4	6.97902	1.00246	4	6.86538	0.890401	4	2.84566	1.03391	4	2.62464	0.988604	4	1.51872	0.960906	4	1.3897	1.03258	4	7.92165	0.921478	4	3.89729
gAEAANVTGPGGVPVQGSk	8	I3LFV4	N-Term(TMT10); K19(TMT10)	5.718e-15	113.17	2.38323e-10	2	2154.19	0.650672	0	1.00571	8	4.06831	0.995126	8	12.164	0.972693	8	3.60717	1.01656	8	16.1135	1.02909	8	10.2873	1.02048	8	9.65767	1.00663	8	20.7457	1.07084	8	3.22008	0.890636	7	6.37573
gLPWScxVEDVQNFLSDcTIR	8	A0A287A9H4	N-Term(TMT10); C6(Carbamidomethyl); X7(S); C18(Carbamidomethyl)	5.011e-17	113.08	7.03617e-11	2	2712.3	3.12637	0	0.954917	4	3.68687	0.957234	4	9.94452	1.07961	4	3.43228	0.971208	4	14.148	0.95223	4	11.5745	0.847131	4	10.4042	1.16008	4	15.5804	1.01659	4	6.70638	1.03054	4	1.67152
wGDAGATYVVESTGVFTTMEk	70	A0A287BBI5	N-Term(TMT10); K21(TMT10)	1.788e-16	112.94	1.52448e-10	2	2707.37	0.684025	0	0.93807	70	8.77198	0.956612	69	8.57249	0.961372	70	6.25243	0.875084	70	18.1274	1.21225	70	8.3373	1.00063	68	8.12664	1.05431	70	15.0511	0.905494	69	10.3924	1.28131	70	13.7826
aGTLSITEFADMLSGSAGGFR	10	K9IVQ6;A0A287BNK7	N-Term(TMT10)	1.344e-19	112.91	1.35852e-10	2	2317.17	-0.403307	0
gWSGQESLSDSDPEMWELLR	4	A0A287BKR2	N-Term(TMT10)	3.448e-14	112.87	5.31909e-11	2	2551.2	0.271381	0	0.920386	4	4.91726	0.994085	4	8.18657	0.966306	4	6.65803	0.899892	4	6.71323	1.09236	4	7.62623	1.04405	4	2.01271	1.11361	4	11.4223	1.00509	4	4.72764	1.08312	4	13.1008
mATQASTLYSNNITk	2	F1SMG3	N-Term(TMT10); K15(TMT10)	4.519e-14	112.72	2.11687e-10	2	2101.13	-0.878676	0	0.827448	2	26.7879	0.767166	2	42.8757	0.843783	2	16.7684	1.32754	2	3.3522	1.01377	2	29.7689	1.17204	2	25.7883	1.00672	2	11.5237	1.0446	2	2.99673	1.07553	2	10.5413
lQEVPHEGPmcDLLWSxPDDR	2	F1RX68;P67776	N-Term(TMT10); M10(Oxidation); C11(Carbamidomethyl); X17(D)	1.655e-12	112.7	3.437e-11	3	2754.27	0.806658	0
lPADTEVVcAPPTAYIDFAR	1	D0G7F6	N-Term(TMT10); C9(Carbamidomethyl)	1.717e-13	112.62	1.99934e-10	2	2435.25	1.27579	0	0.92606	1		1.16602	1		0.816827	1		0.78359	1		1.29066	1		1.07668	1		0.76885	1		0.866745	1		1.39218	1
sQEQLATELAEYTAk	9	F1SB42	N-Term(TMT10); K15(TMT10)	2.564e-13	112.47	2.37821e-10	2	2140.15	-0.108987	0	0.90743	9	6.02493	0.959289	9	12.1598	0.88577	9	7.63043	0.990632	8	4.73264	1.13735	9	3.72409	1.21831	9	4.6916	0.859219	8	7.39652	1.09109	9	5.42923	1.00536	9	11.4771
gDVTTEEAAGASPAk	4	A0A287B4N8	N-Term(TMT10); K15(TMT10)	9.606e-13	112.45	2.44607e-10	2	1861.99	-2.38969	0	0.995934	4	3.92581	0.964381	4	2.23573	1.0442	4	2.74152	1.0014	4	5.78699	1.00657	4	5.78221	1.04759	4	3.37162	1.03779	4	11.1078	0.981617	4	6.98882	1.01074	4	11.6158
qAADMILLDDNFASIVTGVEEGR	3	I7HD36;A0A287AVW1	N-Term(TMT10)	1.1e-14	112.38	1.77475e-10	3	2693.37	0.887268	0
lQGTIYTAAEEIQAAGGk	3	K7GNL4	N-Term(TMT10); K18(TMT10)	5.86e-16	112.11	2.8698e-10	2	2279.27	0.69747	0	1.01709	3	2.43975	0.95322	3	0.88865	0.98391	3	0.084609	1.0783	3	3.35922	0.919363	3	0.560318	1.05479	3	1.39031	0.990118	3	1.62308	1.06544	3	1.38966	0.926458	3	4.68431
vQANLDAPGINLEGPDATIk	4	A0A286ZM70	N-Term(TMT10); K20(TMT10)	2.065e-15	112.02	3.05864e-10	2	2494.39	1.19776	0	1.13737	4	5.04745	1.10528	4	3.04823	1.0824	4	2.9791	0.894025	4	3.40492	0.897139	4	0.779964	0.953313	4	0.991237	0.871121	4	6.06378	1.06143	4	3.07046	0.853478	4	5.60557
vTAQGPGLEPSGNIANk	5	A0A286ZXU2	N-Term(TMT10); K17(TMT10)	1.584e-12	111.92	3.14917e-10	2	2111.18	-1.31589	0	1.0145	5	10.5009	1.00165	5	1.92934	1.07951	5	7.72464	0.908873	5	2.05489	1.03857	5	5.42309	0.880834	5	12.8477	1.05633	5	15.1293	0.977709	5	0.795854	0.981083	5	5.05762
lALQQDLTSMAPGLVIQAVR	1	F1RX83	N-Term(TMT10)	1.35e-13	111.77	2.64446e-10	2	2353.36	3.37095	0	0.964834	1		0.84482	1		1.0074	1		1.16917	1		0.954184	1		0.892659	1		1.25291	1		1.04867	1		1.07468	1
vSDPISSSESSEEEEEEEEAAEAR	1	F1RL66	N-Term(TMT10)	3.776e-14	111.73	1.37643e-11	3	2854.25	1.14848	0	0.980735	1		1.09045	1		1.07981	1		0.507961	1		1.21373	1		1.11264	1		0.798306	1		0.804369	1		1.33808	1
vVLDVGSGTGILcMFAAk	1	A0A1P8NW34	N-Term(TMT10); C13(Carbamidomethyl); K18(TMT10)	2.553e-15	111.71	3.01851e-10	2	2296.28	0.86108	0	1.0093	1		0.698192	1		1.28	1		1.24554	1		0.81462	1		0.531772	1		1.64727	1		1.03309	1		1.12261	1
iTAFVPNDGcLNFIEENxEVLVAGFGR	32	F2Z512	N-Term(TMT10); C10(Carbamidomethyl); X18(D)	1.302e-14	111.7	1.80852e-10	3	3225.61	1.03562	0	1.05797	15	23.0349	1.10374	14	37.9869	1.14053	16	44.0832	0.825506	11	23.8086	1.07541	16	28.3066	1.08092	16	28.4983	1.00517	15	39.0273	1.01956	14	29.3299	1.03399	12	25.4167
aDALQAGASQFETSAAk	8	A0A287BEC7	N-Term(TMT10); K17(TMT10)	4.068e-15	111.69	2.99856e-10	2	2124.14	0.589447	0	0.952872	8	2.17836	0.907459	8	2.35943	1.01014	8	2.83316	1.01283	8	5.67111	0.987606	8	6.50259	0.995519	8	7.52784	1.12841	8	5.5089	1.00604	8	9.26527	1.0539	8	6.5067
mAVTFIGNSTAIQELFk	4	Q767L7	N-Term(TMT10); K17(TMT10)	1.306e-15	111.68	3.37904e-10	2	2328.3	0.063298	0	0.825911	4	10.3335	0.733182	4	5.30549	0.950124	4	6.14262	1.27075	4	10.1329	1.05499	4	2.64393	0.722215	4	5.46349	1.37886	4	2.97695	1.06923	4	3.58976	1.40216	4	13.8011
vAVLGASGGIGQPLSLLLk	5	P00346	N-Term(TMT10); K19(TMT10)	1.198e-16	111.57	8.18536e-11	2	2251.41	-1.25257	0	0.99172	5	5.52027	0.942454	5	4.61241	1.03316	5	2.6759	1.2551	5	7.13158	0.853506	5	16.0351	0.83989	5	3.84491	1.26575	5	12.9137	1.05358	5	0.849831	0.831862	5	4.63297
eYFGEFGEIEAIELPMDPk	19	F1S420	N-Term(TMT10); K19(TMT10)	5.552e-13	111.46	2.26853e-10	2	2672.36	1.41902	0	1.03041	19	5.15214	1.03251	19	8.64462	1.07453	19	9.79699	0.785769	17	6.87732	1.02768	19	5.02467	1.00395	19	8.55243	1.00646	19	7.35424	1.0315	19	9.48807	0.940735	19	12.6385
lGGSLADSYLDEGFLLDk	4	D0G0C8	N-Term(TMT10); K18(TMT10)	1.929e-16	111.4	3.52076e-10	2	2371.28	1.55594	0	1.03819	4	5.81177	1.1537	4	1.85654	1.0296	4	3.94458	0.801503	4	7.62672	1.05401	4	0.814793	1.14828	4	4.78559	0.723864	4	16.5411	0.873562	4	14.4356	1.01028	4	2.86023
sQVFSTAADGQTQVEIk	50	A0A287ADJ2	N-Term(TMT10); K17(TMT10)	2.552e-14	111.37	3.46128e-10	2	2267.22	-2.2005	0	1.0082	50	6.3867	1.00915	50	9.28067	1.01261	50	8.53048	0.972514	50	8.25489	1.00878	50	7.4424	1.01214	50	7.40114	1.02644	50	10.0542	1.00039	50	9.25751	0.976611	50	10.6123
aAAPAPEEELDEcEQALAAEPk	6	Q29387;F1RPW9	N-Term(TMT10); C13(Carbamidomethyl); K22(TMT10)	2.133e-16	111.27	1.86985e-10	2	2797.39	-1.3868	0
sLPSVETLGcTSVIcSDk	2	P11607	N-Term(TMT10); C10(Carbamidomethyl); C15(Carbamidomethyl); K18(TMT10)	3.806e-16	111.27	2.79545e-10	2	2411.25	-0.873118	0	1.05411	2	4.75196	1.0283	2	12.1481	0.95168	2	6.29053	1.10661	2	1.09996	0.897454	2	5.54093	1.10842	2	7.96666	0.836525	2	13.0649	1.10217	2	0.633171	0.832016	2	9.54725
lSQVSDSVSGQTVVDPk	1	A0A286ZT56	N-Term(TMT10); K17(TMT10)	4.108e-11	111.23	3.55207e-10	2	2204.22	-0.862678	0	1.32736	1		1.34728	1		0.979577	1		0.61108	1		1.04574	1		0.995524	1		0.735622	1		0.799843	1		0.812528	1
gAQAAIVVYDITNTDTFAR	4	A0A287BN36	N-Term(TMT10)	9.053e-15	111.19	2.91585e-10	2	2255.19	1.96903	0	0.929383	4	1.14	1.06558	4	4.44014	0.921654	4	6.02849	1.14546	4	6.29976	0.946593	4	7.85008	1.02457	4	5.03646	0.922819	4	10.2983	1.1515	4	5.11246	0.939464	4	21.1987
vLSPFSQQGSDSAATQASR	2	I3LRR4	N-Term(TMT10)	1.315e-14	111.17	2.17311e-10	2	2166.1	2.5929	0	0.892055	2	3.53651	1.35731	2	17.0586	0.778143	2	18.8759	1.24462	2	8.85341	0.829164	2	16.74	1.26531	2	8.83067	0.624785	2	60.3452	1.09404	2	15.9954	0.875536	2	20.8775
mLPTIIADNAGYDSADLVAQLR	17	D0G0C8	N-Term(TMT10)	8.534e-15	110.97	3.41529e-10	2	2576.36	0.342235	0	0.97641	17	5.79008	0.958309	17	12.7809	1.03564	17	9.57647	0.984682	16	15.4192	1.05877	17	5.72699	0.971468	16	11.9834	1.09132	17	7.83033	0.970191	17	8.82428	1.11462	17	13.9388
aEEGIAAGGVMDVNTALQEVLk	4	P46405	N-Term(Acetyl); K22(TMT10)	8.212e-12	110.89	3.40954e-10	2	2486.3	-0.308785	0	0.96967	4	4.23922	1.02869	4	6.35755	0.964771	4	4.35097	0.862495	4	4.59428	1.06377	4	8.74652	1.03898	4	13.2157	1.07312	4	6.20424	1.00651	4	5.45859	1.016	4	20.0235
vSEGGPAEIAGLQIGDk	3	F2Z516	N-Term(TMT10); K17(TMT10)	4.985e-15	110.87	3.71992e-10	2	2099.18	0.881351	0	0.979901	3	0.536081	1.15763	3	2.22935	0.964154	3	0.477694	0.906028	3	3.69976	1.08207	3	4.1951	1.05619	3	2.429	0.914463	3	0.48597	0.917627	3	0.457391	1.06641	3	8.10237
gDVcQDcIQMVTDLQNAVR	3	P81405	N-Term(TMT10); C4(Carbamidomethyl); C7(Carbamidomethyl)	3.446e-16	110.85	9.66135e-11	2	2451.16	-0.996798	0	0.901298	3	1.41579	1.0823	3	4.37289	0.862204	3	5.3412	0.922127	3	5.12053	1.05278	3	2.02462	1.09635	3	9.11852	1.01384	3	6.6696	1.0756	3	0.682621	1.07142	3	1.95615
qPPAPPGAAAAAIAIAAEEER	1	F1RSH4	N-Term(TMT10)	1.269e-15	110.77	3.98245e-10	2	2230.2	-0.708315	0	1.03938	1		1.17309	1		0.978351	1		1.03699	1		0.880751	1		1.02714	1		0.954113	1		1.00904	1		0.907494	1
sGEDEQQEQTIAEDLVVTk	5	I3LVF5	N-Term(Acetyl); K19(TMT10)	4.398e-10	110.7	1.58737e-10	2	2390.18	1.32175	0	1.02442	5	3.09105	1.04905	5	17.2495	0.951447	5	24.6487	0.712456	5	29.7377	1.11496	5	2.37599	1.11986	5	14.0201	0.964531	5	13.6044	0.982008	5	13.4179	1.01436	4	33.0427
qVEVDcQQcMLEILDTAGTEQFTAMR	1	F2Z5K3	N-Term(TMT10); C6(Carbamidomethyl); C9(Carbamidomethyl)	7.601e-14	110.65	3.91752e-11	3	3302.53	-1.35828	0	0.960218	1		1.11546	1		0.896119	1		0.909563	1		0.973896	1		0.980955	1		1.3873	1		0.937787	1		1.01064	1
sAAPSTLDSSSTTPVLLGR	5	F1SLA7	N-Term(TMT10)	1.368e-14	110.64	3.64177e-10	2	2089.13	0.430764	0	1.05785	4	2.77981	1.14275	4	6.22932	0.91784	5	17.9751	1.16213	4	9.51195	0.889002	5	15.9308	1.04488	4	12.5623	0.942047	5	24.8914	1.09331	4	7.86857	0.957348	5	37.5986
qIQAAYAILSEVQQAVSQGSSDSQILDLSNR	1	A0A0B8RZA8;I3LDH3	N-Term(TMT10)	3.766e-14	110.59	3.06849e-10	4	3548.83	-1.7929	0
tNISDEESEQATEMLVHNAQNLMQSVk	3	P26234	N-Term(TMT10); K27(TMT10)	1.657e-16	110.55	2.33478e-10	3	3504.74	0.347533	0	0.529656	3	3.36488	0.644815	3	16.6167	0.601721	3	0.299562	1.14524	3	0.974227	1.34418	3	3.3382	1.34192	3	6.53065	1.27893	3	3.56409	1.13699	3	2.3418	1.29293	3	6.48529
aQDPAEVLTMLTNETGFEISSSDATVk	5	K7GS49	N-Term(TMT10); K27(TMT10)	5.988e-15	110.5	3.36893e-10	3	3312.7	2.8279	0	1.02981	5	1.26737	1.00557	5	12.487	1.05938	5	8.06525	0.860754	5	12.9688	0.971073	5	9.8311	0.929181	5	5.33347	1.09384	5	33.4356	1.03046	5	6.42275	0.896966	5	20.3524
lEQQVPVNQVFGQDEMIDVIGVTk	18	A0A287B5V1	N-Term(TMT10); K24(TMT10)	4.155e-17	110.47	4.46471e-10	2	3144.7	0.330402	0	0.982248	18	7.13805	0.951977	18	6.31654	0.987998	18	5.0868	0.833822	18	15.7055	1.08795	18	4.08006	1.10796	18	12.1322	0.965766	18	18.444	1.01271	18	5.94805	0.999155	18	8.98572
aDDVDQQQTTNTVEEPLDLIR	2	F2Z5S4	N-Term(Acetyl)	7.814e-11	110.4	7.88889e-11	2	2442.16	-0.917232	0
aSASSSGAQVGGSISSGSSASSVTVTR	1	Q3ZD69	N-Term(TMT10)	1.234e-15	110.39	2.5778e-10	3	2614.3	-2.84467	0	1.15065	1		1.0089	1		0.976776	1		1.15674	1		0.872337	1		0.940467	1		1.01804	1		0.888289	1		1.04432	1
gIVDQSQQAYQEAFEISk	22	F2Z558	N-Term(TMT10); K18(TMT10)	6.261e-16	110.34	3.86061e-10	2	2499.32	1.78419	0	0.946934	22	8.13817	0.957241	22	11.8091	1.02298	22	12.7731	0.85172	22	12.6918	1.10143	22	6.44659	1.06641	22	8.36661	0.965067	22	12.717	1.01304	22	9.51047	1.03974	22	17.9934
nVQFVFDAVTDVIIk	54	F1SB90;Q06AS6;Q06AS8	N-Term(TMT10); K15(TMT10)	1.605e-12	110.3	4.02699e-10	2	2166.26	1.61044	0
vIESTQDLGNDLAGVMALQR	3	A0A287BJV2	N-Term(TMT10)	1.196e-17	110.19	3.97236e-10	2	2359.25	-0.0705328	0	1.0821	3	0.351397	1.02526	3	15.7902	0.975321	3	0.939037	0.879026	3	0.0793062	0.966498	3	3.35938	1.07487	3	0.25335	0.9764	3	7.87522	1.05037	3	3.24754	0.889918	3	4.54196
yVASYLLAALGGNTSPSAk	1	F1RYZ0	N-Term(TMT10); K19(TMT10)	5.715e-15	110.09	4.45668e-10	2	2341.32	1.19265	0	0.857243	1		0.689218	1		0.984023	1		1.50416	1		0.745232	1		0.450024	1		2.05776	1		1.33392	1		1.12368	1
gAEAANVTGPDGVPVEGSR	10	A0A286ZZW7;F1SQ46	N-Term(TMT10)	1.045e-12	110.07	2.77983e-10	2	2012.03	0.780018	0
eMEENFAVEAANYQDTIGR	60	P02543	N-Term(TMT10)	8.553e-11	110.07	7.57689e-11	2	2416.13	-0.492588	0	0.961383	60	19.2476	1.04444	54	21.107	0.974073	59	14.5083	0.917753	48	15.5744	1.03674	59	14.4375	1.13851	60	14.4906	1.06403	49	21.9403	1.0386	54	16.7895	1.07637	45	22.8233
lDEIYVAGLVAHSDLDER	35	A0A287AQG4;F2Z5D4	N-Term(TMT10)	8.788e-15	110.04	4.33489e-10	2	2244.18	2.13689	0
iLAIGLINEALDEGDAQk	10	F1RMJ4	N-Term(TMT10); K18(TMT10)	3.778e-15	110.03	4.38957e-10	2	2341.34	1.11836	0	0.96275	10	1.6102	0.948264	10	7.07465	1.00441	10	3.95451	0.829808	10	6.53905	1.11551	10	1.06541	1.02381	10	1.20523	0.95575	10	6.89982	1.07998	10	6.30758	1.02455	10	4.66881
tQDSTEAADAEGAPGk	2	F1S8S1	N-Term(TMT10); K16(TMT10)	1.118e-12	109.93	2.07823e-10	2	2006.01	-0.463455	0	1.13086	2	12.5059	1.11894	2	1.6941	1.09746	2	7.26837	0.862421	2	5.63316	0.965959	2	3.29839	1.09282	2	10.6944	0.77817	2	2.32035	0.826134	2	1.4943	0.914805	2	6.80322
eAMcPGVTGEDSSLLLATQVEGQTTNLQR	1	Q8WNW3	N-Term(TMT10); C4(Carbamidomethyl)	2.304e-16	109.91	2.25628e-10	3	3334.65	1.29918	0	0.974721	1		0.974257	1		1.1819	1		0.787959	1		1.03872	1		0.94415	1		1.14922	1		1.01017	1		0.895532	1
mVGGEAAAAVEELVSGVR	1	A0A287ACW8	N-Term(Acetyl); M1(Oxidation)	5.659e-12	109.86	1.68856e-10	2	1802.9	0.418473	0
aLSAGNIDDALQcYSEAIk	5	I3LNG8	N-Term(TMT10); C13(Carbamidomethyl); K19(TMT10)	1.23e-17	109.85	3.7938e-10	2	2497.3	1.51595	0	0.997768	5	5.41292	0.97201	5	8.6384	0.974937	5	2.40695	0.82019	5	10.2032	1.14884	5	4.44226	1.07034	5	1.41342	0.929845	5	5.32809	0.973186	5	4.23251	1.17387	5	3.04558
aAVDAGFVPNDMQVGQTGk	3	F1SJX1	N-Term(TMT10); K19(TMT10)	9.699e-16	109.82	4.51845e-10	2	2363.24	0.268547	0	1.0489	3	4.20049	0.929066	3	0.409562	0.985127	3	4.70922	0.976508	3	3.96734	0.97763	3	3.25357	1.03056	3	0.58674	1.04056	3	5.67795	1.05953	3	1.26966	0.967275	3	0.655588
iQEIIEQLDVTTSEYEk	17	F1SMZ7	N-Term(TMT10); K17(TMT10)	1.519e-12	109.75	5.33334e-10	2	2496.35	2.38127	0	1.05641	17	6.51616	1.09645	17	5.7116	0.955511	17	7.80211	0.902166	17	4.6365	1.00142	17	2.47123	1.14322	17	3.79235	0.838006	17	8.29633	1.02766	17	4.56044	0.903831	17	10.2017
wNTDNTLGTEITVEDQLAR	38	Q9MZ16	N-Term(TMT10)	2.123e-16	109.69	2.78163e-10	2	2405.22	0.386855	0	0.999125	38	10.1537	1.02486	37	13.356	1.00565	38	11.3964	0.902224	38	23.9776	1.00863	38	10.3328	1.05864	38	12.7038	1.04394	38	23.3239	1.06421	35	11.8929	1.05475	36	17.0977
lVSPGSANETSSILVESVTR	2	A0A287BGW3	N-Term(TMT10)	3.343e-14	109.69	4.80073e-10	2	2275.23	-2.97844	0	1.00516	2	9.73063	1.0536	2	0.935729	1.04565	2	0.917914	0.892673	2	3.50151	0.98666	2	6.59652	0.991742	2	2.4831	0.989834	2	14.7128	1.01274	2	0.812259	1.03132	2	4.29104
gYAYVEFENPDEAEk	4	F1RFA3	N-Term(TMT10); K15(TMT10)	1.175e-12	109.66	1.8871e-10	2	2219.09	1.29886	0	1.02625	4	7.60582	1.00146	4	1.90699	1.04421	4	1.59748	0.881109	4	2.77846	0.947466	4	11.2501	1.03595	4	3.51276	1.00299	4	7.32747	0.990286	4	3.88355	1.03405	4	12.9563
kDLYANTVLSGGTTmYPGIADR	3	A0A287AAR4;I3LVD5;Q95319	N-Term(TMT10); K1(TMT10); M15(Oxidation)	9.193e-16	109.64	4.55756e-10	3	2817.49	1.47757	1
gFDPNQLSVATLLFEGDR	5	I3LM15;A0A286ZP15	N-Term(TMT10)	1.284e-14	109.64	3.48743e-10	2	2208.15	0.790538	0
vAAGVLcELAQDkEAADAIDAEGASSPLMELLHSR	5	Q8WNW3	N-Term(TMT10); C7(Carbamidomethyl); K13(TMT10)	8.649e-16	109.57	3.19631e-10	4	4096.12	1.74133	1	1.00275	5	9.30414	0.934031	5	5.54884	1.27702	5	11.4172	1.04772	5	11.1714	1.00418	5	15.0691	0.751001	5	4.98136	1.31489	5	8.70276	0.975755	5	8.14716	0.973998	4	25.747
tDASSASSFLDSDELER	8	A0A287AXU6	N-Term(TMT10)	5.66e-16	109.51	9.01147e-11	2	2058.97	0.606001	0	0.971377	8	14.4165	1.17002	8	6.3507	1.08809	8	4.70855	0.724889	8	11.581	1.05944	8	13.0869	1.04017	8	11.6821	0.972139	8	9.58535	0.981857	8	5.7426	0.999957	8	14.3757
vSNININQGSITFAGGPGR	2	I3LIL4	N-Term(TMT10)	1.206e-16	109.49	4.47593e-10	2	2131.15	0.44709	0	1.1255	2	2.14599	1.11319	2	4.53943	0.956663	2	3.35117	1.08245	2	4.91381	0.938345	2	5.137	0.89094	2	2.55199	1.01305	2	2.12299	1.00439	2	2.42129	0.872986	2	7.05129
iDQLEGDHQLIQEALIFDNk	2	I3LLY3	N-Term(TMT10); K20(TMT10)	2.006e-15	109.47	5.45691e-10	2	2797.51	0.256154	0	0.974932	2	13.8872	0.86635	2	16.6981	0.939195	2	4.58886	0.746583	2	20.6191	1.18159	2	6.25249	1.14846	2	2.64188	0.91929	2	11.7501	1.16959	2	5.0917	0.895831	2	3.99265
tLNEVDIADVAYYFEk	7	Q75QW1	N-Term(TMT10); K16(TMT10)	2.726e-13	109.45	4.36412e-10	2	2348.24	-0.183201	0	1.08887	7	8.27844	1.01542	7	5.04819	1.0739	7	3.54703	0.90479	7	5.81571	0.984439	7	2.11401	0.994074	7	2.31	0.930741	7	9.17299	0.971475	7	4.23579	0.867354	7	6.81219
lNSNTQVVLLSATMPSDVLEVTk	3	I3LLD5	N-Term(TMT10); K23(TMT10)	4.077e-15	109.44	4.64152e-10	2	2917.64	2.16957	0	1.04562	3	3.66272	0.995328	3	10.0971	1.09108	3	2.38642	0.824375	3	0.291952	1.06633	3	0.208959	0.905217	3	0.796343	1.03055	3	3.72642	0.931016	3	2.05337	1.07406	3	2.21667
nSNLVGAAHEELQQSR	17	Q3ZD69	N-Term(TMT10)	8.941e-15	109.43	3.83694e-10	2	1982.02	-0.511451	0	0.986031	17	5.79709	1.00275	15	9.31197	1.02961	17	7.74532	1.07866	15	5.80607	0.992689	17	8.49323	0.960811	17	10.8106	1.06285	15	5.80258	0.999209	17	6.05725	1.01933	15	11.9738
sMEAEMIQLQEELAAAER	4	K9IVP5	N-Term(TMT10)	2.034e-12	109.38	2.11082e-10	2	2278.12	-2.89058	0	0.856484	4	8.69498	0.959348	4	15.2351	0.913803	4	2.50771	0.765061	4	24.2298	1.23976	4	12.3285	1.06436	4	4.12137	1.1598	4	2.50188	1.02575	4	1.57205	1.20974	4	9.20685
aQQLSITSQVQELQNLLk	3	F1SSN5	N-Term(TMT10); K18(TMT10)	3.012e-14	109.36	3.89349e-10	2	2499.46	1.95361	0	1.06671	3	7.78776	0.947711	3	0.411029	1.16969	3	3.74211	0.946931	3	9.87779	0.896882	3	6.13978	0.886069	3	4.30802	1.08125	3	2.17222	1.01661	3	2.00618	1.08756	3	9.74485
emEENFAVEAANYQDTIGR	82	P02543	N-Term(TMT10); M2(Oxidation)	1.81e-13	109.35	8.53665e-11	2	2432.13	2.50485	0	1.02389	80	14.2726	1.05815	77	23.2439	1.04428	79	21.539	0.878493	64	25.8485	1.07287	82	20.1063	1.0784	81	21.3528	1.04436	67	24.548	1.06247	77	21.1641	1.05018	64	36.4396
ePNSENVDISSGGGVTGWk	3	F2Z5F2	N-Term(TMT10); K19(TMT10)	9.849e-10	109.35	3.55984e-10	2	2391.22	-0.122766	0	0.913668	3	2.09304	1.05225	3	0.981827	0.852782	3	22.4746	0.912718	3	2.2566	1.16486	3	7.42834	1.14936	3	8.81702	0.995743	3	27.513	0.982331	3	2.44548	1.10496	3	3.2847
yGINTTDIFQTVDLWEGk	9	F1RJ93	N-Term(TMT10); K18(TMT10)	6.378e-15	109.34	5.12798e-10	2	2558.35	-0.786748	0	0.947578	9	3.17442	1.02299	9	10.1771	1.00597	9	7.44761	0.797258	9	15.806	1.22097	9	8.35778	0.994192	9	4.74212	0.966272	9	9.79706	0.878084	9	12.0149	1.2546	9	16.2056
sIDGTADDEDEGVPTDQAIR	2	A0A286ZSB7	N-Term(TMT10)	3.483e-16	109.25	1.00428e-10	2	2333.09	-1.58568	0	1.04124	2	4.92855	1.10323	2	7.91975	0.938499	2	12.1272	0.790127	2	7.2158	1.02353	2	7.96036	1.07814	2	10.5753	0.906638	2	1.36672	1.09094	2	1.83677	0.930056	2	19.6448
aAQLcGAGMAAVVDk	5	F1SNW8;A0A287A1G6	N-Term(TMT10); C5(Carbamidomethyl); K15(TMT10)	5.762e-13	109.21	5.0319e-10	2	1920.05	0.846343	0
eGEEAGPGDPLLEAASk	5	F6Q4F9	N-Term(TMT10); K17(TMT10)	3.121e-11	109.19	4.54299e-10	2	2128.12	0.905525	0	0.981373	5	6.96626	1.04115	5	9.78721	0.972588	5	5.4486	0.657586	5	22.9253	1.19822	5	2.8265	1.00827	5	3.36696	0.972005	5	3.34297	0.964771	5	7.47067	1.05298	5	3.65816
vLNNMEIGTSLFDEEGSk	3	F1RPH0	N-Term(TMT10); K18(TMT10)	1.026e-14	109.18	4.29378e-10	2	2441.26	-0.216383	0	0.896649	3	2.18807	1.08022	3	3.02705	0.868449	3	2.52382	0.704716	3	1.28943	1.33983	3	3.43587	1.10525	3	2.25741	0.844339	3	13.5761	0.906052	3	2.61987	1.36068	3	9.47884
aAATGAVAASAASGQAEGk	3	A0A287B4G7;A0A287B8Y8	N-Term(Acetyl); K19(TMT10)	2.378e-11	109.07	3.93318e-10	2	1859.97	0.773452	0
sIYQTLEGAVQAGQLk	5	A0A287BNK7	N-Term(TMT10); K16(TMT10)	1.61e-13	109.04	5.78162e-10	2	2164.24	1.12126	0	1.15714	5	14.3065	1.08749	5	5.29924	1.11142	5	5.27824	1.05395	5	7.12701	0.809945	5	8.75686	0.821109	5	5.51415	1.04757	5	9.66007	1.04841	5	5.69155	0.823641	5	10.273
gITWGEETLMEYLENPk	8	P62895	N-Term(TMT10); K17(TMT10)	3.01e-15	108.98	4.53408e-10	2	2468.28	0.471306	0	0.96435	8	2.683	1.10943	8	8.2731	0.918143	8	5.8991	1.00165	8	2.91322	1.0521	8	3.75028	1.06032	8	9.87711	1.08801	8	7.82792	0.963787	8	4.77541	0.867141	8	16.5894
gLDIPEVDLVVQScPPk	7	A0A1D8MMA5	N-Term(TMT10); C14(Carbamidomethyl); K17(TMT10)	2.385e-13	108.95	6.93422e-10	2	2324.29	-0.184491	0	0.997507	7	2.27197	1.05362	7	7.54159	1.00112	7	5.26073	1.00864	7	5.44823	0.992232	7	3.49648	1.10752	7	1.21448	0.855812	7	7.49628	1.05693	7	3.60993	0.904768	7	6.70413
tPESGLSPGGAGEGPGPk	4	F1S9K5	N-Term(TMT10); K18(TMT10)	2.079e-12	108.91	5.41748e-10	2	2053.1	2.50788	0	0.947577	4	2.19002	0.912677	4	5.21626	0.977123	4	7.3752	0.980082	4	6.59752	1.05937	4	3.43251	1.06507	4	4.26124	0.989035	4	3.60619	1.03084	4	5.58268	1.07047	4	6.20376
aAAASAAEAGIATTGTEGER	4	A0A288CG47	N-Term(TMT10)	1.271e-12	108.81	3.6366e-10	2	2034.04	4.61893	0	0.914995	4	5.13764	1.10015	4	11.9542	0.896129	4	3.1587	0.93094	4	13.8642	1.0473	4	7.29099	1.07872	4	2.69309	0.915828	4	10.8309	1.10698	4	2.3452	1.04042	4	16.6411
mDTDLETMDLDQGGEALAPR	4	K9J4V0	N-Term(TMT10)	2.72e-14	108.77	1.60615e-10	2	2407.13	1.07006	0	0.887334	4	9.94254	1.16973	4	10.7665	0.914851	4	12.1835	0.735731	4	20.3495	1.04763	4	7.34688	1.12956	4	8.17267	0.94504	4	3.41603	1.13735	4	0.66142	1.03004	4	12.1329
aSGNYATVISHNPETk	7	A0A0B8S017	N-Term(TMT10); K16(TMT10)	2.751e-12	108.74	5.05901e-10	2	2147.15	-1.61492	0	0.973889	7	1.60693	0.921582	7	6.86176	1.00074	7	3.87002	1.106	7	11.3029	0.973217	7	5.98932	1.08055	7	4.3959	1.02384	7	7.70849	1.01686	7	6.33862	0.945906	7	8.52411
vAGSVTELIQAAEAMk	2	F1SFZ8	N-Term(TMT10); K16(TMT10)	1.328e-13	108.7	6.31989e-10	2	2076.18	1.14823	0	0.990255	2	3.89534	0.971725	2	4.19915	0.993186	2	2.04977	0.887397	2	1.7184	1.08733	2	3.45528	1.0567	2	2.93835	0.965474	2	9.43965	0.949621	2	3.61498	1.10098	2	6.11608
eASEDTDTPGSSSYk	2	F1RKD1	N-Term(TMT10); K15(TMT10)	7.134e-11	108.55	1.61281e-10	2	2031.98	0.392164	0	1.01601	2	14.5112	1.09901	2	0.170741	1.08452	2	12.1337	0.947406	2	2.56704	0.923531	2	10.1733	0.967675	2	2.48713	1.02482	2	5.6555	1.00953	2	12.2335	0.89317	2	19.4639
qNFTEPTAIQAQGWPVALSGLDMVGVAQTGSGk	1	A0A286ZM27	N-Term(TMT10); K33(TMT10)	4.679e-16	108.55	5.2294e-10	4	3817.01	1.53486	0	1.19653	1		1.16543	1		1.11371	1		0.905892	1		0.887104	1		0.857991	1		0.960695	1		0.982267	1		0.807349	1
eAGGGGGSGVYWVDSQQk	2	F1ST67	N-Term(TMT10); K18(TMT10)	9.455e-12	108.49	3.96422e-10	2	2240.13	-1.22208	0	1.03071	2	2.35437	1.04089	2	2.07784	1.14025	2	5.47973	0.857531	2	13.0421	0.968045	2	4.12605	0.989583	2	0.718911	0.95254	2	7.87974	0.985044	2	2.64387	0.973688	2	3.72706
iYEGSILEADcDILIPAASEk	63	F1SEN2	N-Term(TMT10); C11(Carbamidomethyl); K21(TMT10)	1.835e-15	108.34	5.81822e-10	2	2765.47	1.016	0	0.991259	63	8.83749	0.977159	63	8.4182	1.02088	63	10.4377	0.884882	63	12.1266	1.03423	63	11.5797	1.02599	62	7.71827	1.07075	63	13.393	1.0128	63	9.05291	1.00733	63	15.3222
nLEPEWAAAATEVk	5	E1CAJ6	N-Term(TMT10); K14(TMT10)	1.455e-11	108.29	6.5379e-10	2	1987.09	0.24079	0	1.03199	5	12.7122	0.900647	5	2.75727	1.00568	5	2.37903	0.946564	5	10.6142	0.992557	5	0.851592	1.07602	5	6.8942	0.910042	5	17.1281	1.08931	5	4.19023	0.925723	5	8.2754
qAFTDVATGSLGQGLGAAcGMAYTGk	1	A8U4R4	N-Term(TMT10); C19(Carbamidomethyl); K26(TMT10)	2.894e-14	108.28	4.4801e-10	3	2990.51	0.885505	0	0.985177	1		0.897817	1		1.01625	1		1.01466	1		1.0695	1		0.971942	1		1.06144	1		0.880008	1		1.22646	1
tVLGAPEVLLGILPGAGGTQR	2	Q29554;B2ZF49	N-Term(TMT10)	1.407e-15	108.21	5.64015e-10	2	2248.32	-0.521499	0
kFESEILEAISQNPVVIVR	5	K7GND3	N-Term(TMT10); K1(TMT10)	7.115e-15	108.16	4.88057e-10	3	2629.54	0.943238	1	1.01298	5	5.69651	1.00287	5	5.69464	1.07724	5	4.08167	1.00766	5	12.7376	0.957466	5	1.47759	0.944616	5	2.543	1.11264	5	8.56558	0.99663	5	2.34389	0.931665	5	2.59142
mVGGEAAAAVEELVSGVR	2	A0A287ACW8	N-Term(Acetyl)	8.818e-11	108.14	2.93112e-10	2	1786.9	1.4704	0
yDAFGEDSSSAMGVENR	8	A0A287B5X3	N-Term(TMT10)	3.92e-13	108.03	5.43024e-11	2	2063.92	0.670449	0	0.908673	7	12.0764	1.01099	8	12.6827	0.992314	7	11.2005	0.884173	8	27.3543	0.983992	7	7.30241	1.04665	8	8.50403	1.05818	8	14.6986	1.0446	8	8.86098	1.02238	8	16.057
lTLYDIAHTPGVAADLSHIETR	7	P00346	N-Term(TMT10)	7.672e-12	108.01	7.17096e-10	4	2622.41	-1.35642	0	0.967388	7	5.81311	1.02946	7	5.44772	1.03557	7	7.03119	0.972968	7	9.8855	1.03835	7	3.94604	0.958278	7	8.89841	1.09599	7	3.61361	1.0464	7	3.81804	1.00174	7	20.977
aTGAAAALGFLNQESR	3	F1S8T7	N-Term(Acetyl)	1.439e-08	107.86	3.39639e-10	2	1618.82	1.40844	0
qLLQANPILEAFGNAk	1	K9IVP5;F1SKI0	N-Term(TMT10); K16(TMT10)	2.164e-13	107.81	6.59824e-10	2	2185.28	2.28498	0
tELEDTLDSTAAQQELR	4	K9IVP5	N-Term(TMT10)	8.155e-15	107.8	4.05769e-10	2	2149.08	0.931938	0	0.77181	4	2.52374	1.151	4	10.5856	0.60019	4	10.3337	0.822988	4	14.2144	1.24401	4	8.30108	1.41899	4	13.382	0.700271	4	11.8357	1.03453	4	9.86715	1.34353	4	5.3871
aAPLGPMPNEDIDVSDLER	2	F1RW03	N-Term(TMT10)	1.362e-11	107.76	3.94449e-10	2	2268.14	2.01593	0	0.889605	2	20.2974	1.1584	2	5.39129	0.955925	2	5.0495	0.907865	2	4.10016	1.0345	2	16.2438	1.09124	2	0.659748	0.936638	2	1.02993	1.0663	2	0.112525	0.961421	2	15.1974
aIGSASEGAQSSLQEVYHk	6	F2Z5K2	N-Term(TMT10); K19(TMT10)	4.24e-15	107.67	6.63486e-10	3	2420.29	1.26728	0	0.92058	6	1.34829	1.06964	6	19.9788	0.887382	6	13.9368	1.0239	6	7.978	1.05863	6	5.09532	1.10939	6	11.4423	0.940182	6	14.5005	1.00055	6	7.00559	1.04367	6	14.345
lLEPLVTQVTTLVNTNSk	1	F1RGJ2	N-Term(TMT10); K18(TMT10)	1.158e-13	107.65	5.69487e-10	2	2428.44	-1.34843	0	1.14369	1		1.20024	1		1.06296	1		1.22374	1		0.835787	1		0.913879	1		0.808316	1		0.900855	1		0.863361	1
eAEETQSSLQAEcDQYR	1	I3LGC2	N-Term(TMT10); C13(Carbamidomethyl)	4.257e-15	107.64	7.40403e-11	2	2273.02	0.144041	0	0.960022	1		0.820448	1		1.1046	1		0.766855	1		1.14168	1		1.01531	1		1.19693	1		0.961447	1		1.01327	1
lAYDIVQLPTGLTGIk	2	A0A287B6J6	N-Term(TMT10); K16(TMT10)	1.132e-12	107.39	5.98238e-10	2	2160.31	3.61899	0	1.13448	2	20.6354	0.92098	2	4.11614	1.01607	2	6.33918	0.943931	2	36.5561	1.00339	2	9.17337	0.908663	2	7.47898	0.982093	2	19.922	0.966827	2	7.55449	1.06632	2	2.48533
nQAFIEMNTEEAANTMVNYYTSVTPVLR	2	A0A287AU26	N-Term(TMT10)	5.578e-15	107.39	4.28615e-10	3	3435.68	1.18164	0	0.972145	2	0.29332	1.03943	2	7.96372	1.05142	2	7.78668	0.922437	2	12.7105	1.00176	2	17.694	0.895685	2	0.419173	1.23556	2	13.7814	0.906029	2	6.6973	1.097	2	2.73444
lQVELDNVTGLLTQSDSk	5	K9IVP5	N-Term(TMT10); K18(TMT10)	6.978e-14	107.33	8.34945e-10	2	2418.35	1.97498	0	0.905016	5	0.894206	0.881881	5	9.6885	0.889204	5	6.38233	0.897563	5	2.02495	1.14964	5	2.7833	1.1267	5	3.49483	1.0811	5	5.08934	1.08186	5	2.95865	1.15088	5	2.23895
aYLESEVAISEELVQk	62	F1SQK1;A0A287AIT2	N-Term(TMT10); K16(TMT10)	1.03e-13	107.28	9.12893e-10	2	2266.26	0.656555	0
eLPLAADALTFAEVSk	4	I3LFN8	N-Term(TMT10); K16(TMT10)	9.227e-14	107.19	8.49885e-10	2	2133.22	-0.268541	0	1.11497	4	1.95839	1.11227	4	4.1012	1.02837	4	9.06507	0.815695	4	8.8805	1.00211	4	7.39012	0.970155	4	5.1193	0.974539	4	2.83427	0.972196	4	5.44861	0.870888	4	9.49754
eTMcSSENPIMSQcFDR	2	I3LIL4	N-Term(TMT10); C4(Carbamidomethyl); C14(Carbamidomethyl)	4.504e-13	107.1	3.60721e-11	2	2320.99	1.88163	0	0.994372	2	5.02872	0.991975	2	0.324242	1.02691	2	18.3537	0.893061	2	0.306588	0.991919	2	11.27	0.999979	2	7.18921	0.934871	2	18.0612	1.07523	2	5.9195	1.12068	2	1.23378
iDNSQVESGSLEDDWDFLPPk	34	P28491	N-Term(TMT10); K21(TMT10)	1.663e-11	107.1	4.78687e-10	2	2849.43	0.411854	0	0.9859	34	9.36923	1.03619	30	10.6715	0.947437	33	13.9508	0.757885	30	17.6525	1.14358	34	7.37316	1.14374	34	7.52996	0.986388	33	23.2268	1.03082	34	14.2688	0.989836	29	15.3323
gINSNNLESQLQATQAAR	4	C6K7I0	N-Term(TMT10)	5.017e-16	107.08	7.11061e-10	2	2144.12	-0.921777	0	1.00289	4	3.73221	1.00911	4	2.54036	0.977327	4	5.81384	0.917382	4	5.31141	1.06176	4	5.25934	0.985804	4	1.61332	1.00833	4	1.55818	0.949885	4	1.75249	1.10159	4	8.03992
vTNVDATQVDGAAPGGk	1	A0A287BLI2	N-Term(TMT10); K17(TMT10)	3.104e-13	107.01	8.46036e-10	2	2058.14	5.85783	0	1.23984	1		1.09455	1		1.19302	1		0.69691	1		0.941743	1		0.921092	1		0.82951	1		0.813511	1		1.11484	1
vAAScGAIQYIPTELDQVR	1	F1SGR0	N-Term(TMT10); C5(Carbamidomethyl)	1.883e-13	106.97	8.10669e-10	2	2320.22	0.696554	0	0.948322	1		0.997914	1		1.05016	1		1.07387	1		1.00793	1		1.00152	1		0.940574	1		0.961239	1		1.09727	1
fQSSAVMALQEAcEAYLVGLFEDTNLcAIHAk	51	F1RVA0	N-Term(TMT10); C13(Carbamidomethyl); C27(Carbamidomethyl); K32(TMT10)	2.896e-17	106.86	5.08976e-10	3	4045.01	-3.9717	0	0.992055	51	9.32776	0.996484	47	14.9016	1.15633	50	12.8679	1.11346	43	15.9863	0.940102	50	15.9716	0.93664	47	12.4993	1.12322	49	17.512	0.993136	47	14.0267	1.10316	48	16.8467
dDLSGFVDPGLALQDAQDLYAAGEk	7	F1SEN1	N-Term(TMT10); K25(TMT10)	3.907e-14	106.86	6.63523e-10	3	3066.57	2.36185	0	0.885822	7	4.78023	0.99045	7	4.35883	0.847712	7	6.79046	0.70464	7	9.17479	1.34581	7	8.54109	1.10141	7	4.50158	0.942939	7	15.3352	0.84301	7	4.19614	1.43024	7	10.4164
tTTVNVGSIGTADGSSLVk	3	F1RSQ6	N-Term(TMT10); K19(TMT10)	5.705e-15	106.78	9.38226e-10	2	2265.27	-0.531828	0	1.02876	3	2.82674	1.021	3	4.71112	1.05839	3	5.91327	0.947775	3	2.91031	1.03479	3	2.98835	0.913034	3	10.0244	1.07354	3	12.3719	0.972477	3	3.46548	1.06249	3	2.42323
vSGELSDTELEQTDPcAESHSEGR	1	F1RLR7	N-Term(TMT10); C16(Carbamidomethyl)	5.292e-13	106.67	1.01181e-10	3	2862.3	3.65398	0	0.970575	1		1.17119	1		1.12972	1		0.827281	1		1.28212	1		0.926799	1					1.13574	1		1.46898	1
nSTEcTLILTEGDSAk	2	O46374	N-Term(TMT10); C5(Carbamidomethyl); K16(TMT10)	3.953e-14	106.66	8.1347e-10	2	2197.14	-0.744923	0	0.992097	2	14.0724	1.15985	2	13.5465	0.973923	2	17.3965	0.918302	2	24.5956	0.930708	2	10.0426	0.906405	2	19.0744	1.07935	2	37.811	1.08156	2	5.4002	0.992247	2	13.5247
qVLDLEDLVFTQGSHFMANk	2	K9J4V0	N-Term(TMT10); K20(TMT10)	6.647e-14	106.6	9.45113e-10	3	2750.46	-1.32013	0	1.04822	2	5.6845	0.908183	2	4.96593	1.0875	2	10.8611	0.868757	2	0.467727	1.03221	2	11.2994	0.928082	2	1.82131	1.08041	2	0.00754818	0.961341	2	2.87679	1.10726	2	0.72367
wNTDNTLGTEISLENk	4	F1SE27	N-Term(TMT10); K16(TMT10)	1.488e-13	106.54	8.77297e-10	2	2293.21	1.22602	0	1.01508	4	0.821919	1.02064	4	5.15987	0.938211	4	5.99618	1.02768	4	3.62507	0.948604	4	1.2964	1.05507	4	0.580351	0.943335	4	0.896818	1.07881	4	3.15183	0.99026	4	5.94847
gTSFEAAATSGGSAISEk	4	F1SJX1	N-Term(TMT10); K18(TMT10)	2.256e-17	106.49	8.29114e-10	2	2129.11	-0.179894	0	0.990981	4	3.64497	0.958357	4	3.57967	0.999197	4	3.66597	0.985816	4	5.28294	0.998605	4	4.25676	0.974275	4	1.81632	1.07577	4	1.87384	1.04897	4	4.7292	1.08561	4	7.51897
aQDIEAGDGTTSVVIIAGSLLDScTk	6	F1SQN1	N-Term(TMT10); C24(Carbamidomethyl); K26(TMT10)	7.177e-14	106.48	9.37856e-10	4	3079.63	1.34266	0	1.03845	6	4.26808	1.1208	6	5.32636	1.00901	6	9.82526	0.913207	6	12.2795	1.04488	6	3.3533	0.951364	6	10.338	1.02081	6	6.39904	0.942028	5	5.9361	0.970502	6	12.4167
gQDAAAPGAGAGGAGWEGAAQR	2	I3LIM8	N-Term(TMT10)	1.569e-17	106.45	3.83857e-10	2	2155.05	1.22568	0	1.0131	2	3.19546	1.12031	2	5.66424	0.937672	2	11.7068	1.058	2	18.5021	0.983198	2	5.92458	1.13138	2	5.77851	0.763124	2	16.0158	1.08725	2	8.47632	0.74113	2	31.907
aSYGVEDPEYAVTQLAQTTMR	5	A0A286ZSD7	N-Term(TMT10)	1.533e-16	106.44	4.13115e-10	2	2559.27	2.72344	0	0.93114	3	2.86887	0.855454	3	5.52973	1.11072	5	12.1817	0.873058	3	11.6064	1.12577	5	11.5788	0.97752	3	4.04668	1.35335	5	28.425	1.06404	3	5.117	1.14143	5	14.3735
lcYVALDFEQEmATAASSSSLEk	125	A0A287AAR4;I3LVD5	N-Term(TMT10); C2(Carbamidomethyl); M12(Oxidation); K23(TMT10)	1.121e-11	106.42	5.66665e-10	3	3024.5	0.847503	0
eGNDLYHEMIESGVINLk	6	K7GLT8	N-Term(TMT10); K18(TMT10)	7.084e-15	106.41	9.48524e-10	2	2519.32	-1.20437	0	0.991704	6	4.54192	1.00246	6	3.20001	0.958893	6	6.90286	0.979242	6	8.21094	0.976374	6	8.44058	1.05224	6	1.8911	1.01757	6	7.89994	1.05315	6	1.72151	0.984429	6	5.09846
lALADAGDTVEDANFVEAMADAGVLR	1	F1RM15	N-Term(TMT10)	4.853e-13	106.41	5.31402e-10	4	2863.44	0.951771	0	0.950386	1		1.04611	1		1.00716	1		0.903213	1		0.969174	1		1.01706	1		1.0179	1		1.07401	1		1.11538	1
tVEELLETGLIQVATk	4	F1SSN5	N-Term(TMT10); K16(TMT10)	2.976e-13	106.4	8.48766e-10	2	2202.29	-4.96726	0	1.04935	4	3.73543	0.94539	4	2.98755	1.10344	4	1.62112	0.833048	4	4.77255	1.02481	4	2.5301	1.03256	4	3.75748	0.962254	4	7.06969	1.04919	4	3.36978	0.904205	4	6.61664
gEVPcSVTTASPLDEATLTELk	4	A0A2C9F3A3	N-Term(TMT10); C5(Carbamidomethyl); K22(TMT10)	8.43e-14	106.39	1.15267e-09	2	2776.47	0.92491	0	1.0164	4	2.67745	0.91814	4	4.01064	1.03564	4	3.02542	0.97257	4	3.83404	0.962668	4	2.65289	0.9997	4	2.60733	1.10945	4	2.08558	1.02607	4	1.90605	1.03513	4	4.16761
sYIEGYVPSQADVAVFxAVSGPPPADLcHALR	6	Q29302;F1SHD6	N-Term(TMT10); X17(E); C28(Carbamidomethyl)	3.429e-17	106.39	5.49928e-10	3	3644.82	-1.54569	0
vDEFPLcGHMVSDEYEQLSSEALEAAR	3	Q29195	N-Term(TMT10); C7(Carbamidomethyl)	2.56e-17	106.37	1.97227e-10	3	3311.54	0.249824	0	0.914336	3	1.15803	0.84134	3	8.63226	1.04997	3	1.52084	0.844055	3	1.49998	1.12107	3	4.7265	0.95764	3	0.156851	1.18112	3	18.1356	1.11423	3	4.53502	1.07161	3	8.93839
iNEAIVAVQAIIADPk	4	F1SFF4	N-Term(TMT10); K16(TMT10)	2.694e-12	106.31	7.28548e-10	2	2123.29	0.747346	0	1.05367	4	2.49874	0.954399	4	5.46415	1.03164	4	3.45376	0.913941	4	2.19875	1.02538	4	1.56212	0.972112	4	1.46579	1.05546	4	3.86994	0.981326	4	3.51739	0.992114	4	2.17584
aNcIDSTASAEAVFASEVk	4	A0A287ACN9	N-Term(TMT10); C3(Carbamidomethyl); K19(TMT10)	1.785e-17	106.28	7.0416e-10	2	2428.24	-0.661641	0	0.954725	4	2.14478	0.977256	4	5.40927	1.01935	4	6.20849	0.922894	4	9.58752	1.09456	4	5.95149	1.059	4	6.9201	0.963494	4	9.63293	1.03485	4	7.36911	1.00324	4	5.98401
aEGSDVANAVLDGADcImLSGETAk	3	F1SHL9;A0A287ACX9	N-Term(TMT10); C16(Carbamidomethyl); M18(Oxidation); K25(TMT10)	3.3e-14	106.24	5.24093e-10	3	2968.46	-0.148176	0
eGGAAMAAGESMAQR	4	F1SJV8	N-Term(TMT10)	3.569e-11	106.23	1.61998e-10	2	1665.79	0.82445	0	0.988171	4	10.6823	1.01093	4	13.8994	1.04385	4	23.862	0.9184	4	9.82818	0.948228	4	10.2486	0.964031	4	13.7115	1.03148	4	11.8888	0.992659	4	12.0087	1.00259	4	7.05366
tADSSSSEDEEEYVVEk	3	F2Z5T3	N-Term(TMT10); K17(TMT10)	6.501e-13	106.19	2.66884e-10	2	2362.12	1.46589	0	0.920564	3	2.727	1.18552	3	19.3876	1.08128	3	30.0317	0.794097	3	16.3521	0.945378	3	12.2295	1.04534	3	7.52811	0.950736	3	9.53992	1.09301	3	3.61283	0.780867	3	17.4265
lNLEAIEYLAADGDFk	208	Q6J267	N-Term(TMT10); K16(TMT10)	3.956e-09	106.13	1.22866e-09	2	2240.22	-0.25017	0	1.02543	208	6.34686	1.01685	207	8.5281	1.03015	208	6.5971	0.959087	207	10.6432	1.01037	208	6.34265	0.996806	208	6.11056	0.995125	208	11.5569	0.996285	206	9.07653	0.930077	206	12.5974
sPAGPAATLAQAQATSAGR	1	F1RL66	N-Term(TMT10)	4.99e-09	106.13	8.94677e-10	2	1955.05	-0.392252	0	1.14435	1		1.0611	1		1.37401	1		0.856508	1		0.89616	1		0.699756	1		1.08162	1		0.661342	1		1.30714	1
gLVEPVDVVDNADGTQTVNYVPSR	6	A0A286ZXU2	N-Term(TMT10)	2.368e-14	106.12	8.88187e-10	3	2773.43	1.58637	0	1.03445	6	9.22049	1.04449	6	7.22459	1.01284	6	13.8635	0.729323	6	18.0917	1.04075	6	10.0496	1.02304	6	8.61835	0.917782	6	16.2847	1.09113	6	13.5423	0.920871	6	10.5336
eLLESNFTLVGDDGTNk	1	I3LAE8	N-Term(TMT10); K17(TMT10)	1.725e-13	106.1	1.09725e-09	2	2310.22	-0.029136	0	1.08315	1		1.0469	1		0.982458	1		0.922031	1		0.944766	1		1.02897	1		0.934717	1		1.07153	1		0.937125	1
aVVVNAAQLASYSQSk	2	A0A287AN76	N-Term(TMT10); K16(TMT10)	4.713e-13	105.86	1.25169e-09	2	2094.2	0.750676	0	1.10187	2	5.72944	0.915686	2	10.1097	1.03659	2	0.175611	1.29214	2	2.6537	0.789157	2	6.22213	0.931794	2	12.4991	1.00912	2	11.1632	1.09163	2	2.31719	0.86882	2	8.3183
aQEQQLQMAELHSk	8	I3LGC2	N-Term(TMT10); K14(TMT10)	1.079e-12	105.84	1.09719e-09	2	2099.14	2.61225	0	0.9481	8	2.38635	0.916926	8	7.16433	1.02039	8	5.00006	1.0266	8	7.99037	1.03731	8	3.62987	1.0277	8	4.69759	1.05726	8	3.91704	1.0038	8	7.44515	1.02146	8	4.19877
nMITGTSQADcAVLIVAAGVGEFEAGISk	62	A0A286ZUI3;B9W5V0	N-Term(TMT10); C11(Carbamidomethyl); K29(TMT10)	1.843e-15	105.83	1.00046e-09	3	3367.77	1.20449	0
fESEILEAISQNPVVIVR	5	K7GND3	N-Term(TMT10)	5.001e-16	105.83	9.91315e-10	2	2272.28	2.18441	0	1.00982	5	9.36638	0.954445	5	12.6171	0.980669	5	7.94247	0.906721	5	5.73542	1.01494	5	2.61917	1.05951	5	3.73007	0.920893	5	10.6412	0.999345	5	3.40657	0.935656	5	7.44142
aGPGTLSVTIEGPSk	5	A0A287BGW3	N-Term(TMT10); K15(TMT10)	8.998e-13	105.72	1.215e-09	2	1872.08	0.104138	0	1.02115	5	3.45249	1.02656	5	4.86547	0.988441	5	1.70527	0.982513	5	3.13864	0.981643	5	2.16462	1.01526	5	0.407643	0.967518	5	5.26622	1.03227	5	4.11892	0.967628	5	9.72784
gGLGSGMSLVGGYGGPSGLGGITAVTVNQSLLSPLk	1	A0A287A784	N-Term(TMT10); K36(TMT10)	1.835e-14	105.69	9.44209e-10	4	3760.07	-1.53998	0	0.820746	1		0.889524	1		1.16522	1		1.42269	1		0.864435	1		0.618352	1		1.6911	1		1.03725	1		0.928567	1
nVLLDPQLVPGGGASEMAVAHALTEk	3	A0A287AMZ2	N-Term(TMT10); K26(TMT10)	9.405e-15	105.65	1.22385e-09	3	3075.69	0.937595	0	1.01815	3	2.67468	1.09199	3	3.84348	1.09264	3	4.76552	0.871998	3	7.38294	1.04599	3	8.85143	0.9327	3	0.689736	0.932577	3	14.0501	0.853687	3	10.5057	0.974927	3	20.1489
aETALGGAATDAQR	3	F1S662	N-Term(TMT10)	6.833e-12	105.64	6.75422e-10	2	1560.81	-2.00303	0	0.95005	3	7.83755	1.12814	3	3.64102	0.885942	3	11.5251	1.09187	3	4.68938	0.929532	3	19.8521	1.09779	3	4.52655	0.936372	3	17.7686	1.02915	3	1.86352	0.922706	3	14.6568
gSYGDLGGPIITTQVTIPk	6	I3LQS0	N-Term(TMT10); K19(TMT10)	4.943e-13	105.63	1.1365e-09	2	2375.36	0.503326	0	1.18044	6	7.64596	1.1877	5	6.78545	1.13438	6	5.37475	0.887569	6	5.56274	0.866817	6	2.72215	0.883267	6	4.4874	0.916088	6	4.8464	0.979237	6	5.78193	0.878942	6	6.66014
nQSEEQSEASSEQLDQFTQSAEk	3	F1S2J5	N-Term(TMT10); K23(TMT10)	1.406e-12	105.58	3.74921e-10	3	3058.45	1.27506	0	0.955638	3	4.87596	1.17168	3	20.4656	0.977089	3	18.6002	0.670635	3	29.1321	1.06876	3	3.57918	0.987296	3	3.79519	1.0663	3	12.4133	0.99204	3	4.40993	1.04646	3	6.92065
aALAAxVGPLLSLNPQEDAk	4	A7E1T9	N-Term(Acetyl); X6(P); K20(TMT10)	8.421e-07	105.54	1.36835e-09	3	2246.26	-1.297	0	1.10286	4	0.743463	1.15279	4	5.47878	1.08934	4	7.52141	0.97776	4	3.19951	0.913494	4	2.05857	0.970662	4	7.28601	0.858011	4	11.6401	1.01043	4	3.15745	0.911211	4	6.22576
aEVQNLGGELVVSGVDSAMSLIQAAk	3	F1RGJ2	N-Term(TMT10); K26(TMT10)	1.903e-17	105.5	1.24713e-09	3	3044.67	0.971421	0	1.05133	3	11.2418	0.95812	3	2.41387	1.1464	3	0.143604	0.899499	3	2.79908	0.9849	3	1.41538	0.944126	3	8.45182	0.965444	3	3.1356	1.10081	3	1.77973	0.944489	3	8.40185
aLQAAYGTSAPSMTSAALR	2	F1SUP1	N-Term(TMT10)	2.922e-13	105.47	1.04719e-09	2	2096.1	0.482295	0	0.959019	2	7.9555	0.947584	2	9.21366	1.0005	2	7.88707	1.05142	2	11.4622	0.9967	2	9.63365	0.982815	2	3.26969	1.06936	2	4.47156	0.948849	2	8.82463	1.17311	2	22.0664
nLLEGQDANYNNLTIIk	6	F1S0J8	N-Term(TMT10); K17(TMT10)	2.411e-14	105.44	1.40879e-09	2	2391.33	-0.224495	0	1.09082	6	9.39985	1.03572	5	1.11749	0.986566	5	12.7891	0.982692	5	3.5047	0.932097	6	4.73923	0.990431	6	4.03469	0.995972	5	7.45512	1.03895	6	9.14266	0.946419	6	13.2377
qFYDQALQQAIVDDDANNAk	4	A7WLI1	N-Term(TMT10); K20(TMT10)	9.524e-15	105.3	9.72423e-10	2	2725.39	3.55131	0	0.985973	4	2.68108	1.05379	4	6.5523	0.986142	4	5.11754	0.948214	4	0.977575	1.00764	4	5.68331	1.04847	4	4.99149	0.964437	4	8.52644	1.05315	4	4.46808	0.958517	4	1.43083
lQDAFSALGQScLLELPQIAVVGGQSAGk	1	A0A287B1V4	N-Term(TMT10); C12(Carbamidomethyl); K29(TMT10)	9.165e-12	105.24	1.18344e-09	4	3415.87	0.36037	0	0.946702	1		1.00297	1		0.9512	1		1.14592	1		0.964574	1		0.883262	1		1.20681	1		0.91893	1		1.28462	1
yAPSGFYIASGDVSGk	3	K9IVR7	N-Term(TMT10); K16(TMT10)	7.302e-14	105.23	1.15768e-09	2	2077.1	-0.26	0	0.994008	3	1.71507	0.901798	3	0.455592	1.00757	3	1.93814	1.0864	3	3.06827	1.07371	3	3.77168	0.882099	3	0.96485	1.05795	3	6.2552	0.926138	3	1.00624	1.23685	3	5.31615
sVPLAATSMLITQGLISk	2	F1SE83	N-Term(TMT10); K18(TMT10)	1.723e-15	105.2	1.02527e-09	2	2288.36	-1.79299	0	0.980075	2	3.21949	0.994888	2	17.6126	0.998107	2	0.326912	1.32056	2	3.04456	0.831049	2	4.16824	0.881066	2	3.90285	1.13453	2	12.7907	1.07638	2	1.31424	0.976631	2	15.5414
eVSEAVVDTLESEYLk	5	F1SU03	N-Term(TMT10); K16(TMT10)	1.458e-12	105.2	1.17023e-09	2	2269.22	0.806871	0	0.966379	5	2.0955	1.04465	5	3.75152	0.992804	5	3.7457	0.862173	5	11.2107	1.08144	5	3.96064	1.04742	5	3.98826	1.12939	5	6.25964	0.954656	5	7.2472	1.03736	5	18.289
dQGEAAAEEEPFALGAEASNFQQEPAPR	1	A0A286ZLL9	N-Term(TMT10)	3.307e-15	105.17	2.99527e-10	3	3188.5	0.925792	0	1.00846	1		1.12496	1		0.890835	1		0.559579	1		1.2986	1		1.08669	1		1.1117	1		0.739866	1		1.11214	1
gVDEVTIVNILTNR	110	F1S073	N-Term(TMT10)	1.457e-10	105.13	1.36111e-09	2	1772.01	-1.21686	0	0.995786	110	7.09329	0.982416	107	10.9959	0.988382	110	8.68729	1.00784	109	13.3487	1.00988	110	8.08273	0.970307	110	9.07909	1.06743	110	9.63228	1.00441	108	12.2553	1.0243	110	15.556
lSSFIGAIAIGDLVk	3	D0G0C8	N-Term(TMT10); K15(TMT10)	4.37e-12	105.07	1.08132e-09	2	1962.2	-0.574274	0	1.06115	3	2.54488	1.23462	3	7.36917	1.03113	3	0.711045	1.21163	3	19.3075	0.91304	3	1.70086	0.880871	3	4.65321	0.89619	3	15.9293	0.875483	3	14.2618	1.03331	3	0.540956
iDNSQVESGSLEDDWDFLPPkk	8	P28491	N-Term(TMT10); K21(TMT10); K22(TMT10)	6.444e-15	105.07	1.28047e-09	3	3206.69	0.885844	1	1.10548	8	9.01531	0.872489	8	9.2221	1.15668	8	3.06607	1.02532	8	4.91121	0.878889	8	8.05655	0.751899	8	9.81053	1.29424	8	2.92434	1.06214	8	4.82536	0.9948	8	9.56916
eLVPESQAYMDLLAFER	4	M3VH55;A0A287BKY7	N-Term(TMT10)	1.609e-13	104.9	1.12772e-09	2	2240.15	0.276489	0
gEETPIIVGSALcALEQR	8	F1RFI1	N-Term(TMT10); C13(Carbamidomethyl)	9.001e-16	104.88	1.23858e-09	2	2172.16	1.38586	0	1.00885	8	5.13259	0.979297	8	8.44758	1.04276	8	13.5351	0.97036	8	7.54161	0.890783	8	4.78941	1.03001	8	12.5432	1.08853	8	16.021	1.00642	8	3.62405	0.985461	8	4.89647
iPSAVGYQPTLATDMGTMQER	6	K7GLT8	N-Term(TMT10)	4.719e-16	104.87	8.22738e-10	2	2495.25	-0.160116	0	0.953214	6	5.72634	0.986193	6	7.9753	0.988471	6	4.54621	1.03751	6	6.02032	1.02839	6	16.8039	1.03717	6	6.20761	1.07402	6	1.50823	1.00984	6	9.91371	0.976272	6	9.64178
gVGIISEGNETVEDIAAR	46	I7HD36;A0A287AVW1	N-Term(TMT10)	1.717e-11	104.82	1.25252e-09	3	2059.09	1.19828	0
qDLPNAMNAAEITDk	5	A0A287B5T6	N-Term(TMT10); K15(TMT10)	4.763e-12	104.79	1.1301e-09	2	2089.1	1.09005	0	0.947382	5	3.10922	0.932396	5	13.3676	0.98133	5	7.37022	0.96903	5	1.98317	1.1443	5	1.9218	1.07548	5	2.97819	0.945608	5	15.723	0.988601	5	7.30175	1.05055	5	5.41935
sEEMQTVQQEQLLQETQALQQSFLSEk	11	K9IVQ6;A0A287BNK7	N-Term(TMT10); K27(TMT10)	2.657e-15	104.79	1.21307e-09	3	3638.86	-0.565713	0
vAAEILEIADTSSGDk	2	M3VH45	N-Term(TMT10); K16(TMT10)	1.481e-12	104.77	1.6538e-09	2	2077.15	1.71229	0	0.859411	2	6.46991	1.03519	2	7.19945	0.828761	2	4.04093	0.836061	2	4.20128	1.25833	2	0.34235	1.08474	2	2.76765	1.02254	2	1.13336	0.905181	2	8.08912	1.32348	2	10.0884
dELHIVEAEAMNYEGSPIk	157	I3LUP6	N-Term(TMT10); K19(TMT10)	8.979e-15	104.77	1.14365e-09	2	2603.35	2.15529	0	0.968153	157	11.6829	1.06804	156	12.3776	0.999711	157	10.526	0.781029	155	18.2464	1.07057	157	7.83884	1.12119	157	7.38958	0.933368	157	16.4428	1.02514	157	9.11141	0.999174	157	15.1216
tIGGGDDxFNTFFSETGAGk	14	F2Z5T5;F1RYV9	N-Term(TMT10); X8(S); K20(TMT10)	4.469e-18	104.7	9.38598e-10	2	2466.22	0.410751	0
lLTLEQPQGDSMMTcEQAQLLANLAR	1	A0A287A5M5	N-Term(TMT10); C15(Carbamidomethyl)	3.688e-10	104.67	1.00311e-09	3	3160.6	-1.17209	0	0.942204	1		0.912269	1		0.95598	1		1.04957	1		1.06701	1		0.958079	1		1.04762	1		1.08858	1		1.11843	1
iINEPTAAAIAYGLDk	23	A5A8V7;F1S9Q1;A0A287BIL8	N-Term(TMT10); K16(TMT10)	7.831e-14	104.65	1.64014e-09	2	2118.22	-0.997801	0
tPMGIVLDALEQQEENISk	4	Q56P28	N-Term(TMT10); K19(TMT10)	1.255e-15	104.65	1.59216e-09	2	2573.4	2.33709	0	1.04616	4	1.96116	0.985032	4	1.86369	0.999167	4	2.70127	1.01378	4	2.36199	0.948017	4	2.74908	1.06184	4	2.59213	0.985835	4	5.45723	1.02522	4	3.93779	0.913997	4	1.00356
dVQNTFcDIVAEQGPMEHAQAVDYVk	2	A0A287AU33	N-Term(TMT10); C7(Carbamidomethyl); K26(TMT10)	2.96e-15	104.58	7.83759e-10	3	3422.68	0.645873	0	1.00646	2	1.8239	0.952097	2	1.45936	1.06326	2	2.80749	0.955393	2	0.400651	0.953931	2	8.13244	1.01721	2	2.06938	1.0401	2	1.60051	1.05638	2	0.166809	0.955401	2	1.03006
fLEGTSSIAGVLVDATk	4	K9IVQ6;A0A287BNK7	N-Term(TMT10); K17(TMT10)	3.733e-15	104.58	1.5501e-09	2	2166.24	-0.0277906	0
sQNIVADSSSLSAEAIR	3	A0A287BJV2	N-Term(TMT10)	3.231e-15	104.56	1.38578e-09	2	1977.05	0.678293	0	0.96733	3	6.44657	1.05011	3	2.1137	0.924267	3	11.893	1.005	2	9.37429	0.976231	3	11.5399	1.27435	3	11.0865	0.856624	3	1.29534	1.11221	3	16.8807	0.837027	3	3.82702
lLEDDSETTSVPAPSSAPVR	4	F1RFK7	N-Term(TMT10)	7.488e-12	104.54	1.02304e-09	2	2300.18	0.924417	0	1.03757	4	16.3884	1.13283	4	2.69038	1.0474	4	22.5025	0.80005	4	9.30788	0.970756	4	14.5851	1.10177	4	2.69918	0.995922	4	27.4766	0.960712	4	14.6331	0.923449	4	27.6857
aAAQLLQSQAQQSGAQQTk	1	F1RYS5	N-Term(TMT10); K19(TMT10)	1.41e-13	104.47	1.57915e-09	2	2415.33	-1.39207	0	1.04161	1		1.29845	1		1.06592	1		0.739175	1		1.11092	1		0.899264	1		0.962281	1		0.82176	1		1.00571	1
eESPPLVGQQSTVSDVPR	9	F1SS24	N-Term(TMT10)	1.675e-11	104.38	1.39336e-09	3	2154.12	0.271406	0	0.931975	9	5.98754	1.0498	9	19.4049	0.971377	9	16.9346	0.89516	9	17.025	1.02869	9	9.4696	1.07273	9	4.70352	0.93917	9	3.8774	0.929715	9	11.4868	1.23103	9	10.7077
vIGLSSDLQQVGGASAR	2	A0A287ARI1	N-Term(TMT10)	4.114e-15	104.37	1.71281e-09	2	1887.05	0.354701	0	1.01672	2	4.94823	0.921533	2	4.02401	1.0631	2	7.4959	0.998897	2	3.83552	1.05298	2	0.00321538	0.953098	2	4.37817	0.974952	2	7.14434	1.01256	2	1.65989	0.998936	2	6.07768
iPESGGDNSVFDIFELTGAAR	7	F1SS26	N-Term(TMT10)	6.443e-16	104.34	1.0823e-09	2	2424.23	0.445601	0	0.910224	7	2.39559	1.0004	7	12.686	0.950962	7	9.79605	0.976653	7	6.22835	1.05482	7	10.6154	1.1343	7	15.3461	0.970238	7	20.7342	1.08043	7	5.33675	1.00749	7	13.8706
dEASGSSVTVEEAQk	2	F1SS19	N-Term(TMT10); K15(TMT10)	7.286e-14	104.26	1.21304e-09	2	1995.03	-0.46814	0	1.06187	2	5.94878	1.04051	2	19.8226	0.999965	2	12.0048	0.805312	2	12.7959	0.96937	2	4.40457	0.908714	2	18.3231	1.15306	2	25.734	1.04884	2	13.3884	1.01622	2	17.2753
tEGLSVLNQAMAVIk	2	A0A287A096	N-Term(TMT10); K15(TMT10)	3.256e-12	104.24	1.69517e-09	2	2032.19	2.06025	0	1.04493	2	4.05868	0.89901	2	2.09999	1.15286	2	0.680952	1.0844	2	14.5745	1.0061	2	2.02371	0.926574	2	1.77141	0.953211	2	0.730617	0.882277	2	2.73267	1.04356	2	4.83631
hLcEPGADGAETFADGVPR	1	A0A287AN98	N-Term(TMT10); C3(Carbamidomethyl)	8.9e-13	104.16	5.02656e-10	3	2228.06	0.493833	0	0.950105	1		0.898664	1		1.19046	1		0.680054	1		1.0026	1		0.780663	1		1.43684	1		0.979171	1		1.33546	1
tGIEQGSDAGYLSESQk	9	Q29554;B2ZF49	N-Term(TMT10); K17(TMT10)	1.31e-14	104.14	1.20269e-09	2	2228.15	1.56886	0
sQAcGGNLGSIEELR	4	F1RP42	N-Term(TMT10); C4(Carbamidomethyl)	1.606e-13	104.09	8.42275e-10	2	1819.93	4.68558	0	0.924277	4	3.1912	1.00951	4	3.83093	1.01577	4	5.99955	0.979717	4	7.81604	0.983604	4	2.61537	0.994068	4	4.4506	1.05165	4	6.75559	1.0683	4	6.68991	1.17897	4	6.62721
mDVDENFYPDLLVGSLSDR	6	F1RT62	N-Term(TMT10)	6.62e-15	104.07	6.16993e-10	2	2414.17	-0.0849791	0	1.01185	6	17.4988	1.06016	6	16.041	1.04872	6	9.19125	0.978815	6	10.7664	1.05155	6	8.94092	1.02979	6	6.73298	1.17543	6	17.0146	1.01845	4	1.21655	1.01555	4	14.2793
vGEVTYVELLMDAEGk	9	A0A286ZJK2	N-Term(TMT10); K16(TMT10)	7.952e-13	104.06	1.76494e-09	2	2211.2	0.840092	0	1.1509	9	13.3909	1.01558	9	3.89868	1.23638	9	14.3123	0.739562	9	10.9882	0.923206	9	5.4874	0.899082	9	13.7057	1.03381	9	12.7312	0.960793	9	6.18083	0.955821	9	7.54332
tASEmVLADDNFSTIVAAVEEGR	2	P11607	N-Term(TMT10); M5(Oxidation)	6.669e-14	104.05	7.4381e-10	3	2670.31	-0.565355	0	0.978882	2	3.07977	1.13492	2	11.0767	0.852327	2	6.31625	0.689853	2	15.7364	1.14402	2	11.3862	1.06505	2	4.79881	1.05199	2	3.04592	1.05708	2	9.78406	0.975429	2	37.0241
lAALNPESNTAGLDIFAk	3	A0A287B2P1	N-Term(TMT10); K18(TMT10)	1.158e-15	104.05	1.83591e-09	2	2303.31	1.95213	0	0.984185	3	0.572202	0.983981	3	2.66849	1.01177	3	4.04473	0.765916	3	3.82985	1.28314	3	3.69729	1.05773	3	5.82343	0.826925	3	16.7584	0.775832	3	2.86861	1.2645	3	10.396
iSELGSQLSDEAVEDGLFHEFk	2	A0A287AVH9	N-Term(TMT10); K22(TMT10)	8.772e-16	104.03	1.46286e-09	3	2908.5	0.436136	0	0.980067	2	4.75448	1.01806	2	4.49807	1.05599	2	5.23215	0.844757	2	8.98066	0.95477	2	8.63935	1.08392	2	10.4322	0.989841	2	7.30011	1.0884	2	22.5843	0.894058	2	35.5534
dAEQEAAAASGPAAGGEAPk	7	A0A287ALA0	N-Term(TMT10); K20(TMT10)	9.478e-13	104.02	1.20667e-09	2	2256.15	-1.30687	0	0.849685	7	14.9309	1.26293	7	19.7903	0.822472	7	16.7468	0.961287	7	7.10372	0.986458	7	3.23323	1.20349	7	19.8589	0.782498	7	13.413	1.14367	7	16.4248	0.913656	7	17.066
tALLDAAGVASLLTTAEVVVTEIPkEEk	50	F1SMZ7	N-Term(TMT10); K25(TMT10); K28(TMT10)	2.523e-18	103.99	5.36688e-10	3	3556.06	-2.0989	1	1.01139	50	7.75665	1.02806	49	12.2122	1.0371	50	8.34386	0.939476	50	10.9616	1.0227	49	7.8015	0.986995	49	9.83802	1.06157	48	12.5304	1.04467	49	10.1359	0.997072	48	16.9025
lGNTISSLFGGGATPDAk	2	K9IWD4	N-Term(TMT10); K18(TMT10)	6.299e-14	103.95	1.83639e-09	2	2164.2	-2.94767	0	1.03693	2	13.3821	0.800931	2	7.10434	1.13561	2	0.221416	1.11655	2	14.4397	0.897996	2	4.17622	0.915759	2	2.85355	1.02501	2	11.8194	1.10896	2	6.37427	0.998256	2	13.7726
gVNLPGAAVDLPAVSEk	5	F1SHL9;A0A287ACX9	N-Term(TMT10); K17(TMT10)	2.417e-14	103.91	1.61764e-09	2	2095.22	-0.149506	0
aAAAASASQDELNQLER	1	A0A287ARA7	N-Term(Acetyl)	8.093e-09	103.9	3.40163e-10	2	1786.86	0.0284029	0
aSNLENSTYDLYTIPk	2	F1RJX8	N-Term(TMT10); K16(TMT10)	4.072e-12	103.9	1.72322e-09	2	2287.22	-1.08041	0	1.01629	2	0.89201	0.997906	2	2.45899	0.961326	2	1.2339	0.918669	2	0.253065	1.08447	2	2.37007	0.958469	2	1.43649	1.06349	2	0.720294	0.995151	2	2.26231	1.04605	2	10.2939
sNPENNVGLITLANDcEVLTTLTPDTGR	1	Q32YV9;A0A288CG47	N-Term(TMT10); C16(Carbamidomethyl)	5.355e-16	103.86	1.29923e-09	3	3243.64	2.55369	0
vESVFETLVEDSPEEESTLTk	9	K9IWD4	N-Term(TMT10); K21(TMT10)	1.442e-10	103.85	1.37641e-09	2	2826.46	2.22325	0	1.04429	9	2.82118	0.919139	9	16.1571	1.07245	9	5.79059	0.707743	7	8.50026	1.10547	9	2.38696	0.99044	9	3.00042	1.05453	9	10.1736	1.03958	9	11.5882	0.989456	9	18.3099
tTQVPQFILDDFIQNDR	7	K7GND3	N-Term(TMT10)	2.391e-13	103.85	1.48355e-09	2	2279.19	0.0201903	0	1.03261	6	3.52752	1.11459	7	10.3377	1.02053	7	3.24257	0.941093	7	2.9103	0.99372	7	5.85338	0.990074	7	7.88288	1.08236	7	11.7974	1.00667	7	3.51172	1.03759	7	11.8705
aFADALEVIPMALAENSGMNPIQTMTEVR	3	I3LR32	N-Term(TMT10)	8.708e-16	103.85	1.11884e-09	3	3348.69	1.1826	0	1.01109	3	2.20956	0.987995	3	4.27475	1.09261	3	3.88786	0.958551	3	9.66238	0.99791	3	4.5188	0.928715	3	3.67757	1.13754	3	1.82369	0.998865	3	1.91914	0.933764	3	11.9198
nLEAVETLGSTSTIcSDk	39	I7HD36;A0A287AVW1	N-Term(TMT10); C15(Carbamidomethyl); K18(TMT10)	3.803e-15	103.84	1.62121e-09	2	2383.24	0.39469	0
dAALSVAEAVADk	4	I3LT48	N-Term(TMT10); K13(TMT10)	7.389e-11	103.79	1.87815e-09	2	1717.97	-1.22824	0	1.09874	4	7.35703	1.08047	4	8.70546	1.06611	4	0.756371	0.762656	4	9.87758	1.0324	4	2.68119	1.04677	4	4.33554	0.847415	4	4.63273	1.0085	4	2.3903	0.94754	4	7.99669
tVTLIPGDGIGPEISAAVMk	5	A0A286ZQY6	N-Term(TMT10); K20(TMT10)	2.96e-07	103.73	2.08856e-09	2	2427.39	-2.94441	0	1.00334	5	3.20424	0.930393	5	19.7965	1.05023	5	2.26144	1.06096	5	27.5776	0.937151	5	24.9709	1.0556	5	13.3688	0.999744	5	16.6391	1.05234	5	13.0323	0.968334	5	10.2838
vGSAADIPINISETDLSLLTATVVPPSGR	3	A0A286ZXU2	N-Term(TMT10)	4.26e-15	103.73	1.88309e-09	3	3122.71	-1.31515	0	0.970793	3	6.07502	1.08318	3	1.49707	1.04033	3	1.56521	0.86058	3	7.18553	1.0117	3	4.51265	0.956476	3	9.32429	1.1585	3	3.54619	1.11863	3	3.87264	0.900924	3	2.5944
nNSSEASPAAQSGSGR	1	K9IVK2	N-Term(TMT10)	1.419e-10	103.67	3.84435e-10	2	1748.84	0.322626	0	1.21699	1		1.34142	1		1.25337	1		0.828527	1		0.953246	1		0.754208	1		0.814563	1		0.674957	1		1.04636	1
vAATEIVSGVSGESEQk	3	A0A287BQW2	N-Term(TMT10); K17(TMT10)	1.877e-12	103.66	1.8814e-09	2	2149.18	3.63755	0	1.06165	3	9.84323	0.932201	3	8.09718	1.07509	3	5.5594	0.813893	3	3.33759	0.997229	3	0.226309	0.976624	3	7.37031	1.13273	3	1.65698	1.0268	3	0.661397	1.0436	3	4.01061
lEDSSNQVTQAVAk	2	K9J6K2	N-Term(TMT10); K14(TMT10)	1.725e-11	103.51	2.18817e-09	2	1948.08	3.1524	0	1.04451	2	3.01942	1.09016	2	7.96498	1.04242	2	18.9427	0.845309	2	15.6349	1.01403	2	2.12823	0.943013	2	2.65797	0.950418	2	4.62129	1.05929	2	16.3882	0.947949	2	4.94184
tFTDcFNcLPIAAIVDEk	7	P61292;Q2EHH7;Q2EHH8	N-Term(TMT10); C5(Carbamidomethyl); C8(Carbamidomethyl); K18(TMT10)	1.311e-15	103.5	1.61253e-09	2	2572.32	-0.139192	0
fSQLAEAYEVLSDEVk	6	I3LLG4	N-Term(TMT10); K16(TMT10)	1.94e-11	103.42	2.01787e-09	2	2286.23	0.0319653	0	0.981994	6	4.5963	1.0079	6	3.63931	1.022	6	4.59422	0.914493	6	7.16225	1.00493	6	6.47633	1.04419	6	3.00615	1.02849	6	5.85804	1.00072	6	2.72584	1.01431	6	9.24571
aSDTSSAATTAAGSk	5	M3UZ00	N-Term(TMT10); K15(TMT10)	8.08e-13	103.41	1.81503e-09	2	1783.95	3.37532	0	1.12627	5	7.27094	1.1059	5	5.20319	1.13293	5	7.6647	0.982399	5	2.7211	0.865428	5	5.37476	0.956835	5	11.4897	0.896715	5	9.24947	0.885667	5	11.7962	0.965254	5	9.9184
lGAVDESLSEETQk	6	B6CVD7	N-Term(TMT10); K14(TMT10)	3.402e-12	103.36	2.07593e-09	2	1964.06	0.616525	0	1.01578	6	3.85736	1.00939	6	3.25824	0.977117	6	7.39244	0.888561	6	6.86014	1.01995	6	4.75758	1.07378	6	2.61986	0.954611	6	1.65707	1.01673	6	6.67392	0.963171	6	5.68595
aASAAAASAAAAAASGSPSPGEGSAGAEk	2	A0A287BNE9	N-Term(Acetyl); K29(TMT10)	1.783e-14	103.36	7.75014e-10	3	2615.27	-0.876853	0	1.10112	2	8.19205	1.22424	2	8.37972	0.964066	2	8.71714	0.802015	2	9.01059	0.941562	2	5.44023	0.967048	2	2.2067	0.967554	2	1.56536	1.03626	2	6.39877	0.953949	2	3.70188
iQDLLAEGTLTGVIDDR	5	F1S8B0	N-Term(TMT10)	7.02e-12	103.31	1.99497e-09	2	2058.13	2.66223	0	0.924013	5	3.64495	1.06358	5	6.1968	0.979924	5	6.72922	0.896329	5	2.74931	1.02637	5	8.2039	1.02532	5	3.4899	1.11587	5	6.22781	1.0829	5	8.2606	1.00955	5	3.85948
tVVScEGYDSSEDQYVLR	2	A0A287AGS1	N-Term(TMT10); C5(Carbamidomethyl)	1.731e-11	103.22	4.52609e-10	3	2336.1	1.55327	0	1.02038	2	14.6195	0.994446	2	4.62631	1.04385	2	2.26279	0.706515	2	1.17515	1.03768	2	8.41927	0.932073	2	9.89119	1.17316	2	9.82732	1.08486	2	10.1081	0.991911	2	28.3957
lGDAVILGAGQLFQAQQDLLHR	2	F1SIF8	N-Term(TMT10)	1.116e-13	103.17	1.99285e-09	3	2592.45	1.89342	0	0.906703	2	0.0378175	0.846973	2	13.5316	1.037	2	5.31273	1.18612	2	3.91156	1.02506	2	3.15175	0.893635	2	5.85043	1.20769	2	5.88463	1.01549	2	17.8501	1.05908	2	18.4991
lQVTNVLSQPLTQATVk	2	I3LLF2	N-Term(TMT10); K17(TMT10)	1.576e-14	103.1	1.36159e-09	2	2298.38	1.12972	0	1.0623	2	18.5206	0.86495	2	12.8238	0.990178	2	4.75667	1.15763	2	6.18098	0.843262	2	10.5347	1.00152	2	1.85285	1.00784	2	14.6052	1.16953	2	3.10849	0.917875	2	21.7133
eLGGITIVGSQINNPNQSIk	1	F1SB57	N-Term(TMT10); K20(TMT10)	2.184e-16	103.1	1.95177e-09	2	2540.45	3.15422	0	1.01784	1		0.930569	1		1.04484	1		1.28862	1		0.825886	1		0.928864	1		1.18571	1		1.01409	1		0.886895	1
sAAGEFADDPcSSVk	7	F1RGJ2	N-Term(TMT10); C11(Carbamidomethyl); K15(TMT10)	1.076e-11	103.07	7.66885e-10	2	1998.98	-0.456864	0	1.06128	7	7.08322	0.998598	7	15.5598	1.01602	7	7.82768	1.00743	7	16.063	0.930155	7	16.5821	1.02507	7	7.69366	0.964256	7	13.7723	1.05185	7	2.90683	0.946973	7	6.62827
qATTIIADNIIFLSDQVk	3	A0A287A6V6	N-Term(TMT10); K18(TMT10)	7.718e-14	103.06	2.42459e-09	2	2448.41	0.374044	0	0.986228	3	1.53242	1.01003	3	0.643803	0.974904	3	4.91885	1.20085	3	4.03173	0.947808	3	6.27708	1.0652	3	1.8927	0.936909	3	4.12583	1.03665	3	6.48561	0.813481	3	3.30185
cVIcGGPGVSDAYYck	3	A0A286ZJW8	N-Term(TMT10); C1(Carbamidomethyl); C4(Carbamidomethyl); C15(Carbamidomethyl); K16(TMT10)	2.268e-10	103.04	6.4557e-10	2	2264.09	-0.696064	0	1.07987	3	0.515807	1.06651	3	4.65636	1.05924	3	2.20038	1.13936	3	6.30393	0.878387	3	3.90665	0.994065	3	0.74416	0.894712	3	2.7023	0.980711	3	3.08263	0.899865	3	4.76169
qQEQAAQHQAAEASGk	7	F1RTA1	N-Term(TMT10); K16(TMT10)	7.849e-14	102.98	1.98379e-09	2	2140.12	1.25878	0	1.04216	7	1.2204	1.01067	7	2.71547	1.0849	7	2.11345	1.02548	7	11.6986	0.943983	7	4.07906	0.941518	7	3.21374	1.02033	7	0.976485	1.02241	7	7.37162	0.889909	7	12.0812
yESSALPAGQLTSLPDYASR	4	F1RK45	N-Term(TMT10)	8.377e-15	102.98	1.46015e-09	2	2355.2	-2.12197	0	0.993409	4	4.5188	1.02394	4	4.16931	0.945372	4	1.54547	1.0301	4	5.67061	0.996526	4	7.00523	1.05666	4	1.16566	0.983943	4	4.01088	1.05404	4	2.70149	0.992343	4	15.8907
sAEIDSDDTGGSAAQk	2	F1RWC5	N-Term(TMT10); K16(TMT10)	1.921e-13	102.94	1.10779e-09	2	2010.01	2.19126	0	0.961114	2	2.80232	1.06832	2	9.82395	0.941264	2	7.5936	0.871928	2	20.0226	1.12226	2	6.16276	1.04573	2	5.78336	0.909402	2	2.7036	0.939676	2	13.4404	1.16726	2	11.8375
eYFGGFGEVESIELPMDNk	10	A0A286ZIN0	N-Term(TMT10); K19(TMT10)	9.111e-16	102.91	1.27665e-09	2	2619.31	1.98876	0	1.07204	10	3.32888	1.02589	10	6.46728	1.07219	10	2.28444	0.83305	10	11.4665	0.96093	10	7.3904	0.993772	10	7.00029	1.0336	10	12.9371	1.00398	10	6.23131	0.930678	10	2.40701
qLLSPGTALILLEAQAASGFLLDPVR	3	K9IVQ6;A0A287BNK7	N-Term(TMT10)	3.716e-12	102.9	1.64372e-09	3	2922.69	0.722824	0
aDIFMFDEPSSYLDVk	5	F1RS49	N-Term(TMT10); K16(TMT10)	2.777e-10	102.89	1.79401e-09	2	2335.19	-0.0567263	0	0.947494	5	0.86679	0.974464	5	2.82175	0.970625	5	4.97913	0.889724	5	5.88661	1.16511	5	0.301006	1.00703	5	11.4285	0.972043	5	13.939	0.945642	5	4.581	1.17447	5	0.889898
aTcIGNNSAAAVSMLk	2	Q29096	N-Term(TMT10); C3(Carbamidomethyl); K16(TMT10)	5.07e-14	102.73	2.48001e-09	2	2066.11	0.413526	0	0.942001	2	4.06435	0.978709	2	10.8288	0.920376	2	11.523	1.18533	2	5.79402	1.0127	2	1.05362	1.01876	2	14.4954	0.976736	2	21.6803	1.04209	2	8.19223	0.998291	2	16.328
sVSTPSEAGSQDSGDGAVGSR	2	A0A286ZZL4	N-Term(TMT10)	4.172e-12	102.71	5.30439e-10	2	2180.03	-0.292104	0	0.835069	2	9.4618	1.02575	2	18.001	0.876007	2	10.0618	0.943602	2	6.04426	1.17761	2	3.22478	1.19525	2	15.5118	0.918567	2	18.5272	0.942574	2	6.89634	1.11175	2	3.58107
aDAASQVLLGSGLTILSQPLMYVk	1	A0A286ZU97	N-Term(Acetyl); K24(TMT10)	2.096e-09	102.68	2.71644e-09	2	2746.52	-0.594387	0	0.765079	1		0.678284	1		0.93738	1		1.98806	1		0.690749	1		0.502289	1		1.87514	1		1.18612	1		1.27308	1
lESPTVSTLTPSSSGk	4	F1S8R2	N-Term(TMT10); K16(TMT10)	2.582e-10	102.63	3.07535e-09	2	2049.15	-0.614493	0	0.999721	4	5.53169	0.939991	4	4.09112	0.971688	4	3.22595	0.97994	4	7.74718	1.03644	4	6.77403	1.14141	4	11.0794	0.963245	4	4.54029	0.960149	4	6.05256	0.968214	4	9.39991
mcINTEWGAFGDDGALEDIR	2	A0A287A1G6;A0A286ZQ27	N-Term(TMT10); C2(Carbamidomethyl)	6.552e-13	102.6	3.62697e-10	2	2499.15	-1.00344	0
lTTDLSAVLGVLQSQQPR	2	A0A286ZYY8	N-Term(TMT10)	5.02e-16	102.49	2.65192e-09	2	2155.23	-0.302751	0	0.895943	2	4.88396	0.94069	2	1.17842	1.0176	2	3.12405	1.18694	2	10.4906	0.946881	2	7.17591	0.989025	2	10.0355	1.07746	2	16.68	1.11774	2	4.37864	0.944324	2	4.88659
gLFDEEMNEILTDPSDDTk	8	K9IVQ6;A0A287BNK7	N-Term(TMT10); K19(TMT10)	4.253e-14	102.49	9.58184e-10	2	2627.28	1.34343	0
kDcEVVMMIGLPGAGk	4	A0A286ZVL0;F1S8L9	N-Term(TMT10); K1(TMT10); C3(Carbamidomethyl); K16(TMT10)	1.09e-11	102.46	3.26622e-09	2	2392.33	-1.87857	1
tNVLYELAQYASEPSEQEQLR	4	A0A287AU33	N-Term(TMT10)	2.536e-11	102.46	1.53521e-09	2	2697.37	3.1671	0	1.00391	4	3.24179	0.927219	4	13.0186	1.07228	4	7.95445	0.896657	4	6.5795	1.00744	4	10.5302	0.954938	4	3.79644	1.05677	4	2.45285	1.09808	4	5.044	1.01271	4	6.9568
gLETIANDVVSLATk	6	K9IW70	N-Term(TMT10); K15(TMT10)	1.804e-12	102.41	2.47731e-09	2	1989.16	0.772797	0	1.00642	6	4.01276	0.97604	6	12.8597	0.963311	6	7.18209	1.11682	6	4.99562	0.93672	6	2.28276	1.03624	6	2.83701	1.00063	6	1.99497	1.08378	6	3.43142	0.880656	6	8.12347
gAVVGIDLGTTNScVAVMEGk	7	A0A287ADJ2	N-Term(TMT10); C14(Carbamidomethyl); K21(TMT10)	7.182e-13	102.41	2.82465e-09	3	2536.35	-0.859061	0	0.963289	7	1.85051	0.943987	7	16.3037	1.01456	7	8.96733	0.976409	7	9.37401	1.02151	7	5.87206	0.939681	7	12.9934	1.06065	7	24.8646	1.05143	7	9.85112	0.973889	7	11.8312
mLGTEGGEGFVVk	2	F2Z5H9	N-Term(Acetyl); M1(Oxidation); K13(TMT10)	1.642e-07	102.4	1.47313e-09	2	1610.83	1.33067	0	1.02258	2	2.50203	1.04586	2	6.70213	1.07007	2	6.75068	0.976463	2	5.52043	0.951541	2	0.496153	0.961363	2	9.75691	1.05403	2	11.0079	0.978604	2	5.95158	0.940496	2	8.06735
iVEFLQSFDEITAMTGDGVNDAPALk	1	P11607	N-Term(TMT10); K26(TMT10)	5.439e-14	102.39	2.25227e-09	3	3239.69	-0.533711	0	1.00334	1		0.979942	1		1.03059	1		0.954594	1		1.01228	1		1.00542	1		0.998974	1		1.06493	1		0.935035	1
tVVEALDILcPSGPIk	3	A0A0B8S080	N-Term(TMT10); C10(Carbamidomethyl); K16(TMT10)	8.953e-12	102.38	2.26325e-09	2	2170.26	1.83108	0	0.933848	3	0.423004	0.959186	3	1.23417	1.02974	3	4.17604	1.027	3	2.78708	1.01077	3	0.240319	1.02008	3	5.46291	0.976813	3	3.98165	1.10209	3	5.2575	0.914798	3	6.13085
cVGVGESDGSIWNPDGIDPk	7	F1SEN2	N-Term(TMT10); C1(Carbamidomethyl); K20(TMT10)	8.066e-15	102.37	1.39642e-09	2	2560.28	0.838264	0	1.06214	7	4.94012	0.978794	7	9.14846	1.021	7	2.20772	0.83966	7	10.9891	1.05307	7	5.12613	1.03724	7	5.625	0.949404	7	3.7172	1.05017	7	4.21925	0.999888	7	6.12003
sAYALGGLGSGIcPNk	2	F1SSS0	N-Term(TMT10); C13(Carbamidomethyl); K16(TMT10)	6.191e-13	102.34	2.82096e-09	2	2023.11	1.77186	0	1.08426	2	2.37382	1.00744	2	0.0691705	1.077	2	3.6798	1.12127	2	11.8802	0.963002	2	1.52937	0.948217	2	1.69318	0.921476	2	8.6928	0.972899	2	8.89973	0.817504	2	3.72283
vLEDDPEATYTTSGGk	4	F1SUT8	N-Term(TMT10); K16(TMT10)	6.156e-10	102.3	1.94318e-09	2	2141.1	-0.511842	0	1.00838	4	6.26446	1.02278	4	2.75619	1.19589	4	10.1857	0.869857	4	7.1891	0.945347	4	1.22322	0.9885	4	9.11541	0.912942	4	9.61829	1.03882	4	2.72077	0.987038	4	9.35639
sDNVVEGNcAEELLQNSHR	1	A0A287AF99	N-Term(TMT10); C9(Carbamidomethyl)	1.293e-11	102.3	5.71178e-10	3	2400.14	1.42455	0	0.941102	1		0.936336	1		0.971223	1		0.439347	1		1.29423	1		1.03755	1		1.2403	1		0.795913	1		1.45187	1
eLGAFGLQVPSELGGVGLcNTQYAR	1	F1ST43	N-Term(TMT10); C19(Carbamidomethyl)	4.864e-13	102.15	2.42291e-09	3	2865.48	0.835054	0	1.01256	1		0.829284	1		1.09972	1		0.979896	1		0.998272	1		0.981839	1		1.13582	1		0.991993	1		0.99073	1
qTIDNSQGAYQEAFDISk	2	F1SA98	N-Term(TMT10); K18(TMT10)	1.685e-15	102.08	1.91098e-09	2	2473.27	3.59517	0	0.871143	2	2.03737	1.02221	2	0.75409	0.890401	2	7.58016	0.861507	2	16.2449	1.23776	2	6.88393	1.08323	2	16.7765	0.865405	2	22.011	0.939523	2	5.85135	1.31365	2	2.12202
aVEILADIIQNSTLGEAEIER	3	F1SB55	N-Term(TMT10)	5.111e-12	102.04	3.22589e-09	3	2513.37	1.28297	0	0.994487	3	1.77919	1.06331	3	31.2602	0.999314	3	7.11464	0.77151	2	4.6312	1.07974	3	16.8031	0.999488	3	15.5055	1.15823	3	21.0976	1.04097	3	21.7195	1.18274	3	19.3955
dLGLSESGEEVNAAILDEGGRk	12	F1SAD9	N-Term(TMT10); K22(TMT10)	1.346e-18	102.02	2.71949e-09	3	2717.44	0.576947	1	1.08265	12	11.0728	0.902834	12	10.6192	1.15655	12	11.8963	0.919349	12	11.6773	0.962194	12	16.9842	0.81225	12	12.9004	1.17283	12	19.2604	1.08282	11	13.3466	1.01091	12	29.8462
vcAYGAQGEGPYSSLVScR	2	K7GPD4	N-Term(TMT10); C2(Carbamidomethyl); C18(Carbamidomethyl)	1.972e-10	101.94	5.98152e-10	2	2290.07	-2.89938	0	1.00388	2	2.95929	0.929164	2	10.6443	1.06679	2	4.52072	1.09459	2	16.4831	0.907174	2	14.6053	0.906625	2	15.2116	1.08012	2	19.6705	0.99439	2	23.8743	1.09342	2	39.32
eTTDTDTADQVIASFk	9	A0A287A4Q7	N-Term(TMT10); K16(TMT10)	7.888e-14	101.93	1.91401e-09	2	2200.14	-0.39197	0	0.971082	9	5.73586	0.974025	9	6.54559	0.926544	9	3.02668	0.924857	9	1.42187	1.09377	9	2.68383	1.1378	9	2.75446	0.945386	9	3.82227	1.03098	9	9.08985	0.875363	9	5.96335
lYGSAGPPPTGDEESADkDEL	28	A0A287BIL8	N-Term(TMT10); K18(TMT10)	2.043e-11	101.91	1.47193e-09	2	2606.29	0.810762	1	1.05538	27	5.38328	1.02845	24	12.8869	1.12184	27	6.93696	0.790084	24	12.3673	1.01862	28	8.20095	0.970418	28	9.45365	0.961594	26	8.73799	1.1088	26	6.44929	0.921761	24	11.468
aAGTSNYWEDLR	1	A0A286ZK62	N-Term(Acetyl)	6.68e-06	101.81	1.68089e-10	2	1424.65	1.33885	0
sLLASLAEPDFVMTDFAk	3	A0A0B8RZ10	N-Term(TMT10); K18(TMT10)	8.907e-15	101.8	3.1449e-09	2	2413.31	-0.154954	0	0.90426	3	0.40652	0.94569	3	0.443134	0.960592	3	4.0385	0.849228	3	10.7688	1.18063	3	8.16786	0.955497	3	5.58547	1.15793	3	2.92071	0.87868	3	1.99811	1.3775	3	14.8978
tSQVVATFLDELAQk	2	A0A287AJM8	N-Term(TMT10); K15(TMT10)	5.848e-12	101.78	3.24902e-09	2	2108.19	-7.26175	0	0.906788	2	3.31666	0.977077	2	4.4337	0.902991	2	6.99249	0.930209	2	5.93966	1.21226	2	2.40013	1.05042	2	1.29053	0.934529	2	2.59195	0.893153	2	7.21535	1.31628	2	7.62035
tAMNVNDLFLAIAk	2	A0A287BNU5	N-Term(TMT10); K14(TMT10)	8.902e-12	101.75	3.13453e-09	2	1979.15	3.44739	0	0.940656	2	3.02239	0.921802	2	1.08494	1.02408	2	2.56144	1.21882	2	7.50326	0.957274	2	4.09235	0.901367	2	6.78598	1.19929	2	9.00577	1.01277	2	0.431423	0.99739	2	2.23487
lPDMLNAEIVLGNVQNAk	1	K9J4V0	N-Term(TMT10); K18(TMT10)	4.063e-16	101.74	2.84031e-09	2	2397.36	2.34989	0	1.00823	1		0.991037	1		1.03009	1		1.14031	1		0.910532	1		1.04364	1		0.883958	1		1.04931	1		0.953265	1
lSFGLEDEPLEAGTEEN	5	F1RX83	N-Term(TMT10)	1.208e-09	101.69	8.77546e-10	2	2079	0.141708	0	1.00754	5	10.0117	1.19784	5	17.9728	0.806491	5	7.42227	0.865489	3	2.4041	1.06997	5	6.30709	1.27431	5	6.38897	0.915205	5	28.88	1.11166	5	31.5062	1.02888	5	16.9034
vQSGSESVIQEYVDLR	28	K9IVQ6;A0A287BNK7	N-Term(TMT10)	7.323e-14	101.67	2.5631e-09	2	2038.07	0.476211	0
qTSGGPVDAGPEYQQDLDR	4	P13618	N-Term(TMT10)	1.841e-13	101.61	7.79971e-10	2	2262.08	-1.56828	0	0.956498	4	1.15607	1.08561	4	8.04442	0.946089	4	2.6028	0.987895	4	2.79986	0.950749	4	1.65802	1.20227	4	3.74005	0.85594	4	14.3066	1.0118	4	7.93792	0.960753	4	9.40485
gPcVSENELGVGGTSQWk	2	F1SBH2	N-Term(TMT10); C3(Carbamidomethyl); K18(TMT10)	4.257e-16	101.57	2.34763e-09	2	2363.21	-0.54563	0	0.923915	2	2.61561	0.793737	2	15.5254	0.968252	2	0.379233	0.964245	2	9.5196	1.18368	2	12.3038	1.05807	2	2.3271	1.02044	2	6.15549	0.991486	2	3.94454	1.14144	2	9.21165
nIGWGTDQGIGGFGEEPGIk	4	F1RZY2	N-Term(TMT10); K20(TMT10)	7.835e-16	101.55	2.82736e-09	2	2490.31	2.15713	0	0.971099	4	5.38966	0.953729	4	3.71512	1.05589	4	4.10059	1.04107	4	10.3778	0.963336	4	5.65617	1.03525	4	2.42081	0.992105	4	8.61949	1.068	4	2.25931	0.916986	4	8.75137
mLQEDELQDAVLLLFANk	4	Q56P20	N-Term(TMT10); K18(TMT10)	8.664e-15	101.55	3.38724e-09	2	2548.41	0.351917	0	0.998194	4	4.94693	0.941973	4	9.31958	1.00902	4	2.14045	0.905931	4	9.13167	1.08822	4	1.36733	0.964734	4	1.40657	1.07872	4	11.2506	1.00245	4	2.76737	1.02491	4	6.84572
fMFNIADGGFTELHSLWQNEER	1	A0A287AN98	N-Term(TMT10)	2.38e-15	101.51	1.13364e-09	3	2870.38	1.72063	0	0.973729	1		0.926094	1		1.1254	1		0.993287	1		0.982906	1		0.819884	1		1.30221	1		1.01128	1		1.00805	1
lNEDMAcSVAGITSDANVLTNELR	3	Q29096	N-Term(TMT10); C7(Carbamidomethyl)	6.721e-15	101.47	1.42571e-09	3	2822.38	-0.620632	0	0.821509	3	4.10932	1.04212	2	19.91	0.890677	3	12.9672	1.0044	3	6.06015	1.21514	3	10.1337	1.14476	3	9.71221	0.989959	3	3.02752	1.19654	3	6.13287	1.26506	3	4.19978
mGGGGAMNMGDPYGSGGQk	4	A0A287A4F2	N-Term(TMT10); K19(TMT10)	4.829e-13	101.47	6.7721e-10	2	2230.05	0.905685	0	1.24684	4	16.0896	1.19909	4	12.6502	1.21224	4	16.674	0.951822	4	12.1801	0.92857	4	12.4213	0.859773	4	32.9196	0.71385	4	22.1083	0.753153	4	9.22871	0.745847	4	11.9865
gSTSSTSGSSGSSTk	3	A0A287B4G7;A0A287B8Y8	N-Term(TMT10); K15(TMT10)	1.876e-14	101.46	1.62191e-09	2	1775.9	0.908249	0
aETEEMETSQAGSk	2	A0A287B6J6	N-Term(TMT10); K14(TMT10)	2.265e-12	101.41	1.43831e-09	2	1955.96	-1.11359	0	1.05498	2	1.7008	1.04713	2	1.92091	1.03396	2	0.111905	0.653775	2	5.77424	1.18573	2	0.103865	1.01113	2	3.95418	0.871169	2	3.34409	0.894449	2	2.03726	1.15645	2	9.28407
vEQIAAIAQELNELDYYDSPSVNAR	6	I3LLY3	N-Term(TMT10)	3.282e-14	101.41	2.49356e-09	3	3037.53	-0.43281	0	0.991073	6	13.2405	1.05601	5	13.315	1.03312	6	5.03107	0.947747	6	8.52968	1.17182	6	16.1252	1.12075	6	13.0383	1.12352	6	8.45136	1.09521	4	8.34523	1.12805	3	15.4109
nSTTDQVYQAIAAk	1	A0A287AY56	N-Term(TMT10); K14(TMT10)	8.89e-12	101.41	3.55603e-09	2	1968.08	1.47462	0	1.01623	1		1.03101	1		1.03317	1		1.0065	1		0.934111	1		0.948728	1		1.02714	1		1.00306	1		1.09849	1
dGScGVAYVVQEPGDYEVSVk	4	A0A286ZXU2	N-Term(TMT10); C4(Carbamidomethyl); K21(TMT10)	1.17e-13	101.39	1.81163e-09	2	2716.35	-1.18969	0	1.0629	4	1.94056	1.08712	4	6.56226	0.994265	4	10.798	0.76445	4	5.99678	1.06254	4	1.96552	1.00374	4	2.08903	0.951698	4	4.97263	0.976863	4	1.51735	1.05389	4	9.15851
sEGALELADVSSELPGLk	3	F1S0R7	N-Term(TMT10); K18(TMT10)	1.542e-14	101.36	3.57893e-09	2	2273.26	0.0186758	0	1.00867	3	0.234255	0.974197	3	0.473922	0.964062	3	7.43904	0.790042	3	3.80579	1.1208	3	0.392907	0.985401	3	2.06039	1.07134	3	2.22927	1.03581	3	5.70247	1.10524	3	0.729301
vDHVQMIVLDEADk	4	F1SAJ5	N-Term(TMT10); K14(TMT10)	2.02e-11	101.31	3.50943e-09	2	2070.13	-1.04811	0	0.958822	4	2.83956	0.947193	4	0.665085	0.973939	4	2.95938	0.859197	4	4.14881	1.06684	4	1.61197	1.0551	4	3.30056	1.00664	4	1.75779	1.09538	4	4.30362	1.08766	4	6.22436
aDDLLPLGDQTQDGDFGSR	4	F1RU31	N-Term(TMT10)	5.883e-13	101.26	9.91325e-10	2	2249.09	0.318185	0	0.964263	4	5.93896	1.14044	4	11.1978	0.938139	4	10.7898	0.739515	4	16.1843	1.02321	4	6.40518	1.08564	4	4.75256	0.958399	4	10.8412	1.10968	4	4.09998	1.12461	4	9.13461
aIEPPPLDAVIEAEHTLR	23	K7GND3	N-Term(TMT10)	1.632e-10	101.25	3.35953e-09	3	2200.22	1.8405	0	0.925677	23	6.95657	1.01818	23	12.9517	0.945157	23	14.0999	0.886972	23	21.1536	1.04833	23	15.4461	1.01132	23	7.54034	1.02568	23	13.4212	1.02379	23	12.7418	1.10315	23	17.1445
lEEGSLSQEPGPELQSSR	2	E7FLX9	N-Term(TMT10)	3.394e-11	101.24	1.96174e-09	2	2172.11	3.11438	0	0.982488	2	6.66237	0.919594	2	7.46582	1.03936	2	3.56158	0.903124	2	3.78278	1.0651	2	6.32953	1.03653	2	7.6026	1.06286	2	6.74109	1.00003	2	1.44094	0.962631	2	5.65619
lEEMINELAVAMTAVk	2	F2Z501	N-Term(TMT10); K16(TMT10)	2.292e-13	101.21	4.05662e-09	2	2220.24	0.804721	0	0.922448	2	4.15216	1.03145	2	8.82396	0.836262	2	5.92526	1.02553	2	8.68179	1.02925	2	4.02516	1.30817	2	1.36658	0.786777	2	4.64656	1.04196	2	2.43805	0.966831	2	4.84042
aTAGGTAAAPVPPASAPk	19	Q95281	N-Term(TMT10); K18(TMT10)	5.621e-11	101.21	3.81444e-09	2	1993.15	-0.54231	0	0.99257	19	4.89595	0.965252	19	9.73089	0.999944	19	6.8235	1.10548	19	9.98148	1.01134	19	8.87129	0.978682	19	8.24653	1.05092	19	15.9068	0.966152	19	10.2459	1.03467	19	8.8607
gcITIIGGGDTATccAk	4	F1RPH0	N-Term(TMT10); C2(Carbamidomethyl); C14(Carbamidomethyl); C15(Carbamidomethyl); K17(TMT10)	2.436e-13	101.13	1.65359e-09	2	2213.11	-1.26622	0	0.92054	4	1.92152	0.933618	4	11.3345	0.959587	4	2.94531	0.938828	4	2.08058	1.20698	4	8.8939	1.03909	4	3.3884	0.871694	4	3.07948	0.861694	4	10.0883	1.24779	4	8.43455
dAENLSGPPIGSFTLIDSEVSQLLTcEDIR	2	B2ZDZ4	N-Term(TMT10); C26(Carbamidomethyl)	3.387e-14	101.13	2.31271e-09	3	3505.77	3.53334	0	1.01365	2	7.901	0.929158	2	8.60701	0.880443	2	13.8635	0.843942	2	2.54998	1.04694	2	4.96159	0.974596	2	8.69174	1.16878	2	15.4277	1.09611	2	12.1083	1.14801	2	23.1966
vMQQQQQATQQQLPQk	4	F1RFD3	N-Term(TMT10); K16(TMT10)	4.41e-13	101.13	3.63096e-09	2	2370.3	0.712147	0	1.12738	4	3.99135	1.17115	4	15.8664	1.01324	4	7.01178	1.18558	4	8.96098	0.787744	4	10.5708	1.0048	4	5.61067	0.82447	4	14.5551	1.01619	4	2.6108	0.721314	4	33.1957
eQELQQTLQQEQSVLER	7	K9IVQ6;A0A287BNK7	N-Term(TMT10)	8.85e-15	101.11	3.01653e-09	2	2315.2	0.12094	0
tQLEELEDELQATEDAk	4	K9IVP5;F1SKI0	N-Term(TMT10); K17(TMT10)	3.895e-12	101.08	2.3005e-09	2	2420.25	1.16383	0
gQLTTDQVFPYPSVLNEDQTQVLQELVGPVSR	1	F1ST43	N-Term(TMT10)	1.785e-11	100.97	2.73943e-09	4	3786.99	5.14349	0	0.92385	1		0.998699	1		1.12427	1		0.71378	1		1.08701	1		0.918616	1		1.24275	1		1.01121	1		1.04571	1
lYGISLcQAILDETk	4	F1SJB5	N-Term(TMT10); C7(Carbamidomethyl); K15(TMT10)	1.195e-12	100.9	3.76341e-09	2	2182.22	0.717418	0	1.00109	4	3.87706	0.978492	4	2.93727	0.94216	4	4.12029	0.891486	4	12.2716	1.24878	4	9.42496	1.03271	4	1.93227	0.771147	4	20.7827	0.794227	4	10.1747	1.31476	4	10.8789
aLLDLcAAPGGWLQVAAk	2	F1RSJ8	N-Term(TMT10); C6(Carbamidomethyl); K18(TMT10)	2.454e-15	100.89	4.0613e-09	2	2312.32	2.07993	0	0.988014	2	11.1102	0.989007	2	6.75131	1.05744	2	3.3166	1.22052	2	16.2311	0.901858	2	0.822637	0.878594	2	2.05566	1.08873	2	10.0666	1.07614	2	9.53923	0.881063	2	19.9743
lIDIFYPGDQQSVTFGTk	3	F1SC47	N-Term(TMT10); K18(TMT10)	1.451e-13	100.86	3.63826e-09	2	2487.35	-0.0249567	0	1.06485	3	0.82794	0.942561	3	3.36879	1.01156	3	4.63312	1.0772	3	11.169	0.922837	3	1.18566	1.00572	3	7.73451	1.07647	3	11.1334	1.04465	3	1.29452	0.957509	3	2.43585
rAEDGSVIDYELIDQDAR	81	F1S073	N-Term(TMT10)	6.922e-12	100.8	1.82156e-09	2	2294.14	-2.12641	1	1.02044	81	15.7625	1.0146	79	19.8883	0.937886	81	18.531	0.831402	74	29.4745	1.0855	81	13.6205	1.10622	81	20.6886	0.986778	76	18.189	1.05719	78	20.5723	1.00269	74	32.9172
vAPEEHPVLLTEAPLNPk	65	A0A287AAR4;I3LVD5	N-Term(TMT10); K18(TMT10)	1.135e-13	100.73	3.17825e-09	2	2412.39	1.54422	0
qSSYGQPSYNNQGQQNTESSGGQSGR	1	F1S187	N-Term(TMT10)	8.026e-14	100.71	1.52852e-10	3	2975.33	-1.94521	0	1.64419	1		1.61779	1		1.39255	1		0.830697	1		0.736286	1		0.427085	1		0.781942	1		0.556467	1		0.625944	1
aSEDTYALDSESSMEk	6	F1RPE5	N-Term(TMT10); K16(TMT10)	2.359e-12	100.7	7.06445e-10	2	2221.06	0.810826	0	1.08829	6	2.15628	0.977671	6	5.24804	1.0781	6	4.25209	0.821896	6	11.861	1.02434	6	3.40115	0.982699	6	7.83009	1.01578	6	9.47019	0.964303	6	8.04498	0.948023	6	9.0233
fYPEDVSEELIQDITQk	8	F1SB42	N-Term(TMT10); K17(TMT10)	4.431e-15	100.67	3.29531e-09	2	2512.32	0.36002	0	0.881353	8	2.52543	0.915425	8	8.60355	0.875255	8	4.60181	1.01017	8	5.741	1.16338	8	5.85774	1.23544	8	5.20669	0.878443	8	18.061	1.04454	8	1.72775	1.0246	8	3.5838
gLLPGGGGGGGTQVLESASR	1	A0A287BGQ3	N-Term(TMT10)	1.873e-15	100.64	3.91792e-09	2	1999.08	3.10455	0	1.13834	1		1.52669	1		0.97436	1		0.908417	1		0.955958	1		0.967287	1		0.771533	1		0.882399	1		0.679022	1
aDRDESSPYAAMLAAQDVAQR	8	A0A287BHE7	N-Term(TMT10)	2.676e-09	100.57	1.70577e-09	2	2494.23	3.64037	1	0.945732	8	8.7579	1.03404	7	6.60625	1.01565	8	5.71272	0.991127	7	6.97944	1.01694	8	5.95583	0.974457	8	7.72193	1.02801	8	9.26724	1.04236	8	5.77984	0.966064	8	24.2912
aEPPQcTSLAWSADGQTLFAGYTDNLVR	2	A0A286ZLL3	N-Term(TMT10); C6(Carbamidomethyl)	6.938e-14	100.55	1.56386e-09	3	3297.61	0.686422	0	0.929982	2	1.87064	0.916249	2	10.7128	0.980614	2	8.2719	1.02743	2	12.7254	1.05826	2	1.25942	0.99166	2	15.0452	1.02614	2	9.8545	1.09766	2	7.84028	1.04621	2	9.73248
aATAPLLEAVDNLSAFASNPEFSSVPAQISPEGR	1	F1SFZ8	N-Term(TMT10)	8.489e-15	100.55	3.24667e-09	4	3685.89	0.859109	0	0.911766	1		0.942906	1		0.900488	1		0.733518	1		1.21249	1		1.02075	1		1.10993	1		1.0823	1		1.18552	1
aASPSELTcPPGWEWEDDAWVYDINR	4	A0A287AHC3	N-Term(TMT10); C9(Carbamidomethyl)	6.716e-12	100.54	4.45955e-10	3	3293.5	-0.219764	0	0.88594	4	3.63012	0.974768	4	5.95104	0.976664	4	6.09103	0.873243	4	6.35172	1.082	4	2.28234	1.05135	4	5.93641	1.09423	4	7.47606	1.07978	4	4.24295	1.06028	4	8.38171
aGNELLESSAGDDASSLR	1	A0A287AEG1	N-Term(TMT10)	4.768e-12	100.53	1.84989e-09	2	2021	0.920588	0	1.09004	1		1.01224	1		1.11488	1		0.659303	1		1.05692	1		1.07632	1		1.0078	1		0.911966	1		0.867054	1
vLTGVAGEDAEcHAAk	4	A0A287A5B3	N-Term(TMT10); C12(Carbamidomethyl); K16(TMT10)	2.034e-11	100.53	3.63783e-09	2	2086.11	2.80401	0	0.950263	4	4.80789	0.95836	4	3.18071	1.03263	4	3.51052	0.891488	4	3.13885	1.14053	4	2.80129	1.00291	4	5.58088	1.01018	4	2.50091	0.935542	4	1.90186	1.1376	4	5.04775
iATLNMSSDQIAANLQAVINEVcR	1	A0A287AF82	N-Term(TMT10); C23(Carbamidomethyl)	1.983e-14	100.49	3.29183e-09	3	2860.49	1.05908	0	0.919464	1		0.868149	1		0.975603	1		1.17321	1		0.992649	1		0.787967	1		1.37142	1		1.02972	1		1.24498	1
iFQNLDGALDEVVLk	8	F1RF77	N-Term(TMT10); K15(TMT10)	2.338e-13	100.49	4.14494e-09	2	2132.24	1.16784	0	1.02057	8	3.57263	1.02788	8	11.7451	1.00375	8	7.48138	0.945541	8	9.23316	0.994186	8	3.57532	1.02217	8	5.50771	1.03013	8	10.2988	1.05239	8	6.08244	0.93516	8	7.96327
lAQEPLGLEVDQFLEDVR	3	I3LVN1	N-Term(TMT10)	2.819e-11	100.45	3.38089e-09	3	2300.24	1.68185	0	0.944896	3	6.10327	1.0954	3	10.9739	1.12136	3	5.12481	0.749009	3	2.04605	1.16186	3	10.3272	1.0122	3	7.33953	0.956088	3	7.89194	1.02728	3	2.12695	0.994239	3	9.72464
eQGTQYLVcEIMLADEk	4	F1S3J9	N-Term(TMT10); C9(Carbamidomethyl); K17(TMT10)	6.1e-14	100.45	3.10591e-09	2	2485.27	-0.761354	0	0.873388	4	8.31252	0.907588	4	4.86806	0.926527	4	2.05278	0.881723	4	5.05228	1.15132	4	4.22519	1.14326	4	4.2122	0.999605	4	5.84711	1.03167	4	1.77667	1.07978	4	5.70123
lSDcTLGDQATTSLLLLSQcLEEQQGVR	4	F1S842	N-Term(TMT10); C4(Carbamidomethyl); C20(Carbamidomethyl)	4.482e-12	100.45	2.95715e-09	3	3364.7	1.92307	0	0.943578	4	1.17825	0.96175	4	2.36389	1.02495	4	4.77784	0.896886	4	9.66353	1.03633	4	2.16098	0.98527	4	5.60286	1.15701	4	7.21593	1.08902	4	8.79281	1.01548	4	9.96776
tVAGGAWTYNTTSAVTVk	27	A0A287AME4	N-Term(TMT10); K18(TMT10)	1.494e-15	100.38	4.25584e-09	2	2285.26	3.29549	0	0.966561	27	5.29161	0.942118	26	10.9139	1.01997	27	8.76338	1.0522	27	12.9355	1.01516	27	4.84995	0.90775	27	7.67517	1.2091	27	9.64114	1.02107	26	5.64081	0.991281	27	16.452
lQmEAGLcEEQLNQADALLQSDVR	3	A0A287BNK7	N-Term(TMT10); M3(Oxidation); C8(Carbamidomethyl)	5.781e-14	100.37	2.01574e-09	3	2976.46	-0.142834	0	0.895958	3	2.95388	1.15466	3	2.33607	0.903203	3	1.017	0.988076	3	1.62268	0.934287	3	0.677623	0.994436	3	0.18914	1.07784	3	10.2808	1.12698	3	6.49112	1.04844	3	5.34279
eSPESEGPIYEGLIL	4	I3LBB2	N-Term(TMT10)	2.232e-05	100.34	2.94516e-09	2	1861.96	0.585278	0	0.775209	4	30.2567	1.22034	4	11.6771	0.753328	4	4.98249	0.722003	4	44.8974	1.08279	4	20.0306	1.11569	4	3.01576	0.975742	4	16.2302	0.942208	4	25.4946	1.581	4	12.9779
eLTTTcQAETAAGVk	1	A0A287AUQ9	N-Term(TMT10); C6(Carbamidomethyl); K15(TMT10)	2.006e-13	100.32	3.97133e-09	2	2038.08	-3.28948	0	1.13281	1		1.02746	1		1.2224	1		0.811052	1		1.01308	1		0.945323	1		0.776803	1		0.837923	1		1.09712	1
eMVATQQEMNDAQLMLQQR	1	F1SCH1	N-Term(TMT10)	4.055e-12	100.31	1.82032e-09	3	2493.21	-0.530663	0	1.00531	1		0.97727	1		0.956886	1		0.87501	1		1.03917	1		1.07876	1		0.938499	1		1.06108	1		1.06878	1
gFTPAQFQAALDEYEELNVWQVNTAR	2	A0A286ZJM4	N-Term(TMT10)	2.428e-12	100.26	1.97326e-09	3	3226.59	-1.84763	0	0.944932	2	0.909276	0.845747	2	10.2319	1.06556	2	11.3038	0.842811	2	8.44558	1.09965	2	5.04301	0.905841	2	10.9463	1.24803	2	10.6027	1.01737	2	8.40382	1.14434	2	5.9685
sSPLEQALAVMVATFHk	3	K7GQ95	N-Term(Acetyl); K17(TMT10)	3.985e-09	100.25	4.05474e-09	2	2100.14	0.749766	0	0.783877	3	8.16193	0.968277	3	3.44407	1.01399	3	3.42843	1.2214	3	10.3566	1.08582	3	3.24044	0.712403	3	2.72371	1.25472	3	4.87332	0.796431	3	11.7422	1.57857	3	6.13565
nQGGYGGSSSSSSYGSGR	6	Q06A94	N-Term(TMT10)	1.436e-15	100.24	3.12258e-10	2	1923.86	0.703886	0	1.91451	6	14.2203	1.93505	6	23.4902	1.57556	6	15.0994	0.59603	6	53.8052	0.599925	6	43.498	0.469785	6	22.601	0.346293	5	48.5544	0.408293	6	94.1178	0.316177	6	36.323
aPVLVALALIEGGMk	2	K9IWI1	N-Term(TMT10); K15(TMT10)	6.351e-13	100.24	2.05807e-09	2	1940.2	0.811002	0	0.974684	2	9.86147	0.894025	2	0.900635	1.0967	2	0.555832	1.20058	2	5.82099	0.895059	2	7.30043	0.926584	2	6.83343	1.14112	2	2.56365	0.972787	2	10.326	1.0337	2	5.45886
yGIVDYMIEQSGPPSk	9	F1SAD9	N-Term(TMT10); K16(TMT10)	4.98e-13	100.22	3.57903e-09	2	2242.18	0.81026	0	1.07086	9	2.09936	0.944304	9	7.74621	1.06367	9	5.67845	1.01336	9	8.73038	0.948765	9	1.44697	0.951876	9	6.31149	0.981194	9	4.02654	1.02062	9	3.03744	0.969	9	6.26071
aLQPIVSEEEWAQTk	3	A0A287A2X3	N-Term(TMT10); K15(TMT10)	5.539e-13	100.21	4.26376e-09	2	2187.21	2.06	0	1.00335	3	9.6445	1.00591	3	3.61	0.930191	3	1.27243	1.0459	3	2.84199	0.973486	3	4.22265	1.06286	3	4.69694	1.01379	3	5.61693	1.03927	3	1.11648	0.944442	3	20.018
aTAGAYIASQTVk	3	A0A287AGG3	N-Term(TMT10); K13(TMT10)	4.245e-11	100.17	4.15417e-09	2	1739.01	0.852852	0	0.97134	3	0.35914	0.869416	3	16.4349	1.0408	3	6.36852	1.40017	3	12.9469	0.900387	3	1.63734	0.933424	3	4.65905	1.11182	3	10.5527	0.983444	3	6.75307	1.0608	3	0.159905
qSGEAFVELESEDDVk	27	A0A287A9H4	N-Term(TMT10); K16(TMT10)	1.383e-13	100.13	2.90668e-09	2	2240.14	1.22438	0	1.04682	27	14.2193	1.16614	25	16.2904	1.01394	27	25.153	0.658817	18	28.0968	1.09555	27	23.3949	1.06021	26	14.1204	1.04638	23	19.3868	0.917517	25	23.3785	1.08957	24	20.6675
iGAAIQEELGYNcQTGGVIAEVLR	1	F1S895	N-Term(TMT10); C13(Carbamidomethyl)	1.582e-13	100.06	4.27552e-09	3	2790.47	0.170382	0	0.938285	1		0.721046	1		1.16531	1		0.616301	1		1.23023	1		0.938602	1		1.19103	1		0.993901	1		1.25061	1
dQTNDQVTIDSALATQk	14	P33198	N-Term(TMT10); K17(TMT10)	4.284e-14	100.05	4.42872e-09	2	2306.23	1.52689	0	0.988084	14	5.61298	1.00341	14	16.8264	0.966362	14	7.18886	0.863996	14	17.4381	1.05354	14	7.62888	1.04698	14	6.22637	1.00504	14	12.4016	1.04888	14	8.11525	0.951959	14	7.04185
cDFTEDQTAEFk	10	P60662	N-Term(Acetyl); C1(Carbamidomethyl); K12(TMT10)	7.51e-07	99.96	2.52313e-10	2	1761.79	1.12044	0	0.985017	10	16.2726	1.00783	9	18.8986	0.999707	10	8.34078	0.831069	7	16.2559	1.17258	10	18.1956	1.05583	10	10.8516	0.945551	8	14.7897	1.00863	10	19.4182	1.12123	8	13.4364
mAGNEYVGFSNATFQSER	1	F1SN47;A0A287BFF4	N-Term(TMT10); M1(Oxidation)	1.634e-10	99.96	7.31708e-10	2	2253.04	-0.852284	0
vNQIGSVTESLQAck	36	I3LK59	N-Term(TMT10); C14(Carbamidomethyl); K15(TMT10)	1.546e-12	99.96	4.62238e-09	2	2092.15	0.319058	0	0.940826	18	5.58447	1.01987	18	11.1505	0.962717	18	11.8429	0.92487	18	18.2661	1.1363	18	9.90706	0.998007	18	10.3054	0.993869	18	8.75346	0.932324	18	9.24708	1.25294	18	18.1923
sSQPSPGANEESSATDSAR	2	A0A287AZ09	N-Term(TMT10)	8.4e-13	99.94	4.5626e-10	2	2106.97	-0.164705	0	1.03608	2	10.5531	1.4564	2	13.2114	0.708853	2	20.7024	1.10982	2	6.80345	0.905579	2	1.8804	1.24757	2	2.47954	0.556443	2	6.74342	1.20617	2	0.41675	0.534413	2	47.9323
iAYPLGLATIGATVcYPVQSVIIAk	1	K7GNC6	N-Term(TMT10); C15(Carbamidomethyl); K25(TMT10)	4.217e-14	99.94	2.77305e-09	3	3076.79	-0.96258	0	0.78476	1		0.700623	1		1.03422	1		2.03058	1		0.600893	1		0.511887	1		1.97926	1		1.17165	1		0.973709	1
gYYSPYSVSGSGSTAGSR	5	K9IVQ6;A0A287BNK7	N-Term(TMT10)	5.73e-15	99.92	1.14592e-09	2	2011.96	0.826971	0
nSYVAGQYDDAASYAR	3	A0A0B8RVW4;I3L677	N-Term(TMT10)	2.785e-13	99.91	8.06542e-10	2	1979.93	-0.348812	0
iPSEGGDLQSNLVFEEIGR	2	Q28956	N-Term(TMT10)	3.276e-15	99.91	3.50693e-09	2	2289.19	-0.249507	0	0.99722	2	0.1254	1.03001	2	4.70642	0.902423	2	1.93736	1.04461	2	0.460645	0.972937	2	1.0446	1.03984	2	8.38666	0.976138	2	11.5422	1.16001	2	3.42023	0.892653	2	15.168
lGGSQEEQVTNAVDk	6	F1RYY6	N-Term(TMT10); K15(TMT10)	9.398e-14	99.89	4.89236e-09	2	2033.09	0.722976	0	0.881492	6	4.6999	1.02808	6	9.99272	0.890288	6	12.4814	0.823256	6	12.2119	1.24092	6	6.15005	1.00548	6	5.33505	1.03929	6	20.8804	0.945967	6	14.4478	1.28007	6	6.01665
qGVcFDIPTAAVTEVQEk	6	A0A1D8MMA5	N-Term(TMT10); C4(Carbamidomethyl); K18(TMT10)	4.662e-15	99.89	4.15902e-09	2	2450.3	-0.552413	0	1.01864	6	8.8638	0.927875	6	6.99866	1.00583	6	5.68272	0.892836	6	9.11259	1.02534	6	2.09956	1.11829	6	7.23136	0.910771	6	3.87774	1.06106	6	3.65867	0.879986	6	7.8858
tFTTQETITNAETAk	2	P08059	N-Term(TMT10); K15(TMT10)	1.091e-12	99.88	3.76254e-09	2	2114.14	1.28726	0	0.862926	2	1.42868	0.940692	2	19.9031	0.970991	2	14.8755	0.90701	2	15.9118	1.23742	2	10.8616	1.02213	2	1.76465	0.951751	2	2.39955	0.90945	2	18.2121	1.28634	2	15.988
dYSSGAMLTGELk	1	K9IVV5	N-Term(TMT10); K13(TMT10)	3.629e-11	99.88	3.74712e-09	2	1829.97	-0.54123	0	0.92827	1		0.96098	1		0.913765	1		0.861745	1		1.25345	1		1.03809	1		0.960607	1		0.913257	1		1.24111	1
qVEVDAQQcMLEILDTAGTEQFTAMR	1	A0A287APX6	N-Term(TMT10); C9(Carbamidomethyl)	1.651e-13	99.86	1.43037e-09	3	3213.55	1.87208	0	0.934371	1		0.975011	1		1.09199	1		0.724097	1		1.04341	1		0.985684	1		1.19189	1		0.935733	1		1.2429	1
aVQAAVQYPYETGIk	3	A0A287ACP9	N-Term(TMT10); K15(TMT10)	2.66e-10	99.79	4.85413e-09	2	2096.18	0.806468	0	1.0413	3	1.07875	0.908712	3	3.05862	0.979765	3	0.695436	1.22459	3	6.81042	0.859136	3	2.817	0.940406	3	5.94052	1.17378	3	6.07433	0.982451	3	3.32222	0.968559	3	13.9906
vLPMNTGVEAGETAck	4	F1SDP3	N-Term(TMT10); C15(Carbamidomethyl); K16(TMT10)	3.897e-11	99.76	4.39108e-09	2	2135.13	1.89315	0	1.04161	4	1.71333	0.972751	4	7.34146	1.0206	4	3.59861	1.08626	4	1.47763	0.948442	4	4.29416	1.06234	4	4.18703	0.880796	4	9.40889	0.97243	4	3.81184	0.922311	4	8.14093
aLNALNNLSVNVENQIk	2	F1SB57	N-Term(TMT10); K17(TMT10)	5.008e-15	99.76	4.85608e-09	2	2312.34	1.854	0	0.949112	2	1.2657	0.96876	2	1.55463	0.947761	2	1.66068	1.15198	2	4.83292	0.964727	2	1.93928	1.03688	2	0.601256	1.04308	2	5.50788	1.06021	2	8.82226	0.968301	2	10.1056
hPHDIIDDINSGAVEcPAS	9	A0A287AP66	N-Term(TMT10); C16(Carbamidomethyl)	6.937e-07	99.73	1.00562e-09	2	2276.09	2.15549	0	0.902191	9	13.3808	1.12954	9	15.4676	0.915076	9	16.5267	0.863935	9	11.3257	1.12656	9	5.37779	1.10554	9	13.0521	0.922095	9	27.3045	0.993819	9	12.9714	1.04773	9	5.78699
vGEATETALTcLVEk	3	P11607	N-Term(TMT10); C11(Carbamidomethyl); K15(TMT10)	7.734e-13	99.69	5.42365e-09	2	2079.14	1.78898	0	1.13152	3	0.423528	1.03265	3	13.492	0.975709	3	1.58374	1.03631	3	3.13935	0.906851	3	4.36433	1.05966	3	4.13354	0.878897	3	10.3844	1.12082	3	6.11694	0.770388	3	4.55573
eTADTDTADQVMASFk	9	I3LLY3	N-Term(TMT10); K16(TMT10)	1.4e-13	99.66	1.84384e-09	2	2188.08	-1.54154	0	0.953664	9	5.39975	0.844126	9	2.25927	0.978843	9	2.81305	0.921668	9	16.0375	1.07739	9	4.36317	1.09756	9	3.69348	1.05472	9	7.79869	1.09322	9	4.18802	0.935233	9	3.74058
vGkDELFALEQScAQVVLQAANER	8	C0LZL0	N-Term(TMT10); K3(TMT10); C13(Carbamidomethyl)	1.038e-16	99.65	4.62837e-09	3	3133.67	-1.99091	1	1.05547	8	9.74378	1.08081	8	9.33408	1.07637	8	11.9756	0.908333	8	16.0118	0.985405	8	7.34327	0.969102	8	1.99336	0.932936	8	14.7129	0.935983	8	6.14252	1.04791	8	18.1241
mVSDEYEQLSSEALEAAR	3	A0A287AEG8	N-Term(TMT10)	3.102e-15	99.63	1.54628e-09	2	2257.09	0.796	0	0.868997	3	3.83991	1.02299	3	2.69949	0.773729	3	3.15172	0.823842	3	1.76811	1.13757	3	1.16449	1.51517	3	5.87054	0.719296	3	19.0038	1.01321	3	4.49033	1.03492	3	2.35803
qGSDVLAAGGTVESk	5	F1SQK1	N-Term(TMT10); K15(TMT10)	7.084e-13	99.61	5.82532e-09	2	1877.04	0.34021	0	1.03315	5	3.3749	1.14646	5	7.03231	1.03907	5	2.06821	0.916407	5	3.84824	1.02324	5	7.47817	1.03141	5	8.52923	0.898844	5	11.5128	1.03182	5	13.6734	0.943426	5	15.3722
mLDQTLLDLNEm	4	Q6QA25	N-Term(TMT10); M12(Oxidation)	2.34e-07	99.57	1.94318e-09	2	1680.84	-0.791527	0	0.914677	4	4.53314	1.17543	4	6.97313	0.907685	4	4.06269	0.812258	4	7.22296	1.05303	4	7.00433	1.11447	4	5.07875	0.912338	4	15.7619	0.984063	4	7.45954	1.28869	4	5.80028
tVNELQNLSSAEVVVPR	4	A0A287BBQ0	N-Term(TMT10)	1.337e-14	99.55	5.91745e-09	2	2084.15	-0.306516	0	1.01544	4	4.81268	1.04859	4	5.89128	0.953185	4	4.34039	0.997637	4	12.0932	1.00899	4	6.30886	1.05901	4	2.19587	0.987436	4	9.42983	0.977154	4	3.14039	1.02303	4	15.988
aMYLPDTLSPADQLk	3	K7GSE0	N-Term(TMT10); K15(TMT10)	8.917e-10	99.55	4.93583e-09	2	2121.17	-0.173459	0	1.05028	3	6.85131	1.02445	3	1.99446	0.926966	3	0.692398	1.08467	3	7.23176	0.90613	3	1.33454	1.07203	3	3.86466	0.943076	3	6.40025	0.987625	3	6.80603	0.91762	3	4.87505
acADATLSQITNNIDPVGR	4	I3LSK5	N-Term(TMT10); C2(Carbamidomethyl)	7.732e-15	99.55	3.01696e-09	2	2245.15	0.793059	0	1.00676	4	0.550062	1.06307	4	4.84656	0.899488	4	4.45886	0.922565	4	3.11709	1.03194	4	2.64387	1.09628	4	10.0222	0.93143	4	18.2773	1.02029	4	2.20892	1.02134	4	3.64318
eYFGAFGEIENIELPMDTk	9	A0A286ZYE7	N-Term(TMT10); K19(TMT10)	8.715e-14	99.5	3.26507e-09	2	2661.36	1.10354	0	1.00799	9	4.85323	1.00702	9	8.3784	1.0694	9	2.81689	0.83566	9	11.2835	1.03441	9	2.42801	1.03639	9	3.49861	0.977023	9	4.22458	1.01298	9	7.84528	0.992547	9	7.1066
sPAPGPPAASPTASAQTPk	6	A0A286ZYY8	N-Term(TMT10); K19(TMT10)	4.971e-09	99.49	5.58366e-09	2	2191.21	0.582027	0	1.14994	6	11.3429	1.14409	6	17.2549	1.24182	6	9.95859	0.957809	6	18.6717	0.920821	6	15.1122	0.94627	6	18.5784	0.687951	6	36.2278	0.810566	6	12.9318	0.91069	6	23.6309
sTGEAFVQFASQEIAEk	20	F2Z5H9;A0A286ZWW2	N-Term(TMT10); K17(TMT10)	2.779e-14	99.48	4.39043e-09	2	2300.22	1.50401	0
aLASAAPAGVPLQPQDLEFTR	3	F1RPD2	N-Term(TMT10)	2.938e-13	99.46	6.72646e-09	2	2381.31	3.19447	0	0.989893	3	1.60511	0.886833	3	1.15788	1.04555	3	2.74958	1.05768	3	11.7732	0.956834	3	2.98719	0.969828	3	10.6537	1.0754	3	18.0298	1.04549	3	5.61273	0.962157	3	9.86339
eSDTGLAPPALWDLAADk	4	F1SB53	N-Term(TMT10); K18(TMT10)	3.857e-15	99.43	5.45039e-09	2	2328.25	-0.0121999	0	0.876227	4	2.6551	0.945361	4	4.88343	0.884226	4	3.61191	0.902997	4	3.3991	1.17348	4	2.48201	1.15079	4	1.98184	0.968298	4	2.28085	1.04201	4	0.473567	1.12122	4	4.91783
lLQTDDEEEAGLLELLk	6	A0A0B8RZM8	N-Term(TMT10); K17(TMT10)	8.649e-11	99.42	5.35438e-09	2	2387.34	4.02086	0	1.04671	6	1.2022	1.10352	6	14.8121	1.06482	6	11.3141	0.712287	6	28.2563	1.09664	6	14.5472	0.959376	6	6.29583	0.956655	6	7.90951	0.966599	6	10.7167	1.08769	6	15.1692
lLDAQLATGGIMDPR	4	K9IVQ6;A0A287BNK7	N-Term(TMT10)	9.082e-09	99.39	5.13832e-09	2	1799.98	-2.42263	0
sSSVGSSSSYPVSPAVSR	6	K9IVQ6;A0A287BNK7	N-Term(TMT10)	2.077e-14	99.38	3.23544e-09	2	1970.01	1.72582	0
aALSAGNVSPETIDSVIVGNVMQSSSDAIYLAR	1	D0G0B3	N-Term(TMT10)	4.729e-13	99.37	4.23715e-09	4	3564.84	0.709079	0	0.945133	1		1.01559	1		1.05855	1		0.939129	1		1.0305	1		1.03321	1		1.06236	1		0.966159	1		0.959902	1
sDATADDLIDVVEGNR	5	F1RPB7	N-Term(TMT10)	2.393e-12	99.35	2.4042e-09	2	1918.96	0.249608	0	0.863005	5	5.30323	1.17619	5	16.3898	0.870529	5	21.963	0.848196	5	5.4551	1.08983	5	4.99942	1.20396	5	5.26909	0.879338	5	18.5572	1.10525	5	17.0931	1.06198	5	38.256
iLQSSPEVGYDAMLGDFVNMVEk	6	F1SMZ7	N-Term(TMT10); K23(TMT10)	2.665e-13	99.35	4.41931e-09	3	3000.55	2.55452	0	1.06709	6	8.27968	0.922012	6	5.33416	1.05136	6	0.376219	0.932708	6	2.82229	0.96253	6	3.61931	1.06996	6	2.5947	0.985067	6	6.68396	1.02537	6	4.91354	0.920284	6	4.59766
eMGGAEGTGDAVLGENR	1	E7FLX9	N-Term(TMT10)	2.258e-14	99.33	1.17264e-09	2	1891.91	2.29516	0	1.00115	1		1.27788	1		0.988905	1		0.709375	1		1.07271	1		1.05302	1		0.903427	1		0.952914	1		0.957176	1
vNVEAPDVNIGGLAGNLk	3	A0A286ZM70	N-Term(TMT10); K18(TMT10)	3.553e-15	99.28	5.65964e-09	2	2238.29	0.559211	0	1.14788	3	2.25005	0.91068	3	2.39448	1.07255	3	0.18365	0.973661	3	3.44227	0.923259	3	0.747223	1.01698	3	2.83732	0.91509	3	2.38801	1.08134	3	1.03507	0.817146	3	1.99505
sTDTDVSLSSYDEDQGSk	3	F1SRE7	N-Term(Acetyl); K18(TMT10)	4.993e-09	99.26	4.20948e-10	2	2204.99	0.667238	0	0.974714	3	5.74324	1.06516	3	7.28264	0.970063	3	1.51597	1.01029	3	4.77938	0.906924	3	1.63186	1.07786	3	0.141118	1.0434	3	4.79749	0.999659	3	0.431383	1.01361	3	16.7101
qLQQAQAAGAGEEVEk	3	F1RKS3	N-Term(TMT10); K16(TMT10)	1.292e-14	99.24	5.00917e-09	2	2115.15	0.286491	0	1.05382	2	3.06242	1.12949	3	17.1671	1.12459	3	18.1665	0.766888	2	11.8313	1.10324	3	2.34331	0.943085	2	3.85935	1.00546	3	0.835303	0.925139	2	6.15173	0.998914	3	8.41608
dPYTGEQISLFQAMk	3	K9IVQ6;A0A287BNK7	N-Term(TMT10); K15(TMT10)	8.463e-13	99.18	4.37229e-09	2	2186.16	-0.469309	0
tIGTGLVTDTPAMTEEDk	7	F1RFI1	N-Term(TMT10); K18(TMT10)	3.455e-15	99.12	4.58619e-09	2	2337.22	-0.498106	0	1.03857	7	3.45491	0.976431	7	3.79848	0.962421	7	4.71577	0.91001	7	5.56083	1.02509	7	3.66057	1.13908	7	6.60064	0.906051	7	6.86776	1.02739	7	2.90553	0.933649	7	3.99769
dVPNPNQDDDDDEGFSFNPLk	2	F1ST49	N-Term(TMT10); K21(TMT10)	2.962e-11	99.11	1.01877e-09	3	2836.33	-1.28029	0	0.96924	2	8.63441	1.11202	2	15.2117	0.985775	2	25.0325	0.741514	2	5.99526	1.09308	2	11.0462	0.961603	2	13.0458	0.955512	2	34.4385	1.03443	2	8.69686	1.13777	2	12.9604
nTDQASmPDNTAAQk	5	K9IVP5;F1SKI0;I3LV99	N-Term(TMT10); M7(Oxidation); K15(TMT10)	1.115e-08	99.09	2.65734e-09	2	2066.02	-0.246873	0
yMGSGPVVAMVWEGLNVVk	2	Q2EN76	N-Term(TMT10); K19(TMT10)	1.386e-17	99.08	6.08704e-09	2	2494.36	-0.467792	0	0.789118	2	3.95024	0.882755	2	3.4554	0.972537	2	6.06259	1.17865	2	2.08315	1.20168	2	1.57465	0.725065	2	3.46181	1.28998	2	0.118629	0.839422	2	4.99373	1.65267	2	1.64111
eLQSMADQEEVSPAAIk	2	A0A287A0V6	N-Term(TMT10); K17(TMT10)	8.131e-13	99.08	4.65952e-09	2	2304.22	1.39155	0	1.01147	2	5.90257	0.994829	2	1.99101	0.981231	2	3.29772	1.04223	2	1.3105	0.940609	2	4.49567	1.08322	2	2.57534	0.934915	2	4.48247	1.07746	2	6.55068	0.910065	2	4.66563
eDQVLcTDcYSQEYSSR	4	A0A287AXG3	N-Term(TMT10); C6(Carbamidomethyl); C9(Carbamidomethyl)	7.717e-12	99.06	2.60747e-10	2	2369.03	2.43242	0	1.00652	4	3.52824	1.09843	4	12.5243	0.962342	4	9.78576	0.938189	4	5.5806	1.03709	4	3.56806	1.02096	4	10.4541	0.951162	4	10.8262	0.966606	4	19.9692	0.99344	4	30.2581
aTEMVEVGADEEEGGAER	2	A0A286ZNI3	N-Term(TMT10)	1.657e-14	99.03	7.18899e-10	2	2107.96	-1.66786	0	0.995565	2	4.80972	1.16666	2	6.04545	0.92349	2	9.15802	0.704549	2	12.3756	1.12437	2	6.48712	1.01206	2	9.75041	1.00744	2	3.87219	1.00749	2	12.2906	1.03128	2	13.7112
nLEEPAAAEQGGGcDPLDSSPIPR	1	A0A0K1SB73	N-Term(TMT10); C14(Carbamidomethyl)	9.775e-14	99.02	1.44111e-09	3	2709.3	-0.298409	0	0.890765	1		1.34089	1		0.707393	1		0.56462	1		1.37205	1		1.16324	1		0.860753	1		0.897855	1		1.20243	1
mSINAEEVVVGDLVEVk	5	I7HD36	N-Term(TMT10); M1(Oxidation); K17(TMT10)	1.078e-12	99	5.82253e-09	2	2305.27	0.794422	0	0.956141	5	4.72228	1.07083	5	4.30429	0.927148	5	11.149	0.887004	5	20.1834	1.06922	5	4.25679	1.10201	5	4.50435	0.955745	5	9.7846	1.04347	5	5.90766	0.971278	5	17.657
vNSDNAESENVDVPQEDETk	4	K7GP99;A0A0B8RSR5	N-Term(TMT10); K20(TMT10)	8.124e-12	98.99	1.47634e-09	2	2677.29	0.836389	0
aQVVDLLQQELTAAEQR	2	A0A0B8RVV9	N-Term(TMT10)	7.613e-10	98.98	5.14115e-09	3	2141.17	-1.40963	0	0.941235	2	7.08831	1.07898	2	11.5191	1.01542	2	7.54427	0.87896	2	20.5521	0.974021	2	9.21488	1.0076	2	3.00973	1.04089	2	11.4303	0.994051	2	7.31997	1.17628	2	3.40308
kLAVAcFYGGTPYGGQIDR	1	A0A1D8MMA5	N-Term(TMT10); K1(TMT10); C6(Carbamidomethyl)	4.336e-13	98.97	5.89458e-09	3	2531.35	-0.0204048	1	1.10375	1		0.685667	1		1.30409	1		1.40797	1		0.644153	1		0.392768	1		1.89913	1		1.07271	1		0.905485	1
dAPDGPAVEAEPEHAFDGLR	13	K9IVQ6;A0A287BNK7	N-Term(TMT10)	4.009e-10	98.96	1.68351e-09	2	2322.12	-0.389763	0
aPLATGEDDDDEVPDLVENFDEASk	6	A0A287BJ88	N-Term(TMT10); K25(TMT10)	1.657e-12	98.94	1.8636e-09	3	3149.5	-0.569682	0	0.922579	6	17.0956	1.06316	6	13.7302	0.83886	6	4.51425	0.516111	6	27.2746	1.34008	6	10.4263	1.15446	6	5.10414	0.966521	6	11.9356	0.943617	6	4.41925	1.06406	6	8.21929
eAQNTcAMLTTFNEIDMSNIQDMR	2	K9IW73	N-Term(TMT10); C6(Carbamidomethyl)	1.995e-14	98.93	7.29247e-10	3	3062.39	0.868423	0	0.950241	2	1.00408	1.02163	2	3.46821	1.02413	2	6.89253	0.954521	2	3.04012	0.988914	2	1.97102	0.965315	2	13.7933	1.10463	2	16.1176	1.01711	2	19.2553	1.03713	2	33.3956
lEGTNVHEAQNILTNSGLPITSAVDLEDAAk	3	A0A287BA45	N-Term(TMT10); K31(TMT10)	1.132e-16	98.93	5.11113e-09	3	3678.96	1.55849	0	0.982628	3	1.4946	0.951175	3	2.24503	1.03454	3	4.70379	0.812776	3	3.28964	1.02178	3	4.01391	1.07974	3	4.54056	1.0012	3	3.66594	1.07197	3	0.931041	1.05547	3	10.0679
aIADTGANVVVTGGk	12	I3LCA2	N-Term(TMT10); K15(TMT10)	1.15e-12	98.92	6.95023e-09	2	1831.07	0.134438	0	1.05457	12	6.85768	0.980511	12	7.99681	1.04518	12	5.30521	0.997321	12	7.43418	0.980438	12	4.63	0.931569	12	7.0729	1.04744	12	14.9094	0.905845	12	11.0633	0.981638	12	11.6295
lFVGGLSFDTNEQSLEQVFSk	1	F1S6R1	N-Term(TMT10); K21(TMT10)	7.455e-13	98.92	5.44349e-09	3	2803.49	-0.529221	0	1.16995	1		1.05283	1		1.14902	1		0.866671	1		0.87862	1		0.860165	1		1.01517	1		0.992393	1		0.964381	1
eEDGSLNLDGGDSTGVVAk	5	A0A287BNE9	N-Term(TMT10); K19(TMT10)	2.048e-11	98.91	4.1322e-09	2	2321.19	-0.13613	0	1.01526	5	4.17349	1.08442	5	1.65164	0.976806	5	4.38702	0.728214	5	1.51561	1.06752	5	8.81133	1.00146	5	6.41256	0.9329	5	15.9493	1.00864	5	13.04	1.19608	5	10.4016
lSkEETVLATVQALQTASYLSQQADLR	2	I3LLF2	N-Term(TMT10); K3(TMT10)	9.224e-16	98.9	4.35428e-09	3	3421.9	0.534222	1	0.986722	2	0.970823	0.789006	2	0.520148	1.25568	2	3.26727	1.40927	2	4.58125	0.69453	2	13.0564	0.514498	2	19.3043	1.74107	2	9.8242	1.11487	2	0.888786	0.877151	2	1.30994
lISLTDENALAGNEELTVk	88	Q29092	N-Term(TMT10); K19(TMT10)	6.724e-17	98.9	5.46862e-09	2	2488.39	-0.193981	0	1.00976	88	8.15923	1.00638	87	11.6483	0.989689	88	8.11014	0.902199	87	13.278	1.04097	88	8.27512	1.00576	88	10.2967	0.9978	87	14.033	1.03491	86	9.98251	0.980887	87	17.3444
gTLGGLFSQILQGEDIVR	3	F1SHH7	N-Term(TMT10)	1.3e-15	98.88	6.6004e-09	2	2132.19	0.376594	0	0.967503	3	3.02805	0.916895	3	3.82701	1.05946	3	1.37894	0.9932	3	12.9085	1.05182	3	1.63766	0.9511	3	4.88489	1.12436	3	10.9624	1.0327	3	1.01313	1.0397	3	8.13332
gLDAPSQSSTQSFDSDLESLR	2	A0A287B9L0	N-Term(TMT10)	2.029e-15	98.88	1.96071e-09	2	2469.2	0.605493	0	0.963656	2	1.13016	1.06984	2	0.0702952	0.874528	2	0.163607	0.984979	2	1.90657	1.00578	2	0.164284	1.07086	2	0.237231	1.0333	2	1.05567	1.08406	2	4.42925	0.974376	2	9.92646
aSSTcPVTLENAk	3	F1SED0	N-Term(TMT10); C5(Carbamidomethyl); K13(TMT10)	7.303e-11	98.87	5.77893e-09	2	1835.99	-1.97136	0	0.986019	3	1.17733	0.850225	3	14.0805	0.936244	3	8.49763	1.08265	3	8.38703	0.981528	3	29.0163	1.02202	3	1.86028	1.05795	3	14.902	1.02881	3	6.73116	1.10699	3	32.8043
vAVGAPDVSIEGPEGk	9	A0A287A608	N-Term(TMT10); K16(TMT10)	4.699e-12	98.87	6.06431e-09	2	1983.12	2.03398	0	1.04109	9	5.23188	1.02955	9	11.5799	1.00697	9	7.06669	0.999361	9	6.62282	0.930147	9	2.80828	1.05517	9	2.84675	0.924858	9	12.0391	1.01897	9	4.70111	0.870525	9	10.2433
vLGQGLADSAcQLETLR	3	P10775	N-Term(TMT10); C11(Carbamidomethyl)	3.15e-14	98.87	5.25358e-09	2	2060.1	0.133254	0	0.958028	3	0.0817315	1.06681	3	1.00474	0.913057	3	1.99959	0.890724	3	21.2549	1.25393	3	2.4341	1.06862	3	4.06616	0.80948	3	6.65643	0.888609	3	4.83912	1.20206	3	4.01395
fLEAQYLTGGLIEPDTPGR	6	K9IVQ6;A0A287BNK7	N-Term(TMT10)	2.23e-13	98.86	5.98078e-09	2	2306.23	2.27462	0
wNSPAEEGSSDcEVFSk	4	A0A287B6J6	N-Term(TMT10); C12(Carbamidomethyl); K17(TMT10)	5.124e-15	98.85	1.51167e-09	2	2387.13	1.3115	0	1.06888	4	4.81153	1.05024	4	5.10525	1.02551	4	0.782241	0.751024	4	2.60461	1.14621	4	0.859402	0.980561	4	2.47985	0.939493	4	9.36778	0.897396	4	5.39375	1.09217	4	2.89752
gLADNQGGGQYESWNYYR	2	F1RYL5	N-Term(TMT10)	6.383e-14	98.79	9.77759e-10	2	2307.06	0.400943	0	1.0543	2	5.14472	0.987574	2	3.68217	0.966406	2	14.8629	0.95951	2	10.2437	1.07138	2	1.70028	0.942144	2	8.69263	1.07756	2	0.587249	0.885618	2	12.4097	1.09593	2	0.917899
gAAQNIIPASTGAAk	6	A0A287BBI5	N-Term(TMT10); K15(TMT10)	7.007e-13	98.76	6.35292e-09	2	1828.07	0.221243	0	0.969658	6	5.00624	1.0399	6	9.19206	0.94405	6	13.433	1.0377	6	16.0969	1.03252	6	9.31966	0.99843	6	13.397	0.881416	6	31.1249	0.922282	6	12.2339	1.11236	6	19.1952
aAELIANSLATAGDGLIELR	5	F2Z543	N-Term(TMT10)	2.507e-17	98.74	6.42902e-09	2	2227.25	-1.68194	0	1.01848	5	3.7379	1.02156	5	3.98894	0.940804	5	12.5234	0.983654	5	6.63432	0.988417	5	8.12234	0.949636	5	2.38154	1.0661	5	4.12672	1.0253	5	8.07541	0.956187	5	7.5427
vINEPTAAALAYGLDk	7	A0A287ADJ2	N-Term(TMT10); K16(TMT10)	4.912e-13	98.73	6.98641e-09	2	2104.21	1.90806	0	1.20793	7	8.85743	0.869968	7	6.85837	1.0474	7	6.61117	0.999808	7	1.69233	0.896713	7	2.88394	0.904368	7	1.23941	1.01714	7	11.021	1.09859	7	3.33617	0.822205	7	9.04077
sENTEGSPQEDGMEVEGLk	2	O46374	N-Term(TMT10); K19(TMT10)	3.605e-10	98.72	2.20213e-09	2	2494.21	1.92021	0	1.03436	2	2.73254	1.1066	2	6.66641	0.880088	2	4.60132	0.705406	2	18.7316	1.11919	2	11.9131	1.05086	2	12.362	1.06714	2	21.6876	1.05798	2	8.66933	0.86949	2	0.78959
aAAAASAPQQLSDEELFSQLR	1	A0A0K1SB73	N-Term(Acetyl)	1.333e-07	98.72	2.41026e-09	2	2245.11	0.887958	0
aSEAEAAEPAALTk	9	A0A287ALA0	N-Term(TMT10); K14(TMT10)	1.132e-12	98.71	6.11021e-09	2	1817.01	0.827981	0	0.926058	9	4.79043	1.03953	9	9.49327	1.04039	9	5.55432	0.987119	9	4.47573	1.01485	9	4.11585	0.996159	9	9.59786	1.04667	9	6.52109	1.08341	9	2.08652	0.831114	9	19.1904
aEAGAGSATEFQFR	7	F1RZ28	N-Term(TMT10)	4.176e-12	98.71	2.5033e-09	2	1670.83	-0.644092	0	1.00856	7	5.01586	1.14642	7	5.88492	0.920665	7	4.41379	0.807666	7	13.0387	1.0977	7	5.45256	1.10719	7	4.2279	0.867372	7	9.33207	0.996767	7	6.70859	0.928698	7	12.5054
dLYANTVLSGGTTmYPGIADR	10	A0A287AAR4;I3LVD5;Q95319	N-Term(TMT10); M14(Oxidation)	2.093e-12	98.68	3.05595e-09	2	2460.23	-0.523611	0
vPGLGGTGTLEVGAPDVTLk	3	A0A287A608;A0A286ZM70	N-Term(TMT10); K20(TMT10)	4.91e-15	98.67	5.25667e-09	2	2339.36	-0.962824	0
sAILDSDEPLAYFYDDVR	2	A0A287AIP7	N-Term(TMT10)	9.441e-08	98.66	2.83861e-09	2	2318.14	2.48893	0	0.886492	2	12.7589	1.29353	2	11.2223	0.795919	2	3.1213	0.835142	2	22.4016	1.03741	2	15.5351	1.11403	2	14.4283	0.978111	2	20.5515	1.05538	2	0.760776	1.08106	2	8.20067
lLEAQAcTGGIIDPGTGER	19	K9IVQ6;A0A287BNK7	N-Term(TMT10); C7(Carbamidomethyl)	2.611e-13	98.65	3.84812e-09	2	2187.13	-1.15017	0
eVSDGIVAPGYDDEALk	3	B3VMR0	N-Term(TMT10); K17(TMT10)	4.977e-14	98.61	5.35046e-09	2	2236.18	0.0407512	0	0.945579	3	4.37628	1.1083	3	1.07077	0.808288	3	1.91779	0.660787	3	7.56054	1.27632	3	7.69922	1.18276	3	3.44788	0.807945	3	1.7434	0.936279	3	2.9724	1.32583	3	5.99846
aAVEEGIVLGGGcALLR	71	F1SMZ7	N-Term(TMT10); C13(Carbamidomethyl)	3.588e-14	98.57	6.57448e-09	2	1914.07	0.0927885	0	0.981271	69	8.09229	0.98343	69	13.4289	1.01267	71	10.5938	0.976998	69	11.5876	0.994976	71	8.09535	1.00912	70	11.3215	1.03315	71	15.3642	1.02118	70	12.7801	1.02829	70	19.0983
tEAIPcVVGDEEVWTSDVR	3	I3LNB4	N-Term(TMT10); C6(Carbamidomethyl)	2.491e-13	98.55	2.64612e-09	2	2391.17	-1.26612	0	0.842598	3	13.7063	1.08521	3	2.06277	0.906743	3	1.48519	0.883359	3	13.3264	1.10966	3	9.17888	1.07438	3	2.37904	0.981912	3	7.33473	1.08322	3	5.73325	1.07598	3	5.48098
sSGAASSAPGGGDGGEYk	3	A0A287AVH9	N-Term(TMT10); K18(TMT10)	1.19e-15	98.51	1.94482e-09	2	2012.99	-2.19004	0	1.0925	3	2.26627	0.997859	3	11.9217	1.12672	3	3.75442	0.89957	3	8.82533	0.951278	3	11.4184	0.952685	3	11.4066	1.00764	3	9.3998	0.953287	3	9.54362	0.973227	3	5.98367
gWAPTFIGYSLQGLck	2	F1SQT3	N-Term(TMT10); C15(Carbamidomethyl); K16(TMT10)	6.986e-13	98.51	6.56024e-09	2	2256.23	2.68566	0	0.465392	2	2.93268	0.356417	1		0.878315	2	25.8574	3.15456	2	10.0805	0.397999	2	3.35463	0.580721	1		2.31222	2	19.3073	1.4787	2	19.0457	1.31991	2	20.7458
mATEVAADALGEEWk	11	F2Z5Q6;Q29198	N-Term(TMT10); K15(TMT10)	3.448e-13	98.5	4.68962e-09	2	2079.09	1.3775	0
vEEQEPELTSTPNFVVEVTk	6	A0A0D5BWD2	N-Term(TMT10); K20(TMT10)	2.283e-13	98.45	7.05159e-09	2	2733.46	0.37308	0	1.06422	6	7.11197	0.937869	6	7.16501	1.04262	6	2.73442	0.861291	6	12.1545	1.00346	6	2.63377	0.981928	6	2.55343	1.04081	6	1.96407	1.06436	6	2.06829	0.930212	6	2.6525
eAYSASQFDEFETVLk	4	F1SSN5	N-Term(TMT10); K16(TMT10)	7.912e-14	98.42	4.69048e-09	2	2322.19	0.878158	0	1.03051	4	4.89802	1.02539	4	3.52553	1.09185	4	6.2728	0.735842	4	3.09815	1.03669	4	7.74053	1.0051	4	6.44831	1.03189	4	6.92353	1.03441	4	3.21642	1.0114	4	2.43338
fQDLGAAYEVLSDSEk	8	F1SFJ8	N-Term(TMT10); K16(TMT10)	8.301e-14	98.41	5.57378e-09	2	2230.17	1.39127	0	1.05284	8	5.05093	0.889697	8	2.24234	1.05721	8	0.959007	0.973907	8	3.37974	0.958865	8	3.74624	1.02615	8	8.01208	0.985269	8	8.12477	1.08471	8	2.22271	0.930216	8	7.67848
lLDAQLcTGGIVDPSk	8	K9IVQ6;A0A287BNK7	N-Term(TMT10); C7(Carbamidomethyl); K16(TMT10)	1.236e-12	98.38	6.76684e-09	2	2145.2	-0.467861	0
gAGAYIcGEETALIESIEGk	5	F1RVN1	N-Term(TMT10); C7(Carbamidomethyl); K20(TMT10)	1.573e-12	98.35	6.25081e-09	2	2526.33	4.6111	0	0.980595	5	12.3516	0.993708	5	4.50525	1.02081	5	12.1676	0.905436	5	11.0953	0.991455	5	10.4458	1.00469	5	3.62369	1.21488	5	1.71793	1.01809	5	3.16208	1.11928	5	20.4818
aAAFEEPENETVVVk	5	F1SFZ8	N-Term(TMT10); K15(TMT10)	1.178e-12	98.32	7.13335e-09	2	2091.14	-0.932342	0	0.986172	5	4.26311	1.01777	5	2.55682	1.00193	5	8.10205	0.792661	5	7.76545	1.11039	5	1.37305	0.980682	5	7.45438	0.936949	5	12.1394	1.00892	5	4.18311	0.985633	5	10.9959
eLADEIALVDVMEDk	5	D2SW96	N-Term(TMT10); K15(TMT10)	1.053e-12	98.31	5.71098e-09	2	2148.15	0.707673	0	0.865401	5	5.72018	0.98176	5	3.07772	0.903537	5	2.1036	0.760987	5	15.3068	1.25148	5	2.36315	1.0918	5	3.7434	0.917718	5	3.88588	0.878783	5	2.04253	1.50893	5	8.17843
aQLGVQAFADALLIIPk	29	I3L9J4	N-Term(TMT10); K17(TMT10)	5.903e-06	98.29	2.66853e-09	2	2226.37	4.01296	0	0.949801	29	7.57984	0.925134	29	16.5604	1.04905	29	9.20143	1.2168	29	7.42597	0.945885	29	7.2446	0.891491	28	9.39423	1.12894	29	9.63407	1.04223	29	15.483	1.01595	29	13.1324
aPSVATVGSIcDLNLk	2	A0A287BGW3	N-Term(TMT10); C11(Carbamidomethyl); K16(TMT10)	3.556e-14	98.27	7.27553e-09	2	2103.19	-0.0947511	0	1.03185	2	9.39958	0.961271	2	3.97124	1.00803	2	4.89327	0.937832	2	15.4247	1.02556	2	2.93885	1.03694	2	0.396431	0.913628	2	7.32402	1.04134	2	2.31912	0.998032	2	2.70012
sEIGIAMGSGTAVAk	4	P11607	N-Term(TMT10); K15(TMT10)	7.129e-13	98.25	7.48866e-09	2	1850.05	0.91222	0	1.00705	4	1.68628	0.969585	4	5.97318	0.971687	4	6.45905	1.09327	4	10.5464	0.952212	4	1.66442	1.03888	4	6.86039	0.991671	4	9.79511	1.01092	4	4.85207	0.962107	4	15.2265
sDGTAILAAVSNIAQNIR	2	A0A287BLV7	N-Term(TMT10)	5.454e-16	98.24	7.85085e-09	2	2043.14	1.44504	0	1.00919	2	6.77213	0.981132	2	3.04387	1.00701	2	1.83235	1.14355	2	5.11085	0.883913	2	6.9201	0.921872	2	8.77616	1.13177	2	7.72801	1.05363	2	0.924249	0.998764	2	8.35752
eAQAGLAEAQEDLEAER	2	I3LV99	N-Term(TMT10)	6.572e-14	98.2	2.43683e-09	2	2059.02	1.30159	0	0.810751	2	11.0323	1.01079	2	43.8054	0.865845	2	0.243002	0.729381	2	8.46355	1.20214	2	5.20183	1.11591	2	1.10271	1.05065	2	30.7209	1.12686	2	9.38332	1.11614	2	17.5222
lYIGNLSENAVPSDLESIFk	3	A0A287BBQ0	N-Term(TMT10); K20(TMT10)	5.274e-10	98.2	7.12131e-09	2	2667.47	3.02104	0	1.02523	3	3.38734	0.971525	3	7.19781	0.93608	3	6.16199	0.981331	3	2.57161	0.976205	3	5.74784	1.01349	3	0.874769	1.07986	3	1.35279	1.08384	3	2.85454	0.862846	3	8.58627
sYQDPSNAQFLESIR	3	F1S880	N-Term(TMT10)	2.636e-09	98.16	3.32246e-09	3	1984	0.162055	0	1.05026	3	1.88436	1.0983	3	4.22132	0.950266	3	0.287101	0.872451	3	9.522	1.08571	3	0.604316	0.996799	3	0.641494	0.911727	3	2.7063	0.934384	3	1.12461	1.03064	3	1.71954
aGQSAAGAAPGTGADTR	6	A0A286ZXU2	N-Term(TMT10)	4.975e-12	98.12	3.31466e-09	2	1687.86	0.978983	0	0.993451	6	9.65375	1.13308	6	9.94175	0.938599	6	4.35891	0.928683	6	7.7254	1.0917	6	7.21642	0.984194	6	6.96172	0.945651	6	4.27802	1.0048	6	2.32441	1.00729	6	11.5448
aSSAQSGGSSGGPAVPTVQR	2	F1SML4	N-Term(Acetyl)	9.556e-11	98.09	2.25096e-09	2	1842.89	-0.157292	0
sDGGYTYDTSDLATIk	1	F1RR89	N-Term(TMT10); K16(TMT10)	1.208e-13	98.06	4.71289e-09	2	2165.1	0.968972	0	0.921821	1		0.928225	1		0.895277	1		0.979728	1		1.17243	1		1.04156	1		0.998374	1		0.962992	1		1.22343	1
aGAAAGGPGVSGVcVck	2	A0A286ZXA0	N-Term(TMT10); C14(Carbamidomethyl); C16(Carbamidomethyl); K17(TMT10)	2.453e-08	98.06	5.83054e-09	2	1976.05	1.33408	0	0.950933	2	0.258159	1.15231	2	23.888	0.807105	2	15.5931	1.08463	2	7.13056	1.03366	2	1.60766	0.986154	2	4.30167	1.12393	2	3.2014	0.938511	2	0.994788	1.08829	2	2.73302
lQMEAGLcEEQLNQADALLQSDVR	4	A0A287BNK7	N-Term(TMT10); C8(Carbamidomethyl)	4.565e-14	98.03	3.62803e-09	3	2960.46	-0.789171	0	0.941461	4	3.50158	1.25051	4	24.9562	0.981441	4	9.33586	0.645491	4	40.568	1.09434	4	13.9108	1.05309	4	8.06624	1.07777	4	8.73449	0.932805	3	22.991	1.07386	4	17.7966
vIVVGNPANTNcLTASk	3	P11708	N-Term(TMT10); C12(Carbamidomethyl); K17(TMT10)	9.212e-14	97.98	7.30824e-09	2	2216.25	-0.673252	0	0.958003	3	7.09705	0.980198	3	11.3624	0.98532	3	8.10585	1.00866	3	10.4955	1.08852	3	13.9883	0.971143	3	9.13373	1.06615	3	13.7681	0.917526	3	3.29458	1.14301	3	5.83628
qLcDNAGFDATNILNk	3	D0G0C9	N-Term(TMT10); C3(Carbamidomethyl); K16(TMT10)	4.396e-10	97.96	5.64644e-09	2	2252.17	-0.221757	0	1.07351	3	11.4999	1.06069	3	5.20954	1.05161	3	0.892004	0.843343	3	5.53445	1.02013	3	15.3704	1.11983	3	10.5016	0.597705	3	36.0207	0.81792	3	6.16367	0.979009	3	18.0661
aSSGGGGGcGGGEAPLGQQR	2	A0A287ATN5	N-Term(TMT10); C9(Carbamidomethyl)	1.791e-08	97.94	1.01237e-09	2	1988.94	-0.652934	0	0.874904	2	6.02445	1.04814	2	13.887	0.95882	2	14.2036	0.926084	2	3.96423	1.02759	2	0.802444	1.15278	2	0.464201	0.964212	2	4.85805	1.01359	2	7.16823	1.09119	2	3.72268
dVVSATETEVALAk	4	F1SLI3	N-Term(TMT10); K14(TMT10)	1.558e-11	97.91	7.82342e-09	2	1891.08	2.19457	0	1.03973	4	2.91824	1.09634	4	8.7454	0.913569	4	8.26191	0.73762	4	4.28429	1.1459	4	2.96914	1.0983	4	0.191076	0.825009	4	5.48962	0.969747	4	4.26132	1.05402	4	3.36633
iLPEYLSNWTMEk	2	A0A068CA64	N-Term(TMT10); K13(TMT10)	1.891e-10	97.9	7.53331e-09	2	2082.14	0.202707	0	1.082	2	9.53067	0.875331	2	3.3368	1.03327	2	6.66705	1.07448	2	1.796	0.886899	2	7.23955	0.998678	2	3.66133	1.02921	2	5.99699	1.08102	2	2.68673	0.933248	2	10.7773
gVMLAVDAVIAELk	39	F1SMZ7	N-Term(TMT10); K14(TMT10)	7.115e-11	97.86	6.6864e-09	2	1887.14	0.42011	0	1.01238	39	5.77122	0.990582	39	13.0604	1.00431	39	11.3415	1.0706	39	14.027	0.983698	39	13.1568	1.03092	38	10.6753	0.995156	39	21.6235	1.03148	36	7.67328	0.927958	39	21.7977
tILSNQTVDIPENVDITLk	7	I3LP78	N-Term(TMT10); K19(TMT10)	8.252e-11	97.86	6.55545e-09	2	2571.46	-0.853739	0	0.961897	7	2.9365	0.903251	7	10.8499	0.944986	7	8.23549	0.935073	7	3.33883	1.06767	7	5.88985	1.04584	7	5.19378	1.02131	7	5.41351	1.08321	7	4.48951	0.983044	7	3.72575
iITITGTQDQIQNAQYLLQNSVk	2	I3LQS0	N-Term(TMT10); K23(TMT10)	5.85e-13	97.84	6.28972e-09	3	3047.72	1.84284	0	1.15119	2	0.532166	1.1877	2	13.0945	1.09681	2	5.78489	0.963605	2	1.74588	0.87694	2	1.64948	0.870687	2	0.944786	0.927325	2	0.875763	0.924403	2	10.3231	0.959688	2	2.09901
lGSSGLGSASSIQAAVR	1	I3L770	N-Term(TMT10)	4.473e-15	97.84	7.1448e-09	2	1790	2.37151	0	1.11867	1		1.29357	1		1.0762	1		0.885878	1		0.872419	1		0.849718	1		0.865305	1		1.01664	1		1.03102	1
eNVNATENcISAVGk	2	F1RP44	N-Term(TMT10); C9(Carbamidomethyl); K15(TMT10)	1.621e-12	97.83	5.4719e-09	2	2064.08	0.585658	0	0.889897	2	3.34539	1.10887	2	13.9006	0.846884	2	13.0919	0.762418	2	33.7639	1.30889	2	10.4604	1.27414	2	2.05463	0.602783	2	18.2849	0.848887	2	28.1254	1.20647	2	26.8734
lADFGVAGQLTDTQIk	1	F1RP42	N-Term(TMT10); K16(TMT10)	8.723e-13	97.83	9.16378e-09	2	2135.2	-5.41901	0	1.04733	1		1.21756	1		0.97629	1		0.921138	1		0.996179	1		0.908884	1		0.914847	1		1.04172	1		0.999681	1
qSSATSSFGGLGGGSVR	5	F1S0J8	N-Term(TMT10)	1.394e-15	97.78	4.34318e-09	2	1783.92	1.67624	0	0.98847	5	1.46445	1.00006	5	1.75429	0.997551	5	5.05682	1.10743	5	8.42148	0.967552	5	2.82653	0.982434	5	6.44938	1.0231	5	1.96863	0.970774	5	4.51689	1.05698	5	4.95265
nQLTSNPENTVFDAk	35	A0A287BIL8	N-Term(TMT10); K15(TMT10)	6.137e-12	97.75	6.5977e-09	2	2136.14	0.709789	0	1.01076	35	7.96161	1.01393	35	9.86472	1.11354	35	7.77541	1.03612	35	9.70351	0.976868	35	5.90631	0.95545	35	8.16474	0.952595	35	11.5223	1.06883	35	5.1653	0.923598	35	9.01089
iTFTGEADQAPGVEPGDIVLLLQEk	4	F1RP05	N-Term(TMT10); K25(TMT10)	2.259e-12	97.73	6.00413e-09	3	3098.71	1.3906	0	0.891403	4	2.55896	0.950628	4	4.17437	0.962492	4	3.77011	0.833347	4	6.60954	1.26156	4	2.12328	1.08252	4	7.64109	1.04004	4	3.69479	1.00602	4	5.80673	0.996655	4	14.7796
dNHLLGTFDLTGIPPAPR	52	A0A287BIL8	N-Term(TMT10)	7.106e-15	97.7	8.16006e-09	2	2163.18	0.00447924	0	0.985346	52	6.99671	0.932317	52	14.8018	1.04385	52	10.199	0.989376	52	13.6171	1.00932	52	9.67927	0.941572	52	8.12287	1.04152	52	13.2544	1.0079	52	12.9074	1.06604	52	19.0226
wMEEQAQSLIDk	3	F1RZ16	N-Term(TMT10); K12(TMT10)	1.84e-09	97.69	7.2512e-09	2	1936.02	-0.0750804	0	1.12273	3	2.31149	0.984354	3	8.4755	1.09801	3	1.1029	1.03565	3	19.578	0.822161	3	0.729679	1.03451	3	5.45383	0.958513	3	12.2535	1.08674	3	5.40134	0.859665	3	24.9131
sALQSINEWAAQTTDGk	7	A0A286ZRU9	N-Term(TMT10); K17(TMT10)	1.128e-14	97.68	7.94181e-09	2	2278.21	-1.27275	0	1.0153	7	8.80498	1.02939	7	6.33742	0.85316	7	17.9133	0.97176	7	9.08888	1.05303	7	1.78305	1.06973	7	24.6769	1.02325	7	28.465	1.0485	7	5.1842	1.02115	7	17.9965
tLSNAEDYLDDEDSD	1	Q8MJ49	N-Term(TMT10)	6.885e-08	97.65	1.71384e-10	2	1930.83	2.17487	0	0.848927	1		0.855508	1		1.00714	1		0.662665	1		1.22781	1		1.11284	1		0.967914	1		1.09199	1		1.28941	1
dATNVAAAFEEAVR	6	F1SRI1	N-Term(TMT10)	7.015e-11	97.65	4.37208e-09	2	1692.87	-0.635637	0	0.905487	6	10.4907	1.07791	6	6.47809	0.970866	6	3.79286	0.893522	6	9.33047	1.05741	6	5.812	1.04203	6	1.58413	1.04412	6	6.93028	1.03496	6	16.2473	0.932252	6	14.7422
lAALASDFSEDILQEk	3	A0A287B1V8	N-Term(TMT10); K16(TMT10)	5.669e-14	97.59	8.28229e-09	2	2208.22	-0.385619	0	0.982501	3	6.08939	1.06064	3	3.84645	0.978899	3	5.0712	0.931745	3	5.87482	1.02959	3	0.0221134	1.0949	3	3.13277	0.929834	3	8.74046	1.02876	3	3.6741	0.911916	3	1.00705
eFLPEGQDVSAFITAQk	3	A0A286ZVY9;I3LMH4	N-Term(TMT10); K17(TMT10)	9.274e-15	97.59	7.60299e-09	2	2338.27	2.29855	0
mQQQLDEYQELLDIk	11	Q3ZD69	N-Term(TMT10); K15(TMT10)	2.403e-12	97.54	7.18886e-09	2	2352.26	1.47413	0	1.03756	11	10.374	0.911985	10	6.53139	1.02356	11	4.47523	0.956077	10	5.09274	0.932239	11	5.74682	0.976671	11	5.43813	1.11147	10	12.4639	1.09928	11	6.403	0.964309	10	10.7803
mFVLDEADEMLSR	12	I3LLD5;A6M929	N-Term(TMT10)	7.584e-09	97.53	3.43494e-09	3	1784.88	0.860207	0
kPLVIIAEDVDGEALSTLVLNR	88	F1SMZ7	N-Term(TMT10); K1(TMT10)	2.664e-14	97.51	4.00967e-09	3	2823.66	0.456344	0	0.974485	88	6.16835	0.988786	85	11.1316	1.00729	88	10.4893	1.09206	87	13.9734	0.975482	88	8.73808	0.97216	85	7.96267	1.12984	87	15.7466	1.04255	83	9.47245	1.06915	85	19.0209
sGPPGEEAQVASQFIADVIENSQIIQk	2	F1RSQ6	N-Term(TMT10); K27(TMT10)	1.427e-10	97.5	8.22454e-09	4	3313.78	2.81891	0	0.973253	2	10.3368	0.998445	2	9.28078	1.03351	2	3.82662	0.819154	2	17.4147	1.09981	2	4.401	1.0126	2	8.90444	1.02509	2	11.4781	1.01818	2	0.749596	0.974469	2	3.87104
ySGAYGASVSEEELk	6	F1SNF6	N-Term(TMT10); K15(TMT10)	3.563e-13	97.49	4.66092e-09	2	2048.06	0.601004	0	1.04648	6	3.69698	1.02785	6	1.07233	1.04059	6	2.40263	1.03044	6	5.72335	0.937456	6	2.16426	0.954827	6	7.292	1.09406	6	9.67017	0.946905	6	10.4806	0.982931	6	2.89346
aFADAMEVIPSTLAENAGLNPISTVTELR	4	F1SQN1	N-Term(TMT10)	9.304e-13	97.44	6.8695e-09	3	3259.71	0.344348	0	0.949428	4	8.6063	0.833558	4	2.54847	0.98739	4	3.17469	0.887018	4	6.38907	1.10105	4	11.0708	1.00593	4	11.5492	1.12474	4	2.77645	0.989783	4	6.47076	1.18069	4	10.6664
aQVAMSTLPVEDEESSESR	2	I3LSG1	N-Term(Acetyl)	3.667e-09	97.43	4.96973e-10	2	2106.96	2.70227	0
nLPIYSEEIVEMYk	6	K9IVP5	N-Term(TMT10); K14(TMT10)	4.255e-12	97.39	7.45973e-09	2	2186.18	0.203709	0	0.812819	6	6.48553	0.817057	6	4.24143	0.870692	6	4.44451	0.998419	6	4.65549	1.18664	6	1.53558	1.03412	6	4.49069	1.18305	6	5.6031	1.04369	6	5.03485	1.38722	6	4.4352
sVPMSTVFYPSDGVATEk	3	A8U4R4	N-Term(TMT10); K18(TMT10)	1.621e-14	97.36	6.51053e-09	2	2373.24	0.803273	0	1.01903	3	1.48387	0.973398	3	1.45841	0.94586	3	2.12935	0.769135	3	3.51694	1.24225	3	1.31008	0.982201	3	0.695476	1.00076	3	0.709591	0.859596	3	4.52359	1.32213	3	6.80734
eSEITDEDIDGILER	3	F1RRG9	N-Term(TMT10)	2.116e-12	97.35	3.25817e-09	2	1962.97	1.19446	0	1.0368	3	0.588461	1.10542	3	7.31178	0.969962	3	16.1985	0.747046	2	6.79547	1.00296	3	7.03431	1.13422	3	0.442343	0.998394	3	32.9625	1.12752	3	8.88429	0.94429	3	18.61
nAEPLINLDVNNPDFk	3	F1SFF4	N-Term(TMT10); K16(TMT10)	1.191e-13	97.35	8.41233e-09	2	2271.24	1.38317	0	1.02098	3	3.02458	1.07385	3	6.32829	1.03704	3	2.27687	0.798824	3	2.45322	1.11433	3	2.31932	0.939455	3	0.122287	0.933833	3	1.37131	0.94554	3	10.4319	0.966352	3	2.80295
aQFGQPEILLGTIPGTGGTQR	2	A0A287AA21	N-Term(TMT10)	1.49e-15	97.35	8.73446e-09	2	2370.3	2.74549	0	1.07876	2	0.132617	0.882287	2	18.9872	1.1265	2	24.3324	1.10579	2	14.7077	0.848593	2	17.1828	0.757014	2	50.6155	1.18426	2	41.6525	1.12018	2	1.67991	0.850314	2	6.907
sGQVYSFGcNDEGALGR	4	I3LT85	N-Term(TMT10); C9(Carbamidomethyl)	1.333e-14	97.34	1.64206e-09	2	2045.96	3.69149	0	1.05762	4	2.0424	1.04109	4	1.98289	1.07032	4	7.72905	1.04243	4	14.3441	0.939877	4	4.10352	0.96272	4	0.865404	1.02858	4	3.07795	1.00527	4	8.87997	0.947697	4	4.29441
tcTTVAFTQVNSEDk	7	A0A287BM53	N-Term(TMT10); C2(Carbamidomethyl); K15(TMT10)	1.138e-11	97.34	5.52582e-09	2	2159.11	0.790157	0	0.940052	7	1.83708	0.925438	7	7.02544	0.981918	7	4.04791	1.01907	7	5.10877	1.07408	7	3.06905	1.06786	7	3.78439	0.987272	7	5.7163	0.987488	7	5.69618	1.12428	7	1.86912
qLGQSESGVTLVk	2	I3L751	N-Term(TMT10); K13(TMT10)	5.036e-11	97.26	9.75365e-09	2	1804.05	-1.86258	0	0.960086	2	13.4918	1.10713	2	5.25215	1.00193	2	1.23524	1.00219	2	1.5603	1.03092	2	5.58646	1.0896	2	12.1826	0.859115	2	12.7552	1.00983	2	3.60804	0.849266	2	2.55022
iAPSFAVESIEDALk	7	F1SSS0	N-Term(TMT10); K15(TMT10)	4.078e-13	97.24	9.29836e-09	2	2048.17	-0.262299	0	1.05916	7	10.2298	1.07391	7	5.24501	1.0322	7	4.92369	1.00909	7	7.01492	0.963017	7	1.46726	1.01746	7	4.72545	0.921002	7	6.86008	0.936184	7	5.71733	0.966829	7	28.7239
dISEASVFDAYVLPk	12	P49171	N-Term(TMT10); K15(TMT10)	1.053e-12	97.23	9.20625e-09	2	2112.17	1.23553	0	0.984442	12	5.16407	0.926455	12	11.268	0.99941	12	6.14873	1.01589	12	8.132	0.997975	12	5.47221	1.01908	12	4.43966	1.04337	12	6.107	1.0095	12	5.03059	1.10583	12	6.3226
sEDLAINDDLADTDAR	6	F1SJB5	N-Term(TMT10)	6.419e-12	97.21	1.81553e-09	2	1962.95	0.139082	0	0.909193	6	4.42815	1.08047	6	2.51835	0.911793	6	13.9939	0.61486	6	11.921	1.24466	6	5.86388	1.05483	6	6.63638	0.928527	6	19.7317	0.943792	6	5.89892	1.31661	6	13.6763
dLQEVADEEIASLPR	4	A0A287ARC0	N-Term(TMT10)	3.348e-10	97.18	6.02033e-09	3	1914	0.744887	0	1.01382	4	5.84087	1.1293	3	3.80657	0.860372	4	6.61726	0.938601	4	12.3599	0.982643	4	9.23883	1.05112	4	12.6056	1.00332	4	19.8433	1.1553	4	20.1436	1.08124	4	5.00502
sFQGPVLIGSSQGGVNIEDVAAETPEAIVk	1	F1RK10	N-Term(TMT10); K30(TMT10)	1.669e-14	97.18	8.08773e-09	4	3470.88	-0.599797	0	0.968645	1		1.03241	1		0.944263	1		0.959396	1		0.972663	1		1.03288	1		1.03539	1		1.16711	1		0.933024	1
aVELLADIVQNcSLEDSQIEk	11	F1SKM0	N-Term(TMT10); C12(Carbamidomethyl); K21(TMT10)	8.698e-13	97.14	8.56828e-09	3	2832.51	1.62198	0	1.02063	11	4.86482	1.01837	11	4.88421	0.999439	11	5.55607	0.930667	11	5.42057	0.987628	11	3.24867	0.982864	11	3.6142	1.04876	11	8.36223	1.12134	11	5.78985	0.904985	11	5.47933
vGLIGScTNSSYEDMGR	3	A0A0B8RTA5	N-Term(TMT10); C7(Carbamidomethyl)	5.782e-14	97.13	2.0042e-09	2	2074.97	-0.308106	0	0.917609	3	2.5581	1.09862	3	0.573322	0.889276	3	9.04512	1.14336	3	8.68307	0.968719	3	0.392585	1.07771	3	3.83681	0.999423	3	6.88677	1.03504	3	6.83374	0.960988	3	25.5212
tIAEcLADELINAAk	22	F2Z5E6	N-Term(TMT10); C5(Carbamidomethyl); K15(TMT10)	1.71e-12	97.12	9.14157e-09	2	2090.16	0.787292	0	0.996247	22	8.28362	0.957396	22	12.5623	1.00498	22	7.47325	0.933889	22	10.17	1.03869	22	5.89087	1.09802	22	6.60628	0.972295	22	15.7201	1.04787	22	4.20516	0.974212	22	12.3835
sIMGLEGEDEGAISMLSDNTAk	2	A0A286ZQS7	N-Term(TMT10); K22(TMT10)	3.749e-13	97.07	4.91822e-09	3	2726.36	-1.69961	0	1.01445	2	1.65883	0.966811	2	8.70915	1.12376	2	5.27217	0.889577	2	10.2813	0.971887	2	5.87824	0.841117	2	21.8749	1.18947	2	19.9626	1.048	2	2.10699	1.00871	2	2.64287
icDQWDNLGALTQk	5	I3LLY3	N-Term(TMT10); C2(Carbamidomethyl); K14(TMT10)	1.28e-11	97.07	6.59689e-09	2	2120.12	-0.335063	0	1.04646	5	10.3211	0.788753	5	0.83841	0.990899	5	4.27776	0.950231	5	3.81412	1.09003	5	1.2243	1.19086	5	14.266	0.770601	5	2.93429	1.07197	5	0.831131	0.931651	5	3.02117
vELPAIPASGNFLQYWk	2	A0A287B5M2	N-Term(TMT10); K17(TMT10)	1.801e-10	96.98	9.57135e-09	2	2391.34	-1.24664	0	0.905166	2	8.29048	0.845413	2	5.2915	1.03313	2	3.87028	1.35641	2	8.27134	0.856686	2	10.4992	0.680281	2	9.24508	1.58487	2	0.806284	1.17516	2	12.7999	0.931565	2	16.6074
aQQGIVFLDEVDk	4	F1SJL5	N-Term(TMT10); K13(TMT10)	1.594e-10	96.98	1.05435e-08	2	1920.09	1.62734	0	1.08273	4	7.30341	1.00715	4	6.95257	0.930234	4	2.91281	0.995563	4	7.9195	0.996807	4	1.93003	1.07467	4	6.01718	0.966933	4	7.16352	1.06513	4	3.04161	0.920784	4	2.11462
lTESPcALVASQYGWSGNMER	4	Q29092	N-Term(TMT10); C6(Carbamidomethyl)	3.687e-17	96.98	2.15481e-09	2	2585.23	-0.835883	0	1.05689	4	9.64902	1.01256	4	6.43181	1.01001	4	10.2858	1.0446	4	15.5661	0.938574	4	7.35118	1.00336	4	12.9929	0.892901	4	2.56838	1.02638	4	3.70129	0.97902	4	12.3667
iEDLSQQAQLAAAEk	9	K7GNZ3	N-Term(TMT10); K15(TMT10)	2.416e-12	96.97	9.57333e-09	2	2073.16	0.796354	0	0.985219	9	6.34222	0.923426	9	6.72302	0.963652	9	2.92799	0.857412	9	5.98636	1.09848	9	2.85135	1.08766	9	2.90993	0.948236	9	1.60594	1.01291	9	5.48196	1.03763	9	1.83183
dSPGETDGFGNSEGk	7	A0A287BFF4;F1SN47	N-Term(TMT10); K15(TMT10)	3.409e-13	96.95	2.18993e-09	2	1954.94	0.49208	0
nAPAIIFIDELDAIAPk	7	P03974;F1SIH8	N-Term(TMT10); K17(TMT10)	9.681e-14	96.95	8.21475e-09	2	2269.32	0.0869073	0
vTEDENDEPIEIPSEDDGTVLLSTVTAQFPGAcGLR	1	I3LNA4	N-Term(TMT10); C33(Carbamidomethyl)	4.528e-14	96.92	3.25177e-09	4	4103.98	0.591043	0	1.4452	1		1.48472	1		1.34285	1		0.551425	1		1.53191	1								1.01213	1		1.4079	1
dTAGAPPGEVVGcFTPQSR	2	I3LFN8	N-Term(TMT10); C13(Carbamidomethyl)	7.707e-08	96.9	2.99115e-09	2	2175.07	-1.65021	0	1.06127	2	7.67522	1.06841	2	4.32556	1.06273	2	3.81426	0.825888	2	27.8486	0.986218	2	0.815488	1.03778	2	12.7016	0.910095	2	14.7809	0.952094	2	2.39259	0.99313	2	1.65912
aGAIAPcEVTVPAQNTGLGPEk	11	Q29214	N-Term(TMT10); C7(Carbamidomethyl); K22(TMT10)	2.811e-14	96.89	9.43411e-09	2	2638.43	1.27974	0	0.956353	11	5.18075	0.974739	11	6.99024	0.992807	11	4.43926	1.10767	11	5.11274	1.00524	11	8.26506	1.04231	11	5.26841	0.940207	11	13.9557	1.05819	11	6.42374	0.92265	11	6.4251
aFLDALQNQAEASGk	3	F1RK45	N-Term(TMT10); K15(TMT10)	1.873e-12	96.89	1.0488e-08	2	2021.11	1.93462	0	1.01736	3	2.33571	0.954735	3	4.44451	0.977715	3	5.70988	1.07098	3	3.57972	0.964838	3	0.22006	1.00273	3	0.514016	1.03772	3	10.6166	1.11389	3	10.0221	0.902968	3	11.4425
mEGQSVEELLAk	3	F1RTZ0	N-Term(Acetyl); M1(Oxidation); K12(TMT10)	2.65e-07	96.87	6.13683e-09	2	1620.83	-0.244833	0	0.983798	3	3.2511	1.11685	3	10.1446	0.996891	3	3.90873	0.997452	3	6.99989	0.936763	3	1.63231	1.11326	3	6.50875	0.95895	3	0.554943	1.06307	3	0.935032	0.884953	3	6.28203
lPFTALGSGQDAALAVLEDR	2	Q09YA9	N-Term(TMT10)	3.539e-11	96.87	8.63474e-09	3	2273.23	-3.03901	0	0.948706	2	0.12672	0.8986	2	2.4032	1.08373	2	3.71974	0.897101	2	1.1212	1.06123	2	7.13814	0.92351	2	2.76619	1.15209	2	0.633958	1.00679	2	8.34794	1.13398	2	13.4363
eMQSQISDTSVVLSmDNSR	3	A0A287A784	N-Term(TMT10); M15(Oxidation)	4.075e-09	96.85	2.43715e-09	2	2372.13	3.0001	0	0.990516	3	2.17372	0.921921	3	6.18612	1.03864	3	9.8171	0.758568	3	40.5358	1.20026	3	3.54476	0.988492	3	6.07194	1.12736	3	12.5349	1.00209	3	19.9768	1.08904	3	7.4024
eNVTATDTAENTAPGTSV	2	A0A287AKI9	N-Term(TMT10)	8.023e-09	96.84	2.9396e-09	2	2006.97	1.07086	0	1.01029	2	5.13963	0.997116	2	6.14108	0.98229	2	11.9701	0.910902	2	1.80689	1.09283	2	11.263	1.05248	2	4.25507	1.01651	2	6.86935	0.969033	2	13.6353	0.877622	2	7.17839
tSVQTEDDQLIAGQSAR	5	F1RGJ2	N-Term(TMT10)	1.969e-13	96.84	5.13395e-09	2	2048.05	0.417548	0	1.06625	5	1.29486	0.999124	5	10.8434	1.10272	5	12.4062	0.860089	5	11.9675	0.925323	5	6.14765	0.984095	5	18.0913	0.96487	5	10.2901	0.999893	5	10.2257	1.08288	5	11.8362
dIPNMFMDSAGSLGk	2	F1RX83	N-Term(TMT10); K15(TMT10)	2.148e-12	96.82	6.81101e-09	2	2041.05	1.50452	0	1.0135	2	0.65148	0.946958	2	6.89558	0.999324	2	3.04768	1.12272	2	1.06318	0.945312	2	1.65927	0.953557	2	2.61693	1.06864	2	2.95936	1.04813	2	2.18312	0.98644	2	5.82297
cIPALESITPANEDQk	6	F1SMZ7	N-Term(TMT10); C1(Carbamidomethyl); K16(TMT10)	1.594e-11	96.81	1.04746e-08	2	2244.2	0.190116	0	1.03995	6	3.46638	0.980738	6	5.8121	1.00209	6	0.828689	0.961963	6	1.51068	1.01634	6	2.58674	1.04505	6	5.00771	0.888876	6	5.79206	1.04021	6	0.686689	0.983582	6	7.13942
dQLGGYSSQDADQQDQEFGk	2	I3LGJ5	N-Term(TMT10); K20(TMT10)	6.604e-12	96.8	2.32957e-09	3	2674.26	0.283433	0	1.15581	2	1.12836	1.20873	2	21.8645	1.18051	2	0.504276	0.67531	2	1.63914	1.00507	2	8.98781	0.897457	2	6.33655	0.923479	2	4.1773	0.854108	2	5.69289	0.902531	2	1.3541
mVSDEYEQLSSEALEAAR	4	A0A287AEG8	N-Term(TMT10); M1(Oxidation)	7.061e-12	96.75	2.53619e-09	2	2273.08	-0.516919	0	0.878092	4	4.95872	1.02554	4	5.38031	0.800583	4	4.23575	0.840823	4	9.65428	1.10028	4	6.91738	1.24381	4	23.2038	1.04971	4	23.0774	1.00575	4	6.40399	1.12261	4	3.83941
tGENVEDAFLEAAk	7	A0A287AN37	N-Term(TMT10); K14(TMT10)	1.231e-11	96.72	9.03395e-09	2	1952.04	1.05901	0	0.985957	7	10.0542	1.01297	7	7.83267	0.928236	7	2.40015	0.909854	7	2.72146	1.02871	7	5.04757	1.04692	7	2.68551	0.987714	7	14.2166	1.05116	7	2.83859	0.948345	7	8.29837
qFLLAAEATDDIPFGVTSNSDVFSk	32	G9F6X8	N-Term(TMT10); K25(TMT10)	2.61e-13	96.71	8.22289e-09	3	3130.65	4.01221	0	0.963154	32	6.81854	0.968536	32	10.3465	0.994874	31	7.10771	0.901291	31	13.9772	1.07357	32	9.35036	0.970932	32	8.81813	1.12748	32	13.0614	1.02211	31	9.66307	1.02421	31	10.768
qVQSLTcEVDALk	61	P02543	N-Term(TMT10); C7(Carbamidomethyl); K13(TMT10)	3.967e-10	96.7	1.10319e-08	2	1949.08	-0.335166	0	1.01163	61	8.11179	1.00345	61	12.9048	0.962789	61	9.12554	1.01238	61	11.056	1.0265	61	13.0598	0.988242	61	9.74256	1.04516	61	10.1441	1.01192	61	10.777	0.963524	61	13.4318
iTATDADEPNTLNSk	5	I3L6D7	N-Term(TMT10); K15(TMT10)	7.203e-13	96.7	8.18839e-09	2	2048.09	0.406873	0	1.0499	5	0.0959049	0.997686	5	6.99385	1.07654	5	3.8825	1.01365	5	10.5491	0.969867	5	3.07811	0.998915	5	16.5144	0.96792	5	22.4098	1.04201	5	6.56891	0.908553	5	17.6527
eLEQVcNPIISGLYQGAGGPGAGGFGAQAPk	4	Q6S4N2	N-Term(TMT10); C6(Carbamidomethyl); K31(TMT10)	1.53e-16	96.69	8.20727e-09	3	3501.82	0.646401	0	1.06336	4	4.60183	0.942789	4	2.47056	1.10145	4	5.76493	0.954878	4	5.13882	1.04406	4	5.56117	0.978777	4	4.00844	0.843483	4	3.95957	0.953708	4	1.00133	0.992583	4	10.4228
nLEETNETLGDTAk	4	A0A287AKP0	N-Term(TMT10); K14(TMT10)	3.881e-12	96.67	8.71877e-09	2	1993.05	0.951114	0	0.973102	4	1.66107	0.962307	4	8.75967	0.990967	4	5.66097	0.891369	4	9.98753	0.998554	4	6.94104	0.987055	4	5.91907	1.21579	4	10.1302	1.01629	4	3.93941	1.13088	4	8.62718
gQcDLELINVcNENSLFk	4	I3LGD4	N-Term(TMT10); C3(Carbamidomethyl); C11(Carbamidomethyl); K18(TMT10)	1.616e-14	96.65	5.89341e-09	2	2611.32	-0.430636	0	0.978636	4	6.64832	0.98325	4	2.26403	0.93728	4	1.89317	0.961892	4	4.062	1.06477	4	6.93927	1.0993	4	1.80891	0.949914	4	14.054	0.999857	4	2.54819	1.09367	4	3.20383
tGSESSQTGTSAASGR	2	A0A287AT83	N-Term(TMT10)	6.727e-14	96.64	3.26239e-09	2	1712.83	3.61331	0	1.20388	2	3.38113	1.30184	2	1.82183	1.19125	2	0.299723	0.853058	2	17.7972	0.976664	2	7.24042	0.836865	2	7.16067	0.783776	2	0.656668	0.706891	2	0.616258	0.980225	2	11.0281
vDIDAPDIDIHGPEGk	6	A0A287A608;A0A286ZM70	N-Term(TMT10); K16(TMT10)	1.647e-12	96.64	9.35364e-09	2	2149.15	-0.167093	0
vIEGLDTGLQGMcVGER	4	F1S0M9	N-Term(TMT10); C13(Carbamidomethyl)	6.519e-10	96.64	5.83112e-09	3	2063.05	0.519217	0	0.934463	4	4.26665	1.0412	4	13.5931	0.957077	4	2.4609	0.903532	4	22.874	1.01283	4	15.1086	1.10027	4	5.36545	0.978642	4	11.0844	1.01227	4	9.92928	1.11758	4	5.82497
aLVLDcHYPEDEIGQEDEAQSDIFSIk	9	A0A0D5BWD2	N-Term(TMT10); C6(Carbamidomethyl); K27(TMT10)	8.118e-17	96.64	4.50882e-09	3	3579.75	-0.535076	0	1.02913	9	4.55648	0.917994	9	6.96396	1.08179	9	2.24943	0.767201	8	14.5016	1.04529	9	7.95661	1.02931	9	7.37586	0.993924	9	11.8101	1.06263	9	12.4435	0.991966	8	5.98787
sTNGDTFLGGEDFDQALLR	4	A0A287ADJ2	N-Term(TMT10)	9.82e-17	96.63	3.97604e-09	2	2285.13	1.70074	0	0.959007	4	6.72213	1.25915	4	4.33703	0.823976	4	4.11684	1.02186	4	10.2703	0.996323	4	2.91818	1.20728	4	5.49643	0.826634	4	25.7617	0.929632	4	6.85503	0.92671	4	6.21429
aAVTAPEVTGPDVPATPVAR	2	A0A286ZUX9	N-Term(TMT10)	5.939e-12	96.61	9.97508e-09	2	2148.18	-3.74412	0	0.932287	2	1.68633	0.923255	2	28.9456	1.07033	2	13.2474	0.964096	2	10.9704	0.964829	2	3.62618	1.1062	2	7.5867	0.966937	2	5.62042	1.03532	2	1.02408	1.02798	2	9.95659
vADGLPLAASMQEDEQSGR	4	A0A287A4A5	N-Term(TMT10)	3.733e-15	96.58	3.83527e-09	2	2203.09	0.391497	0	0.932256	4	8.86141	1.16114	4	8.50499	0.942757	4	5.38863	0.835734	4	5.59017	1.03373	4	5.29101	1.00994	4	2.10461	1.03951	4	11.4557	1.04162	4	4.54843	1.09841	4	8.70113
fPSGNQGGAGPSQGSGGGTGGSVYTEDNDDDLYG	2	P03974	N-Term(TMT10)	1.076e-08	96.57	4.07541e-10	3	3449.48	-2.35631	0	0.960383	2	17.6375	1.20235	2	6.87455	0.997396	2	21.631	0.679781	2	19.1782	1.18876	2	2.39814	0.995843	2	2.01058	0.85949	2	35.8251	0.848286	2	4.964	1.22747	2	8.35571
aSGPGLNTTGVPASLPVEFTIDAk	3	A0A286ZXU2	N-Term(TMT10); K24(TMT10)	2.405e-16	96.57	1.06291e-08	2	2800.55	1.15006	0	1.03189	3	3.33717	1.04452	3	1.76924	1.04583	3	0.885532	0.863793	3	6.95313	1.05576	3	1.35019	0.930433	3	2.40582	1.00683	3	9.42083	1.04218	3	0.34109	1.02658	3	6.22584
kIQALQQQADEAEDR	4	P67937	N-Term(TMT10); K1(TMT10)	9.654e-10	96.53	8.89324e-09	2	2201.19	-3.235	1	1.11419	4	0.430789	0.910343	4	5.59272	1.12526	4	9.53332	0.923523	4	7.04888	0.954326	4	2.40621	0.700051	4	7.81197	1.31986	4	1.92104	0.919171	4	11.752	1.1777	4	15.6013
tASGcQVVGSAIcASR	1	I3LK45	N-Term(TMT10); C5(Carbamidomethyl); C13(Carbamidomethyl)	3.806e-13	96.53	4.54667e-09	2	1852.92	-1.67906	0	1.15849	1		1.14035	1		1.2359	1		1.00755	1		0.864506	1		0.931351	1		0.78521	1		0.902571	1		0.778481	1
qYTSPEEIDAQLQAEk	1	A0A287BQ14	N-Term(TMT10); K16(TMT10)	7.98e-11	96.47	8.67882e-09	2	2308.21	1.25958	0	0.994007	1		1.03099	1		0.874661	1		0.806654	1		1.15907	1		1.15438	1		0.837496	1		1.00578	1		1.07591	1
gQcGENLAWASYDQTGk	5	A0A287AY64	N-Term(TMT10); C3(Carbamidomethyl); K17(TMT10)	2.297e-11	96.44	4.1652e-09	2	2343.15	1.79317	0	1.01794	5	6.82727	0.866124	5	5.38955	1.06384	5	4.87693	0.97971	5	3.19401	1.0204	5	6.77708	0.989455	5	5.14582	1.01098	5	1.32787	1.04159	5	0.836485	1.00455	5	10.4628
lAQQMENRPSVQAALk	3	K7GKG2	N-Term(TMT10); K16(TMT10)	3.427e-11	96.42	1.01703e-08	2	2242.27	0.296414	0	1.40323	3	0.93603	1.17368	3	11.2067	1.18505	3	5.35025	0.929889	3	7.40973	0.880761	3	4.98983	0.846511	3	12.1956	0.783427	3	5.43681	0.750568	3	19.9984	0.789724	3	10.3451
dAQVVQVVLDGLSNILk	1	A0A287ATD3	N-Term(TMT10); K17(TMT10)	1.305e-12	96.41	7.32534e-09	2	2269.36	1.43107	0	0.735718	1		1.064	1		1.32542	1		0.99044	1		0.923007	1		0.857921	1		1.28672	1		1.04211	1		0.98284	1
iPYLPITNFNQNWQDGk	2	A0A287BGW3	N-Term(TMT10); K17(TMT10)	1.763e-11	96.41	1.08223e-08	2	2506.35	1.99672	0	0.878873	2	6.21546	0.755797	2	7.20307	1.02678	2	2.42596	1.31507	2	5.56656	0.927995	2	0.463411	0.727165	2	1.19018	1.40006	2	3.96586	1.23595	2	1.82079	1.12501	2	9.06938
gFcYVEFDEVDSLk	3	I3L594	N-Term(TMT10); C3(Carbamidomethyl); K14(TMT10)	2.385e-12	96.4	5.08573e-09	2	2166.09	0.927589	0	1.10365	3	1.35698	1.01431	3	8.89766	1.03625	3	4.70106	0.809746	3	3.49337	1.04061	3	1.63728	0.975652	3	2.41828	1.00473	3	1.23163	0.909413	3	4.06642	1.12336	3	0.54226
sPDVGLYGVIPEcGQTYQSDLAEAk	1	F1RMJ4	N-Term(TMT10); C13(Carbamidomethyl); K25(TMT10)	1.332e-10	96.38	7.07693e-09	3	3155.6	1.25495	0	0.97631	1		0.984008	1		1.0048	1		0.913556	1		1.06341	1		1.02789	1		0.891293	1		1.08985	1		1.05302	1
cTGGEVGATSALAPk	6	A0A287AP66	N-Term(TMT10); C1(Carbamidomethyl); K15(TMT10)	5.249e-13	96.36	1.10517e-08	2	1877.02	0.500012	0	0.977163	6	2.85986	0.958426	6	7.24459	0.995059	6	6.57211	1.05568	6	6.97587	1.08074	6	1.75379	1.0031	6	3.28702	0.981779	6	6.61558	1.03266	6	6.2409	0.883498	6	8.35227
iLATPPQEDAPSVDITNIR	1	A8U4R4	N-Term(TMT10)	1.79e-09	96.35	1.04167e-08	2	2279.25	1.45093	0	0.943745	1		1.06796	1		0.850212	1		0.713654	1		1.30314	1		1.11557	1		0.86247	1		0.883258	1		1.26808	1
yILSGDGAGDLFIINENTGDIQATR	1	F1SP42	N-Term(TMT10)	7.889e-14	96.35	8.75975e-09	3	2882.48	0.857584	0	0.977116	1		0.945543	1		1.03777	1		0.890779	1		1.11662	1		1.00605	1		0.923743	1		0.980244	1		1.14023	1
nADMSEEmQQDSVEcATQALEk	10	D9U8D1	N-Term(TMT10); M8(Oxidation); C15(Carbamidomethyl); K22(TMT10)	3.212e-11	96.34	1.54462e-09	3	2988.37	1.59288	0	1.03454	10	6.32137	1.12841	10	8.61504	0.998953	10	11.1823	0.766056	10	11.6259	1.03971	10	7.61742	1.03219	10	5.12223	0.878032	10	8.58532	1.05119	10	6.55399	1.01584	10	11.3432
sNEDQSMGNWQIk	12	Q3ZD69	N-Term(TMT10); K13(TMT10)	8.548e-10	96.33	5.65726e-09	2	1995	0.669385	0	0.999117	12	4.40344	0.997764	12	4.95803	0.987234	12	3.0682	1.10825	12	6.63824	0.944264	12	7.82742	0.988013	12	6.91563	1.08177	12	7.86845	1.05029	12	3.14951	0.925032	12	8.50677
gSTAPVGGGAFPAISTR	5	E1CAJ6	N-Term(TMT10)	6.762e-13	96.32	9.19382e-09	2	1774.97	2.61908	0	1.02108	5	5.46302	1.0031	5	21.2547	0.985359	5	4.45314	1.12286	5	1.87884	0.959639	5	11.1109	0.927659	5	13.2806	0.960493	5	21.6915	1.03474	5	1.59791	0.887972	5	18.8749
gGVTGSPEASIAGSk	5	A0A287A608;A0A286ZM70	N-Term(TMT10); K15(TMT10)	2.941e-10	96.31	1.12264e-08	2	1775.99	1.70637	0
iIGAVDQIQLTQAQLEER	4	A0A286ZNI3	N-Term(TMT10)	1.357e-15	96.31	1.00687e-08	2	2254.26	1.20123	0	0.941792	4	12.1271	0.985868	4	5.41679	0.964526	4	3.08413	0.933715	4	3.60481	1.03525	4	1.01065	1.09842	4	1.21939	0.947337	4	3.17326	1.09171	4	2.09911	0.934197	4	9.0784
gPLLEDGALSQAVSAGASSPEFTk	3	F1S408	N-Term(TMT10); K24(TMT10)	1.325e-10	96.31	1.14135e-08	4	2790.49	0.135244	0	0.969102	3	2.24773	0.980679	3	9.56414	0.969421	3	3.56531	0.962278	3	5.13531	1.02666	3	2.28894	0.996593	3	1.51236	1.02466	3	10.1203	1.03802	3	3.05596	1.07015	3	8.89985
gFQQISFVNSIATSk	1	O46374	N-Term(TMT10); K15(TMT10)	3.416e-13	96.3	1.1053e-08	2	2085.18	0.625151	0	1.05615	1		0.924619	1		1.05436	1		1.28614	1		0.827522	1		0.833967	1		1.18611	1		1.04169	1		0.94701	1
tLMELLNQMDGFDTLHR	2	A0A287BG14	N-Term(TMT10)	3.632e-09	96.29	5.60387e-09	3	2263.14	0.695561	0	0.909515	2	2.54058	1.04091	2	17.1962	1.02012	2	10.7014	0.989198	2	16.685	0.962075	2	16.3301	1.065	2	1.84605	1.02285	2	23.6701	0.965203	2	5.73845	1.0783	2	27.9656
sQNVMAAASIANIVk	1	F1SB63	N-Term(TMT10); K15(TMT10)	2.468e-12	96.28	1.14573e-08	2	1975.14	0.507377	0	1.4615	1					1.53628	1		0.94277	1		0.948549	1		1.03561	1		0.702357	1		1.00484	1		0.823767	1
lSPEPWTPETGLVTDAFk	8	A0A287APD5;Q2QC87	N-Term(TMT10); K18(TMT10)	5.693e-15	96.24	1.08146e-08	2	2446.33	0.440374	0
vASVSQNSIVSAAGNIAR	1	A0A287A749	N-Term(TMT10)	4.883e-16	96.23	1.00415e-08	2	1973.1	1.62001	0	1.00482	1		1.09251	1		0.954153	1		1.31541	1		0.794688	1		0.887319	1		1.16494	1		1.0856	1		0.890474	1
dASLMVTNDGATILk	6	D0G0C8	N-Term(TMT10); K15(TMT10)	5.961e-12	96.21	1.15477e-08	2	2007.12	-0.394205	0	1.1519	6	4.51664	1.11066	6	12.5689	1.03753	6	3.71028	0.851703	6	4.36452	1.02016	6	1.36255	0.992492	6	1.0586	0.856151	6	15.9217	0.864608	6	5.49378	0.96836	6	5.32344
eFNEEGALSVLQQFk	5	M3V815	N-Term(TMT10); K15(TMT10)	1.514e-13	96.21	1.22657e-08	2	2197.19	-0.160275	0	1.10038	5	2.74568	0.971668	5	14.7484	1.02861	5	7.77647	0.962966	5	5.43148	0.933614	5	7.98932	1.00642	5	1.30491	0.921106	5	9.01766	1.05522	5	1.86193	0.882562	5	3.74744
tEWETAAPAVAETPDIk	8	F2Z5E6	N-Term(Acetyl); K17(TMT10)	1.579e-08	96.18	7.20562e-09	2	2100.08	2.99569	0	0.924562	8	1.88903	0.941534	8	6.71878	0.991339	8	2.86923	0.925318	8	4.9495	1.09677	8	5.24045	1.06919	8	2.84794	1.01852	8	3.98046	1.03423	8	7.19966	1.01987	8	9.03338
yVQLPADEVDTQLLQDAAR	2	A5A8V8	N-Term(TMT10)	1.245e-12	96.16	9.03044e-09	3	2374.25	0.466987	0	0.96504	2	2.83904	1.08966	2	12.7262	1.02201	2	9.97238	0.840924	2	1.51449	1.06402	2	1.19655	1.00246	2	0.105243	0.891677	2	0.405508	1.07907	2	1.99942	1.03536	2	2.84536
sALTVQFVQGIFVEk	17	A0A287APX6;F2Z5K3	N-Term(TMT10); K15(TMT10)	2.466e-13	96.12	1.02013e-08	2	2124.25	0.411926	0
gSSVIAGVWLEEAGR	34	K9IVQ6;A0A287BNK7	N-Term(TMT10)	1.651e-12	96.12	1.03113e-08	2	1759.96	0.511578	0
iTGWGEETLPDGR	4	F1SVA2	N-Term(TMT10)	5.122e-09	96.07	7.50168e-09	2	1659.86	1.40225	0	0.968111	4	4.62658	0.934049	4	1.61036	1.02674	4	7.19189	0.924614	4	6.91076	0.960879	4	3.29569	1.06176	4	2.20049	1.03282	4	2.3984	1.04793	4	2.16679	1.06382	4	3.71992
iAQDLEMYGINYFEIk	8	F1SB42	N-Term(TMT10); K16(TMT10)	3.325e-12	96.06	1.1136e-08	2	2405.27	-3.35076	0	0.877914	8	2.53083	0.853559	8	6.38856	0.952395	8	5.59261	1.07165	8	8.16379	1.10868	8	4.92876	1.1231	8	9.75177	0.979136	8	7.8891	0.998255	8	5.75019	1.08809	8	6.5918
qLYQTLTDYDIR	2	F2Z5I5	N-Term(TMT10)	9.615e-09	96.04	8.823e-09	2	1757.93	1.25465	0	0.982852	2	8.63582	0.976493	2	3.6803	1.09565	2	2.48172	1.00538	2	1.42066	1.02431	2	3.78322	0.935464	2	1.74494	1.08339	2	13.2426	0.905711	2	4.48594	1.04183	2	5.79589
iYADTFGDINYQEFAk	3	F1RQZ9	N-Term(TMT10); K16(TMT10)	2.901e-14	96.03	8.56893e-09	2	2353.21	0.216938	0	1.03417	3	1.99481	0.865373	3	3.15995	1.11433	3	2.3804	0.980481	3	4.71748	0.96671	3	1.38494	0.934271	3	3.00395	1.10321	3	2.351	1.01284	3	0.0564229	1.01466	3	1.45107
gSSGASVAAAAAAAVAVVESMVTATEVAPPPPPVEVPIR	2	A0A287AN98	N-Term(TMT10)	1.704e-12	96.01	8.27016e-09	4	3856.08	2.1935	0	1.20653	2	93.7097	0.923297	2	27.6282	0.937737	2	7.13478	1.33986	2	33.5194	0.803727	2	22.6372	0.691788	2	27.2993	1.51743	2	17.1575	0.79356	1		1.10831	2	9.87817
dGEGTGDLDEFDF	1	A0A287A8P0	N-Term(TMT10)	7.593e-07	95.99	2.76944e-10	2	1645.71	-0.704436	0	0.963151	1		1.13908	1		0.877818	1		0.743099	1		1.05797	1		0.906674	1		1.29178	1		1.07275	1		1.13651	1
aTANSQVMGSANSTLR	3	A0A286ZX63	N-Term(TMT10)	9.546e-14	95.99	7.16279e-09	2	1836.95	0.889917	0	1.0919	2	2.48761	1.0926	2	8.01666	1.02735	3	16.9981	1.11951	2	7.33644	0.910794	3	10.3554	0.95536	2	17.4653	1.09009	3	28.334	1.00249	2	1.35424	0.954537	3	18.8953
gFTLNDAANSLLIITQVR	4	I3LIC2	N-Term(TMT10)	3.667e-15	95.97	1.25706e-08	2	2175.24	1.28833	0	0.995709	4	3.79674	0.931637	4	7.69325	1.04884	4	3.04477	1.0908	4	5.38327	0.90837	4	5.63314	0.858151	4	4.37746	1.15884	4	10.1305	1.06291	4	5.33392	1.01021	4	6.30727
aQEGGGSEVFQELk	3	F1S408	N-Term(TMT10); K14(TMT10)	8.168e-13	95.95	1.13581e-08	2	1937.04	1.21194	0	0.979303	3	1.43406	0.966458	3	5.34821	0.979653	3	3.50725	0.84213	3	7.22166	1.10153	3	3.15465	1.09051	3	4.26743	1.04798	3	1.97979	1.01668	3	1.50065	0.925227	3	10.7776
gSLDPESIFEMMETGk	3	F1SRC7	N-Term(TMT10); K16(TMT10)	9.59e-11	95.94	6.40528e-09	2	2229.12	1.65205	0	1.00627	3	5.84345	0.934979	3	1.59746	0.9973	3	10.3631	0.857871	3	9.67867	0.996093	3	21.313	1.15543	3	4.34471	0.88835	3	6.90816	1.01684	3	4.85865	1.00551	3	3.11772
lADDLGFEFFEASAk	5	A0A287BLN4	N-Term(TMT10); K15(TMT10)	5.825e-13	95.91	1.06939e-08	2	2118.12	-0.240396	0	0.947149	5	2.86914	0.998	5	4.67537	0.94844	5	1.99812	0.941444	5	4.37796	1.0498	5	5.72276	1.07773	5	0.669333	1.02497	5	4.84184	1.00995	5	2.84173	0.993863	5	8.81182
kNFESLPEAFSVASAAAALSQNR	2	I3LLF2	N-Term(TMT10); K1(TMT10)	5.282e-15	95.9	1.19009e-08	3	2866.55	0.77929	1	0.980448	2	13.3621	0.855759	2	2.87568	1.09586	2	5.40429	1.18366	2	12.3387	0.886337	2	17.0389	0.853618	2	23.7064	1.20046	2	12.9311	1.06874	2	0.787122	1.01225	2	12.3053
lQLDSPEDAEFIVAk	3	I3LL55	N-Term(TMT10); K15(TMT10)	6.919e-12	95.89	1.19541e-08	2	2133.19	4.65885	0	0.956351	3	7.64857	0.875484	3	7.53858	0.960774	3	4.86401	0.7659	3	9.73019	1.20066	3	1.90975	1.11559	3	3.04766	0.996584	3	2.292	1.0273	3	5.56599	1.16806	3	1.47321
fGPYYTEPVIAGLDPk	4	A0A286ZN52	N-Term(TMT10); K16(TMT10)	4.964e-10	95.87	1.41058e-08	2	2225.24	4.27095	0	0.968621	4	1.36531	0.839775	4	5.03004	0.949191	4	3.92763	0.971183	4	2.52181	1.08294	4	6.04059	1.11945	4	1.10977	0.953752	4	5.31186	1.04032	4	3.53635	1.08536	4	1.05327
sAGLAFSLYQAMAk	2	A0A286ZRU9	N-Term(TMT10); K14(TMT10)	3.02e-12	95.85	1.30788e-08	2	1916.08	2.19614	0	1.10334	2	16.6991	0.796425	2	8.51608	1.00013	2	1.25535	1.4813	2	7.45823	0.619348	2	20.6479	0.39484	2	24.5906	1.98212	2	4.20758	1.1822	2	4.69553	0.989733	2	20.1791
dGVAAGGGVAGMMSk	2	I3L6D7	N-Term(TMT10); K15(TMT10)	9.598e-13	95.84	9.43428e-09	2	1765.94	1.33965	0	1.09612	2	2.10923	1.0062	2	11.9362	1.13579	2	6.80124	1.04079	2	0.819301	0.906652	2	1.40443	0.918765	2	2.46624	0.994703	2	11.6794	0.906391	2	11.326	0.966726	2	7.18588
iLLLDEATSALDTESEk	3	A0A0E3MY68	N-Term(TMT10); K17(TMT10)	6.754e-11	95.81	1.3541e-08	2	2306.28	1.83272	0	1.01647	3	8.97109	0.985558	3	2.91868	1.05134	3	1.39693	0.804018	3	3.73989	1.04487	3	5.43296	0.958149	3	0.287992	1.05335	3	5.78645	1.0803	3	11.6772	0.898689	3	7.08993
gQDEASAGGLWGFIk	2	F1RKK5	N-Term(TMT10); K15(TMT10)	4.946e-13	95.78	1.35423e-08	2	1994.08	1.97969	0	0.984583	2	2.39057	0.884966	2	13.0169	0.933775	2	11.5227	1.06454	2	4.86912	0.996729	2	7.13667	1.0672	2	13.1185	0.918272	2	26.7627	1.12104	2	8.67736	1.05634	2	8.04797
lPTLWLAEMTSPVISVk	3	A0A286ZRH9	N-Term(TMT10); K17(TMT10)	1.392e-11	95.77	1.0104e-08	2	2343.38	0.0926622	0	0.951426	3	0.751891	0.93616	3	1.44487	1.09402	3	7.92569	1.24936	3	8.16695	0.948315	3	10.9726	0.897197	3	8.4832	1.12562	3	9.80444	1.00917	3	4.18819	0.971858	3	2.07064
cLEAASPETEGGGLk	2	A0A0B8RSB4	N-Term(TMT10); C1(Carbamidomethyl); K15(TMT10)	3.681e-13	95.77	9.70675e-09	2	1977.03	-1.22211	0	0.926908	2	14.1902	0.878618	2	6.93563	1.09685	2	10.8135	0.961397	2	24.5868	1.06091	2	8.98238	0.971512	2	15.8772	1.05731	2	1.17098	1.06442	2	8.96896	0.981245	2	9.02221
qQLSAEELDAQLDAYNAR	4	A0A287BET5	N-Term(TMT10)	2.61e-15	95.76	6.62324e-09	2	2264.14	0.469516	0	1.22219	4	12.6299	1.34588	4	11.69	1.1098	4	6.42164	0.774737	4	16.2517	0.929913	4	7.0155	0.879656	4	15.2984	0.825355	4	19.7009	0.72733	4	20.1231	0.769094	4	16.4121
vVSEDFLQDVSASTk	2	A0A0B8RZA8;I3LDH3	N-Term(TMT10); K15(TMT10)	6.127e-13	95.74	1.13742e-08	2	2083.13	0.69192	0
qLSSSVTGLTNIEEENYQR	4	F1RMJ4	N-Term(TMT10)	1.182e-15	95.67	7.98151e-09	2	2397.21	-1.24842	0	0.922484	4	8.12688	1.03805	4	18.1315	1.06168	4	12.921	0.805433	4	18.3543	1.07009	4	5.71764	1.01762	4	11.9509	0.98656	4	11.4397	1.04854	4	12.6364	1.02656	4	9.76935
lAALADQWQFLVQk	3	A0A0B8RZ36	N-Term(TMT10); K14(TMT10)	6.754e-12	95.61	1.40417e-08	2	2089.23	2.05535	0	1.0267	3	11.1713	0.954439	3	1.68194	1.06082	3	1.2038	1.10099	3	6.2815	0.963115	3	5.08586	0.904936	3	1.56727	1.10286	3	2.5318	0.958302	3	5.92352	0.976616	3	7.03203
mQNDAGEFVDLYVPR	2	P63221	N-Term(Acetyl)	3.472e-09	95.57	1.67786e-09	2	1795.83	0.357996	0
aEDSLLAADEAAAk	9	A0A287B5N7;A0A287A6T5	N-Term(TMT10); K14(TMT10)	2.729e-11	95.53	1.41768e-08	2	1833	0.994928	0
tGAFEPAEASVNAQDLR	3	A0A287A8X1	N-Term(TMT10)	8.878e-14	95.51	6.57985e-09	2	2005.02	-0.388672	0	0.913646	3	0.515471	1.12919	3	2.29782	0.92941	3	0.436541	0.888079	3	4.56601	1.08594	3	11.9157	1.06437	3	2.44792	1.01696	3	7.41225	1.03345	3	3.29794	0.997363	3	19.278
fDTGNLcMVTGGANLGR	2	F1RQ91	N-Term(TMT10); C7(Carbamidomethyl)	9.687e-14	95.5	5.66495e-09	2	2011.99	1.08515	0	1.03108	2	0.656239	0.963197	2	16.7024	1.04344	2	5.82156	1.08146	2	5.525	0.978153	2	3.3223	0.960128	2	16.1889	1.0185	2	14.0733	0.94131	2	10.9731	0.993678	2	7.04547
qQYQGLLSQGETDL	3	F8S325	N-Term(TMT10)	1.413e-06	95.48	7.51735e-09	2	1808.92	0.851724	0	0.801758	3	24.4485	1.31562	3	2.32236	0.701818	3	6.292	0.779091	3	7.47931	1.20979	3	5.60085	1.06797	3	7.88864	1.07452	3	9.49205	1.08813	3	12.0707	0.880811	3	10.395
aFYNDVLGEYEEYITk	7	F1SDP3	N-Term(TMT10); K16(TMT10)	8.232e-14	95.44	9.85869e-09	2	2412.24	0.316531	0	1.02005	7	6.80767	0.983322	7	3.10027	0.994208	7	3.02794	1.01032	7	5.82785	0.970873	7	1.26521	1.04671	7	3.70365	0.982384	7	4.19712	1.03789	7	2.49109	0.908897	7	4.31348
aGAEGEDGEAAAAk	1	A0A286ZRM3	N-Term(TMT10); K14(TMT10)	6.359e-12	95.42	7.44968e-09	2	1704.88	0.707478	0	0.786645	1		0.839486	1		0.767776	1		0.735256	1		1.38492	1		1.2174	1		1.1122	1		0.865216	1		1.48843	1
qEQcEAQAQVAELk	5	A0A0B8RSH5;F1SUX4	N-Term(TMT10); C4(Carbamidomethyl); K14(TMT10)	2.168e-11	95.37	8.04414e-09	2	2090.09	-1.30253	0
sQSSDTEQQSPTSGGGk	4	A0A287AT83	N-Term(TMT10); K17(TMT10)	4.739e-13	95.37	5.89517e-09	2	2139.06	-0.441147	0	1.26929	4	6.89751	1.3237	4	28.7476	1.0835	4	13.4532	0.758433	4	25.4836	0.923297	4	3.44292	0.777235	4	5.34454	0.815517	4	37.674	0.688131	4	6.66996	0.95247	4	22.3448
tYADYESVNEcmEGVck	7	F2Z5J5	N-Term(TMT10); C11(Carbamidomethyl); M12(Oxidation); C16(Carbamidomethyl); K17(TMT10)	1.236e-10	95.34	1.35973e-09	2	2529.14	1.33361	0	1.0524	7	3.78817	1.0802	7	8.21825	1.03769	7	11.2086	0.866282	7	14.081	0.983259	7	11.5063	1.04254	7	10.7182	0.96856	7	9.52147	0.880196	7	14.4573	1.06388	7	2.7641
tYGGcEGPDAMYVk	4	F2Z545	N-Term(TMT10); C5(Carbamidomethyl); K14(TMT10)	4.42e-08	95.34	3.85988e-09	2	2005.97	-1.42622	0	0.986663	4	6.55735	1.02772	4	3.16507	1.06328	4	4.0884	0.91868	4	3.28913	1.04619	4	3.06906	0.938902	4	2.73262	0.994269	4	4.58509	0.943333	4	4.32085	1.10186	4	4.56349
sTAGSAAAMAGAk	1	F1SSV0	N-Term(TMT10); K13(TMT10)	5.997e-11	95.32	1.28375e-08	2	1551.86	0.261553	0	1.06167	1		1.16671	1		1.0057	1		1.05183	1		0.956786	1		1.0566	1		0.83679	1		0.852782	1		0.951813	1
vLGAHIIGPGAGEMINEAALALEYGAScEDIAR	4	F1SAF0	N-Term(TMT10); C28(Carbamidomethyl)	1.127e-13	95.28	7.66409e-09	3	3597.8	-5.53636	0	0.955862	4	6.90768	1.05071	3	10.1851	0.981958	4	4.86561	0.977341	4	7.68687	0.994783	4	4.92103	1.03502	4	6.46253	1.23383	4	6.31087	1.03253	4	3.41298	1.04398	4	5.98565
eAGAGGLSIAVEGPSk	6	A0A287BGW3	N-Term(TMT10); K16(TMT10)	5.43e-13	95.27	1.31199e-08	2	1901.07	-0.575172	0	0.976093	5	8.76116	0.997986	5	3.1497	1.02535	6	9.29318	0.978202	5	4.09825	1.05736	6	4.28929	1.00115	5	7.32967	1.05174	6	7.50698	1.01958	5	1.35543	0.982853	6	9.48982
yAFQEALNSAGEk	6	P82460	N-Term(TMT10); K13(TMT10)	1.528e-10	95.24	1.07572e-08	2	1886.01	3.15756	0	0.975151	6	1.91642	0.987017	6	5.97357	0.88619	6	4.95843	0.919113	5	4.64537	1.24276	6	3.5852	1.11541	6	7.17633	0.782849	6	16.7856	0.811864	6	9.43707	1.34816	6	8.63031
lVSIGAEEIVDGNVk	36	I3LCP0;I3LLY3	N-Term(TMT10); K15(TMT10)	2.145e-12	95.21	1.47637e-08	2	2001.16	0.214169	0
aNLQIDQINTDLNLER	3	K9IVP5	N-Term(TMT10)	1.741e-13	95.2	1.21704e-08	2	2099.13	-0.256988	0	0.869425	3	6.12157	0.928516	3	0.982721	0.750336	3	0.85238	0.866096	3	13.5076	1.27505	3	3.56253	1.22681	3	10.5714	0.935355	3	24.2845	1.0816	3	3.10402	1.1674	3	1.53004
gIGTNEQAIIDVLTk	6	F1SEN1	N-Term(TMT10); K15(TMT10)	1.981e-12	95.19	1.32427e-08	2	2030.19	1.26841	0	0.94491	6	6.68029	0.985854	6	4.08306	0.855817	6	5.06034	0.78957	5	4.46457	1.3676	6	4.13039	1.11589	6	5.27392	0.789121	5	5.29264	0.805443	6	12.0031	1.39313	6	4.8257
aPVPASELVAAGVLSQAQFEQLQDGR	9	K9IVQ6;A0A287BNK7	N-Term(TMT10)	1.445e-13	95.18	1.21052e-08	3	2910.55	-0.248546	0
aSIPFSVVGSNQLIEAk	1	A0A287A8W9	N-Term(TMT10); K17(TMT10)	5.505e-14	95.18	1.23328e-08	2	2218.29	1.82152	0	1.07444	1		1.02943	1		1.10116	1		1.08364	1		0.907598	1		0.720172	1		1.25228	1		1.01291	1		0.955676	1
lQNELDNVSTLLEEAEk	5	F1SSA6	N-Term(TMT10); K17(TMT10)	2.293e-09	95.16	1.50566e-08	2	2403.31	2.25745	0	0.881113	5	6.11432	0.999016	5	9.68118	0.790145	5	2.97549	0.949442	5	8.2343	1.09148	5	4.40069	1.19805	5	4.18235	0.964707	5	4.68958	1.13421	5	6.51617	1.10761	5	5.74434
aIAELGIYPAVDPLDSTSR	8	K7GLT8	N-Term(TMT10)	3.329e-11	95.14	1.27531e-08	2	2217.19	-0.854965	0	0.999418	8	2.97135	1.01956	8	3.32404	0.96394	8	1.50487	0.995917	8	7.00571	0.969379	8	7.17488	0.993662	8	5.51561	1.04781	8	5.14195	1.05158	8	1.94405	0.979607	8	16.6937
eQLLAQFGSGALGLPALTR	2	A0A287A6K2	N-Term(TMT10)	6.437e-15	95.1	1.44008e-08	2	2171.24	0.853344	0	0.89302	2	11.0701	0.807197	2	0.289361	0.965518	2	17.2426	1.43599	2	9.33996	0.914322	2	5.5527	0.848265	2	9.33441	1.32481	2	5.34271	1.05399	2	5.187	1.0837	2	12.4691
lQPFATEADVEEALR	4	I3LR86	N-Term(TMT10)	1.724e-12	95.1	1.07851e-08	2	1918.01	0.634976	0	0.987017	4	18.2845	0.993409	4	3.15957	1.06677	4	1.68287	0.884632	4	11.4774	1.00219	4	2.4402	0.91587	4	10.061	1.12722	4	1.34926	1.04093	4	9.14731	1.05573	4	6.88939
aLYDTFSAFGNILSck	2	F2Z557;F1SV06	N-Term(TMT10); C15(Carbamidomethyl); K16(TMT10)	2.468e-13	95.09	1.14759e-08	2	2265.2	0.751321	0
aQSSQDAVSSMNLFDLGGQYLR	1	A0A287BBR9	N-Term(TMT10)	3.037e-13	95.08	5.77448e-09	3	2616.29	-1.7717	0	1.00569	1		0.917795	1		1.0525	1		0.963552	1		0.992415	1		0.920667	1		1.21524	1		1.02285	1		0.986994	1
aASGFNAAEDAQTLR	4	A0A287B278	N-Term(TMT10)	3.604e-12	95.06	6.78358e-09	2	1750.88	-4.65051	0	0.916706	4	7.27003	0.98748	4	10.4877	0.921316	4	9.01017	0.948511	4	7.74445	1.12174	4	0.939513	1.05719	4	4.12085	0.993346	4	5.66761	1.01658	4	3.80336	1.17108	4	8.54665
aQAAPEEEAATVAAPER	2	F1RT57	N-Term(TMT10)	6.97e-14	95.04	9.68185e-09	2	1940	2.39307	0	0.946505	2	20.5529	1.28136	2	19.732	1.01064	2	1.06412	0.897956	2	1.69016	0.956736	2	10.4212	1.06209	2	10.1762	0.839024	2	8.04238	1.00435	2	0.296858	0.926271	2	40.8453
vQVQDNEGcPVEASVk	8	A0A286ZXU2	N-Term(TMT10); C9(Carbamidomethyl); K16(TMT10)	4.679e-14	95.04	1.09822e-08	2	2217.16	-1.49663	0	1.07985	8	3.99991	1.04807	8	11.5312	1.0244	8	2.50953	0.816533	8	9.4142	1.07936	8	3.32942	0.991278	8	7.63434	0.97538	8	5.49403	0.961367	8	5.28925	1.05204	8	2.92686
gATQQILDEAER	11	D0G0C8	N-Term(TMT10)	2.226e-09	95.03	9.32731e-09	2	1559.82	0.51328	0	0.97603	11	11.848	1.16726	11	7.70518	0.893465	11	12.5498	0.869119	11	11.1993	1.07432	11	6.32727	1.17885	11	6.57326	0.761909	11	9.74351	0.920211	11	9.32539	0.980438	11	14.4934
vQSDGQIVLVDDWIR	4	K7GND3	N-Term(TMT10)	9.119e-12	95.03	1.30174e-08	2	1972.07	1.32257	0	0.983135	4	7.98092	1.13169	4	6.81983	0.95413	4	1.87937	0.887272	3	3.01871	1.0354	4	2.77431	1.13661	4	5.52458	0.955504	4	10.9922	0.981067	4	4.90841	1.00177	4	9.21978
aGATSVVNSSGGTQAk	1	F1RHH4	N-Term(TMT10); K16(TMT10)	1.77e-14	95.01	1.48916e-08	2	1893.04	-1.68093	0	1.31764	1		1.33016	1		1.10256	1		0.680931	1		1.01585	1		0.73798	1		0.971507	1		0.733783	1		0.941378	1
aANSLEAFIFETQDk	5	K9IWD4	N-Term(TMT10); K15(TMT10)	1.766e-12	94.99	1.36608e-08	2	2142.15	0.958347	0	1.04994	5	8.87575	0.984444	5	2.85806	1.07487	5	2.08823	0.95465	5	14.2112	0.978078	5	3.72242	0.951536	5	1.79738	1.01595	5	4.13537	1.04913	5	5.31538	0.928945	5	6.87284
sVTEQGAELSNEER	7	F2Z558	N-Term(TMT10)	2.001e-11	94.97	6.04998e-09	2	1777.88	0.0749676	0	0.940325	7	5.15781	1.02282	7	8.38011	0.947994	7	9.14053	0.927527	7	7.86009	1.13774	7	7.969	1.07768	7	4.65944	1.017	7	5.7492	0.947531	7	14.3872	1.17977	7	8.64099
dWILPSDYDHAEAEAR	4	A0A286ZM82;F1SMN1	N-Term(TMT10)	5.816e-11	94.95	3.51878e-09	3	2117.01	0.420068	0
qDLPNAMAISEMTDk	3	Q56P20	N-Term(TMT10); K15(TMT10)	7.285e-12	94.93	9.86594e-09	2	2122.09	-0.100158	0	1.09518	3	1.00038	0.944013	3	0.480287	1.08566	3	0.811192	0.83813	3	2.3272	1.0254	3	2.8668	0.92655	3	0.468163	0.995063	3	4.65982	1.0081	3	4.33031	1.02167	3	3.11911
aAAEDELLLPR	1	K7GQ35	N-Term(Acetyl)	1.139e-06	94.92	9.88868e-09	2	1239.66	1.56769	0
lLETIDQLYLEYAk	2	I3LLY3	N-Term(TMT10); K14(TMT10)	4.923e-12	94.91	1.36404e-08	2	2170.24	1.26658	0	0.917896	2	5.24294	0.897546	2	5.38561	0.963163	2	0.42829	0.992207	2	3.13991	1.04638	2	4.13756	1.05879	2	3.91291	1.11714	2	1.99331	1.05848	2	3.81329	1.0373	2	8.06063
vVQGDIGEANEDVTQIVEILHSGPSk	2	F1RSJ7	N-Term(TMT10); K26(TMT10)	1.445e-14	94.88	1.45477e-08	4	3192.72	0.566443	0	0.954732	2	3.90264	1.02568	2	12.9351	1.17342	2	7.15604	0.809272	2	2.50286	1.02662	2	6.78777	0.875292	2	3.91404	1.1331	2	1.53234	0.964133	2	8.12945	1.10962	2	10.8178
eSVDGQWVcISDVNk	2	F1SQA9	N-Term(TMT10); C9(Carbamidomethyl); K15(TMT10)	1.808e-10	94.86	1.20184e-08	2	2194.13	5.27996	0	0.97458	2	2.24352	0.921189	2	4.47832	1.04933	2	0.858896	0.824217	2	5.21151	1.19982	2	0.738646	1.01183	2	1.89571	0.982477	2	7.58738	0.90684	2	6.29716	1.09461	2	9.05921
lQGQLEQGDDTAADR	2	Q767L0	N-Term(TMT10)	1.241e-12	94.84	6.201e-09	2	1845.91	0.345168	0	0.96329	2	8.85531	0.954069	2	22.979	0.711057	2	11.7126	0.878382	2	7.84695	1.24895	2	3.90159	1.28799	2	7.63515	0.755813	2	19.1993	0.96447	2	5.07676	1.16851	2	0.164246
cTSTLGSEAEEAMQLk	2	I3LGC2	N-Term(TMT10); C1(Carbamidomethyl); K16(TMT10)	3.57e-14	94.81	7.00383e-09	2	2213.11	-4.76478	0	0.936507	2	3.45196	0.928089	2	6.46954	1.0331	2	2.18623	0.868355	2	10.2023	1.12763	2	3.66108	1.08715	2	0.548708	0.915089	2	1.75619	1.02584	2	0.704654	1.03972	2	7.14303
vVVAENFDEIVNDENk	20	E1CAJ5	N-Term(TMT10); K16(TMT10)	4.056e-13	94.79	1.28111e-08	2	2292.21	-0.534881	0	0.910774	20	8.80231	1.13169	20	16.7961	0.927566	20	12.1075	0.826731	20	10.6086	1.07768	20	11.4966	1.11237	20	18.6273	0.888147	20	42.1224	1.00903	20	9.26365	1.07137	20	14.8055
lQALANEQAAAAHELEk	2	F1SSN5	N-Term(TMT10); K17(TMT10)	1.705e-13	94.77	1.47041e-08	3	2265.26	-0.0248123	0	0.941569	2	8.03325	0.947472	2	9.6217	1.06149	2	2.10454	0.942949	2	17.36	1.01764	2	4.63666	1.03597	2	9.75338	1.0038	2	11.7132	1.0046	2	2.89226	1.07805	2	8.10769
qPAENVNQYLTDPk	3	A0A0B8RZ10	N-Term(TMT10); K14(TMT10)	3.591e-10	94.66	1.58336e-08	2	2075.12	-0.312504	0	0.907188	3	2.34672	1.01649	3	11.2325	0.924493	3	8.17358	0.939212	3	5.76338	1.17558	3	0.0969496	1.05397	3	4.58316	0.930144	3	15.5652	1.07251	3	2.15006	1.10625	3	13.2806
dLLELEALSTAVESTGTAk	2	I3LQ79	N-Term(TMT10); K19(TMT10)	3.297e-11	94.66	1.69793e-08	2	2406.34	2.1834	0	0.789026	2	3.4818	0.965791	2	10.6952	0.828609	2	12.5425	0.947468	2	6.694	1.27299	2	4.47727	1.13431	2	2.90145	0.948846	2	0.695454	0.990896	2	1.49728	1.2721	2	10.0256
tGPAATTLADGAAAEALVESSEVAVIGFFk	25	G9F6X8	N-Term(TMT10); K30(TMT10)	1.089e-12	94.65	1.51503e-08	4	3351.82	2.91513	0	1.0091	25	4.52011	0.921067	25	12.29	1.0682	25	11.2681	0.899492	24	10.9752	1.0859	25	7.91644	0.903171	25	11.1452	1.14481	24	12.8781	1.02283	25	14.4315	1.07415	25	16.3638
vIDSSDVVVQVLDAR	3	A0A287AKR9	N-Term(TMT10)	3.354e-12	94.64	1.62331e-08	2	1844.03	0.208973	0	1.01237	3	2.70615	0.996168	3	11.0858	1.005	3	0.50152	0.897152	3	6.96047	1.02752	3	0.971352	1.0122	3	12.3129	1.00664	3	7.88302	1.04297	3	0.796363	0.915271	3	13.1581
tLQGLEIELQSQLSMk	41	F1S0J8	N-Term(TMT10); K16(TMT10)	9.337e-14	94.56	1.70423e-08	2	2276.29	-0.182231	0	0.973992	41	6.43381	0.989734	41	9.7667	1.02385	41	6.9594	1.01352	41	12.6356	1.00708	41	7.6708	0.926263	39	6.27872	1.09814	41	10.5021	1.02457	38	11.2079	1.02454	41	11.9137
eRDFTSLENTVEER	3	F1SPP8	N-Term(TMT10)	8.184e-12	94.54	6.94332e-09	3	1953.97	-0.313148	1	0.951511	3	3.47087	1.12346	3	6.95198	0.908536	3	4.4259	0.881447	3	12.3131	1.01734	3	7.53305	1.06158	3	7.07891	1.12924	3	13.1061	1.11925	3	0.574573	1.01397	3	6.77883
eEEIAALVIDNGSGMck	11	I3LVD5	N-Term(Acetyl); C16(Carbamidomethyl); K17(TMT10)	6.576e-09	94.53	4.68653e-09	2	2107.02	-0.710576	0	0.960081	11	3.03054	1.28591	11	5.78995	0.812311	11	5.47314	0.978729	11	11.93	1.05992	11	7.30006	1.16778	11	7.41614	0.777942	11	19.0037	0.890801	11	8.63545	1.01135	11	16.9399
dcEEcIQLEPTFIk	4	I3LNG8	N-Term(TMT10); C2(Carbamidomethyl); C5(Carbamidomethyl); K14(TMT10)	2.281e-11	94.48	1.08718e-08	2	2240.14	1.2773	0	0.963573	4	7.60939	0.956523	4	4.63936	0.966992	4	3.22574	0.821176	4	9.33161	1.16382	4	3.6468	1.05319	4	0.533474	0.875267	4	1.44903	0.988298	4	3.07292	1.2325	4	5.8529
eSTGAQVQVAGDMLPNSTER	7	I3LEC2;F1SFQ4;A0A286ZMU5	N-Term(TMT10)	3.336e-11	94.45	7.75271e-09	2	2319.15	0.697961	0
sYFSQYGEVVDcVIMk	2	A0A286ZID6	N-Term(TMT10); C12(Carbamidomethyl); K16(TMT10)	1.903e-14	94.45	1.09471e-08	2	2383.21	0.0738967	0	1.0259	2	0.926903	0.918545	2	13.9587	1.21064	2	8.53369	1.00584	2	9.01881	0.911501	2	6.03625	0.920921	2	3.09749	1.05928	2	8.95113	0.935185	2	3.3298	1.03126	2	0.699584
fLPGYVGGVQEGAVTPAGVVNk	1	I3LKI5	N-Term(TMT10); K22(TMT10)	9.55e-12	94.45	1.57567e-08	3	2617.48	1.23309	0	1.02188	1		0.807323	1		1.05086	1		1.08017	1		0.982851	1		0.949866	1		1.07215	1		1.09508	1		0.992398	1
iMLNTPEDVQALVSGk	2	A0A287AV98	N-Term(TMT10); K16(TMT10)	5.492e-10	94.44	1.67643e-08	2	2173.23	1.7592	0	0.910286	2	1.75701	0.897988	2	4.03462	0.981521	2	1.43005	0.997232	2	4.71521	1.1061	2	1.05022	1.02358	2	5.52463	1.05325	2	9.10004	0.991633	2	1.56583	1.15082	2	2.69939
aSQSQGIQQLLQAEk	3	A0A287AKZ9	N-Term(Acetyl); K15(TMT10)	1.78e-07	94.43	1.57212e-08	2	1900.03	0.359534	0	0.952313	3	0.436521	0.919702	3	0.570174	0.933666	3	9.24732	1.01381	3	11.4003	1.08814	3	0.0793228	1.0647	3	7.90133	1.06054	3	2.64639	1.06871	3	1.50159	1.00113	3	2.02433
mAGNEYVGFSNATFQSER	5	F1SN47;A0A287BFF4	N-Term(TMT10)	2.099e-15	94.43	2.75843e-09	2	2237.05	1.45221	0
aQQVSQGLDVLTAk	2	P26234	N-Term(TMT10); K14(TMT10)	4.441e-12	94.43	1.78126e-08	2	1916.12	0.184023	0	0.802563	2	5.84117	0.852573	2	1.91421	0.758079	2	0.879646	1.08024	2	2.25641	1.1997	2	0.35859	1.19205	2	2.99725	1.02103	2	3.38556	1.06906	2	1.62675	1.21033	2	0.189636
sGSSASESYAGSEk	3	A0A287A3X4	N-Term(TMT10); K14(TMT10)	3.571e-13	94.41	5.65099e-09	2	1804.9	-0.756886	0	1.01875	3	2.56926	1.05624	3	3.34371	0.970303	3	0.164807	0.979693	3	4.88506	1.00627	3	0.814862	0.996806	3	2.49795	1.13423	3	5.73408	0.999234	3	0.589394	0.880952	3	16.6031
vDIDVPDVDVHGPDWHLk	29	A0A286ZPY1;A0A287A608;A0A286ZM70	N-Term(TMT10); K18(TMT10)	1.23e-14	94.4	1.62841e-08	2	2514.34	1.26538	0
nEEPSVEEIDAPkPk	11	A0A1D8MMA5	N-Term(TMT10); K13(TMT10); K15(TMT10)	4.074e-11	94.35	1.91721e-08	2	2369.31	-1.48873	0	1.1187	11	4.62775	1.06701	11	6.14603	1.06504	11	3.87944	0.887704	11	5.57492	1.01302	11	5.69685	1.03357	11	6.28302	0.830034	11	8.59847	0.932995	11	5.78058	0.832641	11	9.25435
eTMSVSLNQTVTQLQQLLQAVNQQLTk	1	F1SSN5	N-Term(TMT10); K27(TMT10)	1.675e-09	94.35	1.31487e-08	4	3501.94	1.25376	0	0.859469	1		0.993226	1		1.07102	1		1.27522	1		1.01731	1		0.795206	1		1.32603	1		1.01915	1		0.850745	1
iYELAAGGTAVGTGLNTR	2	P10173;I3LPP1	N-Term(TMT10)	6.619e-15	94.34	1.72284e-08	2	1993.09	-0.70029	0
kPQVIEcSYTSADGQk	4	I3LKI5	N-Term(TMT10); K1(TMT10); C7(Carbamidomethyl); K16(TMT10)	9.506e-11	94.33	1.84304e-08	3	2498.36	1.25678	0	0.992652	4	2.17962	0.845334	4	6.10131	1.09003	4	8.26559	1.1479	4	6.02439	0.931483	4	4.37895	0.945423	4	9.49592	1.0678	4	7.36825	1.00904	4	5.08647	1.02999	4	3.74928
fAIQDISVEETSAk	21	I3LCP0;A0A287A4Q7;I3LLY3	N-Term(TMT10); K14(TMT10)	3.819e-11	94.32	1.57177e-08	2	1996.1	0.0732257	0
kADIGVAMGIAGSDVSk	15	I7HD36	N-Term(TMT10); K1(TMT10); K17(TMT10)	8.414e-14	94.31	1.56057e-08	2	2306.34	1.77946	1	1.04267	15	6.03216	0.966617	15	10.369	1.02883	15	4.7508	1.12971	15	7.5884	0.929562	15	10.292	0.965764	15	6.15206	1.07299	15	14.7713	1.02791	13	6.11471	1.01561	15	16.2962
eAGAGGLAIAVEGPSk	10	A0A286ZXU2	N-Term(TMT10); K16(TMT10)	2.608e-13	94.31	1.53462e-08	2	1885.08	-0.236668	0	1.01641	10	2.93045	1.1223	10	13.7005	0.966114	10	12.9865	0.926591	10	16.6536	1.02257	10	3.58055	0.973709	10	7.63504	0.971231	10	9.66169	1.04488	10	5.25516	1.01372	10	10.6952
gGGAFVQNSQPVAVR	1	F1RWC5	N-Term(TMT10)	4.996e-13	94.3	1.54559e-08	2	1715.94	0.439196	0	1.06868	1		1.29169	1		0.954305	1		0.818466	1		1.16905	1		0.892712	1		0.915846	1		0.762028	1		1.12246	1
sPAEScDLLGDIQTcIk	5	A0A286ZYY8	N-Term(TMT10); C6(Carbamidomethyl); C15(Carbamidomethyl); K17(TMT10)	3.66e-14	94.24	1.22052e-08	2	2365.21	0.189433	0	0.959009	5	3.89895	0.886755	5	5.5356	1.02973	5	0.890651	1.10077	5	8.51006	1.03252	5	2.92542	1.07886	5	0.961292	0.87916	5	1.84976	1.00706	5	3.43458	1.03141	5	7.27559
vMEMFQPSAVVLQcGSDSLSGDR	2	F1SV89	N-Term(TMT10); C14(Carbamidomethyl)	1.723e-13	94.24	6.06493e-09	3	2742.31	-1.73845	0	0.953181	2	5.55844	0.935664	2	15.8785	1.03519	2	15.4045	0.939217	2	7.57434	1.02301	2	12.6166	0.868966	2	3.70335	1.27748	2	2.05082	1.01292	2	6.97836	1.11176	2	12.3083
vAAQcSHAAVSAYk	3	F1S227	N-Term(TMT10); C5(Carbamidomethyl); K14(TMT10)	2.465e-12	94.23	1.56692e-08	2	1921.04	0.269476	0	0.988923	3	0.468025	1.03245	3	7.95652	1.08031	3	7.75479	1.2229	3	4.561	0.916064	3	1.42165	0.919615	3	1.01818	1.03397	3	1.40481	0.973484	3	2.24613	0.998989	3	1.45792
lASQANIAQVLAELk	2	A0A287B5G9;A0A287AZ79	N-Term(TMT10); K15(TMT10)	8.324e-13	94.19	1.0727e-08	2	2027.23	1.64298	0
gDSTNADDASDPTTk	2	F1RN68	N-Term(TMT10); K15(TMT10)	2.419e-10	94.18	5.30903e-09	2	1952.95	1.31702	0	1.03458	2	2.5086	1.25014	2	8.63966	0.899328	2	8.88706	0.952693	2	7.62733	0.950952	2	2.62183	1.07568	2	2.83725	0.881549	2	6.97541	1.05934	2	11.3777	0.820039	2	11.3349
eASFSELVLDPGTSVLDTcR	1	I3LRC4	N-Term(TMT10); C19(Carbamidomethyl)	3.557e-11	94.12	9.41036e-09	3	2425.21	0.688131	0	0.924925	1		1.06838	1		0.863747	1		0.932634	1		1.05889	1		1.08506	1		1.01219	1		1.09061	1		1.04778	1
sTAGDTHLGGEDFDNR	16	Q29578;F1S9Q1	N-Term(TMT10)	1.134e-13	94.11	2.38712e-09	2	1920.89	-1.14174	0
fSNTGDDWYVLVGVAk	1	A0A286ZVS0	N-Term(TMT10); K16(TMT10)	5.316e-14	94.11	1.58559e-08	2	2229.2	1.50588	0	1.07724	1		0.90068	1		1.07495	1		1.0132	1		0.956138	1		1.00276	1		0.95751	1		1.00922	1		0.965081	1
aVEIYASVAQLTPVDSEALENEANk	2	F1S663	N-Term(TMT10); K25(TMT10)	4.041e-13	94.03	1.95509e-08	3	3119.66	1.16587	0	0.983535	2	1.14996	0.969479	2	5.6015	0.962525	2	0.854202	0.797324	2	17.2919	1.02799	2	3.78072	1.01398	2	1.86955	1.18376	2	6.29997	1.04679	2	2.47606	1.08985	2	13.7184
iLQSSPEVGYDAmLGDFVNMVEk	7	F1SMZ7	N-Term(TMT10); M13(Oxidation); K23(TMT10)	1.049e-08	94.02	1.40084e-08	3	3016.54	0.38232	0	0.991629	7	1.27565	0.957062	7	3.81721	1.00852	7	8.95688	0.954852	7	4.66464	0.983862	7	4.43159	1.04945	7	3.41901	1.03304	7	12.646	1.05837	7	4.22229	0.96443	7	7.94859
aTSNVFAMFDQSQIQEFk	3	F1SM78	N-Term(TMT10); K18(TMT10)	4.313e-14	94	1.56257e-08	2	2549.32	2.56902	0	0.85724	3	5.73433	0.883653	3	1.12357	0.905483	3	12.1435	1.1295	3	2.81308	1.00469	3	0.887201	0.947819	3	0.447658	1.19931	3	1.81699	1.12078	3	8.71794	1.15995	3	1.32421
gPGDGAEEAEAPSGGPGGR	1	Q29026	N-Term(TMT10)	4.106e-11	93.99	2.51386e-09	2	1896.89	-1.82081	0	0.864047	1		1.08805	1		0.876006	1		0.830346	1		1.13697	1		1.04531	1		1.16736	1		1.10258	1		0.988239	1
eAATQAQQTLGSTIDk	3	M3TYW5	N-Term(TMT10); K16(TMT10)	6.499e-12	93.99	1.7597e-08	2	2120.17	2.51183	0	0.996103	3	0.941536	0.890697	3	10.325	0.977575	3	23.1501	0.938438	3	3.1556	1.10049	3	0.781156	1.06022	3	2.67552	0.967089	3	3.98612	0.988179	3	5.68937	1.12986	2	5.68132
tVPQTSAPIWDESASFLIR	3	A0A287AH93	N-Term(TMT10)	6.524e-14	93.99	1.70384e-08	2	2347.25	0.388787	0	1.03187	3	0.507318	0.983242	3	15.6689	1.02062	3	3.02232	0.94758	3	2.99381	0.982824	3	2.25461	1.01337	3	1.77442	0.964029	3	9.44164	1.04935	3	3.86577	1.06029	3	7.29478
sPSDSSTASTPVAEQIER	4	A0A287A0I8	N-Term(TMT10)	5.291e-09	93.98	7.45897e-09	2	2091.04	0.432351	0	1.08464	4	14.6457	1.18681	4	13.327	1.09974	4	28.1154	0.859947	4	17.4491	0.902953	4	16.4148	0.861512	4	17.6746	1.06361	4	14.3458	0.937233	4	13.4048	0.906226	4	14.0402
eGNFGTVEGAMAk	4	F1RRY6	N-Term(TMT10); K13(TMT10)	6.509e-11	93.98	1.31782e-08	2	1768.93	0.0646102	0	1.07426	4	1.27712	1.02477	4	1.17344	1.02845	4	0.758878	1.05103	4	4.93755	0.980442	4	3.49175	0.974772	4	5.41325	0.996031	4	4.15609	0.948513	4	1.30471	0.885776	4	4.32992
nVSSFPDDATSPLQENR	2	C6K7I0	N-Term(TMT10)	4.699e-08	93.98	6.03917e-09	2	2106.03	1.46124	0	1.06402	2	7.5508	1.2474	2	8.94126	0.98147	2	5.64777	0.67651	2	21.2705	1.17844	2	10.5383	0.859907	2	18.7459	1.02874	2	11.0975	0.904795	2	18.0952	0.969033	2	10.8762
lEGVLAEVAQHYQDTLIR	4	F1RMJ4	N-Term(TMT10)	3.759e-12	93.97	1.97627e-08	3	2284.25	0.921532	0	0.963621	4	3.16061	0.999884	4	5.12824	1.00967	4	1.65669	0.905971	4	1.88422	1.03973	4	0.4641	0.987262	4	2.35937	1.03924	4	5.08565	1.11825	4	4.85016	0.917161	4	6.35708
fFVADTANEALEAAk	8	A0A287BA45	N-Term(TMT10); K15(TMT10)	1.411e-12	93.95	1.77195e-08	2	2055.12	1.01722	0	1.01228	8	7.20178	0.941603	8	4.20715	0.962098	8	2.16869	0.888849	8	9.39238	1.00123	8	3.82621	1.0444	8	5.29949	1.02548	8	8.57763	1.07993	8	6.60698	0.967854	8	9.98341
aAAASAAEAGIATTGTEDSDDALLk	2	Q32YV9	N-Term(TMT10); K25(TMT10)	2.179e-13	93.93	1.49693e-08	3	2778.44	-1.83847	0	0.978408	2	8.51072	0.995572	2	0.370992	0.881203	2	4.95379	0.679904	2	27.9418	1.17054	2	6.58456	1.13088	2	0.730538	1.01902	2	0.697689	1.07388	2	1.92282	0.994707	2	5.20445
iIQEQDAGLDALSSIISR	4	A0A287BRX4	N-Term(TMT10)	1.353e-15	93.9	1.97579e-08	2	2158.19	0.870086	0	1.03412	4	2.92396	1.0261	4	10.5446	0.949942	4	5.07027	0.922152	4	15.3815	1.00904	4	11.559	1.04872	4	2.98706	0.987458	4	3.85902	1.00626	4	3.98328	1.02193	4	11.2038
lSGPQAGLGEYLFER	5	P19133	N-Term(TMT10)	1.675e-12	93.87	1.58339e-08	2	1866	0.427868	0	1.0236	5	1.40319	1.10696	5	1.29047	1.01521	5	5.10748	1.01534	5	3.45431	0.993813	5	3.92224	1.02418	5	3.30727	0.875506	5	9.50351	0.956339	5	6.24661	0.90629	5	4.52201
yNNPAMLQSIDQEMLk	2	A0A287AZA3	N-Term(TMT10); K16(TMT10)	3.798e-13	93.81	1.61789e-08	2	2353.23	0.45265	0	0.984528	2	2.41633	1.02875	2	5.52695	1.00512	2	2.22489	0.878464	2	5.46135	1.07728	2	4.16484	1.02145	2	4.37187	0.942311	2	12.1439	0.942473	2	4.22406	1.15024	2	2.85448
iTAELVEHLER	1	A0A287AF99	N-Term(TMT10)	4.921e-08	93.8	1.83006e-08	3	1538.87	-0.261851	0	1.00685	1		1.02669	1		0.864083	1		1.09777	1		1.03188	1		0.984424	1		1.10691	1		0.957528	1		1.04301	1
iIILDEADSMTDGAQQALR	2	A0A287BSS1	N-Term(TMT10)	1.624e-12	93.79	1.70057e-08	2	2289.21	7.5524	0	0.959357	2	1.04694	1.00975	2	0.891886	1.03827	2	7.69328	0.753666	2	8.96838	1.09573	2	2.41044	0.994193	2	8.56595	1.08954	2	12.8838	0.965493	2	4.33837	1.13606	2	1.1614
tAFDEAIAELDTLNEDSYk	5	F1SA98	N-Term(TMT10); K19(TMT10)	1.304e-12	93.78	1.0072e-08	2	2603.3	-3.81407	0	0.855527	5	9.81537	1.06023	5	8.55834	0.905013	5	11.5049	0.694217	5	31.5228	1.31267	5	5.34008	1.04346	5	4.17807	0.94664	5	4.02321	1.02096	5	7.80806	1.10988	5	3.60639
sPAVAAVGPIEQLPDFNQIR	3	F1SB55	N-Term(TMT10)	6.421e-12	93.73	2.01442e-08	2	2351.29	-2.86027	0	0.913779	3	3.6597	0.944325	3	8.69912	1.00995	3	17.808	0.985789	3	7.7903	0.976894	3	1.90335	0.997571	3	8.58741	0.989167	3	15.1621	1.09245	3	2.01776	1.02567	3	29.154
nPNAMLVNLEEPLASTYQDVLYQAk	3	F1RMJ4	N-Term(TMT10); K25(TMT10)	3.272e-11	93.73	1.76024e-08	3	3279.74	2.63356	0	0.921499	3	8.59649	0.817513	3	2.29774	1.11689	3	3.39132	0.954973	3	5.24134	1.00008	3	4.54878	0.871499	3	16.9442	1.17512	3	3.11965	1.1107	3	5.43168	1.16383	3	1.79534
tMMAcGGSIQTSVNALSSDVLGR	1	D0G0C9	N-Term(TMT10); C5(Carbamidomethyl)	1.195e-12	93.71	7.66077e-09	3	2584.28	1.81052	0	0.984134	1		1.13244	1		0.93214	1		1.14123	1		0.9368	1		0.951514	1		1.01878	1		1.05951	1		0.953877	1
lSTPIAGLDNINVFLk	2	A0A287AZD3;A0A287BAD8	N-Term(TMT10); K16(TMT10)	2.514e-14	93.69	1.61191e-08	2	2173.3	-1.63582	0
eLDQAGAGAEASLLGk	2	A0A287A720	N-Term(TMT10); K16(TMT10)	5.863e-14	93.66	2.22582e-08	2	1988.11	2.18908	0	1.08736	2	1.75733	1.0255	2	13.1514	1.02819	2	5.1075	0.94175	2	8.42829	0.919027	2	4.57499	1.00863	2	0.977417	0.942163	2	1.58817	1.08336	2	1.03349	0.895619	2	1.92123
gLGTDEDSLIEIIcSR	89	F1S073	N-Term(TMT10); C14(Carbamidomethyl)	1.774e-13	93.64	1.29754e-08	2	2007.03	2.36288	0	0.984985	89	7.96658	1.00366	88	12.0919	0.934255	89	12.692	0.891339	88	14.8613	1.04807	89	10.1675	1.03271	89	11.7707	1.01393	89	17.1799	1.04183	89	11.1446	1.07353	89	13.3635
tLSSMIMEDTSGDYk	4	F1SEN1	N-Term(TMT10); K15(TMT10)	1.385e-12	93.63	8.58352e-09	2	2136.06	0.132634	0	0.949396	4	6.98191	0.872501	4	4.32585	0.948199	4	6.77651	0.728203	4	6.98521	1.35996	4	1.7894	1.06543	4	4.70608	0.87719	4	17.8358	0.766314	4	5.71493	1.46025	4	5.30647
tFSHELSDFGLESTAGEIPVVAIR	7	E1CAJ5	N-Term(TMT10)	8.334e-15	93.63	1.71454e-08	3	2804.47	0.536516	0	0.925388	7	2.93178	1.0698	7	6.47605	0.937095	7	3.77366	0.909759	7	10.7778	1.09037	7	6.83332	1.074	7	1.73978	1.01065	7	11.0951	0.963175	7	7.71337	1.10361	7	3.97887
gSSGSVVVDLLYWR	2	A0A287AIT2	N-Term(TMT10)	2.173e-12	93.63	1.74271e-08	2	1766.96	-1.1736	0	0.957164	2	2.09351	0.788833	2	2.37375	1.05255	2	2.21275	1.20885	2	8.11379	0.947073	2	2.62631	0.985992	2	18.5731	1.06865	2	10.2881	1.11117	2	0.912486	0.953923	2	6.8978
gMVFGIPDGVLELIPQR	4	F1SU03	N-Term(TMT10)	1.522e-08	93.62	2.10086e-08	2	2070.17	1.60253	0	0.938269	4	2.96568	0.949509	4	0.82272	0.960311	4	1.83155	1.05172	4	8.13102	1.0526	4	2.72989	1.00694	4	3.0824	1.11539	4	8.98036	1.02614	4	2.2478	1.04364	4	5.49375
hHAAYVNNLNVVEEk	10	A0A287APZ8	N-Term(TMT10); K15(TMT10)	9.582e-13	93.62	2.00309e-08	2	2195.19	-1.91895	0	1.05129	10	1.24727	1.04259	10	7.92211	1.05224	10	9.82257	1.05223	10	15.4819	0.909393	10	5.24832	0.999926	10	3.78623	0.954733	10	3.13991	0.980645	10	8.50716	0.897269	10	13.5713
tETGQELEcLQDHLDDLAVEcR	2	A0A0B8RVW2	N-Term(TMT10); C9(Carbamidomethyl); C21(Carbamidomethyl)	1.029e-14	93.61	3.35344e-09	3	2860.33	1.07582	0	0.917036	2	2.56099	1.09733	2	31.97	0.917978	2	13.3432	0.707193	2	6.44498	1.11193	2	3.29952	1.09276	2	5.59002	0.937632	2	22.311	1.17325	2	1.94888	0.989286	2	7.96019
qNTSEQFETVAVk	2	K7GL93	N-Term(TMT10); K13(TMT10)	8.383e-11	93.53	2.05834e-08	2	1939.06	1.96354	0	1.05012	2	2.1451	1.102	2	7.0159	1.03352	2	5.83562	0.976302	2	9.1635	1.02871	2	1.60774	1.02631	2	7.03294	0.844393	2	4.48119	0.944359	2	0.694612	0.880247	2	3.39829
fSPDLWGVSVcTVDGQR	3	F1SN47;A0A287BFF4	N-Term(TMT10); C11(Carbamidomethyl)	5.219e-14	93.51	9.49248e-09	2	2152.07	1.85246	0
yADLTEDQLPScESLk	6	A0A287AJQ2	N-Term(TMT10); C12(Carbamidomethyl); K16(TMT10)	1.042e-13	93.51	1.37039e-08	2	2327.19	0.507494	0	0.906548	6	1.52355	1.09592	6	3.7312	0.84346	6	4.64727	0.739712	6	3.49307	1.31682	6	4.9909	1.19869	6	1.31684	0.746387	6	7.61225	0.816066	6	10.9542	1.35024	6	8.75076
aGEEVQDASLIIWELR	6	K7GR94	N-Term(TMT10)	6.246e-09	93.49	1.64087e-08	3	2058.11	1.0304	0	0.930365	6	1.89613	1.02143	6	19.6264	0.964233	6	6.10379	0.816075	6	6.47491	1.13568	6	3.21229	1.0665	6	6.64278	0.900111	6	8.14628	1.02572	6	12.7754	1.08355	6	11.2946
tALALAIAQELGSk	2	F1SPF6	N-Term(TMT10); K14(TMT10)	1.074e-11	93.46	1.37274e-08	2	1844.13	0.256491	0	0.986694	2	3.79825	1.08997	2	5.03664	0.988981	2	2.54939	0.995755	2	4.63074	1.07317	2	0.188647	0.993178	2	5.71508	0.869568	2	15.4161	0.988224	2	5.37866	1.00697	2	4.42014
vIEASDVVLEVLDAR	5	F1SH97	N-Term(TMT10)	3.528e-09	93.46	1.92273e-08	3	1857.06	2.61933	0	0.968955	5	6.8144	1.11679	5	6.06363	0.95667	5	8.03607	0.872042	5	11.273	1.08207	5	6.98207	1.10143	5	1.70705	0.919659	5	10.1357	1.02789	5	4.86578	0.958738	5	7.93146
sLAQQLLLEATQTDLEADR	1	F1S662	N-Term(TMT10)	5.717e-14	93.44	2.01539e-08	2	2344.26	0.552148	0	0.978989	1		0.886803	1		1.0524	1		0.823511	1		1.04208	1		1.12951	1		1.09609	1		0.965241	1		0.973569	1
eGMNPSYDEYADSDEDQHDAYLER	1	A0A286ZSH4	N-Term(TMT10)	1.139e-13	93.43	4.52866e-10	3	3078.27	-2.34749	0	1.00207	1		0.885442	1		1.24549	1		0.381426	1		1.09078	1		0.995772	1		1.19153	1		0.922656	1		1.26074	1
vNDTIQIDLETGk	49	F1RQ91	N-Term(TMT10); K13(TMT10)	2.644e-10	93.42	2.11114e-08	2	1904.07	-2.94961	0	0.982885	49	6.47761	0.974579	49	9.97078	0.988463	49	7.66854	0.931322	49	11.1513	1.03921	49	8.34522	1.04093	49	6.6785	0.987629	49	14.9689	0.994587	49	13.3354	1.01368	49	12.797
dQAVENILLSPVVVASSLGLVSLGGk	2	A0A286ZRU9	N-Term(TMT10); K26(TMT10)	4.389e-12	93.4	9.66742e-09	4	3023.78	1.44745	0	0.978269	2	2.75548	1.01947	2	8.09734	0.846884	2	2.69828	1.12389	2	1.04114	0.984662	2	1.5425	1.00406	2	8.79003	1.08664	2	12.7296	1.12295	2	0.0565242	0.937651	2	1.87832
eQQIVIQSSGGLSk	51	A0A287ADJ2	N-Term(TMT10); K14(TMT10)	1.614e-09	93.38	2.27762e-08	2	1932.12	1.55332	0	1.01607	51	8.24646	1.00105	51	9.92131	0.981929	51	7.20397	1.03117	51	13.9801	0.996735	51	8.9193	1.01738	51	6.56816	1.02474	51	12.7866	1.00034	50	8.3613	0.974809	51	10.4298
sTQAATQVFLNVPETR	1	F1SB55	N-Term(TMT10)	8.766e-13	93.37	2.3289e-08	2	1991.08	1.52369	0	1.01149	1		1.09226	1		0.997831	1		1.09184	1		0.90149	1		1.05606	1		0.95381	1		0.979608	1		0.928634	1
iAAQDLLLAVATDFQNESAAALAAAATR	1	A0A287A765	N-Term(TMT10)	6.363e-14	93.35	1.69694e-08	3	3015.63	0.950765	0	0.994299	1		1.04948	1		0.947345	1		0.947608	1		1.09596	1		0.835653	1		1.1397	1		1.14379	1		0.927321	1
eVEEDSEDEEMSDDEEDDSSGEEVIIPQk	2	F1SMV6	N-Term(TMT10); K29(TMT10)	1.236e-12	93.31	6.76656e-10	3	3771.64	1.06549	0	1.13766	1		0.826436	1		1.50055	1		0.405915	1		2.05461	2	200.453	1.09309	1		0.763696	1		1.98042	2	108.241	0.962044	1
aAPGSAAGEDVAAEAR	1	A0A287A321	N-Term(TMT10)	4.718e-13	93.3	1.0945e-08	2	1671.85	2.83555	0	0.963275	1		1.18399	1		0.838325	1		0.893924	1		1.03192	1		1.21114	1		0.82811	1		1.06021	1		0.933919	1
tYADYESVNEcMEGVck	9	F2Z5J5	N-Term(TMT10); C11(Carbamidomethyl); C16(Carbamidomethyl); K17(TMT10)	5.194e-15	93.3	2.36206e-09	2	2513.14	0.193049	0	1.07566	9	8.85323	1.00432	9	2.31404	1.04858	9	6.67226	0.861213	9	4.58765	0.985822	9	3.75625	1.05735	9	8.15471	0.905681	9	13.6785	0.989067	9	5.02808	0.928702	9	12.7818
gFEVVYMTEPIDEYcVQQLk	7	F1RQU2	N-Term(TMT10); C15(Carbamidomethyl); K20(TMT10)	1.693e-13	93.3	1.42659e-08	2	2906.47	-1.89886	0	0.964164	7	0.866203	0.946352	7	7.93295	0.964514	7	6.75894	0.794619	7	6.63157	1.19898	7	3.52753	0.993669	7	3.71959	0.995865	7	2.77663	0.890615	7	4.0318	1.33938	7	1.57741
fMQDPMEIFVDDETk	8	Q29024	N-Term(TMT10); K15(TMT10)	2.323e-12	93.29	7.40725e-09	2	2303.13	-0.743979	0	0.962286	8	2.23099	0.969859	8	5.27819	1.02128	8	3.28069	0.834704	8	2.1269	1.1036	8	3.12801	1.15227	8	3.7959	0.913016	8	5.48747	1.01692	8	3.69894	0.968892	8	7.02071
yGIIcMEDLIHEIYTVGk	7	A0A287A8T0	N-Term(TMT10); C5(Carbamidomethyl); K18(TMT10)	1.228e-15	93.29	1.72055e-08	2	2612.38	-2.58184	0	0.986145	7	8.34824	0.960079	7	3.95558	1.05404	7	0.421467	1.04248	7	23.4782	1.01595	7	3.80652	1.00754	6	5.77881	1.10902	7	11.0163	1.03173	7	10.3144	1.03122	7	11.8351
eADNPGGQLVLAGDPR	2	A0A287AA16	N-Term(TMT10)	5.791e-09	93.28	1.86078e-08	2	1837.95	-3.87088	0	0.927033	2	0.367003	1.0497	2	9.38221	0.795193	2	15.1295	0.957513	2	1.28285	1.02331	2	1.15754	1.12845	2	20.0001	0.93753	2	39.4841	1.13875	2	2.7164	1.11088	2	1.37138
aLDLFSDNAPPPELLEIISEDVAk	8	E1CAJ6	N-Term(TMT10); K24(TMT10)	9.621e-13	93.28	2.27194e-08	3	3054.67	1.00265	0	0.95284	8	2.90864	0.976002	8	1.67887	0.971464	8	5.67446	0.886848	8	11.3154	1.02868	8	4.48141	1.03384	8	9.56555	1.03131	8	19.7315	1.13073	8	4.87774	0.99006	8	7.30443
qAGGFLGPPPPSGk	3	C5HGF3	N-Term(TMT10); K14(TMT10)	6.55e-10	93.28	2.14977e-08	2	1768.02	1.13945	0	1.01505	3	3.95971	0.949414	3	4.62569	1.0266	3	1.64889	1.1524	3	1.79638	0.95152	3	1.52887	0.866036	3	0.807876	1.12317	3	6.15893	1.0536	3	0.500535	1.00664	3	16.5381
vcVETVESGAMTk	9	P33198	N-Term(TMT10); C2(Carbamidomethyl); K13(TMT10)	8.78e-11	93.26	1.66638e-08	2	1868.99	1.16727	0	0.989829	9	4.87977	0.964313	9	9.72671	0.999378	9	5.04154	1.06825	9	5.35048	0.971577	9	4.62751	1.04831	9	4.18131	0.971924	9	5.88914	1.02014	9	7.01872	0.990802	9	6.22132
qAAPcVLFFDELDSIAk	6	P03974;F1SIH8	N-Term(TMT10); C5(Carbamidomethyl); K17(TMT10)	1.565e-13	93.26	2.25646e-08	2	2382.28	2.08509	0
aMGPLVLTEVLFNEk	2	A0A287A7Q7	N-Term(TMT10); K15(TMT10)	1.308e-12	93.25	2.17413e-08	2	2119.22	-0.294056	0	0.982774	2	6.8012	0.93169	2	1.66271	1.12699	2	5.21403	1.04614	2	31.1099	0.990029	2	19.6964	0.930503	2	7.93204	1.02853	2	10.758	0.963801	2	5.24462	1.00618	2	2.15912
gATVLPANTPGSTGSSk	2	F1RMJ9	N-Term(TMT10); K17(TMT10)	1.319e-10	93.25	2.35156e-08	2	2003.12	2.16482	0	0.980942	2	0.386768	1.13626	2	8.40851	0.610933	2	46.8577	1.15503	2	15.6454	1.13391	2	8.52167	1.13596	2	20.987	0.920123	2	22.9375	1.089	2	6.16367	0.747771	2	21.8363
gASDANTDLIGGNPk	1	B0LY43	N-Term(TMT10); K15(TMT10)	1.275e-12	93.23	1.64704e-08	2	1888.02	-1.07663	0	0.990385	1		1.02702	1		0.97399	1		0.977038	1		0.943516	1		1.16436	1		0.967829	1		1.01501	1		0.89298	1
tDNAGDQHGGGGGGGAGAAGGGGGENYDDPHk	5	I3LPU8	N-Term(TMT10); K32(TMT10)	2.015e-18	93.22	1.76279e-09	4	3268.47	0.475345	0	1.42905	5	15.5362	1.40098	5	9.83828	1.13257	5	29.3599	0.640906	5	54.6635	0.937438	5	3.77534	0.840987	5	0.818578	0.809613	4	7.40455	0.824827	5	14.2991	0.780283	4	14.2208
mQAQAMVEGAPQLNMVGLFR	2	B2MUB6	N-Term(TMT10)	1.164e-12	93.19	1.48478e-08	2	2420.25	2.63574	0	0.977728	2	1.48604	0.888166	2	10.8578	1.09731	2	1.1552	1.22022	2	27.9062	0.843705	2	25.411	0.766914	2	14.0305	1.32396	2	12.9629	1.09151	2	6.34121	0.98003	2	20.6389
lAATNALLNSLEFTk	1	F1RWJ5	N-Term(TMT10); K15(TMT10)	1.851e-12	93.18	2.2888e-08	2	2064.21	2.08605	0	1.12068	1		1.1107	1		1.0806	1		0.93337	1		0.985485	1		0.934065	1		0.854759	1		0.918464	1		0.982055	1
tSTVDLPIENQLLWQIDR	5	A0A287B6J6	N-Term(TMT10)	3.921e-14	93.18	2.23109e-08	2	2370.29	2.13575	0	0.94405	5	7.37594	1.10875	5	8.71229	0.941397	5	10.8275	0.787985	5	12.8521	1.16065	5	2.0774	1.05581	5	11.2199	0.919563	5	4.63051	0.984967	5	12.6649	1.08195	5	1.67383
tLLEQLDDDQ	3	F1RQH2;A0A286ZIV9	N-Term(TMT10)	1.101e-05	93.17	9.42208e-09	2	1418.72	0.750209	0
aSPEGYDcYFDNVGGEFSNAVTSQMk	1	A0A287B7R3	N-Term(TMT10); C8(Carbamidomethyl); K26(TMT10)	9.524e-13	93.17	3.34954e-09	3	3331.53	-1.09188	0	0.814923	1		0.851701	1		0.90016	1		0.812459	1		1.36049	1		1.03981	1		1.05807	1		0.834553	1		1.57331	1
sTAPDSGPVLLQAQATQR	4	A0A287ADD1	N-Term(TMT10)	1.637e-10	93.16	2.13029e-08	2	2069.12	0.831159	0	1.00805	4	12.7339	1.02192	4	12.7099	1.01552	4	8.03194	0.91109	4	6.06114	0.979648	4	5.57333	0.930905	4	11.1534	1.14058	4	4.21299	0.952676	4	15.3393	1.02265	4	3.35323
vDQSILTGESVSVIk	4	P11607	N-Term(TMT10); K15(TMT10)	2.057e-12	93.14	2.27115e-08	2	2033.19	0.653258	0	1.0904	4	6.85054	0.980607	4	10.4719	0.951641	4	1.65998	1.01394	4	6.3385	0.94346	4	2.93781	1.04115	4	6.2793	0.927978	4	9.56962	1.09697	4	3.98567	0.846249	4	7.23927
vEMYSASDDDDDFNk	3	I3L8K4	N-Term(TMT10); K15(TMT10)	3.789e-12	93.1	1.91014e-09	2	2209	0.103604	0	0.918241	3	0.927821	1.13512	3	2.56349	0.925108	3	1.49987	0.765443	3	4.44732	1.16741	3	8.40444	1.16943	3	4.2963	0.982329	3	7.76971	0.888285	3	3.17544	1.08994	3	0.167828
tASNIIDVSAADSQGmEQHEYMDR	1	F2Z5W6	N-Term(TMT10); M16(Oxidation)	8.135e-11	93.09	1.32545e-09	3	2913.32	-0.135741	0	0.807679	1		1.02967	1		0.971083	1		0.773757	1		1.13907	1		1.28797	1		1.01976	1		1.09725	1		0.752028	1
qLQSVSQAAASGGAk	1	A0A287B9W3	N-Term(TMT10); K15(TMT10)	5.626e-13	93.09	2.28272e-08	2	1861.05	0.237429	0	0.798149	1		0.803155	1		0.87507	1		0.948726	1		1.36529	1		1.02978	1		1.10304	1		1.05325	1		1.16227	1
aEDGSVIDYELIDQDAR	40	F1S073	N-Term(TMT10)	2.576e-14	93.08	8.21706e-09	2	2138.05	0.480288	0	1.04931	40	21.866	1.06418	38	19.8769	0.926861	39	25.7439	0.754261	25	16.432	1.11605	40	19.5386	1.1055	40	20.0394	0.980322	32	24.8696	0.987871	32	22.0455	1.15991	37	41.9418
qVcQLPGLFcYAQHIASIDGk	1	A0A286ZU97	N-Term(TMT10); C3(Carbamidomethyl); C10(Carbamidomethyl); K21(TMT10)	3.99e-14	93.08	1.81809e-08	3	2863.51	2.29146	0	0.929624	1		0.798196	1		1.0899	1		1.32649	1		0.859033	1		0.757037	1		1.33903	1		1.16951	1		1.0472	1
aQELGSTQDALASAQR	4	A0A0B8RSH5;F1SUX4	N-Term(TMT10)	1.498e-13	93.05	1.63499e-08	2	1874.98	-0.215043	0
qPAIMPGQSYGLEDGScSYk	6	A0A287B3U6	N-Term(TMT10); C17(Carbamidomethyl); K20(TMT10)	6.999e-15	93.05	1.09494e-08	2	2646.3	2.86069	0	1.0303	6	4.08141	1.02143	6	8.8498	1.06886	6	7.3626	1.07039	6	4.91814	0.921548	6	3.67322	1.00846	6	5.21253	0.897038	6	10.3775	1.04105	6	4.11038	0.9516	6	7.25798
nTDQASMPDNTAAQk	9	K9IVP5;F1SKI0;I3LV99	N-Term(TMT10); K15(TMT10)	2.436e-12	93.03	1.28416e-08	2	2050.03	-0.228334	0
iVGYFASGcDPSIMGIGPVPAITGALk	2	D0G0B3	N-Term(TMT10); C9(Carbamidomethyl); K27(TMT10)	1.865e-12	93.01	1.99264e-08	3	3149.72	0.652932	0	0.919246	2	5.56638	0.850598	2	18.5326	1.00381	2	11.468	1.31381	2	2.27758	0.879283	2	0.189415	0.874051	2	7.24831	1.34621	2	9.27752	1.09396	2	9.01049	0.967662	2	0.0693561
lSTEPTAEFSSYSEVAk	2	F1SQK1	N-Term(TMT10); K17(TMT10)	2.183e-14	93	1.71406e-08	2	2304.2	0.858127	0	1.07692	2	1.44811	1.04107	2	7.48452	0.990987	2	1.37044	0.925227	2	13.7083	1.02745	2	13.0111	1.07574	2	5.50857	0.866793	2	7.08496	0.945375	2	2.82992	0.923036	2	10.5764
iVADkxYSVTANSk	8	Q29320;P00336	N-Term(TMT10); K5(TMT10); X6(D); K14(TMT10)	6.711e-11	92.99	2.21031e-08	2	2198.26	-1.50837	1
aADcDLQITNAQTk	2	A0A287A5U1	N-Term(TMT10); C4(Carbamidomethyl); K14(TMT10)	2.928e-11	92.96	2.09411e-08	2	2007.06	2.17646	0	1.15164	2	10.2356	1.15974	2	18.5065	1.13655	2	0.832877	0.892373	2	5.21255	0.917746	2	10.197	0.959771	2	0.151572	0.842936	2	11.7499	0.87363	2	9.22556	0.895361	2	16.1131
vPEGVAGAPNEAALLALMER	3	A0A286ZZ51	N-Term(TMT10)	5.428e-12	92.94	2.12665e-08	2	2237.21	-0.827025	0	0.92609	3	0.480925	1.00268	3	21.1387	0.995367	3	9.43258	0.896683	3	8.86003	1.1007	3	0.114892	1.00792	3	0.357025	1.03835	3	6.40048	1.03886	3	7.31787	1.09705	3	5.60614
nADMSEEMQQDSVEcATQALEk	5	D9U8D1	N-Term(TMT10); C15(Carbamidomethyl); K22(TMT10)	1.301e-12	92.93	3.74358e-09	3	2972.37	1.20489	0	0.996741	5	8.60578	1.03462	5	3.89248	1.04932	5	5.48767	0.702077	5	8.12518	1.08243	5	2.70624	1.02825	5	4.74305	1.01925	5	0.431383	0.909592	5	3.878	1.15193	5	11.5761
lQPEDITQIQPQQLVLQLR	3	F1RVE7	N-Term(TMT10)	1.751e-12	92.92	1.97565e-08	2	2489.42	-3.42471	0	0.938978	3	2.33163	1.00957	3	10.776	1.00121	3	5.0727	1.09848	3	12.7006	0.955121	3	3.50988	0.988226	3	4.05218	1.17369	3	3.09402	1.10805	3	8.53071	0.900434	3	8.10927
eAGGGGVGGPGAk	7	F1S827	N-Term(TMT10); K13(TMT10)	2.549e-10	92.91	2.02882e-08	2	1471.83	0.882827	0	1.21539	7	6.65136	1.55523	7	10.692	0.752591	7	10.8896	0.764619	7	6.88527	1.10681	7	3.86885	0.856381	7	7.5895	0.985526	7	5.84803	0.827323	7	2.38686	0.85213	7	14.7687
lAASASTQQLQEIk	1	F1RH90	N-Term(TMT10); K14(TMT10)	3.246e-12	92.91	2.29745e-08	2	1946.13	-2.04601	0	1.07088	1		1.07777	1		0.869101	1		0.989721	1		1.07151	1		1.10547	1		0.853853	1		0.960555	1		0.904641	1
aLIVVPYAEGVIPDETk	3	Q19QT0	N-Term(TMT10); K17(TMT10)	4.415e-12	92.91	1.82159e-08	2	2272.33	4.21612	0	1.08439	3	8.66737	1.04942	3	2.55764	1.14691	3	2.61573	0.831611	3	0.228156	0.88662	3	6.31649	0.945354	3	7.9866	0.942247	3	0.274715	1.11245	3	4.63007	0.807989	3	11.1102
dEQVNLLSFTGSTQVGk	2	A0A287ADK3	N-Term(TMT10); K17(TMT10)	2.864e-14	92.91	2.19e-08	2	2281.25	0.691625	0	0.956555	2	2.15648	0.887947	2	6.29174	1.03624	2	3.10277	0.991171	2	4.5829	1.02235	2	3.31293	0.977979	2	0.283557	1.08304	2	1.25233	1.12767	2	9.30966	0.963106	2	9.35389
eAAAQESLADAcGGGGAR	4	F1SMM0	N-Term(TMT10); C12(Carbamidomethyl)	1.044e-11	92.9	4.66704e-09	2	1919.91	0.0152524	0	0.945542	4	7.30816	1.13414	4	1.94684	0.870729	4	6.56922	0.930995	4	5.84875	1.03556	4	6.7492	1.10323	4	3.29638	0.930989	4	3.40064	1.01441	4	5.474	1.12815	4	21.1349
gcALQcAILSPAFk	1	A0A286ZIK8;A0A287B6J6	N-Term(TMT10); C2(Carbamidomethyl); C6(Carbamidomethyl); K14(TMT10)	3.631e-10	92.9	2.57969e-08	2	1994.1	0.747656	0
aAVEDINPADDPNNQGEDEFEEAGQVR	1	A0A287AW54	N-Term(TMT10)	8.895e-14	92.88	3.40051e-09	3	3158.44	1.73171	0	1.00891	1		0.857934	1		1.06062	1		0.827733	1		0.976636	1		1.09655	1		1.16407	1		1.14057	1		0.766914	1
lGIYDADGDGDFDVDDAk	1	A0A287B2T8	N-Term(TMT10); K18(TMT10)	1.861e-09	92.88	6.5434e-09	3	2359.13	-1.07128	0	1.03449	1		0.951073	1		0.976281	1		0.804439	1		1.07448	1		1.02487	1		1.05332	1		0.985611	1		1.10799	1
sPASDTYIVFGEAk	6	K7GNZ3	N-Term(TMT10); K14(TMT10)	6.129e-12	92.86	1.94103e-08	2	1943.05	-0.25922	0	1.05625	6	6.72694	0.875241	6	9.10555	1.00437	6	0.88715	0.888116	6	10.8975	1.09993	6	3.31386	1.0001	6	3.84773	0.992803	6	3.50594	1.03545	6	4.96825	1.04916	6	4.74624
wINDVEDSYGQQWTYEQR	6	I7HD36	N-Term(TMT10)	2.728e-11	92.84	5.17396e-09	3	2546.18	-1.24269	0	0.997409	6	5.9658	0.945836	6	6.04529	0.942762	6	16.3066	0.883408	6	13.5405	1.06011	6	5.49851	0.986888	6	3.47355	1.07394	6	15.6933	1.03768	6	11.3762	0.988741	6	13.6512
yYASEVAIQTTNk	3	F1SED0	N-Term(TMT10); K13(TMT10)	9.412e-11	92.84	2.31658e-08	2	1946.07	0.930039	0	0.952534	3	6.77278	0.848559	3	3.21465	0.985409	3	2.93548	1.24526	3	4.4382	0.922878	3	4.81235	0.912339	3	3.07949	1.2718	3	0.219144	1.04613	3	2.46808	1.00992	3	0.496232
aVQTLQMELQQIMk	1	A0A286ZUW0	N-Term(TMT10); K14(TMT10)	2.977e-11	92.84	2.62598e-08	2	2119.19	-3.37557	0	0.864994	1		0.928993	1		0.860592	1		1.10618	1		1.12138	1		1.04866	1		1.00723	1		0.966629	1		1.34299	1
iEFEGQSVDFVDPNk	1	F1SSS0	N-Term(TMT10); K15(TMT10)	1.38e-12	92.83	1.90236e-08	2	2182.15	2.26183	0	1.09797	1		1.09429	1		0.942036	1		0.796641	1		1.08136	1		1.32418	1		0.545684	1		0.960868	1		0.811461	1
lVSEGQTLPEMEIHLQTDSEk	4	F1RK45	N-Term(TMT10); K21(TMT10)	2.325e-15	92.83	2.23593e-08	3	2842.49	0.595815	0	1.03047	4	2.65962	0.939841	4	7.55752	0.978988	4	4.90547	0.907586	4	9.02862	1.04926	4	3.9475	1.03269	4	0.675741	1.0126	4	7.10088	1.01503	4	2.33552	0.983049	4	13.4115
gGQEEGIGTEPTSk	5	A0A287BQW2	N-Term(TMT10); K14(TMT10)	4.592e-10	92.81	2.03419e-08	2	1847.98	0.319434	0	1.04642	5	7.83181	0.97364	5	10.7745	1.07054	5	12.0356	0.839094	5	5.22708	1.0392	5	8.79991	0.937856	5	14.7049	1.10077	5	11.6221	0.957373	5	2.87037	1.00038	5	3.5023
vFPGSTTEDYNLIVIER	4	A0A287BNE9	N-Term(TMT10)	2.259e-14	92.79	2.06988e-08	2	2182.16	-0.63548	0	1.03465	4	7.14004	0.867855	4	4.95589	1.02984	4	7.04212	0.963469	4	5.25787	0.995538	4	8.19339	0.898831	4	6.16118	1.06867	4	16.766	1.00607	4	4.36626	1.10691	4	0.143324
qMVLQTQLVDQLQHEDMQGR	1	F1RRA0	N-Term(TMT10)	2.057e-13	92.79	1.30189e-08	3	2626.32	-2.0711	0	1.01816	1		1.14793	1		0.847234	1		0.952499	1		0.953116	1		1.11223	1		0.9124	1		1.16883	1		0.85911	1
lSQDASQALIEAYVDMR	4	F1RSE7	N-Term(TMT10)	3.279e-14	92.77	1.58534e-08	2	2139.09	-1.55893	0	0.898487	4	6.50664	1.0113	4	2.96739	1.00699	4	4.05724	0.85491	4	4.92356	1.08673	4	3.96271	1.0583	4	7.28206	1.00369	4	2.3674	1.0409	4	1.45608	1.05822	4	2.1877
gITGVDLFGTTDAVVk	1	F1RJX8	N-Term(TMT10); K16(TMT10)	7.365e-14	92.74	2.41843e-08	2	2051.18	0.0182221	0	0.981283	1		0.923963	1		0.929841	1		0.937644	1		1.13037	1		0.982027	1		1.02421	1		1.09065	1		1.0493	1
aVFVDLEPTVIDEVR	6	F2Z5T5;F1RYV9	N-Term(TMT10)	5.307e-09	92.73	2.05601e-08	2	1931.07	-0.58452	0
cELLYEGPPDDEAAMGIk	4	A0A287AWI9	N-Term(TMT10); C1(Carbamidomethyl); K18(TMT10)	8.174e-11	92.73	1.584e-08	2	2466.22	-2.17598	0	0.889207	4	1.7405	0.925541	4	1.41662	0.840591	4	3.51502	0.703368	4	2.29711	1.43998	4	2.3734	1.1485	4	1.04442	0.882406	4	5.6316	0.854302	4	1.04611	1.40075	4	1.87163
qLFALScTAEEQGVLPEDLSGVIR	4	Q06AS6	N-Term(TMT10); C7(Carbamidomethyl)	5.152e-12	92.73	2.08801e-08	3	2861.49	0.0982868	0	0.942478	4	1.13181	0.878305	4	16.7301	1.06151	4	8.85269	0.938001	4	3.11292	1.04466	4	12.5824	1.01458	4	7.49118	1.15569	4	15.4095	1.06198	4	21.2096	1.03406	4	28.6822
eEDLLAAIAADLSk	4	F1SDC7	N-Term(TMT10); K14(TMT10)	1.852e-11	92.72	2.69955e-08	2	1917.1	0.618344	0	0.992375	4	0.658615	1.04026	4	2.00698	0.913855	4	3.28422	0.96552	4	11.0747	0.994951	4	1.78132	1.13421	4	4.16825	0.983553	4	7.36103	1.03262	4	4.80425	0.933977	4	3.15487
sIGSTVDQGNESIVAk	2	A0A287B104	N-Term(TMT10); K16(TMT10)	8.059e-14	92.68	2.46017e-08	2	2063.14	-0.862256	0	1.09852	2	6.63139	1.13333	2	2.71955	1.03597	2	0.733864	0.895274	2	16.5414	1.02309	2	7.00885	0.909403	2	9.57229	1.00136	2	6.24213	0.911117	2	11.612	0.919603	2	12.3755
gDADQASNILASFGLSAR	3	F1RGI7	N-Term(TMT10)	4.722e-15	92.67	1.78179e-08	2	2022.05	1.57676	0	1.09883	3	13.1784	1.19814	3	10.802	1.06422	3	1.88515	0.939597	3	17.7814	0.893105	3	6.01503	0.908142	3	16.3329	0.836429	3	1.21741	0.966177	3	17.3747	0.835974	3	6.26582
aGVLSQADYLNLVQcETLEDLk	3	F2Z5H6	N-Term(TMT10); C15(Carbamidomethyl); K22(TMT10)	4.449e-13	92.65	2.43105e-08	3	2937.57	1.19724	0	1.0181	3	2.85775	0.886355	3	3.77535	1.00464	3	1.95539	0.92386	3	3.40711	0.979777	3	1.80143	1.00956	3	4.14071	1.05766	3	1.65631	1.05245	3	5.0187	0.998897	3	14.1549
eSSEEEYDSGVEEEGWPR	2	F1SJL5	N-Term(TMT10)	3.947e-13	92.63	8.73213e-10	2	2343.01	0.0657549	0	0.906251	2	12.702	0.933523	2	3.22513	0.984908	2	11.9844	0.58086	2	68.9003	1.12435	2	6.61505	1.12101	2	3.71108	1.07992	2	14.0364	1.04636	2	0.0142469	1.20393	2	14.2787
vTPIYSAVLSSFLTk	2	A0A286ZYY8	N-Term(TMT10); K15(TMT10)	1.057e-12	92.6	1.97835e-08	2	2084.24	-1.18818	0	0.943076	2	23.1474	0.793216	1		1.10867	2	16.6506	2.46529	2	66.2927	0.800147	1		0.530438	1		2.15535	2	26.7369	1.24279	2	3.91674	1.09874	1
qAEMEGAVQSIQGELSk	5	A0A286ZNI3	N-Term(TMT10); K17(TMT10)	2.104e-14	92.59	2.217e-08	2	2263.2	-0.7676	0	0.982427	5	7.47634	0.916625	5	4.9586	1.00547	5	1.04858	0.890844	5	6.35559	1.05549	5	2.2287	1.03495	5	4.8604	1.05586	5	8.10063	1.03493	5	11.5704	1.03974	5	22.3298
lGGLTQAPGNPVLAVQINQDk	3	I3W8V7	N-Term(TMT10); K21(TMT10)	1.245e-15	92.58	1.95435e-08	2	2591.49	1.04393	0	1.01194	3	1.45496	0.995566	3	3.74139	1.04621	3	9.86854	1.07433	3	7.67881	0.913657	3	2.71054	0.92218	3	2.88808	1.18155	3	20.088	1.02736	3	0.936609	0.955877	3	3.69689
eAGIEMGDEEDLSTPNEk	3	F1S0D9	N-Term(TMT10); K18(TMT10)	2.091e-10	92.57	9.62829e-09	2	2422.17	0.419704	0	0.993576	3	5.62001	0.960401	3	15.191	0.927806	3	11.4438	0.757732	3	7.78862	1.17648	3	5.53504	1.14859	3	1.3043	0.975614	3	19.2691	0.86174	3	7.92061	1.22762	3	11.4247
tTETQVLVASAQk	3	F1RGD9	N-Term(TMT10); K13(TMT10)	1.349e-09	92.55	2.67668e-08	2	1834.08	3.79146	0	0.883747	3	8.35396e-05	0.943129	3	4.53034	0.988343	3	3.03393	0.895715	3	9.84594	1.25729	3	8.50127	1.02924	3	2.36447	0.988394	3	4.13188	0.817748	3	3.11567	1.25634	3	0.851272
mSVQPTVSLGGFEITPPVVLR	36	I3LUP6	N-Term(TMT10)	5.808e-16	92.54	2.71349e-08	2	2456.38	1.45514	0	0.968361	36	13.021	0.889143	36	18.3332	1.08026	36	12.1938	1.05512	35	17.2495	0.954491	36	7.39024	0.871063	34	10.5461	1.21012	36	14.6306	1.06735	36	16.3706	0.998898	33	21.2271
eLPPDQAEYcIAR	45	A0A287A4Q7;I3LLY3	N-Term(TMT10); C10(Carbamidomethyl)	3.392e-08	92.53	1.14207e-08	3	1790.9	0.91296	0
gVDLVLNSLAEEk	3	I3LC73;A0A1L1YNR3	N-Term(TMT10); K13(TMT10)	2.099e-10	92.53	2.68345e-08	2	1845.07	0.720475	0
ekPYFPIPEEYTFIQNVPLEDR	6	A0A286ZVL0;F1S8L9	N-Term(TMT10); K2(TMT10)	2.157e-14	92.52	2.59168e-08	3	3182.69	2.02222	0
sDGNIDVSIEAASGGk	5	F1SAF0	N-Term(TMT10); K16(TMT10)	5.323e-13	92.48	2.37556e-08	2	1978.05	2.81789	0	0.965793	5	3.75651	0.95739	5	6.08196	1.02284	5	2.00047	0.888564	5	8.01139	1.09526	5	4.72592	1.02843	5	4.34671	1.1682	5	14.424	0.98024	5	13.1756	1.0101	5	15.7758
vEGYNYTGMGNSTNk	6	K7GND3	N-Term(TMT10); K15(TMT10)	5.645e-13	92.45	1.02394e-08	2	2093.04	0.105089	0	1.07488	6	5.91205	1.10266	6	3.58806	1.1358	6	6.93888	1.00423	6	4.06339	0.892574	6	5.38961	0.975286	6	9.81558	0.836861	6	2.97896	0.898873	6	11.5499	0.912053	6	7.47337
gANEDTYSGILDcAR	3	F1RYY8	N-Term(TMT10); C13(Carbamidomethyl)	1.018e-12	92.43	5.54334e-09	2	1870.88	-1.45185	0	0.976781	3	11.9741	1.0659	3	0.0619164	0.986208	3	2.99659	1.02979	3	9.77588	0.870025	3	11.8904	1.07093	3	9.31902	0.991429	3	21.0979	1.00335	3	5.32985	1.02615	3	19.208
tIAQGNLSNTDVQAAk	7	F1RPD2	N-Term(TMT10); K16(TMT10)	3.59e-14	92.43	2.72024e-08	2	2089.17	1.35709	0	1.05524	7	3.33186	0.978566	7	6.58164	1.06712	7	7.83883	1.11771	7	9.18611	0.89208	7	5.17698	0.953009	7	7.53924	1.09395	7	6.56773	0.998206	7	13.9799	0.906343	7	17.3241
gLGESQVSLSSDVDELk	2	F1SPP8	N-Term(TMT10); K17(TMT10)	1.14e-14	92.4	2.47727e-08	2	2221.2	-0.607485	0	1.00893	2	0.965053	0.965567	2	4.34369	0.955319	2	0.221818	0.942579	2	10.4313	1.009	2	2.4976	1.15849	2	4.04747	0.904628	2	1.86355	1.02774	2	12.1212	0.956509	2	8.89065
gYLVTQDELDQTLEEFk	4	I3LSI7	N-Term(TMT10); K17(TMT10)	8.453e-15	92.39	2.52047e-08	2	2486.31	1.0612	0	1.00874	4	7.49791	1.14649	4	20.9771	0.881708	4	17.5212	0.97893	4	19.8388	0.954516	4	21.5188	1.11881	4	15.792	0.817002	4	47.0718	1.11936	4	14.1173	0.788235	4	36.3642
dVVDYLVFGTVIQEVk	2	F1SDN2	N-Term(TMT10); K16(TMT10)	2.399e-13	92.39	2.57238e-08	2	2282.3	-0.0658112	0	1.00042	2	0.0556523	0.957003	2	4.39626	0.984876	2	2.83745	1.05367	2	1.39958	0.942252	2	1.41349	0.994957	2	1.82013	1.07781	2	7.32612	1.08062	2	3.02808	0.982405	2	0.790218
dELILEGNDIELVSNSAALIQQATTVk	6	I3LP78	N-Term(TMT10); K27(TMT10)	5.05e-15	92.37	2.17575e-08	3	3342.84	0.712449	0	0.985406	5	3.48821	0.976513	6	18.4389	0.997148	6	18.6717	0.94638	6	17.6123	1.00487	6	16.7951	0.95383	6	30.1425	1.02924	6	51.2783	1.02617	6	9.62079	0.990355	6	10.2433
sAYDSTMETMNYAQIR	2	A0A0B8RW53	N-Term(TMT10)	2.027e-13	92.36	3.92016e-09	2	2109.97	-4.39891	0	0.980323	2	3.39648	0.91655	2	2.80206	1.04653	2	2.66683	0.892235	2	7.00458	1.0675	2	2.16139	0.925217	2	4.11203	1.13496	2	5.94551	0.97668	2	2.21156	1.16766	2	8.89334
lAAVDATVNQVLASR	3	E1CAJ6	N-Term(TMT10)	2.227e-09	92.34	2.3367e-08	3	1757.01	1.55906	0	1.0392	3	9.15662	0.937986	3	4.6044	0.979661	3	4.58451	1.11195	3	1.95793	0.939565	3	1.11711	0.975001	3	2.01257	1.02773	3	0.480657	1.02195	3	4.08903	1.00048	3	10.4574
lGLAQATLQGAGAPLR	2	A0A287AEH1	N-Term(TMT10)	5.426e-13	92.34	2.40671e-08	2	1766.05	-0.369225	0	0.985817	2	4.79584	0.978764	2	5.87799	0.932348	2	13.025	1.14053	2	2.5356	0.985265	2	1.8553	1.00494	2	9.694	1.10516	2	5.73116	0.963748	2	3.72019	0.996449	2	3.13275
eEPLSSGPEEAAVSk	9	F1S895	N-Term(TMT10); K15(TMT10)	3.606e-07	92.32	2.30352e-08	2	1988.07	4.10394	0	0.996339	9	3.83764	1.08775	9	6.21862	1.08774	9	11.7683	0.931184	9	13.3525	0.962849	9	5.9457	1.03685	9	13.5117	0.852682	9	12.6832	1.05957	9	4.04784	0.890365	9	18.2736
kEGTGSAATSSSSTTGAAGk	4	F1S1J9	N-Term(TMT10); K1(TMT10); K20(TMT10)	3.071e-16	92.31	2.72301e-08	3	2443.33	2.01018	1	1.01695	4	3.50575	1.02364	4	14.5552	1.0445	4	14.6355	1.17037	4	9.27806	0.891751	4	5.01604	0.951865	4	7.89433	1.05203	4	18.2614	0.936042	4	13.103	1.05392	4	6.74329
gVLLEIEDLQVNQFk	5	F1RMJ4	N-Term(TMT10); K15(TMT10)	3.86e-12	92.29	2.70017e-08	2	2203.27	0.354246	0	0.910146	5	6.54851	0.887284	5	2.28233	0.914423	5	12.0507	1.14542	5	17.742	1.10308	5	8.48903	1.14615	5	6.30131	0.944583	5	10.6186	1.14108	5	3.97475	0.948764	5	6.33237
lGASSLPSSVDLLLSTQPGR	2	B2D2K7	N-Term(TMT10)	5.8e-15	92.28	2.87795e-08	2	2227.25	1.17704	0	1.05631	2	1.9188	0.982493	2	3.86379	0.996981	2	0.805848	1.08037	2	1.47109	0.932368	2	2.93164	0.98938	2	1.48311	1.009	2	1.32622	1.08451	2	0.329977	0.852603	2	0.890578
lPNFGFVVFDDSEPVQR	4	A0A287AG37	N-Term(TMT10)	1.361e-12	92.27	2.37763e-08	2	2195.15	5.69912	0	0.985931	4	6.78137	0.961643	4	14.8375	1.03202	4	7.79503	0.95005	4	11.1856	1.01757	4	7.31085	0.990918	4	9.42459	1.11326	4	14.5717	1.01001	4	9.44474	1.03548	4	3.46994
vEGFPTIYFAPSGDk	5	F1SAD9	N-Term(TMT10); K15(TMT10)	8.394e-12	92.25	2.70133e-08	2	2086.13	0.976032	0	1.11641	5	3.33954	0.899003	4	3.07349	1.06373	5	5.48268	0.964587	4	4.79462	1.02582	5	7.71789	1.02539	5	10.0458	0.948741	4	10.3047	1.03211	5	6.73902	0.92851	5	1.57067
aAPEVSPGSTDTEAQHLAEER	1	A0A287AE45	N-Term(TMT10)	8.588e-11	92.25	1.0573e-08	3	2424.18	-1.94574	0	0.857727	1		0.924287	1		1.00901	1		0.723097	1		1.17702	1		1.01222	1		1.25076	1		1.08744	1		1.03684	1
fDmHGDINTIVcNSk	7	Q6J267	N-Term(TMT10); M3(Oxidation); C12(Carbamidomethyl); K15(TMT10)	3.573e-09	92.25	1.44746e-08	2	2225.11	-0.945944	0	1.07642	7	4.33673	1.12753	7	16.2753	0.949458	7	13.8955	1.13896	7	8.58449	0.909225	7	3.64252	1.02236	7	13.7152	0.950486	7	10.6143	1.01655	7	5.45533	0.856265	7	5.53124
tQAIVcQQLDLTHLk	1	F1RS49	N-Term(TMT10); C6(Carbamidomethyl); K15(TMT10)	4.006e-10	92.25	2.52263e-08	3	2226.27	0.955629	0	1.02549	1		1.0095	1		0.952262	1		0.96697	1		1.1338	1		0.971066	1		0.90458	1		0.967489	1		1.07623	1
qQAQTEQAQLAHSLQQQEQASQGLR	2	A0A0B8RSH5;F1SUX4	N-Term(TMT10)	3.63e-14	92.22	2.24022e-08	3	3035.54	-1.15098	0
vLALSVETDYTFPLAEk	25	Q29214	N-Term(TMT10); K17(TMT10)	1.017e-12	92.19	2.83554e-08	2	2354.32	-1.15766	0	0.980656	25	6.02264	0.910083	25	8.43162	1.02381	25	8.11376	1.02681	25	10.6526	0.989248	25	8.19839	0.927094	25	6.3085	1.18028	25	14.45	1.03543	25	9.83974	1.04191	25	7.94711
qGATVYATGTHAQVEDGR	5	A0A287A0V6	N-Term(TMT10)	2.196e-12	92.17	1.03449e-08	3	2090.04	-2.51211	0	0.958402	5	10.7329	0.946608	5	0.987835	1.06747	5	8.25532	0.968857	5	8.36854	0.995652	5	10.1793	0.968304	5	1.24028	0.916279	5	2.95987	1.02257	5	10.0216	0.98717	5	8.93152
dNLTLWTSDTQGDEAEAGEGGEN	9	F2Z558	N-Term(TMT10)	6.742e-11	92.17	2.21459e-09	2	2638.17	2.26421	0	0.983298	9	14.6971	1.03807	8	4.77458	1.01092	9	13.4964	0.658341	6	22.3026	1.27037	9	20.4111	1.00563	9	5.57607	1.01686	9	29.5446	1.03233	8	18.8438	0.997467	7	35.8936
aLEkPAPEEAPLSAEAQAEQLAR	1	F1RV56	N-Term(TMT10); K4(TMT10)	5.892e-18	92.14	2.60261e-08	3	2877.57	-0.312769	0	1.12281	1		1.18419	1		1.12646	1		0.845942	1		0.96899	1		0.941982	1		0.837728	1		0.978409	1		0.825176	1
eQQILTVFDENFGk	2	F1RU12	N-Term(TMT10); K14(TMT10)	3.756e-11	92.1	2.73152e-08	2	2126.15	-0.849597	0	0.992844	2	2.41539	0.9801	2	3.20064	0.974669	2	1.21324	0.936692	2	0.0109705	1.0464	2	3.63446	1.02455	2	1.3168	1.04145	2	2.45646	0.994807	2	9.26953	1.04066	2	8.86606
tGGGDQSLQQGEGSk	5	F1RLG4	N-Term(TMT10); K15(TMT10)	5.222e-13	92.09	1.78916e-08	2	1906.99	-0.457081	0	1.00612	5	2.61413	0.999976	5	12.0932	1.03933	5	6.29525	0.967254	5	8.35368	0.998794	5	5.77889	1.04676	5	2.76887	0.951129	5	16.3492	1.00906	5	9.76396	1.03099	5	8.08732
fTITPPTAQVVGVLk	2	A0PFK5	N-Term(TMT10); K15(TMT10)	1.112e-08	92.08	1.26366e-08	2	2029.25	0.550328	0	0.993881	2	7.26248	0.786168	2	6.8733	1.0624	2	3.74182	1.23028	2	8.04607	0.983763	2	0.976129	0.814646	2	10.9056	1.18778	2	17.2312	0.993595	2	5.25643	1.15082	2	3.43764
qLETIDQLHLEYAk	28	A0A287A4Q7	N-Term(TMT10); K14(TMT10)	1.248e-11	92.07	2.62938e-08	2	2159.21	1.66544	0	0.959742	28	8.29615	1.00679	28	7.08726	1.00128	28	7.53639	0.895824	28	10.2811	1.03612	28	7.92244	1.01367	28	8.60793	1.02998	28	9.1884	1.02915	28	10.528	0.976278	28	13.6224
gFIGPGIDVPAPDmSTGER	2	F1SEN2	N-Term(TMT10); M14(Oxidation)	4.43e-09	92.07	1.31003e-08	2	2161.08	1.16362	0	0.935872	2	0.171903	1.07299	2	12.4482	0.916104	2	13.6402	1.09831	2	8.15972	0.928306	2	2.98807	1.1457	2	10.7137	0.901385	2	23.0047	1.14785	2	5.77472	0.821049	2	14.7924
vFVPIPGSAVMLcDYk	2	F1S2Z9	N-Term(TMT10); C13(Carbamidomethyl); K16(TMT10)	4.898e-08	92.05	2.71013e-08	2	2254.24	1.84355	0	1.03785	2	0.56376	0.977604	2	4.25969	0.986382	2	8.22013	1.2249	2	0.1986	0.878083	2	0.468957	0.983656	2	0.0670387	0.975399	2	1.76962	1.03572	2	7.22876	0.975067	2	1.77551
eVIAVScGPAQcQETIR	5	Q6UAQ8	N-Term(TMT10); C7(Carbamidomethyl); C12(Carbamidomethyl)	2.343e-14	92.03	1.43495e-08	2	2147.08	-0.260215	0	0.942509	5	6.22395	0.972229	5	10.0117	0.926278	5	5.25881	1.01101	5	20.744	0.97294	5	16.5987	1.05605	5	10.0952	0.998667	5	14.1781	1.05087	5	3.293	0.966315	5	7.3788
iITHPNFNGNTLDNDIMLIk	4	P00761	N-Term(TMT10); K20(TMT10)	1.303e-16	91.99	2.59921e-08	2	2741.51	0.358335	0	0.995117	4	1.07528	0.937677	4	0.505462	0.985169	4	1.9477	0.86137	4	12.0948	1.08527	4	7.67253	1.00379	4	0.616396	1.0146	4	4.56662	0.900143	4	2.2408	1.26209	4	7.09806
eQAADAQAAQEVTQLLVER	1	A5A768	N-Term(TMT10)	9.633e-11	91.95	2.49242e-08	3	2299.21	1.66298	0	0.847164	1		1.22711	1		0.684344	1		0.760866	1		1.25593	1		1.07988	1		0.96038	1		1.15368	1		1.17519	1
qLEVYTSGGDPESVAGEYGR	3	F1SKN5	N-Term(TMT10)	1.28e-09	91.94	8.86033e-09	2	2343.13	0.578753	0	0.956709	2	0.943831	0.915918	2	16.539	1.13638	3	7.99547	0.8719	2	6.47552	1.07656	2	5.16372	1.10306	3	21.8804	0.795523	3	19.8852	1.04738	3	1.95087	0.993477	2	7.22526
gGVNDNFQGVLQNVR	5	F1SS26	N-Term(TMT10)	1.734e-12	91.93	2.49431e-08	2	1845.98	-0.384302	0	0.897583	5	3.64092	0.881729	5	7.10251	0.998089	5	1.75668	1.08713	5	8.97996	1.00878	5	4.0824	1.13951	5	7.57684	0.889076	5	3.75132	1.01575	5	6.76627	1.01244	5	2.81032
lEGALGADTTEDGDEk	7	A0A287AHC3	N-Term(TMT10); K16(TMT10)	1.918e-13	91.92	1.59387e-08	2	2079.05	1.7079	0	0.975315	7	5.73848	0.943958	7	13.6728	0.888861	7	2.12394	0.879122	7	3.62519	1.09818	7	7.38708	1.1131	7	5.03388	1.11062	7	9.85913	1.06821	7	9.5381	0.994559	7	16.2772
aQSELLGAADEASR	7	A0A286ZYL7	N-Term(TMT10)	4.537e-11	91.84	1.94754e-08	2	1646.86	0.673562	0	0.978526	7	4.90738	1.17331	7	14.3859	0.880864	7	2.92816	1.04753	7	17.3326	0.93189	7	12.6729	1.10539	7	6.99969	0.983641	7	20.3553	1.06152	7	12.7899	0.899577	7	22.8254
sLGSIVLSSVVAFPTDPR	2	F1S6D6	N-Term(TMT10)	2.895e-12	91.81	3.26621e-08	2	2074.18	3.73995	0	0.966895	2	11.1931	1.03824	2	12.8584	0.934619	2	2.24691	1.20384	2	0.101064	0.92285	2	6.63798	0.96253	2	1.53897	1.16305	2	5.7255	1.07204	2	12.6261	0.830419	2	1.93193
aVEFQEAQAYAEDNSLLFMETSAk	4	A0A287BN36	N-Term(TMT10); K24(TMT10)	2.71e-11	91.8	1.69798e-08	4	3150.57	-0.844746	0	0.992982	4	4.32414	0.992742	3	9.94012	1.00412	4	6.03502	0.866641	4	27.3856	1.07301	4	6.94105	1.1329	4	4.84309	1.0649	4	4.29458	1.05947	4	8.22409	0.900637	4	5.70699
aAGAEEYAQQEVVk	1	A0A286ZZ12	N-Term(TMT10); K14(TMT10)	6.315e-12	91.79	2.73495e-08	2	1951.05	-2.24561	0	1.00064	1		0.87398	1		0.986825	1		1.03634	1		1.02112	1		0.853073	1		1.37669	1		0.977792	1		1.0612	1
sGSGTMNLGGSLTR	2	A9XFX6	N-Term(TMT10)	6.567e-12	91.79	1.60919e-08	2	1566.81	-0.204809	0	0.908651	2	3.85843	0.957139	2	6.3343	1.09801	2	2.69689	1.15665	2	1.36022	1.04714	2	3.5064	0.881387	2	2.2367	1.03622	2	11.3386	0.911433	2	7.55347	1.16863	2	16.8928
iDGLNVADIGLHDLR	2	F1RTA1	N-Term(TMT10)	3.079e-10	91.76	3.37404e-08	3	1850.04	2.34621	0	0.951814	2	2.93053	0.945817	2	1.28904	0.96041	2	3.30474	1.07007	2	3.44946	1.03578	2	9.91095	1.00852	2	3.85299	1.02262	2	6.33222	1.06006	2	4.74787	1.0215	2	7.23864
eDVQDYSQDLQEIk	2	K7GSE0	N-Term(TMT10); K14(TMT10)	1.401e-11	91.75	1.98498e-08	2	2168.11	-0.798851	0	0.995414	2	2.9249	1.1139	2	1.1465	0.81338	2	1.05836	0.754129	2	15.9865	1.12517	2	4.68861	1.35752	2	0.600323	0.744587	2	14.1387	0.941706	2	4.00594	0.969728	2	0.563719
eAATEESNSELEQEISVEQk	62	A0A1D8MMA5	N-Term(TMT10); K20(TMT10)	4.507e-09	91.75	1.858e-08	3	2708.36	2.65935	0	1.03331	62	18.4089	1.0027	59	19.4204	1.01834	60	18.5559	0.713421	38	30.3204	1.11623	62	19.2702	1.14636	62	18.0462	1.00605	51	16.753	1.05438	58	18.9809	0.998865	50	26.7591
vLQGDSFLNEDLNQLIk	1	B8Y7D3	N-Term(TMT10); K17(TMT10)	1.263e-14	91.75	3.2682e-08	2	2404.35	1.33636	0	1.09339	1		1.26795	1		0.886621	1		0.89355	1		1.08312	1		1.12833	1		0.655994	1		1.03927	1		0.692084	1
aEGQQVLVLDGR	28	A0A287B929	N-Term(Acetyl)	6.158e-07	91.72	1.73628e-08	2	1326.7	0.969281	0
aGQTTYSGVIDcFWk	1	F1SF87	N-Term(TMT10); C12(Carbamidomethyl); K15(TMT10)	2.192e-13	91.72	2.25111e-08	2	2191.13	1.30089	0	1.10466	1		0.84862	1		1.05883	1		1.28331	1		0.810987	1		0.865871	1		1.11951	1		1.08096	1		0.9288	1
gTGSELSTVSSVTk	3	F1SLR6	N-Term(TMT10); K14(TMT10)	3.771e-12	91.7	3.51225e-08	2	1811.02	1.34679	0	1.25429	3	0.020783	1.14855	3	1.21655	1.35487	3	0.68774	0.924427	3	1.02554	0.782211	3	0.792803	0.880535	3	6.79154	0.654693	3	1.66416	0.776629	3	6.5152	0.751644	3	0.287114
tEINASYSTYQDk	3	A0A287AMZ5	N-Term(TMT10); K13(TMT10)	9.492e-10	91.68	2.06818e-08	2	1978.02	1.06433	0	0.947015	3	4.75262	0.948685	3	8.23136	1.05096	3	0.225076	1.02624	3	7.88587	1.04723	3	7.67446	1.07046	3	4.00279	1.06002	3	4.75879	1.04063	3	1.52842	1.06017	3	7.43096
aAVPSGASTGIYEALELR	28	I3LK59	N-Term(TMT10)	3.423e-15	91.68	2.94095e-08	2	2034.11	0.724021	0	1.0091	28	5.04931	1.04175	28	7.25546	0.995489	28	10.5031	0.962034	28	12.3181	1.0472	28	8.63381	0.991179	28	12.1671	0.979065	28	12.3587	1.04184	28	7.58644	0.986131	28	16.5437
lMGPVNLFSDENIPR	2	A0A286ZYY8	N-Term(TMT10)	5.289e-12	91.67	2.13762e-08	2	1931.03	0.965424	0	0.98828	2	8.78972	1.03327	2	8.4425	1.01238	2	3.62242	1.02388	2	3.31208	0.981037	2	1.24796	0.966054	2	15.8481	1.09192	2	27.4291	1.01833	2	6.29609	0.890736	2	4.0909
iFLLGLADNEAAIAQAESEETk	5	F1RW08	N-Term(TMT10); K22(TMT10)	2.52e-11	91.66	2.96817e-08	4	2791.51	0.348733	0	0.945016	5	1.63034	1.00938	5	0.728127	0.87447	5	3.00392	0.827677	5	9.90859	1.13179	5	0.909053	1.13965	5	3.42215	0.932765	5	6.20495	1.00857	5	4.80431	1.09459	5	8.21574
fTLDcTHPVEDGIMDAANFEQFLQER	7	P67985	N-Term(TMT10); C5(Carbamidomethyl)	5.009e-16	91.65	6.87331e-09	3	3312.56	1.97813	0	0.942477	7	4.27091	0.919493	7	9.26443	1.03485	7	2.55911	0.884059	7	6.07046	1.10172	7	5.65931	1.01621	7	8.72242	1.10936	7	6.54673	1.04652	7	7.4565	1.07364	7	9.32224
vDISAPDLSLEGPEGk	6	A0A286ZPY1;A0A287A608	N-Term(TMT10); K16(TMT10)	2.806e-11	91.58	3.18321e-08	2	2085.15	2.54303	0
fSQDQEADSELAGSk	3	F1RIC1	N-Term(TMT10); K15(TMT10)	4.382e-13	91.56	1.59895e-08	2	2070.04	1.00581	0	0.926962	3	0.681784	0.909878	3	4.86125	1.07091	3	0.904025	0.800896	3	3.10883	1.06625	3	0.15848	1.13642	3	7.0966	0.96775	3	5.67416	1.08787	3	17.8854	0.78419	3	7.45162
tPAFAESVTEGDVR	12	K9IW73	N-Term(TMT10)	9.066e-10	91.55	1.7566e-08	2	1707.88	0.569673	0	0.994864	12	4.48647	1.00877	12	6.38932	0.976873	12	6.12402	0.897108	12	11.3685	1.02708	12	6.39978	1.02554	12	6.37511	0.988095	12	11.1122	1.03358	12	7.37802	0.999215	12	6.35848
iGGVQQDTILAEGLHFR	43	I3LQN4	N-Term(TMT10)	6.014e-15	91.55	3.13179e-08	2	2083.15	-0.0660049	0	0.979174	43	7.38872	0.990702	43	8.45183	1.01845	43	10.5114	0.967115	43	10.2954	1.01572	43	10.3076	0.992957	43	8.42353	1.09644	43	11.2838	1.00244	43	10.9681	1.02304	43	17.5494
nALLQLSDSQIADVAR	2	K9J4V0	N-Term(TMT10)	3.06e-13	91.54	3.10394e-08	2	1943.08	-0.265686	0	1.02752	2	11.5334	1.09576	2	14.6326	0.942452	2	14.8528	0.994224	2	19.6111	0.981375	2	2.54472	1.02435	2	4.21384	0.913835	2	4.92687	1.09267	2	0.393697	0.8701	2	2.49606
gLAFTDVDVDSIk	7	F1SS24;A0A286ZY95	N-Term(TMT10); K13(TMT10)	1.176e-10	91.51	3.242e-08	2	1838.03	-1.88666	0
eVQGNESDLFMSYFPR	4	A0A287BAC5	N-Term(TMT10)	1.969e-13	91.45	8.77276e-09	2	2148.03	3.59038	0	0.992207	4	5.0676	0.979426	4	4.1273	1.0308	4	5.22736	0.784598	4	12.3706	1.17241	4	14.8332	0.962777	4	2.92332	1.02724	4	2.83071	0.980575	4	5.69551	1.16458	4	14.1227
vDEAVAVLQAHQAk	5	F2Z557	N-Term(TMT10); K14(TMT10)	1.387e-11	91.44	3.21213e-08	2	1937.12	-0.497621	0	1.0108	5	4.73587	1.03627	5	25.1769	1.05837	5	8.51984	0.976711	5	11.5715	1.00273	5	7.52439	0.974574	5	6.6467	1.06261	5	5.38782	0.998484	5	6.45499	0.976713	5	4.97402
aQIAGYLYGVSPPDNPQVk	1	F1RHH8	N-Term(TMT10); K19(TMT10)	6.336e-12	91.44	3.42029e-08	2	2475.36	-0.320773	0	1.0444	1		0.817715	1		1.12425	1		1.05186	1		0.94478	1		0.823664	1		1.28243	1		0.931255	1		1.1496	1
sSAAQVGcSVLDEAFQR	4	A0A287A7V3	N-Term(TMT10); C8(Carbamidomethyl)	2.504e-15	91.43	1.26623e-08	2	2054.02	0.0576547	0	0.952772	4	3.41879	1.03871	4	2.25252	0.934357	4	2.72462	1.02363	4	5.93681	1.00675	4	4.23421	1.03386	4	5.85512	1.00471	4	5.82098	1.01249	4	6.50696	0.96902	4	11.8965
mDVDENFYPDLLVGSLSDR	5	F1RT62	N-Term(TMT10); M1(Oxidation)	7.726e-12	91.42	8.86962e-09	2	2430.17	-0.202146	0	0.981724	5	6.88758	0.971339	5	2.21909	1.07487	5	6.59773	0.862063	5	14.7031	1.02121	5	9.70167	1.06543	5	2.68232	1.18102	5	13.9473	1.03613	4	3.94659	1.01145	4	8.69213
yLTESYGTGQDIDDR	4	F1RQI7	N-Term(TMT10)	1.111e-11	91.41	6.21582e-09	2	1961.93	-1.26	0	0.926574	4	2.25422	0.950469	4	2.7155	0.866739	4	3.63891	0.828077	4	4.65357	1.1902	4	2.6717	1.02504	4	9.52635	0.993109	4	21.9563	0.97255	4	4.66389	1.31474	4	16.6537
qVAASTAQLLVAck	1	F1SFZ8	N-Term(TMT10); C13(Carbamidomethyl); K14(TMT10)	8.965e-12	91.4	3.57871e-08	2	1918.12	0.454454	0	1.00177	1		0.915886	1		1.00938	1		0.946524	1		1.10882	1		1.01456	1		0.981907	1		0.929229	1		1.11001	1
vTGEADVEFATHEDAVAAMSk	112	F2Z5H9	N-Term(TMT10); K21(TMT10)	9.722e-10	91.4	2.24213e-08	3	2636.33	0.713796	0	1.10442	36	6.92596	1.11988	36	11.8447	1.12025	36	14.1595	0.80981	36	22.2613	0.944265	36	9.49976	0.912686	36	8.05945	1.07755	35	16.5122	1.00468	35	9.23097	1.00796	36	18.7699
vATGQELSDNILDAVFk	3	A0A287AZY0	N-Term(TMT10); K17(TMT10)	5.747e-15	91.39	3.86651e-08	2	2278.27	-0.534245	0	1.0056	3	4.83272	1.10187	3	16.9063	0.980999	3	6.22009	0.981006	3	7.74993	0.944799	3	0.397224	1.08077	3	4.22028	0.979448	3	4.40072	0.98336	3	5.16326	1.03401	3	10.5855
vDIEALDVSLEGPEGk	5	A0A286ZPY1;A0A287A608	N-Term(TMT10); K16(TMT10)	6.942e-12	91.37	3.63999e-08	2	2129.18	1.29827	0
gEELLSPLNLEQAAYAR	2	I3LIL4	N-Term(TMT10)	1.87e-14	91.33	3.13624e-08	2	2103.13	0.827933	0	1.10278	2	2.34759	0.92892	2	1.37126	1.11888	2	0.782785	0.96268	2	2.10383	0.939776	2	3.97326	0.913755	2	1.17973	1.05123	2	3.66381	0.995781	2	2.74902	0.961464	2	0.0815777
lVPGGGATEIELAk	7	I3LCA2	N-Term(TMT10); K14(TMT10)	6.43e-11	91.31	2.57383e-08	2	1813.08	0.50464	0	1.13207	7	5.01622	1.15446	7	3.46161	1.05816	7	5.82593	0.913762	7	5.48654	0.977202	7	0.28155	1.01389	7	3.52901	0.765999	7	11.1391	0.852498	7	3.26702	0.914302	7	7.2728
lAGGNDVGIFVAGVLEDSPAAk	1	A0A287AHM9	N-Term(TMT10); K22(TMT10)	2.531e-11	91.31	3.31713e-08	4	2558.42	0.605069	0	0.908592	1		1.14086	1		1.01111	1		0.942025	1		1.05925	1		0.976966	1		1.09616	1		0.953568	1		0.989357	1
sLEPAPQQSSAEGSPATEEPSQAWR	1	A0A286ZYE1	N-Term(TMT10)	1.18e-09	91.29	1.1071e-08	3	2869.38	0.297753	0	0.818131	1		1.20242	1		0.954873	1		0.975932	1		0.900228	1		1.02607	1		1.2747	1		0.721602	1		1.56534	1
sDGAPASDSkPSSTEAAPSSk	6	A0A287ALA0	N-Term(TMT10); K10(TMT10); K21(TMT10)	1.807e-10	91.29	2.76032e-08	2	2664.4	3.71433	0	0.970667	6	5.1788	0.972985	6	7.07732	1.08056	6	5.222	1.01686	6	5.06046	1.00499	6	4.91722	0.980406	6	2.81418	1.04784	6	4.94563	1.07106	6	7.76935	0.875337	6	5.89946
dGHNLISLLEVLSGDSLPR	3	A0A287BNK7	N-Term(TMT10)	1.079e-13	91.26	3.40791e-08	2	2264.24	-3.21383	0	1.0661	3	3.67548	0.943868	2	18.2387	1.10416	3	1.10448	0.996281	3	6.09228	1.10694	3	11.7396	0.862818	3	7.74277	1.11881	3	0.832943	1.16835	3	3.78965	0.960837	3	31.4982
iFTSIGEDYDER	7	F2Z543	N-Term(TMT10)	1.187e-08	91.25	1.00861e-08	2	1673.82	1.03044	0	1.01309	7	10.9989	0.998202	7	10.9821	0.964788	7	4.08327	0.885641	7	5.77771	0.993291	7	3.2777	1.0743	7	4.89716	0.966372	7	2.95434	1.0647	7	3.1337	1.02624	7	16.8608
gTIEILSDVQLIk	23	Q29214	N-Term(TMT10); K13(TMT10)	6.394e-10	91.25	2.4934e-08	2	1887.16	1.56864	0	0.94506	23	8.29686	0.973734	23	7.80317	0.968914	23	6.22664	1.05364	22	10.528	1.02003	23	4.45036	1.04995	22	5.35252	1.0241	23	12.0058	1.06964	22	4.94923	0.959102	23	9.11966
eDQSILcTGESGAGk	6	K9IVP5;F1SKI0;I3LV99;A0A287AMU3	N-Term(TMT10); C7(Carbamidomethyl); K15(TMT10)	4.09e-13	91.24	1.97677e-08	2	2010.02	1.42799	0
gLVAIITGGASGLGLATAER	12	K7GP28	N-Term(TMT10)	2.702e-15	91.24	3.25829e-08	2	2056.2	3.01576	0	0.939212	12	6.7626	0.996922	12	10.709	1.02301	12	5.43195	1.19313	12	8.01504	0.960103	12	6.18685	0.862989	12	5.17299	1.19207	12	7.75528	0.967523	12	6.24818	1.04458	12	13.2439
lVSSPccIVTSTYGWTANMER	2	F1RQU2	N-Term(TMT10); C6(Carbamidomethyl); C7(Carbamidomethyl)	9.659e-17	91.23	9.94429e-09	2	2661.27	0.290352	0	0.967278	2	2.17	0.957757	2	3.98554	1.04523	2	0.266409	1.08229	2	2.05854	1.00239	2	4.06297	0.881706	2	9.42095	1.16358	2	1.68841	0.896029	2	20.7169	1.17261	2	22.778
mSATFIGNSTAIQELFk	2	A0A287AGU7;A0A287A275;P02554	N-Term(TMT10); K17(TMT10)	4.996e-14	91.21	3.95067e-08	2	2316.28	3.96914	0
nLASVGLNLIASGGTAk	1	B3VMR0	N-Term(TMT10); K17(TMT10)	4.483e-13	91.17	2.89876e-08	2	2044.22	0.824808	0	0.865852	1		1.06851	1		0.910685	1		0.989611	1		1.17852	1		0.956958	1		1.0117	1		0.963272	1		1.25186	1
eSTGAQVQVAGDmLPNSTER	2	I3LEC2;F1SFQ4;A0A286ZMU5	N-Term(TMT10); M13(Oxidation)	8.301e-11	91.15	1.46566e-08	2	2335.14	0.779765	0
eIVSFGSGYGGNSLLGk	1	C5I4T6	N-Term(TMT10); K17(TMT10)	6.565e-14	91.15	3.55288e-08	2	2143.18	1.00841	0	1.12407	1		0.88289	1		1.06878	1		1.20417	1		0.792074	1		0.920242	1		1.02138	1		1.12404	1		0.891571	1
aTWGDGGDNSPSNVVSk	4	A0A287B2U6	N-Term(TMT10); K17(TMT10)	2.8e-14	91.14	2.17279e-08	2	2149.09	-0.722747	0	1.03973	4	4.91604	1.03111	4	4.82251	1.07335	4	4.1785	1.0322	4	11.1875	0.916391	4	12.5417	1.03451	4	1.74139	0.799232	4	4.76493	0.969983	4	10.0361	1.02959	4	12.4622
tPEQVAEEEYLLQELR	1	A0A287B017	N-Term(TMT10)	2.143e-10	91.13	2.99496e-08	3	2176.14	0.759936	0	0.729489	1		1.2801	1		0.851334	1		0.93598	1		1.01019	1		1.16076	1		0.953831	1		1.03986	1		1.32215	1
gGNIGDGGGAADR	5	P03974;F1SIH8	N-Term(TMT10)	3.026e-10	91.11	9.75822e-09	2	1345.66	-1.29542	0
eAIVTSEELGQDLEHVEVLQk	2	A0A0B8RZ36	N-Term(TMT10); K21(TMT10)	8.457e-14	91.09	3.36501e-08	3	2824.54	1.18272	0	0.977913	2	1.28494	1.07063	2	6.15083	0.963425	2	5.58712	0.719137	2	1.5986	1.08521	2	0.880444	1.10496	2	2.06612	0.968657	2	4.18265	1.00443	2	6.87499	1.07628	2	10.8673
iLGQEGDASYLASEISTWDGVIVTPSEk	2	K7GS49	N-Term(TMT10); K28(TMT10)	1.156e-11	91.09	3.08102e-08	4	3423.8	1.61509	0	1.04076	2	5.68422	1.0757	2	4.57286	1.1114	2	2.95377	0.805317	2	5.23756	0.985283	2	0.190423	0.96392	2	5.55904	1.01928	2	16.0448	0.935285	2	15.8693	1.02599	2	8.57624
tNPVEGLSGNPADLEk	4	M3TYK5	N-Term(TMT10); K16(TMT10)	5.588e-11	91.07	3.30629e-08	2	2099.14	-0.852232	0	1.0546	4	1.04716	0.908398	4	4.67113	1.03124	4	13.0247	1.06101	4	4.59385	0.951349	4	5.51936	0.983476	4	3.54263	1.04386	4	9.65776	1.0513	4	3.35499	0.932474	4	9.24317
nPDDITNEEYGEFYk	8	O02705	N-Term(TMT10); K15(TMT10)	1.847e-12	91.06	1.1869e-08	2	2292.11	2.10411	0	1.03217	8	4.54052	0.962626	8	6.08254	1.00305	8	2.14236	0.724405	8	11.1362	1.19189	8	4.09892	0.995187	8	1.02038	0.918104	8	6.59734	0.991185	8	6.84772	1.11811	8	2.70031
lFIGGLPNYLNDDQVk	3	I3W8V7	N-Term(TMT10); K16(TMT10)	1.013e-12	91.05	3.90655e-08	2	2264.28	2.98603	0	1.05668	3	5.0936	0.9552	3	0.352232	1.15691	3	1.63046	1.10395	3	6.56629	0.879641	3	1.89659	0.842712	3	5.3628	1.17552	3	11.5484	1.02329	3	4.27497	0.911819	3	0.442369
lPQFGISAPGSDLDINLk	3	A0A287A608;A0A286ZM70	N-Term(TMT10); K18(TMT10)	3.138e-11	91.05	3.45504e-08	2	2343.34	1.89745	0
sVGDGETVEFDVVEGEk	20	I3LFV4;A0A286ZZW7;F1SQ46	N-Term(TMT10); K17(TMT10)	3.503e-13	91.02	2.41948e-08	2	2254.15	0.876315	0
vPSLPDVTVTLGGk	3	P00795;Q5MJE5	N-Term(TMT10); K14(TMT10)	6.575e-08	91	2.79604e-08	2	1841.12	1.20456	0
dDPLTNLNTAFDVAEk	5	I3LLY3	N-Term(TMT10); K16(TMT10)	3.417e-13	91	3.00653e-08	2	2221.17	-0.986865	0	0.951655	5	5.43526	0.972578	5	12.4926	0.931249	5	8.60762	1.01405	5	10.4096	1.08645	5	5.45976	1.16507	5	9.34823	0.928416	5	11.5864	1.0601	5	1.55642	0.928731	5	4.77158
mEGQSVEELLAk	7	F1RTZ0	N-Term(Acetyl); K12(TMT10)	7.702e-07	90.96	2.23267e-08	2	1604.84	0.919825	0	0.969674	7	6.79003	1.12393	7	3.9479	0.982672	7	8.64761	0.953116	7	1.40778	1.00448	7	5.74925	1.05106	7	5.40189	0.935244	7	4.30536	1.05499	7	4.72911	0.958792	7	12.9372
sQTEEDcTEELFDFLHAR	7	F1S3W0	N-Term(TMT10); C7(Carbamidomethyl)	6.121e-11	90.96	3.36705e-09	3	2456.12	0.367114	0	0.988024	7	4.49388	1.09112	7	5.97796	0.946356	7	17.7999	0.79751	7	17.4918	1.01758	7	13.2754	1.07196	7	13.1421	0.965913	7	19.6012	0.977839	7	15.0407	1.01148	7	17.5094
kSEIGIAMGSGTAVAk	3	P11607	N-Term(TMT10); K1(TMT10); K16(TMT10)	1.568e-13	90.94	4.60676e-08	2	2207.3	0.558119	1	1.07076	3	6.77385	0.876052	3	6.42082	1.08237	3	1.84838	1.17032	3	5.98774	0.901666	3	3.8065	0.887479	3	11.69	1.08363	3	7.59383	1.05443	3	1.60984	0.894499	3	2.18269
gAGVTLNVLEMTSk	2	A0A0D6A5J1;F1SM28	N-Term(TMT10); K14(TMT10)	2.086e-11	90.93	3.99985e-08	2	1878.08	2.04726	0
aLGQTASDGSGPEDAk	3	A0A287AYC6	N-Term(TMT10); K16(TMT10)	1.268e-10	90.92	2.81565e-08	2	1962.02	2.18202	0	0.986308	3	2.21964	0.979491	3	15.8245	0.999703	3	4.90475	0.9537	3	2.43568	1.00178	3	5.57708	1.16648	3	0.663233	0.888016	3	10.9592	0.974177	3	5.67796	1.00866	3	1.63158
sLEELLLDANQLR	5	A0A287AZ68;F1RZV9	N-Term(TMT10)	2.712e-07	90.9	3.85688e-08	3	1742.98	-0.264513	0
qVVAVTGDGTNDGPALk	4	F1SPZ4;M3TYK5	N-Term(TMT10); K17(TMT10)	1.002e-09	90.86	3.69158e-08	2	2100.17	0.938704	0
tPEELDDSDFETEDFDVR	1	F1RGJ2	N-Term(TMT10)	2.38e-09	90.85	2.01449e-09	3	2388.06	1.69499	0	0.932933	1		1.0104	1		1.08312	1		0.769779	1		0.922505	1		1.11588	1		0.947081	1		1.09694	1		1.17687	1
fAPEMNQYVEAFLEGcR	6	A0A286ZYY8	N-Term(TMT10); C16(Carbamidomethyl)	2.754e-13	90.83	9.08642e-09	2	2290.09	0.664271	0	0.970376	6	4.80341	0.957483	6	8.98739	1.02254	6	3.98586	1.01045	6	8.58088	1.00457	6	2.77154	0.984126	6	11.3445	1.11816	6	9.2486	1.02352	6	6.39611	0.961303	6	7.56549
tFVNITPAEVGVLVGk	8	F1RFY1	N-Term(TMT10); K16(TMT10)	5.759e-09	90.81	3.11194e-08	2	2102.27	3.76741	0	0.772018	4	28.7331	0.760805	4	33.632	0.746272	4	30.8875	1.10932	4	35.9888	1.30166	4	4.89437	1.18192	4	20.9439	0.967264	4	10.6619	0.946238	4	9.60718	1.33294	4	3.69429
gVDEATIIEILTk	14	F1SJB5	N-Term(TMT10); K13(TMT10)	7.609e-11	90.78	3.24214e-08	2	1860.11	0.824796	0	0.945064	14	8.78451	0.981349	14	3.34798	0.95315	14	3.86708	0.829625	14	20.4107	1.20217	14	16.5276	1.03596	14	6.11285	0.877997	14	18.9477	0.918133	14	21.3565	1.2126	14	14.0537
tASPDLPTVPLGSAVEAVR	2	A0A287AMM6	N-Term(TMT10)	1.662e-15	90.77	3.38362e-08	2	2109.18	0.664767	0	1.01415	2	3.79473	0.927659	2	1.05575	1.01187	2	4.07383	1.07216	2	0.433819	0.940018	2	2.65762	0.969979	2	1.114	1.06247	2	3.07148	1.08162	2	1.37192	0.990787	2	3.00017
sVGLANQELAEVVSR	3	F1SA26	N-Term(TMT10)	1.245e-08	90.75	3.57172e-08	3	1801	-0.321754	0	1.03941	3	7.77761	1.15893	3	11.0564	0.944942	3	1.03006	0.993956	3	10.5673	0.967465	3	5.2528	1.05524	3	7.47314	0.898041	3	5.40109	0.966078	3	8.1813	0.847717	3	3.01378
aFTGFIVEADTPGVQIGR	3	P41367	N-Term(TMT10)	1.732e-12	90.75	4.02187e-08	2	2107.14	-1.57645	0	1.045	3	0.164324	0.952904	3	0.290342	0.973423	3	2.28601	1.07524	3	1.63956	0.943134	3	4.2947	1.01407	3	1.18641	1.01641	3	0.0298034	1.0236	3	0.272121	0.934254	3	1.99813
lLLAGYDDFNcNVWDALk	1	I3LSK5	N-Term(TMT10); C11(Carbamidomethyl); K18(TMT10)	4.709e-13	90.75	3.00799e-08	2	2585.34	-1.43567	0	0.994797	1		1.03597	1		1.00796	1		1.11803	1		0.912124	1		1.0346	1		0.864401	1		1.11026	1		0.939933	1
lAAAILGGVDQIHIkPGAk	4	A0A287ACN9	N-Term(TMT10); K15(TMT10); K19(TMT10)	1.007e-14	90.72	6.77782e-09	2	2559.6	2.69386	0	1.05326	4	3.31809	0.903472	4	13.0121	1.13022	4	6.69559	1.21777	4	3.49253	0.86267	4	1.66221	0.846712	4	3.26957	1.08145	4	6.31907	1.07342	4	4.07109	0.905587	4	4.0829
gYSFSLTTFSPSGk	1	I3LAB6	N-Term(TMT10); K14(TMT10)	5.415e-10	90.66	3.82691e-08	2	1937.04	1.29474	0	1.03135	1		0.733639	1		1.04143	1		1.1127	1		1.00032	1		0.925384	1		1.10006	1		1.07265	1		1.07923	1
lLIAGTDSSDLQQILSLLEPTk	2	B2D2K7	N-Term(TMT10); K22(TMT10)	1.632e-11	90.66	2.77461e-08	4	2813.63	0.998201	0	0.931965	2	5.02762	1.04244	2	8.33754	0.906333	2	9.65146	1.15541	2	17.1977	0.961825	2	3.69242	1.00562	2	8.33344	1.00284	2	15.3656	1.11743	2	10.3956	0.979605	2	21.115
eLAQQVQQVADDYGk	4	F1SKQ0	N-Term(TMT10); K15(TMT10)	3.491e-12	90.66	3.54343e-08	2	2150.15	2.05608	0	1.10377	4	0.716447	1.09817	4	7.90855	1.03206	4	5.4675	0.874292	4	8.11497	0.939845	4	4.11734	0.977511	4	3.04742	0.975531	4	9.27737	1.00838	4	3.96945	0.910363	4	5.31123
hILLAVANDEELNQLLk	5	F1RHC5;A0A287AKA3	N-Term(TMT10); K17(TMT10)	4.52e-14	90.66	3.35445e-08	2	2391.4	-0.750037	0
kHEAFESDLAAHQDR	10	I3LCP0;A0A287A4Q7;I3LLY3	N-Term(TMT10); K1(TMT10)	1.532e-12	90.64	3.11104e-08	2	2212.16	1.98443	1
gILFVGSGVSGGEEGAR	2	F1RIF8	N-Term(TMT10)	4.101e-14	90.63	3.47285e-08	2	1820.97	-0.0597413	0	0.918947	2	1.00217	0.929155	2	4.36886	0.94441	2	14.1872	0.89381	2	1.43589	1.20795	2	13.2289	1.01729	2	2.92476	1.0324	2	12.0709	0.917972	2	8.67846	1.21016	2	19.9905
vcGSDGVTYGNEcQLR	2	I3LGD9	N-Term(TMT10); C2(Carbamidomethyl); C13(Carbamidomethyl)	6.323e-14	90.62	5.5919e-09	2	2043.94	0.030946	0	1.0079	2	1.46139	1.18273	2	8.6869	0.859112	2	2.86705	0.922817	2	13.5443	1.07777	2	7.47984	1.20201	2	11.5247	0.849166	2	31.35	0.832336	2	4.20579	0.938919	2	18.5157
lSGLNAFDIAEELVk	3	F1SDI3	N-Term(TMT10); K15(TMT10)	3.928e-13	90.62	4.28279e-08	2	2077.2	1.1813	0	1.06792	3	2.37859	1.1071	3	2.74634	1.02402	3	4.53596	0.830323	3	5.4956	1.01602	3	2.05657	1.0413	3	4.35491	0.909665	3	4.43203	0.93004	3	4.08969	0.9669	3	2.15765
eIQSSNLETAMSVIGDR	1	A0A287BJN7	N-Term(TMT10)	3.747e-10	90.61	2.25061e-08	3	2079.06	-0.845658	0	0.898042	1		1.11994	1		0.904457	1		0.841375	1		1.09918	1		1.10172	1		0.985912	1		1.05176	1		1.04515	1
wGTDELAFNEVLAQR	7	A0A287A080	N-Term(TMT10)	2.847e-12	90.59	2.88517e-08	2	1978.03	1.85021	0	1.02359	7	3.82918	0.963707	7	5.73157	1.07925	7	1.92367	0.993311	7	1.55832	0.964621	7	5.77323	1.02416	7	7.61303	0.93058	7	9.37075	1.0507	7	4.25006	0.860609	7	9.19264
vTIAQGGVLPNIQAVLLPk	43	F2Z5L5;A0A287BFK0;F1RPL1	N-Term(TMT10); K19(TMT10)	6.969e-15	90.58	1.09373e-08	2	2389.5	1.69558	0
tSMGGTQQQFVEGVR	2	A0A287ACQ4	N-Term(TMT10)	4.632e-13	90.58	2.05184e-08	2	1853.94	-0.0666856	0	1.04095	2	0.0836338	0.9819	2	17.9258	1.04344	2	1.19738	1.04502	2	4.02278	1.00323	2	2.41771	0.972762	2	9.04765	1.00104	2	0.4247	0.950651	2	15.1298	0.927114	2	1.05938
eGDGALLPTGDLGPVk	2	F1S3J9	N-Term(TMT10); K16(TMT10)	2.506e-13	90.58	4.0468e-08	2	1997.13	0.479121	0	0.973644	2	3.4837	0.957425	2	0.714766	0.93488	2	5.54286	0.891005	2	10.5212	1.05434	2	8.37846	1.19413	2	7.84677	0.888845	2	9.62256	1.05815	2	7.17078	0.967347	2	0.144364
iEIESFYEGEDFSETLTR	75	A0A287BIL8	N-Term(TMT10)	2.844e-10	90.53	1.56665e-08	3	2394.16	0.977597	0	0.98919	75	10.241	1.03004	74	14.4541	1.00894	73	13.3761	0.849851	71	19.0203	1.07935	75	14.0637	1.04297	75	12.4576	1.02138	71	14.3363	1.02536	73	14.5706	1.04862	70	22.6993
scMLTGTPESVQSAk	6	F1S9S9;A0A286ZPN8	N-Term(TMT10); C2(Carbamidomethyl); K15(TMT10)	7.402e-10	90.52	2.38201e-08	2	2054.07	-0.2862	0
dRGQDAAAPGAGAGGAGWEGAAQR	2	I3LIM8	N-Term(TMT10)	9.839e-15	90.48	1.10578e-08	3	2426.17	-2.11928	1	0.911335	2	20.2149	1.05461	2	4.36227	0.97616	2	6.97048	1.0192	2	24.9333	1.03921	2	21.1593	1.04617	2	8.68771	1.05006	2	6.13304	0.971586	2	18.001	0.925248	2	3.35483
aAASGQAQEQPASGk	5	A0A287BSQ4	N-Term(TMT10); K15(TMT10)	1.536e-13	90.48	4.39176e-08	2	1859	-1.65149	0	1.18887	4	8.03638	1.24874	5	13.684	1.18299	5	8.51197	1.00839	5	12.4926	0.871645	5	8.57025	0.855869	5	6.18001	0.808254	5	29.3783	0.84997	4	2.51799	0.872762	5	11.8605
aELGALPDDFIDSLEk	5	A0A2C9F3E3	N-Term(TMT10); K16(TMT10)	1.564e-09	90.48	4.26641e-08	2	2191.19	1.91863	0	0.975589	5	8.24923	1.02105	5	9.70432	0.924288	5	17.2257	0.920556	5	21.479	1.07492	5	5.20898	1.17976	5	7.06273	0.998593	5	2.75435	1.02953	5	12.1606	0.889916	5	20.1133
dLATVASDMMVLLk	2	F1RSC3	N-Term(TMT10); K14(TMT10)	5.665e-11	90.48	4.28432e-08	2	1965.11	-2.39747	0	0.935435	2	6.64941	0.817066	2	3.39404	1.03908	2	2.58821	1.09315	2	1.42094	1.06532	2	5.53048	0.939852	2	0.420036	1.12886	2	4.69835	1.03615	2	2.90873	1.06452	2	1.07329
rSDAMAGGGGSSDSSGR	1	F1S2L2	N-Term(TMT10)	1.646e-12	90.46	4.67739e-09	3	1783.82	1.72968	1	1.8713	1		1.17923	1		1.14064	1		0.9226	1		0.716352	1		0.594129	1		0.855364	1		0.583669	1		0.69757	1
gPSFNVASPESDFGVLLk	2	A0A286ZM70	N-Term(TMT10); K18(TMT10)	7.782e-11	90.46	4.41204e-08	2	2322.27	0.122571	0	1.13104	2	0.372256	1.02096	2	3.89479	1.18588	2	0.424257	0.999851	2	3.53967	0.861688	2	5.31088	0.940201	2	6.98416	0.868403	2	6.57834	1.03333	2	2.19254	0.826359	2	3.03521
gAAAAAAAAAAk	6	A0A286ZW72	N-Term(TMT10); K12(TMT10)	1.749e-09	90.44	3.03174e-08	2	1372.83	1.95703	0	1.04751	6	4.97302	0.933567	6	7.21628	1.04	6	0.759478	1.13658	6	2.8438	0.951861	6	2.08266	0.991851	6	5.18022	0.985625	6	4.8606	0.979852	6	2.52053	0.933486	6	5.64348
aAEDDEDDDVDTkk	6	Q29286	N-Term(TMT10); K13(TMT10); K14(TMT10)	5.621e-11	90.4	2.78619e-08	2	2253.14	2.39242	1	0.930618	6	5.26197	1.05566	6	7.3911	0.870643	6	4.3244	0.628023	6	5.33782	1.39355	6	2.71958	1.01685	6	6.71965	0.964083	6	8.92623	0.852693	6	6.45926	1.2845	6	1.75361
fVVDLSDQVAPTDIEEGMR	3	F1SB53	N-Term(TMT10)	2.35e-12	90.39	2.76062e-08	2	2350.18	0.85911	0	0.93518	3	4.15919	1.01513	3	13.689	0.943503	3	3.9867	0.83289	3	7.92544	1.1705	3	0.233006	1.06782	3	2.99105	1.02441	3	8.7486	1.04177	3	1.11413	1.07363	3	6.8905
gGPPFAFVEFEDPR	7	Q3YLA6	N-Term(TMT10)	4.3e-09	90.38	2.18977e-08	2	1793.91	0.386074	0	0.962482	7	9.35729	1.07316	7	11.4093	0.99129	7	3.46178	0.917645	7	4.7373	1.00442	7	4.20256	1.11189	7	11.8364	0.932101	7	15.1251	1.01484	7	2.09173	0.990839	7	10.2343
gLSPAQADSQFLENAk	3	A0A287BL08	N-Term(TMT10); K16(TMT10)	4.409e-14	90.38	4.37953e-08	2	2134.16	2.08412	0	0.955755	3	1.77396	0.994943	3	3.6315	0.952884	3	4.60419	1.0079	3	9.62786	0.975003	3	0.823786	1.08832	3	6.16638	0.958061	3	0.653546	1.0979	3	1.05216	0.908836	3	0.659475
eLSSLELLNTLFk	3	A0A286ZYY8	N-Term(TMT10); K13(TMT10)	1.148e-09	90.37	3.68251e-08	2	1965.16	-3.12182	0	0.944675	3	2.63162	1.02144	3	11.5063	0.961165	3	3.57589	1.1089	3	12.3286	0.984717	3	2.29179	1.09509	3	9.39341	0.860242	3	17.6056	1.02522	3	0.713849	0.865272	3	3.71211
lcQcNDNIDPNAVGNcNR	3	F1S663	N-Term(TMT10); C2(Carbamidomethyl); C4(Carbamidomethyl); C16(Carbamidomethyl)	1.106e-12	90.37	2.84683e-09	2	2363.05	0.607379	0	0.975752	3	0.419293	0.895606	3	12.8313	1.1041	3	0.701068	1.03792	3	1.3506	0.979725	3	0.511172	1.14488	3	11.5711	1.02079	3	6.66212	0.881195	3	1.94954	0.972503	3	4.73782
fAQALGLTEAVk	4	I3LSG1	N-Term(TMT10); K12(TMT10)	1.117e-09	90.35	4.58979e-08	2	1706.03	1.0562	0	0.988625	4	4.60098	0.989399	4	7.92582	1.04154	4	3.37765	1.02679	4	7.12363	0.992776	4	1.99455	0.93626	4	5.64038	1.00792	4	2.68476	1.02938	4	6.57345	0.943899	4	5.92886
hSGPNSADTANDGFVR	11	A0A287A9H4	N-Term(TMT10)	8.154e-12	90.35	7.56509e-09	2	1873.9	-1.69256	0	1.05536	11	12.0816	1.17792	11	16.2394	1.09424	11	4.91442	0.95594	11	10.6823	0.943437	11	8.33721	0.894593	11	11.4273	0.977477	11	12.8362	0.967085	11	5.01402	0.979673	11	10.5197
iDQYQGADAVGLEEk	4	A0A287BG87	N-Term(TMT10); K15(TMT10)	3.896e-12	90.35	4.11467e-08	2	2094.11	0.986561	0	1.00179	4	2.0596	1.05164	4	9.25084	0.967208	4	5.3798	0.761102	4	16.3972	1.15325	4	15.1869	1.07778	4	2.0026	0.856401	4	15.0184	0.985103	4	3.33639	1.05387	4	7.26798
eDEEESLNEVGYDDIGGcR	3	P03974;F1SIH8	N-Term(TMT10); C18(Carbamidomethyl)	5.925e-15	90.35	2.02966e-09	2	2415.05	0.528064	0
vQHQDALQISDVVMASLLR	1	F1RWJ5	N-Term(TMT10)	2.015e-10	90.33	4.55537e-08	3	2352.29	1.46253	0	0.972056	1		1.02711	1		1.05604	1		0.830265	1		1.04639	1		0.939206	1		1.08047	1		1.03984	1		1.06791	1
vLQLINDNTATALSYGVFR	3	K9IWD4	N-Term(TMT10)	3.003e-14	90.31	5.03729e-08	2	2324.28	-1.76231	0	0.997292	3	3.34115	0.904714	3	7.01996	1.11652	3	2.06068	1.15343	3	10.8508	1.00138	3	7.00697	0.797082	3	5.2865	1.07232	3	1.59882	0.996263	3	0.186367	1.0261	3	4.91684
dNLTLWTSDmQGDGEEQNk	2	A0A287A2R9	N-Term(TMT10); M10(Oxidation); K19(TMT10)	1.585e-10	90.31	1.18251e-08	3	2655.26	-0.640178	0	0.954341	2	4.89406	0.994476	2	3.46955	0.931917	2	3.79881	0.715861	2	5.42786	1.20989	2	6.08911	1.064	2	11.7416	1.00461	2	15.2629	0.950771	2	0.204979	1.18326	2	5.54902
lPGGELNPGEDEVEGLk	5	A0A286ZWI2	N-Term(TMT10); K17(TMT10)	5.515e-14	90.3	4.06899e-08	2	2211.19	-0.12838	0	1.06001	5	6.22453	1.19068	5	5.57182	0.980956	5	8.14029	0.707959	5	12.8999	1.04894	5	0.944806	0.927684	5	7.49636	0.86396	5	5.45349	0.989693	5	5.2857	1.06388	5	9.54016
vTVNTNIIDLNDYLQHILk	3	F1S982	N-Term(TMT10); K19(TMT10)	1.367e-13	90.3	3.62569e-08	3	2684.55	4.20468	0	0.85879	3	0.138638	0.814723	3	9.27346	1.0502	3	4.02521	1.14734	3	9.55192	1.00614	3	5.12634	0.838383	3	4.61533	1.33263	3	3.29716	1.07304	3	2.49041	1.18143	3	2.81553
aLINADELANDVAGAEALLDR	1	A0A0B8RZ36	N-Term(TMT10)	5.138e-11	90.29	4.14852e-08	3	2383.27	0.433054	0	0.891501	1		1.05455	1		1.02381	1		1.04657	1		1.03878	1		0.941494	1		1.01702	1		1.09909	1		0.99621	1
fLDGNEMTLADcNLLPk	4	A0A287ADH9	N-Term(TMT10); C12(Carbamidomethyl); K17(TMT10)	8.299e-13	90.29	3.79775e-08	2	2409.26	0.700074	0	1.00684	4	0.355165	1.00672	4	5.159	1.01899	4	1.75487	0.830495	4	5.90612	1.05914	4	3.26312	1.08566	4	4.9341	0.860248	4	18.2528	0.973562	4	5.36879	1.06079	4	5.511
lVEALcAEHQINLIk	5	P46405	N-Term(TMT10); C6(Carbamidomethyl); K15(TMT10)	3.186e-13	90.28	3.89088e-08	2	2209.28	0.295459	0	1.01587	5	0.790814	0.867797	5	2.66144	1.03361	5	2.94457	1.01851	5	3.2482	1.01306	5	2.91172	1.03278	5	8.17113	1.042	5	7.09888	0.991429	5	0.567605	1.00787	5	2.67213
gTVTDFPGFDER	6	A0A287A531	N-Term(TMT10)	3.693e-09	90.27	1.27802e-08	2	1569.78	0.222142	0	0.917635	6	5.91025	1.07378	6	5.62128	0.857263	6	5.60272	0.777498	6	9.63779	1.26896	6	5.64805	1.06853	6	2.52747	0.918931	6	9.39809	0.872269	6	9.35333	1.26207	6	5.76693
tDScQGDSGGPLVcSTQGR	2	F1SU38	N-Term(TMT10); C4(Carbamidomethyl); C14(Carbamidomethyl)	3.834e-09	90.26	4.05013e-09	2	2211	0.341426	0	0.759031	2	25.2515	0.654504	2	54.4712	0.842355	2	1.50003	1.09488	2	14.5547	1.25716	2	18.049	0.945081	2	4.44007	1.30835	2	11.3036	1.00541	2	10.9512	1.45085	2	26.5581
dHQIITIQEMPEk	6	I3L7E5	N-Term(TMT10); K13(TMT10)	8.164e-10	90.24	4.02624e-08	2	2040.12	0.652015	0	1.07985	6	0.493789	0.977769	6	14.7749	1.04715	6	6.73992	0.869118	6	8.61506	0.94738	6	4.48984	0.94843	6	11.0196	1.10961	6	15.9419	0.992386	6	3.54672	1.03739	6	8.52613
aMGIMNSFVNDIFER	104	A0A287A7G8;A0A287AWZ3;Q29574	N-Term(TMT10)	4.356e-12	90.22	1.59702e-08	2	1972.98	0.569055	0
iSTISSPSLQGLTSLk	2	F1SBJ0	N-Term(TMT10); K16(TMT10)	5.262e-14	90.22	3.58853e-08	2	2090.25	-0.81437	0	1.03892	2	3.60114	0.960584	2	8.91512	1.06609	2	2.70821	1.16794	2	0.0134334	0.947479	2	6.04301	0.895105	2	11.9585	1.0225	2	12.6837	0.951978	2	1.71533	1.01543	2	9.37476
tEEQIAAEEAWcETEk	2	A0A286ZK48	N-Term(TMT10); C12(Carbamidomethyl); K16(TMT10)	4.124e-13	90.2	1.27492e-08	2	2382.15	0.201932	0	0.816551	2	3.87164	0.794934	2	3.82818	0.798342	2	2.66138	0.812922	2	17.4653	1.28433	2	3.60097	1.34401	2	0.123837	0.962679	2	0.53511	1.0411	2	7.17141	1.14284	2	6.04487
aAAGAAATDLEVVR	2	I3LRK9	N-Term(TMT10)	4.118e-11	90.2	4.05394e-08	2	1543.86	-2.00259	0	0.918896	2	1.88418	1.02337	2	10.6835	0.918167	2	0.0271343	0.880021	2	7.3272	1.14018	2	2.1541	1.00477	2	6.88057	1.08885	2	3.98149	1.04546	2	5.19945	1.05727	2	8.59489
tPSEPGGQAEATGk	4	F1SB61	N-Term(TMT10); K14(TMT10)	2.911e-10	90.19	3.55598e-08	2	1787.96	1.63398	0	0.979412	4	3.57898	1.09619	4	7.03376	1.00931	4	9.5389	0.906917	4	9.54313	1.04238	4	5.20134	1.12802	4	4.95097	0.864829	4	11.2117	0.964647	4	4.36505	0.939279	4	13.7578
dAEDAmDAMDGAVLDGR	5	Q06A98	N-Term(TMT10); M6(Oxidation)	1.993e-09	90.18	2.35053e-09	2	1996.88	0.309468	0	1.01906	5	0.681698	1.19096	5	5.86247	1.01509	5	6.30303	0.721737	5	29.6222	0.937523	5	8.69584	0.956827	5	4.2187	1.04978	5	7.23392	1.08812	5	6.07169	0.969012	5	10.0007
gGGGGGPGEGFDVAk	1	F1RPB7	N-Term(TMT10); K15(TMT10)	8.711e-13	90.11	3.50021e-08	2	1719.91	3.73172	0	1.00793	1		0.996687	1		0.958492	1		0.952595	1		1.04667	1		0.985242	1		1.1221	1		1.05126	1		0.88594	1
qASPNIVIALAGNk	2	A0A287BN36	N-Term(TMT10); K14(TMT10)	1.605e-11	90.09	3.43801e-08	2	1854.12	1.12473	0	0.995968	2	9.79988	0.939936	2	1.0737	1.01335	2	0.655984	1.22932	2	2.72498	0.866476	2	6.47982	0.882517	2	2.37408	1.18849	2	5.3096	1.03978	2	4.14059	1.04179	2	7.8093
nAGTEQDLGIQYk	5	F1RGJ2	N-Term(TMT10); K13(TMT10)	1.526e-09	90.04	4.647e-08	2	1895.02	-1.35373	0	1.02251	5	5.61968	1.00253	5	11.365	1.04532	5	3.68148	0.998476	5	6.1347	0.964969	5	6.47815	0.986529	5	6.0742	0.99005	5	9.76742	1.00129	5	3.20215	0.973786	5	3.21517
gASSPLITVFTDDk	1	A0A287AYC6	N-Term(TMT10); K14(TMT10)	3.881e-11	90.04	4.72131e-08	2	1909.07	2.53129	0	1.03641	1		1.02022	1		0.966348	1		1.00157	1		0.965236	1		1.03758	1		0.932814	1		1.05928	1		0.982392	1
vSVTQPDSVVGIVAVDk	1	K7GKY0	N-Term(TMT10); K17(TMT10)	7.19e-14	90.04	3.91874e-08	2	2171.27	0.562726	0	1.04762	1		1.01316	1		0.938543	1		0.993625	1		0.960781	1		1.05301	1		0.989884	1		1.03991	1		0.966968	1
aGQVVTIWAAGAGATHSPPADLVWk	13	Q3ZD69	N-Term(TMT10); K25(TMT10)	2.415e-17	90.03	4.16612e-08	3	2961.64	1.40534	0	0.980539	13	14.8723	0.95603	13	17.9192	1.00085	13	11.8974	1.24803	13	8.8087	0.932444	13	6.44536	0.876088	12	18.6394	1.32437	13	14.3117	1.08915	13	10.2032	0.865256	13	38.187
sYIEGYVPSQADVAVFxAVSGPPPADLcHALR	1	Q29302	N-Term(TMT10); X17(M); C28(Carbamidomethyl)	2.065e-16	90.02	2.74732e-08	3	3646.83	1.50801	0	1.19768	1		1.10611	1		0.951153	1					1.00882	1		1.17179	1		0.865062	1		1.39807	1		1.02593	1
yFAGNLASGGAAGATSLcFVYPLDFAR	22	A0A287AXS7;A0A286ZIE8;F2Z565	N-Term(TMT10); C18(Carbamidomethyl)	2.303e-08	90.01	2.21489e-08	3	3025.5	-1.64647	0
dDDIAALVVDNGSGMck	13	A0A287AAR4	N-Term(Acetyl); C16(Carbamidomethyl); K17(TMT10)	2.197e-08	90	6.65e-09	2	2050.97	3.72312	0	0.914213	13	10.0019	1.2828	13	10.4413	0.81708	13	15.2499	0.955387	13	21.2456	1.07115	13	11.0436	1.22216	13	9.79336	0.767102	13	27.7798	0.895714	13	9.3977	1.07533	13	7.25514
gIETPQcDQSTGQcVcVEGVEGPR	3	F1SAE9	N-Term(TMT10); C7(Carbamidomethyl); C14(Carbamidomethyl); C16(Carbamidomethyl)	2.767e-12	90	5.15e-09	3	2892.31	-1.05934	0	0.803898	3	8.34412	1.09064	3	22.3955	0.892187	3	22.2788	0.764875	3	10.9712	1.18409	3	10.2188	1.19282	3	0.152815	0.885507	3	3.91484	1.20138	3	14.3271	0.925502	3	34.368
iLVNQLSVDDVNVLTcATGTLSNLTcNNSk	1	Q8WNW3	N-Term(TMT10); C16(Carbamidomethyl); C26(Carbamidomethyl); K30(TMT10)	7.459e-13	90	3.635e-08	4	3721.94	-2.69774	0	0.995273	1		1.01588	1		1.09477	1		1.24103	1		0.814122	1		0.925954	1		1.08539	1		1.04797	1		0.875037	1
sISSDEVNFLVYR	1	F1SGD0	N-Term(Acetyl)	7.328e-08	90	1.615e-08	2	1570.77	-0.14806	0
eNPVASDScEAAVLcLATELAR	1	A0A287ABA9	N-Term(TMT10); C9(Carbamidomethyl); C15(Carbamidomethyl)	4.865e-13	90	2.045e-08	3	2605.28	-0.413193	0	1.08019	1		0.909028	1		1.25619	1		0.498689	1		1.35765	1		0.884529	1		1.56396	1		0.930493	1
cGIVTPGDDFLcLEGk	2	M3TYK5	N-Term(TMT10); C1(Carbamidomethyl); C12(Carbamidomethyl); K16(TMT10)	4.196e-13	89.97	2.96541e-08	2	2239.15	0.238128	0	1.05334	2	2.91278	0.929269	2	3.91019	0.99739	2	0.306211	0.896431	2	4.34627	1.02181	2	4.89414	1.05823	2	0.830388	0.919619	2	5.63247	1.07704	2	5.0326	0.983339	2	0.217278
gNAMVEEGHFAAEDVk	2	A0A0B8RZ36	N-Term(TMT10); K16(TMT10)	1.736e-13	89.94	2.92513e-08	2	2162.1	0.309683	0	1.02704	2	7.39184	0.945877	2	8.23984	1.11847	2	13.1454	0.882378	2	6.44328	0.964492	2	5.38406	0.952298	2	9.8803	1.1078	2	5.14764	0.951179	2	5.64881	1.07743	2	2.60061
vQIAVANAQELLQR	2	I3LS73	N-Term(TMT10)	2.157e-09	89.94	4.41051e-08	3	1782.05	1.63217	0	1.00261	2	4.38392	1.03518	2	3.13101	1.03465	2	2.31424	1.03537	2	9.58359	0.983632	2	2.18127	0.97331	2	6.46937	1.03723	2	11.7668	1.0095	2	2.77021	0.884117	2	4.49036
aPEAWDYSQGFVNEEMIR	4	P83686	N-Term(TMT10)	4.914e-15	89.93	1.24999e-08	2	2371.12	0.366685	0	0.993402	4	5.95535	0.967177	4	4.79889	0.977002	4	6.67755	0.922867	4	2.87579	1.02718	4	3.65842	1.0066	4	3.83358	1.08953	4	5.80449	1.07397	4	4.63558	0.993951	4	4.03087
aLDLAQAGSTVESk	3	A0A0B8RT92	N-Term(TMT10); K14(TMT10)	1.957e-11	89.92	5.22028e-08	2	1848.05	-1.53879	0	1.02311	3	7.68521	0.976473	3	0.797395	1.07014	3	1.75286	0.999778	3	2.54645	1.00512	3	6.64828	1.03409	3	0.897189	0.925953	3	1.75409	0.979728	3	0.476127	0.886007	3	13.2855
tFAPEEISAMVLTk	8	A0A287BIL8	N-Term(TMT10); K14(TMT10)	3.778e-11	89.91	4.73205e-08	2	1995.13	2.05496	0	1.03099	8	7.57067	0.908151	8	9.21374	1.1679	8	2.40095	1.05565	8	9.81228	0.914927	8	5.02547	0.929482	8	7.71984	0.995151	8	7.58549	1.12498	8	4.59714	0.840151	8	17.2036
aIESMEQQLSELk	2	F1S300	N-Term(TMT10); K13(TMT10)	2.908e-11	89.91	5.00771e-08	2	1964.08	1.38614	0	1.0091	2	5.74068	1.07362	2	0.151029	0.880384	2	0.53476	0.837871	2	5.98275	1.09522	2	2.16943	1.33961	2	0.0125388	0.637777	2	4.6419	0.989159	2	1.98171	0.91523	2	5.22027
aLSSALDDTEVk	9	A0A287B186	N-Term(TMT10); K12(TMT10)	6.753e-10	89.9	5.35694e-08	2	1706.96	0.84287	0	1.03066	9	9.9161	1.16682	9	5.91138	0.967114	9	4.70695	0.864949	9	4.64195	1.04521	9	2.96072	1.07296	9	2.29127	0.888306	9	11.7438	0.930194	9	9.26719	0.92894	9	18.9027
vDVAVNcAGIGVASk	5	K7GP28	N-Term(TMT10); C7(Carbamidomethyl); K15(TMT10)	2.357e-12	89.9	4.78901e-08	2	1918.09	1.9146	0	1.04613	5	1.70565	0.927169	5	7.43634	1.04407	5	5.21298	1.05888	5	11.3001	0.976961	5	8.09055	0.947413	5	3.97005	1.03252	5	12.2943	1.00055	5	1.82161	0.960878	5	5.71386
aSkPLPPAPAPDEYLVSPITGEk	3	F1RFD3	N-Term(TMT10); K3(TMT10); K23(TMT10)	1.343e-14	89.88	3.59292e-08	3	3064.75	0.32258	0	1.06906	3	6.62623	1.01303	3	0.620273	1.07972	3	4.34321	0.937068	3	6.77086	0.968809	3	11.4261	0.975066	3	9.38828	0.990093	3	3.71747	0.971444	3	4.45247	1.0585	3	1.04934
lEEDQIIMEDQNck	3	K9IVP5	N-Term(TMT10); C13(Carbamidomethyl); K14(TMT10)	7.584e-11	89.87	2.30806e-08	2	2223.11	2.29634	0	0.870718	3	1.32828	0.964853	3	6.87147	0.792942	3	8.99597	0.758869	3	7.26829	1.26387	3	7.36969	1.14135	3	1.22145	1.01549	3	0.940662	1.03386	3	1.40578	1.27189	3	0.0400569
sADESGQALLAAGHYASDEVR	4	A0A0B8RZ36	N-Term(TMT10)	4.041e-14	89.86	1.8693e-08	3	2376.16	-0.177819	0	0.959927	4	4.26191	1.15411	4	11.3706	0.972735	4	1.39418	0.882666	4	11.3678	1.00281	4	5.73149	1.01361	4	3.64758	1.0646	4	6.08802	1.03339	4	7.46991	1.08192	4	3.15555
qTGAcGAVVPASVQk	3	F1RFM7	N-Term(TMT10); C5(Carbamidomethyl); K15(TMT10)	1.705e-10	89.86	4.11555e-08	2	1931.08	2.34382	0	1.00561	3	2.366	0.995147	3	11.6302	0.883466	3	9.54033	1.06664	3	6.38479	1.02858	3	5.78643	0.985503	3	5.59343	1.0282	3	3.19655	1.03939	3	2.45369	1.11172	3	19.1462
yGGLEEAGEEAEADGR	2	A0A287BGR7	N-Term(TMT10)	3.318e-10	89.84	6.89956e-09	2	1881.87	2.5454	0	1.07125	2	4.47449	1.18337	2	5.57228	0.995032	2	13.1342	0.796855	2	18.87	1.04664	2	10.2494	1.05708	2	14.9877	0.874313	2	10.4968	0.845555	2	9.02324	1.00666	2	3.70721
sVDPENNPTLVEVLEGVVR	3	A0A287AXL5	N-Term(TMT10)	4.45e-10	89.82	4.66958e-08	2	2295.24	0.994892	0	0.917597	3	9.07485	1.24302	3	5.87365	1.04517	3	11.4641	0.831532	3	0.87522	1.08194	3	7.93973	1.00097	3	0.527586	1.09165	3	7.00622	1.03714	3	2.45994	1.07848	3	8.53994
dPYSGSTISLFQAMk	2	K9IVQ6;A0A287BNK7	N-Term(TMT10); K15(TMT10)	3.571e-12	89.81	4.4923e-08	2	2103.12	1.60674	0
aAAITDMADLEELSR	1	A0A287BFC2	N-Term(Acetyl)	1.571e-06	89.8	1.01571e-08	2	1647.79	-1.58605	0
vDIEGPDVNIEGPEGk	11	A0A286ZM70	N-Term(TMT10); K16(TMT10)	1.001e-11	89.8	4.60213e-08	2	2126.14	2.63911	0	1.0511	11	5.51482	0.985561	11	9.2687	1.09858	11	7.26093	0.848445	11	9.43918	0.987511	11	2.76749	1.07506	11	5.32142	0.836979	11	3.99051	1.04896	11	4.59628	0.893542	11	3.86079
tQASQLLDSTEAALDR	5	A0A1S6KJN4;A0A287AEH1	N-Term(TMT10)	4.971e-13	89.79	3.63666e-08	2	1948.02	-0.596359	0
dPGAQPGGELMLGGIDSk	4	P00795;Q5MJE5	N-Term(TMT10); K18(TMT10)	8.306e-15	89.77	4.02249e-08	2	2200.17	0.11066	0
aAGVEAAAEVAATEPk	3	A0A286ZJK2	N-Term(Acetyl); K16(TMT10)	6.807e-09	89.76	3.66187e-08	2	1755.93	1.15704	0	1.44614	3	3.17199	1.99008	3	3.17168	0.832617	3	6.09876	0.506384	3	3.41004	1.0232	3	3.14087	0.63098	3	1.31789	0.807219	3	3.60724	0.924188	3	1.65323	0.551571	3	2.27658
aDMVNEDLLSDGTNENESGFWDSFk	1	K9J4P3;F1RQJ4	N-Term(TMT10); K25(TMT10)	1.367e-10	89.76	8.50738e-09	3	3278.52	0.148756	0
tQNPMVTGTSVLGVk	3	A0A287B088	N-Term(TMT10); K15(TMT10)	1.485e-12	89.74	5.54736e-08	2	1990.14	0.490383	0	0.885445	3	5.54699	0.885057	3	5.00879	1.03334	3	1.7589	1.291	3	15.6459	0.933631	3	1.76213	0.946704	3	2.00879	1.05201	3	6.87864	1.0201	3	0.606185	1.05848	3	5.28749
qLSSGVSEIQQTADR	7	Q5S1U1	N-Term(TMT10)	9.462e-09	89.73	4.05438e-08	3	1847.97	0.591968	0	1.30689	7	12.7256	1.25838	7	6.6261	1.29867	7	3.79033	0.663577	7	23.4477	0.900447	7	12.0847	0.675955	7	14.7934	0.872171	7	14.5383	0.779889	7	20.3975	1.13507	7	8.41287
sYPIANIPEELTPVATDk	1	A9GYW6	N-Term(TMT10); K18(TMT10)	2.59e-10	89.71	5.61254e-08	2	2416.34	0.929525	0	0.812864	1		0.886851	1		0.766737	1		1.05682	1		1.01888	1		1.09633	1		1.2673	1		1.24724	1		1.1451	1
lSLTEVEGLADLIHAETEAQR	1	A0A286ZZX6	N-Term(TMT10)	1.925e-14	89.7	4.75755e-08	3	2524.35	1.6255	0	0.940697	1		1.03185	1		0.971376	1		0.955664	1		0.96948	1		1.0288	1		1.07864	1		1.17925	1		0.892345	1
eYIPTVFDNYSAQSAVDGR	2	Q06AT6	N-Term(TMT10)	3.512e-13	89.69	2.33593e-08	2	2361.16	2.98168	0	0.979368	2	7.44669	0.987331	2	9.86783	0.940597	2	0.0471582	0.982154	2	19.2936	1.01206	2	15.7135	1.06857	2	7.55125	0.946831	2	0.822494	1.02573	2	3.91922	1.0909	2	14.8505
aGAGSATLSMAYAGAR	21	P00346	N-Term(TMT10)	1.792e-14	89.67	2.63263e-08	2	1683.87	1.84005	0	0.957031	21	4.92036	0.943409	21	14.2435	1.03189	21	6.27955	1.11535	21	11.1847	0.987273	21	9.39967	1.04002	21	13.4037	1.06494	21	18.6535	1.03895	19	8.04094	0.934088	21	13.2185
lSGSNPYTTVTPQIINSk	3	A0A287A4Q7	N-Term(TMT10); K18(TMT10)	1.704e-15	89.65	4.78012e-08	2	2378.34	3.11918	0	1.00822	3	1.01945	0.844551	3	9.07596	1.0459	3	7.95465	1.07605	3	9.19286	0.949054	3	3.97544	0.954053	3	10.2043	1.11001	3	20.9999	1.05834	3	4.30798	0.938511	3	6.90793
vMTIAPGLFGTPLLNTLPDk	3	K7GP28	N-Term(TMT10); K20(TMT10)	2.138e-13	89.64	3.95459e-08	2	2556.49	1.12295	0	0.969898	3	0.735123	0.8202	3	0.218064	1.02718	3	0.964951	1.28147	3	3.26429	0.937282	3	4.22417	0.765869	3	7.88933	1.38755	3	5.69976	1.11891	3	2.71521	1.02401	3	3.37609
sSGcEVELPGVNVk	5	A0A287A608;A0A286ZM70	N-Term(TMT10); C4(Carbamidomethyl); K14(TMT10)	2.957e-11	89.63	4.77496e-08	2	1933.05	3.02965	0
wNTDNTLGTEIAIEDQIcQGLk	35	F1S2F6	N-Term(TMT10); C18(Carbamidomethyl); K22(TMT10)	8.301e-14	89.62	4.08199e-08	3	2977.53	-0.0633295	0	1.02538	35	11.24	0.911131	34	8.14756	1.0314	35	8.97152	0.978858	32	13.9372	1.04814	35	11.7569	1.02716	35	10.3382	0.951963	33	30.5233	1.08134	34	11.4713	0.96849	33	17.0913
vLQATVVAVGSGSk	36	F1SMZ6	N-Term(TMT10); K14(TMT10)	2.902e-11	89.61	3.89448e-08	2	1774.08	-0.559139	0	0.96879	36	6.77833	0.905386	36	12.5373	1.03979	36	7.39156	1.23398	36	7.57567	0.907381	36	5.76566	0.892361	36	7.12804	1.18617	36	9.32919	1.02875	36	5.0438	1.0077	36	8.87608
qNDQVSFASLVEELk	3	F1SSN5	N-Term(TMT10); K15(TMT10)	2.333e-12	89.61	5.03767e-08	2	2165.19	0.60959	0	0.953928	3	4.00752	1.03916	3	4.27287	1.03678	3	1.92088	0.744568	3	0.777296	1.11903	3	0.0503693	1.15045	3	7.87807	0.859688	3	2.93603	0.949157	3	6.191	0.978138	3	3.4708
gDNSSVSSLcISPDGk	2	F1SEG4	N-Term(TMT10); C10(Carbamidomethyl); K16(TMT10)	7.411e-12	89.6	2.39032e-08	2	2081.05	-4.89746	0	0.99652	2	1.74933	0.93646	2	18.1683	1.0758	2	1.74474	0.863187	2	7.67679	1.08955	2	3.88164	1.19507	2	2.30966	0.770929	2	2.26439	0.926899	2	6.10064	0.942988	2	30.9621
qGANAEPPVQQTLLEk	5	A0A287AEV6	N-Term(TMT10); K16(TMT10)	3.625e-13	89.6	5.14797e-08	2	2181.23	3.04022	0	1.04771	5	2.87909	1.05633	5	7.11044	0.960524	5	8.12664	0.971325	5	7.29371	1.00369	5	1.46585	1.04784	5	6.5745	0.98986	5	1.37273	1.05073	5	6.20051	0.94783	5	4.84467
aSLEAAIADAEQR	7	A0A287A784	N-Term(TMT10)	8.186e-11	89.56	3.31987e-08	2	1573.84	0.0986603	0	1.01633	7	9.4789	1.04452	7	6.14788	0.983222	7	4.18859	0.961076	7	16.5325	0.962665	7	11.3481	0.983842	7	6.51197	1.06003	6	7.20718	1.04263	7	12.1417	1.01859	6	15.8846
lQVEPAVDTSGVQcYGPGVEGQGVFR	3	A0A286ZXU2	N-Term(TMT10); C14(Carbamidomethyl)	5.505e-14	89.55	3.41071e-08	3	2978.49	1.51774	0	1.06752	3	3.32662	1.18941	3	6.32972	0.948981	3	5.0493	0.873141	3	0.638884	1.00358	3	3.79377	0.940346	3	17.0063	0.880056	3	21.2733	1.0546	3	19.7945	0.911435	3	27.7289
lQNLDGTcADSYSFVFAR	7	F1SC80	N-Term(TMT10); C8(Carbamidomethyl)	5.646e-10	89.55	1.30883e-08	3	2293.11	-1.82416	0	0.98081	7	2.79142	0.914617	7	14.3736	1.01755	7	11.2743	1.05586	7	5.8318	1.01351	7	5.6308	0.955364	7	4.14987	1.0551	7	2.95918	1.01847	7	7.02781	1.15027	7	5.34491
dAGQISGLNVLR	7	A0A287ADJ2	N-Term(TMT10)	6.607e-09	89.54	4.83603e-08	2	1471.84	-1.0837	0	1.05293	7	9.06942	0.966119	7	13.0082	0.967091	7	11.143	1.11297	7	12.7708	0.968442	7	3.79873	1.02983	7	7.57353	0.942192	7	11.3861	1.0443	7	7.09524	0.916997	7	9.00059
eGcLEAYTGIVQGLk	4	F1RWJ5	N-Term(TMT10); C3(Carbamidomethyl); K15(TMT10)	5.528e-12	89.54	5.38634e-08	2	2096.14	-0.806457	0	1.05489	4	4.54132	1.02588	4	5.33183	1.08573	4	3.08802	0.892213	4	5.70215	1.03428	4	2.87483	0.937462	4	0.547165	0.978988	4	5.63085	0.97144	4	0.49907	0.990374	4	1.44044
qGPGSGGGAGGESGPR	2	F1SHV6	N-Term(TMT10)	1.852e-11	89.53	1.20344e-08	2	1556.76	0.685744	0	1.06582	2	0.899623	1.13863	2	14.2914	1.09419	2	0.333005	1.00064	2	6.88476	0.903836	2	2.05232	1.11282	2	7.64554	0.785617	2	18.551	0.834039	2	7.4198	0.912132	2	28.6542
lQLQEDDDDPLIG	1	F1RQS0	N-Term(TMT10)	3.616e-06	89.51	2.33963e-08	2	1699.86	0.334909	0	0.940765	1		1.13234	1		0.795241	1		0.679453	1		1.14047	1		1.21604	1		0.95145	1		0.959206	1		1.22562	1
aLPAVQQDSLDEDLIR	5	A0A0B8RZ10	N-Term(TMT10)	2.321e-12	89.51	4.93112e-08	2	2012.09	1.9344	0	0.903601	5	2.95519	1.06454	5	5.59657	0.882916	5	2.41708	0.768423	5	4.69394	1.21886	5	6.19117	1.034	5	1.2476	1.03574	5	2.73722	0.995897	5	7.61006	1.26658	5	10.2645
qLDPGGGQGPPPITLAAAk	3	F1RT62	N-Term(TMT10); K19(TMT10)	5.799e-13	89.49	5.14507e-08	2	2246.3	2.53001	0	1.10255	3	4.98725	1.05749	3	9.46289	0.995543	3	7.22629	1.1244	3	2.65578	0.94038	3	2.01039	0.956362	3	8.76499	0.968279	3	18.8737	0.98824	3	9.50039	0.913673	3	1.73754
gENLVSMTVEGPPPk	7	A0A287AG39	N-Term(TMT10); K15(TMT10)	1.229e-11	89.46	4.76741e-08	2	2013.11	-0.180344	0	1.05116	7	5.59564	0.976982	7	9.22665	1.05272	7	7.38562	0.98855	7	7.76436	0.961096	7	7.36256	0.960083	7	1.56443	0.936742	7	7.63002	0.987006	7	1.97425	0.944589	7	3.78006
nLETLQQELGIEGENR	2	I3LLQ8	N-Term(TMT10)	4.994e-12	89.42	3.84007e-08	2	2072.09	1.93811	0	0.892693	2	13.0584	1.16023	2	12.9393	0.857322	2	5.56615	0.866577	2	6.10403	1.02346	2	3.75727	1.10893	2	2.53609	1.0483	2	0.882094	1.09228	2	1.20584	1.04089	2	5.24745
eIFLSQPILLELEAPLk	3	P61292;Q2EHH7;Q2EHH8	N-Term(TMT10); K17(TMT10)	8.788e-14	89.42	2.73148e-08	2	2411.45	-3.67157	0
sLLSGGATQVTGTTGAVVSTETMR	1	I3L6D7	N-Term(TMT10)	7.006e-14	89.42	4.29151e-08	3	2553.34	0.00166479	0	1.10779	1		1.12512	1		1.00942	1		1.0088	1		0.911249	1		0.970087	1		0.900704	1		0.971376	1		0.97456	1
dQSAVVVQGLPEGVAFk	3	I3LSG1	N-Term(TMT10); K17(TMT10)	1.921e-11	89.41	5.01735e-08	2	2202.25	-0.807681	0	1.0698	3	1.9316	1.06406	3	6.3337	1.09211	3	0.0316092	0.882636	3	3.2897	1.00938	3	0.433207	0.983512	3	5.3804	0.977406	3	3.00685	0.951767	3	2.74226	0.978674	3	4.15327
yTVQDESHSEWVScVR	40	A0A286ZLL3	N-Term(TMT10); C14(Carbamidomethyl)	1.503e-11	89.39	1.09901e-08	2	2211.03	0.277755	0	0.925935	40	7.77065	1.01027	40	11.8215	1.0231	40	11.2967	0.917746	40	19.1357	1.09131	40	9.78187	1.04901	40	10.884	1.0245	40	10.5167	1.00804	37	19.9439	1.13277	40	18.3769
qGFNVVVESGAGEASk	2	F1SMG3	N-Term(TMT10); K16(TMT10)	5.585e-14	89.39	5.48356e-08	2	2037.1	-0.0211727	0	0.99181	2	7.25808	0.893074	2	7.249	0.975761	2	6.13621	0.998053	2	11.2146	0.991834	2	2.55761	0.991992	2	7.99073	1.12753	2	8.96142	1.0746	2	7.88523	1.03392	2	7.11065
vDIEAPDVSLEGPEGk	11	A0A286ZPY1;A0A287A608	N-Term(TMT10); K16(TMT10)	9.632e-12	89.33	5.1573e-08	2	2113.14	-2.71193	0
yTDQGGEEEEGYESEEQLQHR	1	I3LHS7	N-Term(TMT10)	3.398e-13	89.3	1.99733e-09	3	2742.2	-0.22877	0	0.720195	1		1.06383	1		0.889009	1		0.563692	1		1.24532	1		1.29976	1		0.90382	1		1.06064	1		1.35259	1
axGIMNSFVNDIFER	56	Q29574;A0A287A7G8;A0A287AWZ3	N-Term(TMT10); X2(Oxidation); X2(M)	2.476e-10	89.29	1.87239e-08	2	1988.98	1.21849	0
gSVDSNWIVGATLEk	3	D0V557	N-Term(TMT10); K15(TMT10)	1.289e-11	89.29	5.42288e-08	2	2034.12	-2.16554	0	1.04471	3	4.76561	1.01586	3	4.42264	0.945822	3	4.81531	1.03757	3	4.33204	0.989192	3	1.04387	1.02962	3	0.35302	0.957089	3	13.3386	1.02386	3	1.23064	0.928605	3	0.697035
eFAGEDTSDLFLEER	3	A0A287BHC9	N-Term(TMT10)	1.212e-12	89.26	1.29249e-08	2	1986.95	0.203025	0	1.04382	3	0.00845628	1.01302	3	9.91716	1.16471	3	1.39959	0.655095	2	1.13182	1.10825	3	0.721568	0.836423	3	11.2335	1.07554	3	14.3388	1.00281	3	5.42494	1.19381	3	4.7274
dVQGTDASLDEELDR	2	A0A286ZSD7	N-Term(TMT10)	4.284e-12	89.25	1.39055e-08	2	1891.91	0.988709	0	1.00783	2	0.679221	1.03318	2	7.9145	0.935053	2	17.6344	0.824255	2	2.90084	0.998633	2	7.85021	1.04709	2	4.8908	1.06473	2	2.00077	1.10209	2	5.04282	0.995389	2	3.82551
iLGLAIESQDAGIk	4	A0A287B2U6	N-Term(TMT10); K14(TMT10)	1.859e-10	89.25	4.34398e-08	2	1886.14	4.48411	0	1.2221	4	3.67808	1.17634	4	8.68236	1.1296	4	6.76652	0.905449	4	4.979	0.840782	4	5.08156	0.810557	4	2.19442	0.941767	4	5.31234	0.965022	4	0.745193	0.890246	4	3.26476
dYIPAEGELLFQPGETWk	4	K7GPD4	N-Term(TMT10); K18(TMT10)	2.68e-12	89.25	5.12839e-08	2	2551.34	-2.05616	0	0.984148	4	2.49862	0.944465	4	10.1115	0.947035	4	5.21212	0.970887	4	8.08001	0.95654	4	2.75357	1.02516	4	6.72849	1.18328	4	2.09428	1.09802	4	4.72919	1.04512	4	3.50595
qIPLQSLDLEFASGFQPR	2	I3LHU9	N-Term(TMT10)	2.146e-12	89.24	5.32485e-08	2	2275.23	0.138036	0	0.999883	2	4.95171	0.960355	2	14.9988	0.991133	2	10.0247	0.97817	2	4.07097	1.02181	2	8.56422	0.969417	2	5.0534	1.09424	2	2.9355	1.0093	2	6.46294	1.02309	2	18.2823
dHASIQMNVAEVDk	4	P63221	N-Term(TMT10); K14(TMT10)	1.605e-11	89.23	4.69237e-08	2	2015.07	4.18227	0	1.06476	4	5.01232	0.891871	4	5.79525	1.10849	4	3.57227	1.19792	4	3.43382	0.80945	4	3.1035	1.00154	4	3.32995	1.01118	4	7.03174	0.862178	4	15.1982	1.10986	4	7.80191
dNLTLWTADNAGEEGGEAPEEPQS	1	Q1W2G0	N-Term(TMT10)	4.916e-09	89.21	4.19825e-09	3	2759.25	-0.180284	0	0.826407	1		1.0324	1		0.998226	1		0.534989	1		1.28657	1		1.17133	1		1.01678	1		1.00723	1		1.06942	1
lGQSVTTIPTVGFNVETVTYk	2	B9V4F1	N-Term(TMT10); K21(TMT10)	3.031e-16	89.2	4.8331e-08	2	2712.53	2.88872	0	1.01845	2	1.96006	0.865254	2	4.82674	1.09137	2	0.78587	1.11565	2	9.23815	0.930679	2	6.70084	0.939856	2	6.836	1.03684	2	8.62994	1.07206	2	3.19743	0.975497	2	5.88405
lALSQNQQSSGAAGPTGk	1	F1RTB6	N-Term(TMT10); K18(TMT10)	1.925e-12	89.2	5.46429e-08	3	2173.2	0.783059	0	1.33393	1		1.26736	1		1.20773	1		0.883682	1		0.882019	1		0.723086	1		0.98173	1		0.734542	1		0.795438	1
aLFDLDSDEDDWAPR	5	I3LI86	N-Term(TMT10)	8.185e-08	89.15	6.99307e-09	3	1993.94	1.72116	0	1.00466	5	17.3818	1.19557	5	11.0684	1.01919	5	10.8296	0.832847	5	3.53124	1.07843	5	7.79536	1.08495	5	18.5324	0.873087	5	27.8675	0.954906	5	3.04117	0.991743	5	8.44476
tEPTAQQNLALQLAEk	4	A0A287AVR0	N-Term(TMT10); K16(TMT10)	1.93e-13	89.14	5.74754e-08	2	2213.25	-0.131685	0	1.0337	4	3.46614	0.999293	4	5.08196	1.03582	4	2.89231	0.912184	4	3.52597	1.04123	4	1.77654	0.99831	4	3.60179	0.987867	4	2.23195	0.990583	4	0.213753	1.02197	4	0.649869
aQTEGINISEEALNHLGEIGTk	2	F1SPF6	N-Term(TMT10); K22(TMT10)	3.091e-14	89.14	5.65002e-08	3	2782.5	2.12706	0	1.06706	2	2.0241	1.07208	2	8.04376	1.04005	2	3.60965	0.851341	2	5.12618	1.03994	2	2.82936	0.947289	2	0.271249	0.984693	2	0.619527	0.988813	2	4.41394	0.950662	2	5.99875
aQMAAEAEAAVLGQR	2	F1ST04	N-Term(TMT10)	4.481e-10	89.13	4.11746e-08	3	1744.92	1.28709	0	0.948965	2	0.147003	1.04508	2	9.7028	0.979576	2	7.53796	1.02954	2	0.0233688	0.931243	2	8.20594	0.966294	2	4.53911	1.13424	2	12.7335	0.937722	2	4.98543	1.24201	2	12.1952
gGTYDTYVGSGWLIk	2	F1S0M9	N-Term(TMT10); K15(TMT10)	3.196e-12	89.13	5.85242e-08	2	2075.13	1.86805	0	1.05354	2	20.0919	0.929157	2	2.17062	0.989703	2	6.28959	1.01307	2	8.78635	0.961361	2	7.3803	0.997401	2	9.96371	1.06589	2	18.1614	1.00717	2	4.00507	0.974804	2	13.5233
gSGGLSGVcGGAGFGSR	1	A0A287AZL3	N-Term(TMT10); C9(Carbamidomethyl)	7.147e-12	89.12	1.72059e-08	2	1711.84	-0.570941	0	1.11752	1		1.16598	1		0.871184	1		1.22346	1		0.956366	1		0.893909	1		0.928865	1		0.983021	1		0.89846	1
eGAPGDQPGTAAVGDIcEEGLR	2	F1SD98	N-Term(TMT10); C17(Carbamidomethyl)	2.096e-05	89.1	1.37175e-08	2	2428.16	1.25071	0	0.955887	2	3.75999	1.00396	2	7.35438	1.12113	2	5.53629	0.709191	2	42.5642	1.1513	2	13.2388	0.92132	2	16.3944	0.976045	2	1.79762	0.996407	2	1.05396	1.13085	2	6.24032
vEDLSTcNDLIAk	3	F1RMJ9	N-Term(TMT10); C7(Carbamidomethyl); K13(TMT10)	2.093e-10	89.06	5.87922e-08	2	1936.05	1.30903	0	0.960182	3	2.24911	0.914369	3	3.41614	0.904313	3	3.75527	1.07302	3	3.53616	1.00085	3	1.45556	1.17724	3	2.9865	0.932208	3	1.57674	1.11034	3	2.56773	0.94598	3	1.81134
dATESFEDVGHSSDAR	5	A0A287BA78	N-Term(TMT10)	1.978e-10	89.05	3.92022e-09	3	1951.88	-1.85593	0	1.01091	5	5.72038	1.05397	5	4.26252	1.03427	5	7.79721	0.872155	5	11.4096	0.977482	5	2.24574	1.06263	5	11.315	0.993849	5	6.01052	0.924669	5	3.31687	1.08078	5	9.10825
nLAEALLTYETLDAk	3	A0A287BGU4	N-Term(TMT10); K15(TMT10)	7.356e-11	89.04	5.60699e-08	2	2123.2	-1.99083	0	1.00757	3	1.92681	0.978351	3	6.87805	1.01711	3	9.1398	1.02796	3	3.51478	0.965033	3	1.90359	1.0718	3	0.329855	0.960623	3	9.80246	0.996593	3	2.87604	0.979987	3	2.83508
sVPEPEQSETVTAAk	4	A0A287AZ09	N-Term(TMT10); K15(TMT10)	5.264e-08	89.02	5.88976e-08	2	2031.1	0.674161	0	1.01568	4	7.69862	1.10611	4	5.85367	1.04152	4	8.96613	0.7403	4	13.4206	1.09899	4	3.17864	0.975768	4	7.35564	0.985101	4	10.8255	1.05162	4	8.78035	0.941006	4	10.7059
gDINILLIGDPSVAk	5	I3L7E5	N-Term(TMT10); K15(TMT10)	1.949e-09	89.02	4.49251e-08	2	1983.2	3.20032	0	1.06169	5	2.15605	1.054	5	2.27119	0.996637	5	1.64299	0.901179	5	10.9421	0.994022	5	2.79031	0.920014	5	2.48384	1.06419	5	1.73766	1.08375	5	1.18694	0.939418	5	3.26283
sTSIAGVSQLASk	1	F1RT10	N-Term(TMT10); K13(TMT10)	6.684e-11	89.01	6.11059e-08	2	1707	-1.80459	0	1.15578	1		1.13317	1		1.27943	1		0.933404	1		0.790991	1		0.81835	1		0.964762	1		0.927115	1		0.946891	1
ySSPTTIATVMNLSk	2	A0A287ACP9	N-Term(TMT10); K15(TMT10)	2.059e-12	88.98	5.71661e-08	2	2071.15	-2.63134	0	1.05522	2	6.14038	0.786633	2	4.70367	1.05866	2	3.27203	1.25678	2	4.35748	0.846766	2	4.2902	0.966637	2	7.9483	1.11285	2	14.489	1.00067	2	4.95499	1.00995	2	6.65471
vGLTNYAAAYcTGLLLAR	8	A0A287ASD0	N-Term(TMT10); C11(Carbamidomethyl)	1.308e-15	88.98	5.40675e-08	2	2156.18	1.14819	0	0.96009	8	8.49194	0.882945	8	10.6547	1.01097	8	10.0003	1.34479	8	13.1336	0.947937	8	17.8917	0.802162	8	10.5768	1.28172	8	8.82354	0.966128	8	9.67557	1.10597	8	7.88809
qTNPSAMEVEEDDPVPEIR	2	P03974;F1SIH8	N-Term(TMT10)	3.527e-15	88.98	1.84652e-08	2	2385.15	0.648284	0
sASGAGAGAGAGk	5	I3LQS7	N-Term(TMT10); K13(TMT10)	5.91e-11	88.97	6.61714e-08	2	1419.8	1.64526	0	1.10339	5	7.94	1.03805	5	2.51486	1.09614	5	0.407675	1.13947	5	6.96086	0.91424	5	10.3844	0.926303	5	1.29445	1.00578	5	12.4674	0.909256	5	3.48187	0.812037	5	4.81662
eGLISQDGSSLEALLR	1	A0A287B2V5	N-Term(TMT10)	2.322e-13	88.97	5.87557e-08	2	1917.05	2.73627	0	1.11371	1		1.14225	1		1.00953	1		0.82487	1		1.00887	1		1.01477	1		0.910486	1		0.919917	1		0.947427	1
tcETGEPMEAESHDAGSEGPPQVYLPGR	2	F1RL85	N-Term(TMT10); C2(Carbamidomethyl)	4.379e-11	88.94	5.42486e-09	3	3230.46	-0.464283	0	0.82696	2	11.2881	0.902422	2	0.907824	0.9962	2	62.0856	0.59276	2	51.4828	1.12764	2	20.9742	1.18928	2	12.9915	1.1019	2	19.8935	0.661724	2	92.844	1.51505	2	22.1848
vEGYNYTGmGNSTNk	3	K7GND3	N-Term(TMT10); M9(Oxidation); K15(TMT10)	6.813e-07	88.92	1.89144e-08	2	2109.03	-1.652	0	1.13821	3	2.77791	1.27675	3	2.63375	1.06672	3	2.11098	1.00716	3	5.90233	0.890185	3	0.852643	0.994986	3	1.9514	0.786141	3	8.6844	0.881037	3	1.51396	0.894242	3	18.0425
aHQVVEDGYEFFAk	6	P61292;Q2EHH7;Q2EHH8	N-Term(TMT10); K14(TMT10)	3.872e-11	88.9	4.54108e-08	2	2098.1	1.32599	0
nQEQLAAELAEFTAk	5	A0A287BHA1	N-Term(TMT10); K15(TMT10)	4.23e-12	88.9	5.91951e-08	2	2121.16	1.35382	0	1.07244	5	6.71675	0.986514	5	1.99964	1.07805	5	3.44783	0.886167	5	8.2965	1.03671	5	1.44353	1.0615	5	5.67805	0.91464	5	18.6848	0.990026	5	8.31201	0.902175	5	3.17216
aPLATGEDDDDEVPDLVENFDEASkNEAN	1	A0A287BJ88	N-Term(TMT10); K25(TMT10)	5.355e-12	88.87	1.21286e-08	4	3577.68	1.64664	1	1.11826	1		0.688852	1		1.19167	1		0.604265	1		1.2677	1		0.535615	1		1.53867	1		1.12742	1		0.956786	1
mDPNTIIEALR	2	A0A287A5B3	N-Term(Acetyl)	0.000214	88.86	1.96976e-08	2	1314.67	0.930431	0
lIAAYcNEGDIEGASk	3	I3LIC2	N-Term(TMT10); C6(Carbamidomethyl); K16(TMT10)	1.153e-13	88.85	4.02027e-08	2	2169.12	-0.788328	0	1.06269	3	2.71176	0.886081	3	8.28682	1.05528	3	1.10564	1.00394	3	1.96321	0.997182	3	14.6057	1.0051	3	3.67894	1.03744	3	10.8215	0.96461	3	11.8794	1.01562	3	6.0071
kEEEPGQcGADAEMQQILAR	4	A0A287AKR9	N-Term(TMT10); K1(TMT10); C8(Carbamidomethyl)	2.711e-15	88.84	2.92582e-08	3	2718.36	-0.277989	1	0.956618	4	6.5182	1.0114	4	5.2921	1.10793	4	4.03319	0.847653	4	3.15406	1.03909	4	0.753415	1.03589	4	1.83851	0.972081	4	3.68194	0.975999	4	3.42471	1.0537	4	13.1011
cFLEADPYIDIDQNVLHR	1	K7GKY0	N-Term(TMT10); C1(Carbamidomethyl)	8.024e-11	88.84	2.76255e-08	3	2447.22	-1.8938	0	0.964809	1		1.05534	1		0.966836	1		0.931935	1		0.984819	1		1.03284	1		1.02007	1		0.984493	1		1.1802	1
eVFPFPEVSQDELNEINQFVGPVEk	1	I3LUR5	N-Term(TMT10); K25(TMT10)	8.877e-13	88.82	4.39587e-08	3	3348.74	1.17795	0	1.06989	1		1.16762	1		0.834152	1		1.04907	1		0.869357	1		1.11961	1		0.780565	1		1.20721	1		0.862445	1
eGFGGLTcSTAAIR	2	F1SF45	N-Term(TMT10); C8(Carbamidomethyl)	4.981e-12	88.78	3.18504e-08	2	1668.85	-1.70255	0	1.07872	2	3.69262	1.06248	2	6.50915	1.14	2	2.48324	1.03147	2	0.91108	0.880671	2	1.66237	1.02197	2	1.68269	0.847775	2	10.2696	0.956083	2	4.09931	0.872538	2	2.28267
dASVAEAWLLGQEPYLSSR	4	A0A287BJV2	N-Term(TMT10)	1.157e-13	88.74	4.65804e-08	2	2321.2	0.725077	0	0.999225	4	5.80562	0.972972	4	2.78522	1.05493	4	1.08899	0.929318	4	7.21742	1.0054	4	7.70967	0.91668	4	1.25396	1.09407	4	3.88001	1.03101	4	4.57938	1.03722	4	9.19739
iAELNLETVASHQELQAAGQEPR	1	A0A287ALT9	N-Term(TMT10)	2.123e-13	88.67	6.21428e-08	3	2733.45	3.23095	0	0.964309	1		1.10343	1		1.00115	1		0.86925	1		1.03071	1		1.01966	1		1.04359	1		1.05906	1		0.897402	1
eEAAAGGASTGETDGk	1	I3LL55	N-Term(TMT10); K16(TMT10)	3.791e-14	88.65	2.87927e-08	2	1908.96	1.63663	0	0.869599	1		1.07874	1		0.671436	1		0.991645	1		1.20269	1		1.48441	1		0.527935	1		1.05295	1		0.991565	1
tETVEEPMEEEEAAk	2	Q29092	N-Term(TMT10); K15(TMT10)	1.579e-12	88.64	2.40036e-08	2	2180.07	2.01464	0	0.957662	2	2.24436	1.17065	2	5.13107	0.847198	2	0.560528	0.5622	2	30.0854	1.18081	2	18.0474	1.20434	2	9.97654	0.826656	2	25.4751	0.912941	2	22.0304	1.26572	2	19.1189
sSGEIVYcGQVFEk	20	A0A287APR1	N-Term(TMT10); C8(Carbamidomethyl); K14(TMT10)	5.366e-12	88.64	5.1495e-08	2	2061.08	1.32346	0	0.968846	20	5.44618	0.858366	20	15.6703	1.0408	20	5.73299	1.02491	20	9.84135	1.01019	20	7.06698	1.01198	20	7.55604	1.04163	20	11.9381	0.979655	20	9.79124	1.03424	20	12.6229
aDQLTGLSLLPLSEEAAR	4	K9IVQ6;A0A287BNK7	N-Term(TMT10)	1.36e-14	88.64	6.72239e-08	2	2113.17	2.14795	0
nITYLPAGQSVLLQLPQ	4	F2Z543	N-Term(TMT10)	3.297e-08	88.63	6.34718e-08	2	2084.2	-0.00633398	0	0.900593	4	5.29558	0.944859	4	7.05788	0.970649	4	2.7827	1.10864	4	3.04963	1.01052	4	9.5694	0.9263	4	8.17774	1.12872	4	4.52275	1.05111	4	4.69965	1.10526	4	14.0741
sSPVVIDASTAIDAPSNLR	6	F1SS24;A0A286ZY95	N-Term(TMT10)	5.593e-14	88.63	5.79883e-08	2	2142.16	1.92566	0
vQNTSLEAIVQNASSDNQGIQLSAVQAAR	1	A0A287ATD3	N-Term(TMT10)	1.648e-14	88.63	5.81939e-08	4	3241.69	-1.02068	0	0.992642	1		1.06924	1		0.995432	1		0.995769	1		0.968898	1		1.00821	1		0.952868	1		1.11254	1		0.907708	1
lNPADAPNPVVFVATk	1	F1RPX1	N-Term(TMT10); K16(TMT10)	4.365e-13	88.62	5.61296e-08	2	2111.23	3.36527	0	1.09264	1		1.02951	1		1.08974	1		0.949051	1		0.923841	1		0.932559	1		0.975954	1		1.04716	1		0.917469	1
nVPILYTASQAcLQHPDVAAYk	1	F1RGJ2	N-Term(TMT10); C12(Carbamidomethyl); K22(TMT10)	9.433e-15	88.62	5.71601e-08	3	2917.57	1.41264	0	1.06653	1		1.01148	1		1.09703	1		1.02958	1		0.97003	1		0.897392	1		0.967352	1		0.984332	1		0.975605	1
mQNDAGEFVDLYVPR	3	P63221	N-Term(Acetyl); M1(Oxidation)	6.991e-09	88.6	6.41879e-09	2	1811.83	-0.00519055	0
gIEQAVQSHAVAEEEAR	4	A0A287AMM6	N-Term(TMT10)	4.409e-13	88.59	4.462e-08	2	2053.06	3.24181	0	0.995565	4	6.80101	0.963933	4	10.4769	1.02784	4	0.961705	0.972154	4	4.13613	0.977781	4	12.2719	0.985082	4	6.81261	1.1121	4	14.2888	0.977411	4	1.37555	1.12378	4	6.63545
dFSALESQLQDTQELLQEENR	1	K9IVP5	N-Term(TMT10)	2.641e-11	88.56	2.66093e-08	4	2722.34	0.64743	0	0.736867	1		0.880674	1		0.853754	1		0.872898	1		1.28287	1		1.13243	1		1.03044	1		1.07007	1		1.36324	1
sSLVSALLGEMEk	4	F1RTA1	N-Term(TMT10); K13(TMT10)	9.641e-10	88.53	8.40285e-08	2	1822.04	2.56515	0	1.06084	4	7.37334	0.874803	4	6.23385	1.0768	4	4.83692	1.06986	4	6.61515	0.912211	4	2.6047	0.981087	4	5.18826	1.0353	4	3.69921	1.04092	4	1.66771	0.946719	4	2.7317
gGSYTQAAGSDSAQGSDVSLTk	1	D3GIN9	N-Term(TMT10); K22(TMT10)	1.624e-11	88.53	5.00103e-08	3	2545.29	4.86713	0	0.938808	1		0.858374	1		1.14376	1		0.925209	1		0.961775	1		0.882118	1		1.33924	1		1.02636	1		1.09759	1
vANVSAAEDSASQR	6	F1SSH6	N-Term(TMT10)	2.548e-11	88.51	2.85381e-08	2	1633.83	-1.99593	0	1.02735	5	4.50408	1.14237	5	2.42344	0.915445	6	16.7446	0.936058	5	10.2439	1.02809	6	9.45462	1.11569	5	6.48431	0.937842	6	9.19198	0.992599	5	0.132637	1.00644	6	11.83
sVFVGNIPYEATEEQLk	2	F1S1L9;F1SD01	N-Term(TMT10); K17(TMT10)	4.519e-14	88.51	6.83505e-08	2	2382.3	0.686556	0
aATAAAVVAEEDTELR	1	A0A287B7X6	N-Term(Acetyl)	7.186e-08	88.49	1.69895e-08	2	1658.82	-1.5312	0
gATPESLDSPEEPAAk	8	A0A286ZYY8	N-Term(TMT10); K16(TMT10)	3.488e-11	88.49	4.85617e-08	2	2057.08	-1.66421	0	1.14423	8	10.8934	1.26003	8	13.9643	1.07987	8	5.50478	0.977257	8	3.16643	0.89205	8	10.0717	1.03116	8	11.8623	0.681235	8	21.8419	0.891343	8	7.91152	0.9589	8	14.6503
aLFEEVPELLTEAEk	7	B3VMR0	N-Term(TMT10); K15(TMT10)	9.573e-09	88.49	7.48247e-08	2	2176.21	-2.48449	0	0.921655	7	6.36246	1.04522	7	2.45183	0.887566	7	6.5487	0.765709	7	9.44916	1.27604	7	2.33402	1.08069	7	3.83505	0.989351	7	8.74449	0.910333	7	4.36649	1.24189	7	7.65272
tLVLSNLAYSATEETLQEVFEk	2	F1SMV6	N-Term(TMT10); K22(TMT10)	7.356e-13	88.49	5.6207e-08	3	2943.6	0.59777	0	1.10523	2	22.2743	1.18014	2	1.27728	1.14335	2	1.91116	0.795289	2	2.94708	0.94546	2	9.10511	0.76106	2	13.1245	1.15704	2	3.71119	0.932873	2	1.52334	0.967057	2	25.7367
fDMHGDINTIVcNSk	83	Q6J267	N-Term(TMT10); C12(Carbamidomethyl); K15(TMT10)	1.061e-12	88.47	3.76206e-08	2	2209.12	0.281866	0	1.01303	83	7.0795	1.03507	83	9.27905	1.01766	83	6.40495	1.04531	83	10.4777	0.992436	83	8.42487	0.993426	83	7.2682	0.986994	83	14.4564	0.987504	83	8.45612	0.948149	83	14.3753
nPDDITQEEYGEFYk	8	F1RQU2	N-Term(TMT10); K15(TMT10)	1.2e-11	88.47	2.6242e-08	2	2306.14	5.9975	0	1.00519	8	4.32272	0.957393	8	1.57424	0.953434	8	2.02307	0.756411	8	13.4632	1.28159	8	1.40028	1.06208	8	6.68728	0.962371	8	9.91511	0.911814	8	6.03107	1.1929	8	7.06163
dPVQEAWAEDVDLR	6	F1SHL9;A0A287ACX9	N-Term(TMT10)	5.124e-11	88.46	2.9225e-08	2	1871.94	0.978225	0
gAPAGAQATLGSPAk	3	F1RL66	N-Term(TMT10); K15(TMT10)	5.481e-12	88.46	7.19219e-08	2	1755.02	2.60992	0	1.14764	3	1.67466	1.03431	3	10.5772	1.19202	3	25.0474	1.06328	3	11.4478	0.808902	3	4.96565	0.886741	3	16.504	0.885351	3	5.96435	0.915583	3	3.06669	0.879262	3	15.982
eFNEDGALAVLQQFk	11	A0A287AQG4;F2Z5D4	N-Term(TMT10); K15(TMT10)	1.432e-11	88.45	5.97278e-08	2	2167.18	-1.14779	0
sGcIVDNLAEFTVDPk	3	A0A287BGW3	N-Term(TMT10); C3(Carbamidomethyl); K16(TMT10)	2.644e-12	88.44	5.42083e-08	2	2223.17	-0.258315	0	1.09348	3	0.64867	1.02569	3	2.39023	0.994754	3	1.00391	0.790854	3	1.00833	1.05317	3	0.738493	1.05229	3	2.34069	0.896706	3	6.45419	1.02629	3	2.02506	0.968976	3	5.63697
aPkPDGPGGGPGGSHMGGSYGDDR	6	K7GSY7	N-Term(TMT10); K3(TMT10)	2.901e-12	88.42	2.25891e-08	3	2684.28	-3.50642	0	1.09399	6	5.20692	1.06824	6	5.14474	1.10318	6	3.97971	1.00198	6	2.28518	0.903086	6	4.15033	1.00523	6	4.20225	0.927206	6	1.60121	0.831384	6	4.90678	0.981693	6	3.32098
vQVQEDSGDSEVENEAk	2	F1RSH4	N-Term(TMT10); K17(TMT10)	2.108e-07	88.41	3.28802e-08	2	2321.15	0.610063	0	0.99654	2	6.07658	1.13165	2	2.08843	0.897725	2	3.27693	0.735774	2	12.9583	1.11238	2	0.302148	1.09933	2	5.71861	1.06987	2	14.8963	0.97807	2	1.96541	0.902384	2	4.49509
eGPYSISVLYGEEEVPR	5	A0A286ZXU2	N-Term(TMT10)	1.87e-14	88.41	4.53545e-08	2	2153.1	-0.666482	0	1.00341	5	3.86427	0.968701	5	3.48886	0.999238	5	15.0223	0.947654	5	16.3781	1.03649	5	4.40868	1.02201	5	12.213	1.03442	5	14.0783	1.05688	5	17.6173	1.02736	5	3.03143
lVILDEADAMTQDAQNALR	2	A0A287A6L4	N-Term(TMT10)	2.261e-10	88.41	6.04246e-08	3	2316.21	2.17288	0	0.947996	2	7.3796	1.03436	2	9.92387	0.982826	2	8.46444	0.792276	2	0.484602	1.0905	2	2.94695	0.990144	2	2.66255	1.13803	2	3.5057	0.958567	2	4.47372	1.16111	2	5.1206
iAQLEEELEEEQGNTELVNDR	1	K9IVP5	N-Term(TMT10)	1.028e-11	88.4	3.1366e-08	3	2687.33	2.10656	0	0.943146	1		0.86939	1		1.00999	1		0.640408	1		1.10915	1		1.02311	1		1.23653	1		0.960562	1		1.36384	1
iFcGDLGNEVNDDILAR	1	A0A287B5V0	N-Term(TMT10); C3(Carbamidomethyl)	6.225e-14	88.4	2.85474e-08	2	2150.07	-0.35857	0	1.05965	1		1.14757	1		0.86204	1		0.872254	1		0.961907	1		1.03965	1		1.03283	1		1.0437	1		1.01948	1
gPSVDVEVPDVDLEcPDAk	4	A0A287A608	N-Term(TMT10); C15(Carbamidomethyl); K19(TMT10)	4.78e-14	88.37	4.34455e-08	2	2499.27	1.00936	0	1.05982	4	6.09737	1.01971	4	2.34444	1.0447	4	5.11837	0.836004	4	5.4546	0.989907	4	3.8317	1.07442	4	1.26243	0.938721	4	9.36983	1.04151	4	4.82028	0.982789	4	6.45393
mSVQPTVSLGGFEITPPVVLR	5	I3LUP6	N-Term(TMT10); M1(Oxidation)	9.348e-13	88.36	6.79078e-08	2	2472.38	1.13251	0	0.981584	5	3.9876	1.0028	5	2.65802	1.01162	5	3.23447	0.972786	5	13.3372	0.8744	5	7.73238	1.0247	5	4.59369	0.965405	5	17.8711	1.07952	5	6.31368	0.892813	5	7.12594
kEEQEVQATLESEEVDLNAGLHGNWTLENAk	26	K7GND3	N-Term(TMT10); K1(TMT10); K31(TMT10)	4.835e-12	88.35	4.54006e-08	4	4169.15	-1.73997	1	1.05014	26	16.0503	1.00046	25	22.0767	1.19693	26	16.9608	0.709454	21	43.4872	1.03311	25	11.6369	0.979054	25	15.8201	1.02755	24	33.9381	1.02796	25	28.277	0.984869	21	35.6106
eNEFSFEDNAIR	5	A0A287AN98	N-Term(TMT10)	3.341e-09	88.29	1.84574e-08	2	1699.82	1.78611	0	1.07014	5	5.86648	1.12734	5	2.41167	1.01318	5	5.85601	0.788887	5	6.60138	1.02985	5	4.69967	0.963724	5	3.6997	1.0278	5	9.9183	0.965988	5	2.14483	0.995734	5	10.7002
nQVAMNPTNTVFDAk	9	F1S9Q1	N-Term(TMT10); K15(TMT10)	6.134e-12	88.29	5.95972e-08	2	2108.12	-0.455626	0	0.938646	9	4.10832	0.990348	9	6.44372	1.00499	9	3.11363	1.01832	9	7.04065	1.05273	9	2.4871	1.00199	9	4.71122	0.958799	9	11.3886	0.984425	9	7.07353	1.06931	9	8.65121
ySPTSPTYSPTSPk	3	I3LJR4	N-Term(TMT10); K14(TMT10)	7.827e-07	88.28	4.92588e-08	2	1971.05	0.0505927	0	0.97986	3	4.28718	1.21315	3	15.8043	1.03969	3	0.243082	1.07594	3	6.48344	0.94383	3	8.59518	1.0303	3	12.8848	1.05298	3	0.071364	0.927307	3	2.11276	0.91642	3	1.92222
tTGFGMIYDSLDYAk	7	A0A287AQR5	N-Term(TMT10); K15(TMT10)	2.382e-12	88.26	5.19492e-08	2	2140.11	2.09176	0	0.964679	7	3.94474	0.814326	7	21.6855	1.05717	7	7.60949	1.07657	7	4.91741	0.983494	7	2.54726	0.908039	7	3.01966	1.09359	7	7.34292	1.07619	7	3.87807	1.08091	7	8.07936
fQGPTcEMcQTcLGVcAEHk	6	F1RVE7	N-Term(TMT10); C6(Carbamidomethyl); C9(Carbamidomethyl); C12(Carbamidomethyl); C16(Carbamidomethyl); K20(TMT10)	8.405e-14	88.26	8.28501e-09	3	2871.3	-3.25	0	0.977749	6	2.50171	0.919189	6	7.72778	1.02363	6	4.27086	1.01879	6	11.8788	1.01029	6	5.50121	1.05099	6	8.83426	0.994327	6	11.0343	1.01583	6	1.09763	1.03856	6	9.43595
hETAQQVDALEQQTQSLGQDTQR	1	A0A1S6KJN4;A0A287AEH1	N-Term(TMT10)	4.29e-13	88.25	2.91018e-08	3	2840.4	0.282405	0
aQQEDALAQQAFEEAR	2	M3V828	N-Term(TMT10)	1.39e-13	88.21	3.06546e-08	2	2034.01	1.39386	0	1.02707	2	9.38143	1.13187	2	0.154656	1.00725	2	6.37845	0.874859	2	13.0566	1.05453	2	16.4741	1.00753	2	4.55231	0.820185	2	4.81025	1.01461	2	6.58008	0.975708	2	12.587
tLTTVQGIADDYDk	3	P61220;F2Z553	N-Term(TMT10); K14(TMT10)	2.746e-11	88.21	7.29369e-08	2	1998.08	1.41624	0
qSNASSDVEVEEk	2	F1SMR3	N-Term(TMT10); K13(TMT10)	9.839e-11	88.2	4.41203e-08	2	1879.96	-0.894095	0	1.10032	2	8.79924	1.2007	2	4.23803	1.04791	2	8.33797	0.706287	2	25.7129	1.04752	2	1.8745	1.03836	2	0.356209	0.83676	2	11.4648	0.873757	2	18.3068	0.965733	2	6.16892
vTEGLTDVILYHQPDDk	5	A0A287AQG4;F2Z5D4	N-Term(TMT10); K17(TMT10)	1.243e-12	88.19	6.57641e-08	2	2401.31	2.3284	0
nANPEWNQVVNLQIk	2	A0A287AHC3	N-Term(TMT10); K15(TMT10)	1.804e-12	88.19	8.01761e-08	2	2225.25	0.368268	0	0.9639	2	4.43731	0.960047	2	3.49834	0.969257	2	5.79223	1.20047	2	1.49287	0.951882	2	5.58714	1.0142	2	1.06149	1.02299	2	4.88125	1.06661	2	0.657348	0.926377	2	0.710741
eILGTAQSVGcNVDGR	14	A0A287AP66	N-Term(TMT10); C11(Carbamidomethyl)	1.744e-13	88.18	4.02185e-08	2	1904.97	0.0361851	0	0.971767	14	7.13337	0.968011	14	7.41996	0.985553	14	8.57093	0.991628	14	7.44271	1.04588	14	7.23798	1.02324	14	8.44343	1.04607	14	6.50243	1.05355	14	7.13189	1.00083	14	8.99149
lFSASELEDPLVGEDTER	3	A0A287BAB0	N-Term(TMT10)	2.111e-07	88.18	3.48205e-08	2	2236.12	1.57884	0	0.922029	3	11.6596	1.21072	3	2.92581	0.967962	3	5.38417	0.767562	3	21.3328	1.06199	3	8.11883	0.993765	3	0.620699	1.05897	3	33.6171	1.01955	3	9.39319	1.23232	3	25.8059
vTELQQQPLcTSVNTIYDNAVR	3	I3L995	N-Term(TMT10); C10(Carbamidomethyl)	9.616e-15	88.18	5.45116e-08	2	2778.43	0.455063	0	0.964107	3	3.06587	0.907004	3	1.52094	1.10472	3	0.147378	1.20023	3	2.80835	0.872433	3	10.5308	0.931897	3	0.885972	1.26062	3	1.47663	1.02018	3	6.73916	0.974374	3	10.9832
tSFTPVGDVFELNFVNVk	4	I3LLF2	N-Term(TMT10); K18(TMT10)	1.321e-15	88.16	7.29413e-08	2	2471.36	-0.310576	0	1.03908	4	7.90149	0.902626	4	1.59215	1.00504	4	4.47049	1.12109	4	4.07234	0.91333	4	1.22097	0.887254	4	2.97073	1.18088	4	0.199151	1.11901	4	1.40807	0.950717	4	2.41081
tLDQVLEDVDQccQALSQR	2	Q2L969	N-Term(TMT10); C12(Carbamidomethyl); C13(Carbamidomethyl)	2.174e-11	88.16	2.68088e-08	3	2507.21	1.78946	0	0.964294	2	9.62112	1.01871	2	4.26007	0.984622	2	9.61134	0.867948	2	0.606749	1.05069	2	3.35397	1.05102	2	4.1711	0.997134	2	1.9032	1.0003	2	7.48025	1.09928	2	6.02678
eSADPLGAWLQDAk	7	K9IVQ6;A0A287BNK7	N-Term(TMT10); K14(TMT10)	4.941e-11	88.15	6.35401e-08	2	1959.06	1.45366	0
sPAGLQVLNDYLADk	3	F1SHD6;Q29302	N-Term(TMT10); K15(TMT10)	4.661e-12	88.11	6.84548e-08	2	2062.16	2.34335	0
sFLLDLLNATGk	2	A0A287AVQ1	N-Term(TMT10); K12(TMT10)	4.438e-09	88.1	6.98516e-08	2	1750.05	-0.415103	0	0.979162	2	5.30035	0.845294	2	12.7675	1.02723	2	7.26249	1.1995	2	5.11571	0.950564	2	0.769876	0.881953	2	2.14812	1.19019	2	5.6312	1.05032	2	2.42065	1.05091	2	1.23369
vLAVNQENEHLMEDYER	6	A0A287A4Q7	N-Term(TMT10)	5.754e-12	88.09	2.66234e-08	2	2318.13	1.13791	0	0.95795	6	9.15136	1.02843	6	7.89113	0.965135	6	6.37692	0.864193	6	2.97653	1.07346	6	4.70913	1.11328	6	7.10301	0.968424	6	2.59221	0.954003	6	4.61264	1.0927	6	3.96492
yEAAGTLVTLSSAPTAIk	2	F1S982	N-Term(TMT10); K18(TMT10)	6.723e-14	88.08	7.28192e-08	2	2251.3	2.56898	0	0.946911	2	5.08489	0.978184	2	3.20751	0.957791	2	1.56199	1.07255	2	3.77805	1.10567	2	1.67895	0.954491	2	0.400653	1.05641	2	4.21967	0.980478	2	3.57304	1.04313	2	3.30131
eVGQSLAQEVEAAAER	2	A0A287B287;F1RQT7	N-Term(TMT10)	3.852e-13	88.07	4.82681e-08	2	1915.99	0.835484	0
dAPcPEEAEDHGADGSAVETGTTk	1	F1SU46	N-Term(TMT10); C4(Carbamidomethyl); K24(TMT10)	1.334e-10	88.06	1.25833e-08	3	2902.34	-0.128079	0	0.922281	1		0.859875	1		1.03273	1		0.53339	1		1.34399	1		0.913469	1		1.1239	1		0.762	1		1.73917	1
nDVVGTTYLYLSk	1	A0A287AHC3	N-Term(TMT10); K13(TMT10)	3.176e-10	88.05	6.41585e-08	2	1931.09	1.51792	0	0.994881	1		0.847985	1		1.00284	1		1.1578	1		0.961738	1		0.961863	1		1.0987	1		1.08376	1		0.992093	1
gLGTDEDAIISVLAYR	2	A0A287B278	N-Term(TMT10)	3.223e-13	88.03	7.1931e-08	2	1922.04	-0.403338	0	0.942227	2	1.43967	1.02303	2	12.7345	0.930949	2	5.04833	0.95907	2	4.84876	1.0779	2	7.26046	1.00794	2	6.59372	1.04689	2	5.69545	0.907319	2	5.39503	1.25784	2	2.78655
lQPLQHEVTVTQVTWTQQk	1	K7GR94	N-Term(TMT10); K19(TMT10)	5.97e-12	88.02	7.55676e-08	3	2722.53	1.2013	0	0.959595	1		0.912381	1		1.0985	1		1.13771	1		0.998542	1		1.02376	1		0.958745	1		1.01498	1		0.872736	1
eQGQAPITPQQGQALAk	2	Q06AT6	N-Term(TMT10); K17(TMT10)	1.395e-08	88.01	8.98149e-08	2	2223.25	-1.22226	0	0.997399	2	8.18576	0.740602	2	49.7903	1.1387	2	12.516	0.709387	2	48.3176	1.09822	2	21.2053	0.939874	2	23.4435	1.26539	2	21.6553	0.847912	2	18.3186	1.17849	2	35.2206
hSQAVEELAEQLEQTk	3	K9IVP5	N-Term(TMT10); K16(TMT10)	1.652e-13	87.98	6.36883e-08	2	2298.23	-0.874571	0	0.891704	3	4.16433	0.947202	3	0.141055	0.770293	3	1.8551	0.749929	3	9.37786	1.25923	3	0.373689	1.17048	3	0.288012	0.96954	3	10.557	1.11302	3	2.12571	1.1714	3	2.15822
mGVQSVAVYSEADR	2	A0A287A8I4	N-Term(TMT10)	2.087e-10	87.97	3.47104e-08	2	1740.88	-1.00553	0	0.986664	2	0.140028	1.0238	2	3.77324	0.913803	2	8.53234	1.07916	2	0.543445	0.97681	2	2.50541	1.05325	2	5.80717	1.01613	2	0.920445	1.02604	2	1.33715	0.985898	2	3.96766
vLPAVGISYVVYENMk	4	B2MUB6	N-Term(TMT10); K16(TMT10)	1.343e-12	87.95	7.2146e-08	2	2240.28	1.68092	0	0.967531	4	3.18798	0.940212	4	5.56349	1.04129	4	0.60776	1.27261	4	2.52887	0.871997	4	7.40506	0.840119	4	2.64094	1.32354	4	2.3097	1.03543	4	4.24249	0.952686	4	22.5608
lSVPASDEEEEAPAPVPR	2	Q767L0	N-Term(TMT10)	1.185e-10	87.93	4.89636e-08	2	2122.09	3.13653	0	0.855408	2	6.06147	0.962472	2	28.3774	0.908518	2	13.1876	0.861279	2	4.17431	1.18711	2	7.91871	1.2238	2	7.95244	0.848626	2	11.4291	0.996933	2	18.2829	1.10098	2	25.2274
iAEFTTNLMEEEEk	6	K9IVP5	N-Term(TMT10); K14(TMT10)	7.358e-12	87.9	5.04383e-08	2	2142.11	1.32388	0	0.863382	6	2.50028	0.891601	6	11.0836	0.806517	6	4.83671	0.802139	6	14.0743	1.21823	6	5.15974	1.15329	6	3.8776	1.09281	6	2.41834	1.10049	6	3.66111	1.25362	6	10.1547
eAGcPAGAEGGAGk	6	I3LC46	N-Term(TMT10); C4(Carbamidomethyl); K14(TMT10)	3.192e-11	87.89	3.08041e-08	2	1689.85	-8.5504	0	1.04301	6	12.7914	1.17359	6	6.33403	1.01222	6	6.80364	0.891183	6	8.15682	0.966583	6	9.75489	0.955295	6	12.4801	0.943657	6	5.13351	0.950671	6	7.06526	1.03122	6	8.3018
gATYNIIVEALk	6	F1SS24;A0A286ZY95	N-Term(TMT10); K12(TMT10)	1.85e-09	87.89	7.39625e-08	2	1750.05	0.776402	0
vPTPNVSVVDLTcR	3	A0A287BBI5	N-Term(TMT10); C13(Carbamidomethyl)	3.895e-08	87.89	7.20118e-08	2	1785.97	0.115847	0	1.02072	3	0.76683	0.962631	3	10.4913	0.918029	3	5.50786	1.06281	3	7.03748	1.09908	3	5.86832	0.892759	3	5.92398	1.00694	3	2.9682	0.905822	3	9.96783	1.17045	3	14.3633
tIEcISLIGLAVGk	2	F1RP44	N-Term(TMT10); C4(Carbamidomethyl); K14(TMT10)	3.249e-11	87.88	7.22593e-08	2	1932.17	3.906	0	0.935113	2	5.94573	0.960519	2	16.7546	0.898803	2	11.0983	1.12927	2	3.26368	1.10965	2	2.89034	0.970506	2	8.97867	0.993736	2	20.6406	1.00896	2	11.904	1.10292	2	12.9547
lLASANLEEVTMk	3	F1RUH5	N-Term(TMT10); K13(TMT10)	2.004e-10	87.88	8.12204e-08	2	1877.08	0.233175	0	1.07527	3	2.54133	1.04619	3	3.82328	1.01118	3	1.11409	0.808738	3	5.52036	0.979943	3	0.796148	0.941027	3	4.90781	1.03328	3	0.629387	1.07296	3	0.76985	1.01926	3	5.44274
qETFDAGLQAFQQEGIANITALk	3	A0A0B8RZ36	N-Term(TMT10); K23(TMT10)	7.52e-13	87.88	7.59252e-08	3	2951.59	-0.926983	0	1.03387	3	1.4131	0.957811	3	6.70653	1.05667	3	2.21269	0.920638	3	5.23384	1.00949	3	2.63676	1.04228	3	3.50031	1.02095	3	2.51481	1.0235	3	5.89017	0.979066	3	0.358306
iPNIYAIGDVVAGPMLAHk	3	F1SAF0	N-Term(TMT10); K19(TMT10)	2.266e-11	87.85	5.62722e-08	3	2437.42	4.6427	0	0.993796	3	1.33932	0.936438	3	0.716481	1.02671	3	1.43331	1.20755	3	0.763723	0.906246	3	1.32898	0.830168	3	3.96074	1.34313	3	1.34312	1.04071	3	3.67331	1.11526	3	1.14893
aAGDVDIADAAYYFER	4	F1S7A4	N-Term(TMT10)	4.543e-13	87.84	2.18701e-08	2	1975.96	-0.409551	0	0.99672	4	6.68311	1.13253	4	13.4215	0.994858	4	8.70326	0.931107	4	7.23623	1.00652	4	8.18871	1.02545	4	4.77414	0.959384	4	17.4597	0.959283	4	1.71858	1.01743	4	14.511
tVLDVDEYPDTEAQk	5	F1RUH7	N-Term(TMT10); K15(TMT10)	6.175e-10	87.82	6.01314e-08	2	2181.13	0.705891	0	0.882453	5	3.86515	0.963742	5	8.11921	0.923198	5	2.70873	0.673734	5	11.6461	1.33441	5	5.18776	1.05388	5	2.68221	0.970972	5	1.8874	0.832647	5	8.053	1.35107	5	1.28239
mLDYLQGSGETPQTDVR	4	I3LNH3	N-Term(TMT10)	1.57e-09	87.82	3.60128e-08	3	2139.06	0.723555	0	0.99259	4	1.99615	0.943587	4	4.16729	1.04013	4	2.80428	0.929806	4	7.0135	1.04368	4	4.13738	1.00231	4	2.39479	1.06018	4	8.39515	0.998162	4	1.64649	1.05039	4	1.08618
wLcTGDIGEFDPDGcLk	2	A0A287APD5	N-Term(TMT10); C3(Carbamidomethyl); C15(Carbamidomethyl); K17(TMT10)	1.212e-11	87.81	2.98039e-08	2	2441.19	0.615095	0	1.00553	2	4.85077	0.942032	2	4.31966	0.987321	2	4.77228	1.00984	2	3.96942	0.942033	2	1.08215	1.13547	2	5.39961	0.95637	2	10.8519	1.02767	2	0.844456	0.971797	2	2.81934
gSEEGcTMVPENcYVNQR	2	F1RSY4	N-Term(TMT10); C6(Carbamidomethyl); C13(Carbamidomethyl)	1.903e-10	87.76	3.09864e-09	2	2359.03	0.526123	0	0.921331	2	27.6093	0.995248	2	22.0357	0.755552	2	9.27016	0.98891	2	26.2277	1.17419	2	24.8453	1.23612	2	19.6903	0.886282	2	5.09274	0.837565	2	16.3357	1.15283	2	16.4999
vSLLDDTVFEcVVEk	2	A0A287ANL7;A0A287A1W8	N-Term(TMT10); C11(Carbamidomethyl); K15(TMT10)	3.796e-12	87.76	7.53724e-08	2	2211.2	0.732394	0
aLEDAFLAIDAk	5	A0A287BJ42	N-Term(TMT10); K12(TMT10)	5.173e-09	87.75	9.20824e-08	2	1735	0.0903917	0	1.03394	5	2.65793	1.00777	5	3.67567	1.00309	5	3.96989	0.764371	5	12.8162	1.15494	5	1.41975	0.932514	5	5.45394	1.05366	5	3.03397	0.959797	5	2.26556	1.13278	5	6.0453
aVTEQGAELSNEER	2	F1SA98	N-Term(TMT10)	7.194e-12	87.74	4.10572e-08	2	1761.89	4.80791	0	0.92339	2	5.08199	0.980962	2	0.466241	0.927257	2	7.11201	0.761388	2	1.08547	1.24595	2	1.19176	1.07417	2	2.22052	0.9447	2	8.21777	0.889863	2	10.1167	1.30514	2	20.4339
gTAAAAAAAAGEGAR	1	A0A287BM83	N-Term(TMT10)	3.998e-11	87.74	5.56124e-08	2	1444.77	-0.666114	0	0.921083	1		0.978391	1		0.934399	1		1.06357	1		1.01588	1		0.945066	1		1.23804	1		1.03523	1		1.06647	1
aNLISEDIESAISDSk	5	F1SQX2	N-Term(TMT10); K16(TMT10)	1.949e-13	87.7	7.4468e-08	2	2150.16	0.967021	0	1.11996	5	1.55551	1.12406	5	11.6919	1.09105	5	3.88547	0.786323	5	4.99303	0.911831	5	1.5722	0.97287	5	12.5115	0.87976	5	18.2685	0.991583	5	3.0576	0.894947	5	6.18942
tVLGIGPGPVDLIDk	4	F1S227	N-Term(TMT10); K15(TMT10)	2.851e-09	87.7	5.85045e-08	2	1952.18	-0.588467	0	1.03724	4	3.9505	1.0213	4	5.41771	0.966455	4	3.98185	1.13048	4	8.54966	0.928513	4	3.79918	1.06135	4	3.56088	0.918172	4	12.6671	1.01626	4	2.23825	0.861801	4	4.16971
sYFSSFTDDIISQPMLk	3	F1SKZ8;A0A287BND4	N-Term(TMT10); K17(TMT10)	2.042e-14	87.7	6.54673e-08	2	2437.27	-0.937126	0
lNQSGASVGTDEDSDVTQEEER	1	K9IVK2	N-Term(TMT10)	1.605e-13	87.69	1.35322e-08	3	2595.19	1.05401	0	0.842643	1		1.30089	1		0.897747	1		0.852919	1		1.00859	1		1.01534	1		1.0513	1		1.1375	1		1.06033	1
vTNSGTPTGASAPATSAR	4	A0A287AN95	N-Term(TMT10)	6.171e-13	87.69	5.57457e-08	2	1874.98	0.370901	0	0.994621	4	7.42521	1.17198	4	5.75591	0.934342	4	1.15074	0.934079	4	5.4554	1.11127	4	2.03554	1.04051	4	9.88977	0.814502	4	9.65689	0.89131	4	15.3215	1.15441	4	7.80653
lIGLSATLPNYEDVATFLR	1	K9J4V0	N-Term(TMT10)	2.322e-14	87.68	8.42805e-08	2	2322.29	0.553973	0	1.04459	1		0.966557	1		1.09192	1		0.970411	1		0.882254	1		0.980602	1		1.17143	1		0.938877	1		1.006	1
gVADGSAAGSLSQAGQER	1	A0A0B8RSV3	N-Term(TMT10)	1.392e-09	87.68	3.63396e-08	2	1889.95	-0.106752	0	0.967091	1		1.13649	1		0.897651	1		0.753198	1		1.20984	1		1.24028	1		0.90912	1		0.776911	1		0.964496	1
vDIETPDINIEGPEGk	6	A0A286ZM70	N-Term(TMT10); K16(TMT10)	1.49e-11	87.68	7.84798e-08	2	2184.18	1.06463	0	1.04827	6	5.95113	1.02105	6	3.32964	1.07866	6	1.31181	0.810677	6	1.89228	1.00031	6	2.68197	1.04979	6	3.78724	0.880995	6	8.78642	1.02261	6	6.02456	0.925627	6	10.2137
wQPDTEEEYEDSSGNVVNk	4	F1SV40	N-Term(TMT10); K19(TMT10)	2.054e-09	87.66	2.85374e-08	2	2684.29	4.95667	0	1.03793	4	5.09379	1.14283	4	3.12776	0.987459	4	2.09588	0.694169	4	10.3921	1.07011	4	4.26706	1.08362	4	1.95722	0.854671	4	8.91564	0.963467	4	7.12433	1.00318	4	1.92119
gAPTTSLISVAVTk	1	A0A287ADK3	N-Term(TMT10); K14(TMT10)	1.986e-11	87.65	6.31331e-08	2	1803.1	-0.849345	0	1.0371	1		0.865895	1		1.0095	1		1.18544	1		0.944148	1		0.984172	1		1.03533	1		0.997428	1		1.00875	1
vESTPDQFAETTEDVk	5	I3LRP1	N-Term(TMT10); K16(TMT10)	2.701e-09	87.65	5.32552e-08	2	2254.15	1.75164	0	1.00402	5	8.13106	1.01638	5	4.01561	1.05262	5	6.41838	0.553658	5	37.9924	1.1272	5	0.473983	1.12862	5	3.81482	0.920212	5	2.41341	0.898583	5	5.94994	1.13983	5	0.87936
dPTGMDPDDIWQLSSSLk	3	F1SUP2	N-Term(TMT10); K18(TMT10)	1.627e-07	87.62	4.48022e-08	2	2463.25	1.48062	0	1.06281	3	0.373641	0.957114	3	0.794579	0.978849	3	0.721889	0.935034	3	5.78485	1.01331	3	4.55541	1.00098	3	5.43828	1.04205	3	0.0269249	1.15337	3	12.5385	0.905231	3	11.5993
fQPGETLTEILETPATSEQEAEHQR	3	F1RMJ4	N-Term(TMT10)	1.89e-12	87.61	4.31717e-08	3	3070.52	1.92309	0	0.846159	2	24.3129	1.19402	2	11.6123	0.820754	3	27.0362	0.588186	1		1.36504	3	15.8891	1.31948	2	11.5121	1.04853	3	27.3168	1.26808	3	25.4584	1.25052	3	19.1394
eEIQSSISGVTAAYNR	4	F1RMJ4	N-Term(TMT10)	8.503e-14	87.6	5.58703e-08	2	1954.01	0.197072	0	0.974429	4	2.55031	0.917662	4	14.9753	1.04602	4	4.25542	0.933389	4	11.8427	1.08132	4	5.02108	0.965321	4	3.14516	1.10114	4	3.74088	0.991916	4	4.72174	1.12191	4	7.5004
qSNLENLDQAFSVAER	7	A0A287BNK7	N-Term(TMT10)	1.259e-12	87.6	4.7442e-08	2	2050.04	-2.26882	0	1.09827	7	8.44306	1.0306	7	4.7732	1.08319	7	4.45072	0.835817	7	10.8326	0.973646	7	10.6427	0.831412	7	7.66175	1.07934	7	5.6967	1.04931	7	0.616108	1.00293	7	13.5614
vNEAAPEkPQDDSGTAGGISSTSASVNR	2	K9J6M4	N-Term(TMT10); K8(TMT10)	1.225e-12	87.6	5.7695e-08	3	3203.62	1.66155	0	0.881667	2	12.285	1.04208	2	0.333516	0.958326	2	13.2159	0.728417	2	3.43943	1.31594	2	4.3036	0.998994	2	16.0149	0.957659	2	25.1476	0.900988	2	17.1076	1.23947	2	3.15056
gVDIVMDPLGGSDTAk	2	I3L9V2	N-Term(TMT10); K16(TMT10)	1.014e-12	87.59	8.50873e-08	2	2033.1	1.09615	0	0.985211	2	2.62561	0.881173	2	1.68569	0.970153	2	7.0628	0.931008	2	8.83232	1.01275	2	4.51505	1.031	2	3.9972	1.10987	2	1.15434	1.10343	2	0.485043	1.03424	2	3.71347
eVVEcPGSTGGQSLEk	1	F1STY8	N-Term(TMT10); C5(Carbamidomethyl); K16(TMT10)	1.722e-09	87.58	6.058e-08	2	2135.1	-2.52637	0	1.07803	1		0.944267	1		1.15317	1		0.578874	1		1.10582	1		0.894702	1		1.0859	1		0.958248	1		1.16811	1
hLYTLDGGDIINALcFSPNR	4	A0A286ZLL3	N-Term(TMT10); C15(Carbamidomethyl)	2.413e-15	87.56	5.60365e-08	2	2505.28	1.68827	0	0.919985	4	2.72053	0.901378	4	11.2496	0.992374	4	4.94983	1.04322	4	8.77079	1.0704	4	3.0977	0.959679	4	10.8964	1.0475	4	10.7281	1.03885	4	0.67463	1.09624	4	12.4348
kGVNLPGAAVDLPAVSEk	4	F1SHL9;A0A287ACX9	N-Term(TMT10); K1(TMT10); K18(TMT10)	3.558e-12	87.52	4.14205e-08	2	2452.48	1.9263	1
nYGILADATEQVGQHk	3	F1SHH7	N-Term(TMT10); K16(TMT10)	4.71e-13	87.52	7.88584e-08	3	2202.19	0.703979	0	0.982874	3	4.63367	1.09498	3	7.11886	1.10258	3	0.893067	0.915378	3	7.24364	0.977893	3	0.605976	0.921676	3	7.28793	1.02742	3	1.83063	0.969063	3	3.42827	1.0612	3	12.2623
vETQEVPLSPLSLEPVPVAR	2	K7GR94	N-Term(TMT10)	7.386e-12	87.52	7.73538e-08	2	2389.36	1.40882	0	0.988094	2	0.596986	0.915815	2	4.06116	0.954015	2	8.69568	1.05138	2	12.5596	0.998609	2	1.75262	1.13446	2	0.672296	0.909018	2	6.70803	1.07183	2	1.43832	0.939922	2	12.359
lGSTVFVANLDYk	4	A0A286ZJK2	N-Term(TMT10); K13(TMT10)	6.86e-10	87.51	7.47821e-08	2	1885.09	1.73164	0	1.16755	4	5.43911	0.958418	4	6.67547	1.26485	4	1.75766	1.04064	4	1.88268	0.795421	4	0.649187	0.708654	4	1.60387	1.15336	4	5.35437	0.960979	4	0.185859	0.931828	4	6.66936
nkPGPNVESGNEDDDSSFk	1	I3L8K4	N-Term(TMT10); K2(TMT10); K19(TMT10)	1.482e-11	87.51	4.92338e-08	3	2723.37	-0.534359	0	1.05625	1		1.18389	1		0.93383	1		0.749191	1		1.23898	1		1.10779	1		0.748245	1		0.828429	1		0.949951	1
gQFSTDELVAEVEk	4	I3LGD4	N-Term(TMT10); K14(TMT10)	5.934e-11	87.46	8.50704e-08	2	2010.08	0.608356	0	0.951645	4	6.62217	0.887681	4	6.83392	1.00224	4	1.11181	0.865224	4	6.95767	1.11099	4	1.14825	1.09436	4	4.59683	1.00697	4	2.67625	1.00832	4	2.48694	1.09277	4	7.78266
mLVLDEADEMLNk	7	A6M931	N-Term(TMT10); K13(TMT10)	1.587e-10	87.45	8.27481e-08	2	1979.06	1.80923	0	1.03966	7	3.53562	0.939943	7	2.50932	1.04513	7	2.42391	0.906059	7	2.66236	1.0145	7	3.84542	0.997956	7	3.92424	1.046	7	2.68199	0.978184	7	3.78921	1.00543	7	5.97975
dGSLASNPYSGDLTk	5	F1RGK9	N-Term(TMT10); K15(TMT10)	4.302e-13	87.44	6.03109e-08	2	1983.04	0.0925197	0	1.16051	5	19.7475	1.09843	5	23.5769	1.09371	5	2.97267	0.798111	5	23.0069	0.914321	5	19.6607	0.887054	5	11.4244	0.827354	5	22.5877	0.889921	5	12.3426	1.03487	5	3.30617
iYQEEEMPESGAGSEFNR	3	F1SBT5	N-Term(TMT10)	2.485e-09	87.42	6.97366e-09	2	2302.05	1.3808	0	1.00188	3	8.66688	1.18168	3	14.8083	0.933292	3	3.25025	0.574036	3	4.24987	1.19397	3	6.45384	0.978603	3	3.82496	1.05752	3	14.427	0.859318	3	8.90557	1.21283	3	16.9081
fDEILEASDGIMVAR	4	F1SHL9;A0A287ACX9	N-Term(TMT10)	4.683e-12	87.4	5.42271e-08	2	1894.98	1.50049	0
sSETDDESLPAck	2	F1SCX5	N-Term(TMT10); C12(Carbamidomethyl); K13(TMT10)	9.953e-10	87.39	2.4805e-08	2	1896.93	1.04848	0	1.1097	2	1.12385	1.21331	2	18.0554	1.02679	2	3.54421	0.892464	2	16.775	0.907517	2	14.0394	0.986451	2	11.9065	0.808718	2	31.4427	1.01634	2	4.46923	0.894173	2	28.6151
aQDTAELFFEDVR	5	P79274	N-Term(TMT10)	1.635e-10	87.38	4.53369e-08	2	1769.89	0.466617	0	0.937319	5	9.60075	1.04747	5	7.53804	0.894859	5	3.44095	0.858075	5	12.4775	1.03865	5	2.74801	1.05588	5	0.705809	1.05288	5	1.63684	1.09995	5	10.0684	1.1001	5	2.92516
lTEMETLQSQLMAEk	5	K9IVP5	N-Term(TMT10); K15(TMT10)	4.914e-13	87.38	8.54637e-08	2	2210.18	0.592479	0	0.849054	5	0.438108	0.847096	5	2.52466	0.824043	5	1.21167	0.863579	5	6.82776	1.24611	5	5.48258	1.16913	5	6.81219	1.04823	5	11.7447	1.07789	5	1.20296	1.19133	5	3.61076
eADTEPVVTSGIPEVVPR	2	A0A287A1J5	N-Term(TMT10)	2.701e-09	87.37	8.99666e-08	2	2124.15	5.18914	0	0.964609	2	14.598	1.16828	2	0.635965	0.968794	2	6.1746	0.862584	2	4.69992	1.05278	2	12.6373	0.979327	2	3.32388	0.994058	2	1.27304	1.03509	2	8.16738	0.981802	2	21.1915
gGGNQVSLLNVVMDLk	3	A0A287AN98	N-Term(TMT10); K16(TMT10)	3.306e-14	87.36	9.23779e-08	2	2102.2	-0.0390058	0	1.03169	3	2.02997	1.06838	3	4.88415	1.04172	3	2.37194	0.932671	3	8.75848	1.00204	3	4.85879	0.90507	3	0.784526	1.03937	3	4.16525	1.004	3	0.967527	0.878554	3	17.2155
aYTTSQEIYEAVk	3	K7GNC6	N-Term(TMT10); K13(TMT10)	6.644e-11	87.36	7.99812e-08	2	1961.06	-0.153738	0	1.00062	3	6.28025	0.987694	3	13.3268	0.963535	3	10.9378	1.1524	3	5.70501	0.926901	3	2.84348	1.07467	3	2.7801	0.915095	3	6.90019	1.12307	3	0.577648	0.897976	3	14.3481
gGPGSYSAcSSSEPR	2	A0A287AGS1	N-Term(TMT10); C9(Carbamidomethyl)	6.393e-09	87.33	6.28751e-09	2	1727.78	-1.26893	0	1.0804	2	9.71244	1.04904	2	15.5182	1.05816	2	5.46224	0.96182	2	8.62002	0.971543	2	6.65725	1.00669	2	12.0888	0.833262	2	11.2654	1.05066	2	2.28267	0.825918	2	34.4196
sMAEDTINAAVk	5	A0A287AIB2	N-Term(TMT10); K12(TMT10)	1.373e-09	87.32	8.78574e-08	2	1707.93	-0.206828	0	0.996664	5	6.93007	0.906389	5	9.71538	0.956421	5	9.86719	1.05915	5	8.97198	0.933666	5	0.421719	1.03904	5	1.28791	0.981607	5	2.58971	1.05225	5	3.76205	0.939081	5	3.40432
iNNEIDQLMNQMQQIETQQR	3	F2Z5G2	N-Term(TMT10)	4.477e-12	87.32	4.52262e-08	3	2703.34	-0.543992	0	0.944351	3	0.62898	1.00259	3	0.893815	1.03402	3	6.13635	0.837226	3	8.45362	1.06745	3	1.81193	1.02339	3	0.121932	1.05562	3	8.60077	1.06278	3	3.49327	1.02773	3	7.23187
qPPVNTEPSDLASk	4	I3LGC2	N-Term(TMT10); K14(TMT10)	1.81e-08	87.29	8.26806e-08	2	1941.06	-2.45871	0	0.97371	4	1.97184	0.980615	4	11.8023	0.965593	4	8.81841	0.980362	4	7.41759	1.05517	4	3.66846	1.04316	4	0.912203	1.01486	4	2.94114	1.03545	4	3.19299	0.871551	4	24.7409
lLEAQIATGGIIDPEESHR	26	K9IVQ6;A0A287BNK7	N-Term(TMT10)	3.778e-11	87.29	9.41589e-08	3	2278.22	-0.450198	0
iFPGDTILETGEVIPLMk	3	Q2EN80	N-Term(TMT10); K18(TMT10)	5.864e-10	87.29	7.38153e-08	2	2431.4	1.21575	0	1.01578	3	2.79525	1.04343	3	17.4542	0.992385	3	10.2224	1.09311	3	8.96864	0.900731	3	12.3573	0.987596	3	11.0326	1.02685	3	0.495044	1.1031	3	3.0063	0.867815	3	0.52778
dVIGFNMAGLDFLk	3	F1SAY9	N-Term(TMT10); K14(TMT10)	3.654e-11	87.28	9.16634e-08	2	1998.12	3.86769	0	1.0317	3	7.44018	0.890896	3	2.80313	1.10966	3	6.44887	1.02788	3	1.01752	0.987921	3	2.28684	0.892914	3	2.27364	1.13951	3	3.0468	0.996361	3	5.27754	0.995911	3	1.31551
lFIGGLSFETTDDSLR	40	F2Z5B4	N-Term(TMT10)	2.113e-13	87.28	6.45385e-08	2	2000.06	0.858122	0	0.97953	40	5.60673	0.982506	40	8.66811	1.02726	40	9.36487	0.981836	40	8.28211	1.01039	40	8.78136	0.953351	38	7.87159	1.14533	40	11.8792	1.03342	40	10.1897	1.00354	40	11.7544
gcEVTPDVNISGQk	1	A0A287BDZ6	N-Term(TMT10); C2(Carbamidomethyl); K14(TMT10)	1.411e-07	87.25	7.10136e-08	2	1962.03	-3.88321	0	0.961081	1		0.934239	1		0.997915	1		0.950015	1		1.11114	1		1.00438	1		0.947091	1		1.02128	1		1.12258	1
qIGVEHVVVYVNk	5	F1RFI1	N-Term(TMT10); K13(TMT10)	2.571e-11	87.22	7.57734e-08	2	1942.15	-1.58153	0	1.01957	5	0.905656	0.929482	5	2.50904	1.02655	5	5.13532	1.15649	5	7.79336	0.959585	5	4.81819	0.930085	5	9.00166	1.12534	5	0.32972	0.99426	5	7.47351	0.969781	5	5.42555
kLPSDVTEGEVISLGLPFGk	3	A0A287AU26	N-Term(TMT10); K1(TMT10); K20(TMT10)	2.194e-14	87.21	4.80022e-08	2	2773.63	-0.466705	1	1.17147	3	2.58409	1.07842	3	5.50752	1.15212	3	1.45614	0.94544	3	0.595119	0.869468	3	4.54462	0.82315	3	1.77533	0.980854	3	9.55033	0.989885	3	1.20754	0.836165	3	5.53005
lGLLGLSNSLAVEGk	2	Q28956	N-Term(TMT10); K15(TMT10)	5.095e-12	87.2	5.24954e-08	2	1929.18	1.3024	0	1.02288	2	10.8225	0.924461	2	4.04727	0.969388	2	0.518566	1.24402	2	16.8627	0.877521	2	1.26774	1.00783	2	2.61244	1.00676	2	5.71404	1.10328	2	0.323702	0.893853	2	1.51571
gAFTcEDcDATcVGcTGk	4	F1RXR2	N-Term(TMT10); C5(Carbamidomethyl); C8(Carbamidomethyl); C12(Carbamidomethyl); C15(Carbamidomethyl); K18(TMT10)	1.775e-11	87.18	6.22133e-09	2	2467.09	4.41188	0	1.00327	4	4.93397	1.10655	4	16.1356	0.972154	4	1.2261	0.912853	4	3.00315	0.968186	4	6.12061	1.11644	4	4.14885	0.736412	4	7.66303	1.04167	4	3.79787	0.948826	4	17.0134
aPLNVQFSSPLPGDAVk	2	A0A287BGW3	N-Term(TMT10); K17(TMT10)	8.364e-12	87.16	8.52891e-08	2	2198.26	0.32282	0	1.03708	2	7.20419	0.898103	2	8.62735	1.0239	2	6.64551	0.988302	2	3.20847	1.0162	2	4.16707	0.929274	2	0.993441	1.07668	2	7.50178	1.05811	2	9.50462	1.00091	2	15.3008
eEEEFNTGPLSVLTQSVk	3	A0A287BQU7	N-Term(TMT10); K18(TMT10)	1.241e-15	87.14	8.46202e-08	2	2465.32	2.19052	0	1.05098	3	2.9978	1.13848	3	2.12952	0.98529	3	2.39687	0.920507	3	1.16934	0.979149	3	2.93953	1.02652	3	1.29037	0.897801	3	2.91288	1.02673	3	2.63752	0.878688	3	13.1944
gPQLSGPPISAPDVDLNLEGPk	2	A0A287A608;A0A286ZM70	N-Term(TMT10); K22(TMT10)	7.768e-11	87.14	8.88705e-08	3	2659.47	-0.675701	0
dkDDDGSEDDDANcNLIcGDEYGLETk	6	K7GND3	N-Term(TMT10); K2(TMT10); C14(Carbamidomethyl); C18(Carbamidomethyl); K27(TMT10)	1.592e-15	87.13	8.42344e-09	3	3750.68	-0.255629	1	1.05901	6	0.754692	0.888696	6	9.46414	1.09251	6	1.30215	0.582391	6	9.67969	1.14235	6	2.01779	0.991726	6	1.6575	1.06219	6	5.5284	1.0519	6	1.2482	1.00656	6	2.78239
nLDQEQLSQVLDAMFER	6	C1PIG4	N-Term(TMT10)	3.453e-14	87.13	4.57964e-08	2	2265.13	-1.89062	0	0.986575	6	2.48984	0.986971	6	9.74602	1.01126	6	2.24755	0.892114	6	3.17045	0.992028	6	5.4326	1.03556	6	5.21253	1.0156	6	9.51123	1.00954	6	6.35297	1.02172	6	11.6383
gGPEGFGVPAAPSAAGAGPTDSEMEEVFDDASPGk	1	F1RRG9	N-Term(TMT10); K35(TMT10)	6.369e-10	87.12	2.11557e-08	4	3762.79	1.25283	0	1.05647	1		1.1855	1		1.02087	1		0.8957	1		0.97316	1		1.13105	1		0.625645	1		1.06461	1		0.859286	1
fGGNPGGFGNQGGFGNSR	1	I3LNA4	N-Term(TMT10)	3.343e-14	87.11	2.21771e-08	2	1955.93	-0.502058	0	1.74043	1		1.91248	1		1.19948	1		0.648238	1		0.706683	1		0.605424	1		0.531771	1		0.568522	1		0.544584	1
aAESLADPTEYENLFPGLk	2	A0A286ZPT0	N-Term(TMT10); K19(TMT10)	5.724e-12	87.1	8.92054e-08	2	2523.34	-0.660942	0	0.948926	2	0.252373	1.12608	2	13.2139	0.823881	2	27.1349	1.07523	2	17.0187	1.02679	2	0.703465	1.05573	2	8.18139	0.928316	2	22.2255	1.07313	2	10.8984	0.978303	2	14.4426
qLLVEAIDVPVGTATLGR	3	K7GPD4	N-Term(TMT10)	1.09e-11	87.09	7.66101e-08	2	2081.22	3.73995	0	0.958631	3	1.52526	0.930866	3	1.50579	0.938383	3	5.36922	0.998433	3	0.44403	0.980487	3	0.0267749	1.04521	3	0.57977	1.21359	3	2.93865	1.02156	3	6.9717	1.04395	3	3.79921
lLLAGYDDFNcNIWDAMk	5	F2Z4Z8	N-Term(TMT10); C11(Carbamidomethyl); K18(TMT10)	7.936e-15	87.06	6.11029e-08	2	2617.32	0.854172	0	0.994062	5	2.65326	0.854324	5	7.50217	1.07977	5	5.68668	1.04315	5	0.929179	0.979804	5	1.28447	0.943656	5	4.76719	1.11394	5	7.26475	1.04629	5	2.23814	1.01792	5	4.48919
nVIDGDLcEQFNSMEPNk	3	A0A286ZVS0	N-Term(TMT10); C8(Carbamidomethyl); K18(TMT10)	1.417e-13	87.06	2.94199e-08	2	2568.25	-0.358093	0	1.01724	3	3.75514	1.03739	3	1.2332	1.0387	3	1.88176	0.856035	3	0.0467443	1.01249	3	1.9236	0.979646	3	3.57198	0.993374	3	10.1897	0.976849	3	2.1022	1.07265	3	1.69617
tGASFQQAQEEFSQGIFSSR	2	A0A287A4D2	N-Term(TMT10)	1.257e-15	87.06	3.1683e-08	2	2434.18	-0.735744	0	1.00555	2	4.71	0.944202	2	8.36008	1.05542	2	5.30138	1.0597	2	7.70006	0.983522	2	1.92254	0.921837	2	7.66805	1.12661	2	5.99915	0.956777	2	0.274583	1.02909	2	1.90211
eVSFQSTDDSDWk	24	A0A0D5BWD2	N-Term(TMT10); K13(TMT10)	1.262e-08	87	3.10263e-08	3	2001.98	0.0253288	0	0.956938	24	6.49536	1.03162	24	9.40632	0.942928	24	2.58761	0.889191	24	7.52945	1.03044	24	8.53656	1.17234	24	5.16254	0.854494	24	9.50152	1.00115	24	8.70279	1.02143	24	16.7985
vNNSSLIGLGYTQTLkPGIk	2	Q9MZ16	N-Term(TMT10); K16(TMT10); K20(TMT10)	3.333e-14	87	3.68126e-08	3	2790.67	-0.304553	0	1.01735	2	2.75238	0.912956	2	1.90992	1.01314	2	0.564014	1.42634	2	3.842	0.8298	2	3.351	0.907621	2	0.812672	1.08312	2	1.34692	1.0513	2	0.0588052	0.904265	2	5.06366
tASNVEEAFINTAk	5	F1RT87	N-Term(TMT10); K14(TMT10)	5.27e-11	87	9.57726e-08	2	1953.07	1.05651	0	1.02501	5	4.84883	1.02926	5	3.47271	0.973035	5	0.922912	1.06308	5	4.44586	0.975713	5	2.84322	1.0357	5	1.28438	1.03036	5	3.56711	1.06572	5	1.08395	0.952044	5	3.99434
iDcFSEVPTSVFGEk	7	F1S895	N-Term(TMT10); C3(Carbamidomethyl); K15(TMT10)	1.614e-12	87	5.91595e-08	2	2173.12	-0.636137	0	1.03168	7	4.51149	0.999133	6	8.93927	1.04389	7	8.13427	0.99099	6	3.32311	0.984456	7	3.84224	1.05886	7	8.87718	0.875901	6	12.5034	1.01972	7	4.37511	0.882169	7	19.8869
aDNSFSDGVPSESLEAAk	1	A0A287AZH1	N-Term(Acetyl); K18(TMT10)	3.661e-08	86.98	2.65593e-08	2	2095	0.936566	0	0.859805	1		1.19441	1		0.633274	1		0.609226	1		1.64845	1		1.28211	1		0.584874	1		0.947688	1		1.03579	1
eFADSLGIPFLETSAk	12	F2Z5U4;A0A286ZJ53	N-Term(TMT10); K16(TMT10)	2.643e-13	86.97	1.00856e-07	2	2183.2	1.52136	0
lIPEMDQIFTEVEMTTLEk	3	K9IWD4	N-Term(TMT10); K19(TMT10)	1.588e-09	86.97	8.58887e-08	3	2725.45	1.9325	0	1.00396	3	7.99397	0.805798	3	13.777	1.16153	3	2.31945	0.852703	3	6.8903	1.09239	3	7.97971	1.00344	3	3.63988	0.973083	3	10.4772	1.06329	3	0.538677	1.02553	3	6.37775
gIVGVENVAELk	2	B1A8Z3	N-Term(TMT10); K12(TMT10)	5.115e-10	86.95	7.6597e-08	2	1686.02	-0.986356	0	0.920909	2	0.360111	0.944165	2	3.54743	0.838236	2	17.0753	0.934443	2	0.533345	1.18287	2	9.50173	1.20174	2	17.0472	0.692781	2	57.113	1.06342	2	0.268711	1.15065	2	3.04151
aDLINNLGTIAk	4	F1RQU2;O02705	N-Term(TMT10); K12(TMT10)	2.86e-09	86.94	7.15137e-08	2	1701.03	0.298942	0
vAEQEMQLEPIADER	2	F1SA41	N-Term(TMT10)	2.027e-10	86.93	4.35952e-08	2	1987	0.461536	0	0.907054	2	20.8511	1.04683	2	0.581994	1.01214	2	7.96182	0.873402	2	8.42635	1.07104	2	16.2232	1.05587	2	3.84452	1.04992	2	12.5168	0.997868	2	13.2277	0.970011	2	14.159
fGScQQGVAATFTk	2	K7GT68	N-Term(TMT10); C4(Carbamidomethyl); K14(TMT10)	8.38e-12	86.92	6.97098e-08	2	1960.04	0.676495	0	1.00826	2	0.537443	0.936358	2	10.7328	1.05365	2	7.64918	1.24103	2	10.3718	0.889305	2	0.392998	0.829542	2	7.28519	1.16844	2	1.35181	1.07226	2	0.300192	0.953054	2	6.96064
gFFDPNTHENLTYGQLLAR	4	K9IVQ6;A0A287BNK7	N-Term(TMT10)	1.284e-13	86.92	7.58069e-08	2	2422.23	-0.18265	0
akPVVSDDDSEEEQEEDR	1	K7GT64	N-Term(TMT10); K2(TMT10)	3.822e-14	86.91	3.20834e-08	3	2535.21	0.30065	0	0.97909	1		0.729464	1		1.22783	1		0.699735	1		0.934327	1		1.0722	1		1.08103	1		1.25737	1		0.941725	1
aPPNAYTVTDLVEYSIVIEQLSEGR	2	A0A287AGM8	N-Term(TMT10)	7.918e-12	86.91	8.42317e-08	3	2993.58	3.03338	0	0.973374	2	0.0337359	0.857297	2	2.76667	1.16531	2	2.00645	1.03357	2	1.57396	0.970533	2	5.03702	0.961141	2	1.53439	0.949484	2	5.08936	1.07407	2	10.9456	1.04242	2	0.579918
eAVVNTQELLDLLVk	2	F1RHH8	N-Term(TMT10); K15(TMT10)	9.522e-13	86.9	7.03379e-08	2	2142.27	-2.76464	0	0.940403	2	0.585636	0.919405	2	3.97581	0.956923	2	0.19416	1.04879	2	3.87831	1.04757	2	3.50932	0.982369	2	0.336118	1.0404	2	2.18522	1.05306	2	1.61129	1.1617	2	1.91307
lAVATFAGIENk	2	F1SF87	N-Term(TMT10); K12(TMT10)	1.34e-09	86.89	1.13168e-07	2	1692.01	-1.22892	0	1.00246	2	10.1015	0.902903	2	1.73941	0.991043	2	2.9199	1.20333	2	2.26922	0.929305	2	10.3983	0.925421	2	0.112748	1.09966	2	0.747723	1.09656	2	0.62522	0.963478	2	0.0229825
qLQAVEDTVQEAVGR	2	A0A287B287;F1RQT7	N-Term(TMT10)	6.854e-10	86.88	6.94318e-08	3	1872	0.0177851	0
aVcMLSNTTAIAEAWAR	20	F2Z5T5;F2Z5S8;F1RYV9	N-Term(TMT10); C3(Carbamidomethyl)	2.505e-14	86.86	6.36735e-08	2	2094.07	1.74073	0
tIAMDGTEGLVR	7	K7GLT8	N-Term(TMT10)	5.385e-09	86.86	7.91282e-08	2	1491.8	0.216863	0	0.9936	7	9.85428	0.979592	7	12.1253	0.98358	7	4.90104	1.06433	7	9.67797	0.966502	7	8.94002	1.00903	7	3.09435	1.05112	7	9.05913	1.01924	7	3.51079	0.909704	7	8.36477
iLAQDGEGQPIDIQMk	2	A0A287BGW3	N-Term(TMT10); K16(TMT10)	2.657e-12	86.86	9.43769e-08	2	2214.23	3.74038	0	1.05626	2	8.54454	1.0191	2	11.8983	1.01655	2	2.16692	0.782934	2	11.6158	1.03872	2	6.77184	1.02509	2	3.38899	0.949145	2	10.8454	1.0533	2	0.157705	0.96955	2	4.97153
dYPVVSIEDPFDQDDWEAWQk	6	I3LK59	N-Term(TMT10); K21(TMT10)	3.408e-11	86.85	3.16003e-08	3	3040.46	0.3412	0	0.91105	6	2.16048	1.03558	6	6.0841	0.9061	6	1.16136	0.684348	5	5.31952	1.33849	6	4.65262	1.12883	6	3.98431	0.893235	6	9.54667	0.862781	6	10.6665	1.36041	6	8.79759
fLDGNELTLADcNLLPk	5	A0A287B2P1	N-Term(TMT10); C12(Carbamidomethyl); K17(TMT10)	9.658e-12	86.85	1.05334e-07	2	2391.31	3.51675	0	0.923168	5	3.60331	1.13534	5	10.7361	0.832528	5	9.28328	0.781011	5	3.99572	1.29697	5	5.25205	1.22164	5	4.38261	0.667777	5	9.84292	0.903448	5	11.2781	1.19684	5	8.7663
tLILPSLPLNSADEMYELR	3	K7GKY0	N-Term(TMT10)	2.603e-10	86.84	9.09827e-08	2	2404.3	1.21637	0	1.0303	3	3.70814	1.06395	3	13.1006	0.890206	3	18.8299	0.886818	3	7.76589	0.990481	3	8.44642	0.982549	3	0.357216	1.18652	3	1.49847	1.10061	3	4.91084	0.945793	3	0.327429
tAAGSSWEDPSLLEWDADDFR	1	A0A287B5V0	N-Term(TMT10)	1.761e-10	86.83	1.45244e-08	3	2597.2	1.96352	0	0.896679	1		1.17572	1		0.909694	1		0.829598	1		1.08702	1		1.08294	1		1.00562	1		1.05173	1		1.00574	1
gGGQGDSLYPVGYLDk	3	A0A286ZIA2	N-Term(TMT10); K16(TMT10)	1.495e-11	86.83	8.26853e-08	2	2084.11	0.345488	0	1.04994	3	1.41288	0.985968	3	6.79092	0.977451	3	5.82857	1.01023	3	8.79045	0.898258	3	0.277511	1.03629	3	1.00435	1.0206	3	11.0726	1.01125	3	5.24357	0.957133	3	4.12503
iSVNNVVPVFDNLMQQk	2	P00795;Q5MJE5	N-Term(TMT10); K17(TMT10)	1.357e-13	86.82	1.03673e-07	2	2403.35	0.549638	0
lLDFGSLSNLQVTQPTVGMNFk	4	A0A287B4R3	N-Term(TMT10); K22(TMT10)	1.196e-12	86.82	9.09867e-08	3	2867.57	0.261553	0	1.20646	4	4.52413	0.910833	4	2.72742	1.11419	4	0.733203	0.891581	4	12.0597	0.880622	4	5.20949	0.943101	4	2.46224	0.968997	4	11.4164	1.12006	4	4.10469	0.782913	4	4.75375
aSMQPTQIAEGAGITTR	2	A0A0B8RSH5;F1SUX4	N-Term(TMT10)	1.384e-12	86.82	7.71567e-08	2	1961.04	2.09752	0
dMLEAGVLDTYLGk	6	I3LCA2	N-Term(TMT10); K14(TMT10)	1.457e-11	86.82	9.78497e-08	2	1983.09	1.27379	0	1.08203	6	7.85898	1.0215	6	5.29917	1.13505	6	0.716257	0.923103	6	2.75646	1.05038	6	4.0132	0.89102	6	2.3072	0.894953	6	8.93632	0.858017	6	4.12368	1.04763	6	1.68977
eNAPGLGAQSEATGk	3	A0A0B8RSH5;F1SUX4	N-Term(TMT10); K15(TMT10)	3.621e-12	86.8	7.27075e-08	2	1888.01	-1.59388	0
gEGESPPVNETEEAAGATGDAIEPAPPGQGAEAk	2	A0A287B4N8	N-Term(TMT10); K34(TMT10)	1.475e-15	86.8	4.08457e-08	3	3691.8	0.192245	0	0.958889	2	15.5406	1.12859	2	0.428955	1.05479	2	5.29781	0.949852	1		1.08144	2	8.69208	1.16197	2	6.66455	0.759409	2	5.3769	1.28628	2	2.61296	0.855815	2	26.8773
dAASLESQLQDTQELLQEETR	1	F1SSA6	N-Term(TMT10)	7.958e-13	86.79	4.68034e-08	3	2633.31	0.326642	0	0.951504	1		1.02853	1		0.866797	1		0.958275	1		1.06109	1		1.11903	1		0.923785	1		1.00328	1		1.17527	1
gEQGFMGNTGATGSVGDR	1	F1RLL9	N-Term(TMT10)	1.094e-11	86.78	1.56371e-08	2	1969.92	-3.21809	0	0.965168	1		1.06159	1		0.944981	1		0.99058	1		0.899132	1		1.20814	1		1.03623	1		1.07399	1		0.758652	1
aPATAETPSEEIDNR	2	A0A286ZWL6	N-Term(TMT10)	2.677e-09	86.77	3.6185e-08	2	1829.91	0.0400474	0	0.927758	2	11.8583	0.985991	2	16.4759	0.955785	2	11.1516	0.929061	2	21.6439	1.14448	2	4.29019	1.06624	2	18.5083	0.960974	2	8.48413	0.941656	2	0.00241332	1.08252	2	5.00787
aQDVLVQEMEVVk	2	F1RQS5	N-Term(TMT10); K13(TMT10)	2.189e-10	86.77	9.06729e-08	2	1946.11	1.4868	0	1.10971	2	5.76796	1.29797	2	19.9949	0.946728	2	11.5187	0.758312	2	0.780299	1.01549	2	4.94034	1.03635	2	10.4876	0.879099	2	13.4723	0.915141	2	0.926977	0.8808	2	0.588487
mQQQLDEYQELLDIk	7	Q3ZD69	N-Term(TMT10); M1(Oxidation); K15(TMT10)	6.107e-12	86.76	8.21311e-08	2	2368.24	-1.74931	0	1.02451	7	6.84196	0.969865	7	8.60982	0.951892	7	5.92557	1.0307	7	14.2333	0.911046	7	5.32588	1.02276	7	1.93951	1.01025	7	5.86856	1.12979	7	2.23722	0.887295	7	4.56804
aDGELNVDSLITR	2	P61292	N-Term(Acetyl)	1.114e-06	86.74	2.91275e-08	2	1444.73	0.468547	0
vIPQGADSTMLATk	1	A0A287B9L0	N-Term(TMT10); K14(TMT10)	4.667e-09	86.74	1.07719e-07	2	1890.08	3.1322	0	1.20186	1		1.11822	1		1.14565	1		1.00093	1		0.808284	1		0.946999	1		0.848746	1		0.941415	1		0.848934	1
eVFSGSDTDPDMAFck	2	I3LA84	N-Term(TMT10); C15(Carbamidomethyl); K16(TMT10)	5.596e-13	86.73	1.6986e-08	2	2264.06	0.401181	0	1.00611	2	0.272223	0.980256	2	7.28175	1.02562	2	7.74435	0.865194	2	1.80966	1.04763	2	2.44758	1.05208	2	1.33281	0.959178	2	5.36495	1.00038	2	0.316776	1.03126	2	2.57228
qEYDESGPSIVHR	16	A0A287AAR4;I3LVD5	N-Term(TMT10)	3.314e-07	86.72	3.7136e-08	3	1745.87	-0.0398638	0
vLQGQISSQQVAVEk	2	F1RZU8	N-Term(TMT10); K15(TMT10)	9.787e-11	86.72	8.05501e-08	2	2072.22	2.39118	0	0.917199	2	13.7184	0.916704	2	7.74817	1.02953	2	2.85707	1.04383	2	1.44823	0.96568	2	1.34771	1.13154	2	2.97852	1.0047	2	14.3945	1.10496	2	14.5713	0.853766	2	1.23189
nSVSQISVLSGGk	1	B5APU6	N-Term(TMT10); K13(TMT10)	1e-10	86.72	1.20772e-07	2	1734.02	0.244439	0	1.10111	1		1.23257	1		0.970257	1		1.00373	1		1.07468	1		0.942599	1		0.807009	1		0.858225	1		0.92021	1
gLLPAGEEEEALLDTR	4	F1RHR9	N-Term(TMT10)	4.34e-08	86.71	8.00958e-08	2	1942.03	-0.578404	0	0.971229	4	10.0904	1.2528	4	8.23194	0.866949	4	15.0319	0.797323	4	10.9354	1.06832	4	7.13939	1.12157	4	1.21956	0.93908	4	9.7677	1.02504	4	8.18917	0.954105	4	9.20346
eHVNLGcDVDFDIAGPSIR	45	Q9MZ16	N-Term(TMT10); C7(Carbamidomethyl)	1.039e-11	86.71	4.4154e-08	3	2343.16	0.322438	0	0.951975	45	11.7407	0.98278	44	12.7634	0.977923	45	10.5209	0.905985	45	18.2409	1.05036	45	11.6996	0.973419	45	14.2479	1.09271	45	17.1044	1.02858	45	20.7483	1.11745	45	15.4417
iGMINNPSEDISYEk	2	K9J4P3;F1RQJ4	N-Term(TMT10); K15(TMT10)	2.65e-12	86.7	7.50425e-08	2	2168.13	-2.07684	0
dINQEVYNFLATAGAk	3	A0A0B8RTA5	N-Term(TMT10); K16(TMT10)	1.531e-13	86.7	9.32151e-08	2	2212.2	0.436161	0	0.970311	3	6.71468	0.870407	3	6.44044	1.00443	3	6.89089	1.05273	3	9.46983	0.959189	3	2.79008	1.08402	3	7.2174	1.00919	3	9.98368	1.02472	3	4.91477	1.02557	3	3.06909
gVPLFPYGPQAGDWQFVR	1	A0A287B5M2	N-Term(TMT10)	3.569e-10	86.69	8.42156e-08	2	2263.2	3.92483	0	0.828634	1		0.870341	1		0.950671	1		1.57354	1		0.872524	1		0.749307	1		1.42633	1		1.26587	1		0.863559	1
yGEAGEGPGWGGAHPR	3	A0A287BPW4	N-Term(TMT10)	1.645e-10	86.68	2.41631e-08	2	1826.88	0.0676754	0	0.947431	3	9.79854	0.954451	3	2.58859	0.960198	3	7.08257	0.963089	3	23.3838	1.08045	3	8.13724	0.965529	3	5.08087	1.10498	3	0.799429	0.945902	3	2.56216	1.08748	3	2.64562
gLGTDEDTLNEILASR	10	F1SJB5	N-Term(TMT10)	2.338e-09	86.67	7.34099e-08	3	1933.01	0.920982	0	0.968703	10	5.56929	1.0041	10	6.02786	0.89041	10	5.9378	0.76156	10	9.35311	1.33337	10	5.22511	1.07354	10	5.68683	0.824224	10	8.95499	0.810256	9	11.2219	1.32192	10	7.35891
aAPEGAAEPGDGDSDTTk	2	F1RZ24	N-Term(TMT10); K18(TMT10)	1.031e-07	86.64	3.62007e-08	2	2147.05	-1.11874	0	1.06412	2	0.751797	1.18257	2	1.40279	1.02777	2	1.45165	0.931833	2	5.77662	0.95592	2	10.7092	1.01251	2	5.03663	0.957473	2	16.5037	0.947255	2	2.23404	0.816496	2	7.41834
lESIISGAALMADSScTR	2	F1RGJ2	N-Term(TMT10); C16(Carbamidomethyl)	9.187e-14	86.64	4.85566e-08	2	2111.07	-0.383366	0	1.05061	2	9.23606	0.912455	2	3.623	1.09411	2	0.556579	0.986565	2	2.50515	0.999057	2	8.22727	0.915585	2	8.64218	1.05678	2	21.085	1.00857	2	3.14517	0.958158	2	1.70958
vEQLGAEGNVEESQk	5	A0A287ARJ9	N-Term(TMT10); K15(TMT10)	1.839e-13	86.59	9.46195e-08	2	2075.1	0.320708	0	1.15267	5	2.10968	1.1416	5	12.3226	1.05694	5	4.95655	0.77799	5	3.51427	1.03599	5	1.37019	0.957342	5	9.17052	0.865486	5	14.1482	0.942559	5	6.08363	0.87761	5	7.30527
yGSGSGQQSVTGVTSVDDSNSYWR	2	F1RNB1	N-Term(TMT10)	3.117e-14	86.58	1.49454e-08	3	2766.27	-3.58616	0	0.907214	2	4.7223	0.848462	2	3.46034	1.00502	2	15.4914	0.982114	2	5.83842	1.08174	2	0.385573	1.00087	2	5.22928	1.15367	2	7.73562	1.01922	2	3.47139	1.12107	2	13.2904
lEQELFSGGNTGINFEk	6	A0A287AVQ1	N-Term(TMT10); K17(TMT10)	1.147e-10	86.58	8.00021e-08	3	2341.25	1.44597	0	1.08988	6	11.3055	1.05055	6	14.6759	1.00228	6	6.43669	0.824333	6	15.1142	1.10148	6	4.22569	0.977202	6	2.57199	0.954174	6	14.9834	0.954985	6	7.3017	0.98882	6	15.9098
gDDGIFDDNFIEER	2	F1RT25	N-Term(TMT10)	2.231e-11	86.57	1.71828e-08	2	1870.87	0.666888	0	1.02866	2	5.32491	1.17513	2	21.7676	0.98498	2	12.2939	0.752815	2	9.30379	1.07859	2	3.7684	1.0817	2	0.254177	0.816815	2	17.8586	0.874377	2	9.20702	1.11984	2	3.31397
lDFDSDEDFNAFFNSSR	3	F1RRJ4	N-Term(TMT10)	1.961e-09	86.54	6.65459e-09	3	2255.01	0.845752	0	0.979462	3	12.1134	1.10198	3	14.5457	0.955431	3	4.87134	0.831222	3	3.11008	1.05277	3	1.56473	0.960134	3	9.90579	1.09828	3	3.46419	1.02881	3	9.17469	1.00557	3	8.11861
nALVSHLDGTTPVcEDIGR	7	F1SKM0	N-Term(TMT10); C14(Carbamidomethyl)	9.932e-11	86.53	7.18129e-08	2	2283.16	-0.193474	0	0.956794	7	6.7391	1.06692	7	4.9189	0.997007	7	2.15692	0.97164	7	15.9719	0.989496	7	5.73877	0.986834	7	9.83076	1.02402	7	15.2873	1.024	7	10.578	1.04725	7	8.68615
lFSNAYLMDLGGcIR	2	I3LRS5	N-Term(TMT10); C13(Carbamidomethyl)	3.215e-12	86.51	6.52203e-08	2	1959.01	1.96336	0	0.920301	2	1.29614	0.876517	2	0.436645	1.11744	2	13.5779	1.15745	2	5.89894	1.08759	2	4.91672	0.70409	2	21.0401	1.15817	2	13.8164	0.927577	2	7.12981	1.31672	2	24.3241
eTADTDTADQVmASFk	6	I3LLY3	N-Term(TMT10); M12(Oxidation); K16(TMT10)	1.198e-08	86.51	3.97576e-08	2	2204.08	2.21671	0	0.934566	6	2.55459	0.919745	6	9.8032	0.949866	6	10.1352	0.900883	6	7.2768	1.08373	6	7.33976	1.11137	6	6.56145	1.14441	6	2.89681	1.08854	6	7.71448	0.965618	6	13.7161
dVPLGTPLcIIVEk	6	K9IW70	N-Term(TMT10); C9(Carbamidomethyl); K14(TMT10)	1.035e-10	86.51	7.90685e-08	2	2012.19	0.851208	0	1.07574	6	4.71879	0.919538	6	4.72585	1.04742	6	3.21839	1.04601	6	3.80259	0.924576	6	2.26099	1.02242	6	5.62704	1.05255	6	5.92577	1.04343	6	2.91651	0.943711	6	4.10989
dDPVTNLNNAFEVAEk	3	A0A287A4Q7	N-Term(TMT10); K16(TMT10)	2.359e-11	86.46	8.60845e-08	2	2234.18	3.43972	0	0.926476	3	4.72401	0.972871	3	21.1253	0.95056	3	1.77284	0.883946	3	30.5614	1.13081	3	8.70853	1.14178	3	6.79009	0.924369	3	11.7905	1.05942	3	6.74353	0.936073	3	34.4272
tGTWSDESSQSEDAR	1	A5GHK7	N-Term(TMT10)	2.322e-10	86.45	5.09545e-09	2	1884.85	2.79901	0	0.97361	1		1.24589	1		1.15797	1		0.888399	1		0.89202	1		0.927888	1		1.00285	1		1.09287	1		0.780672	1
eALLGGQEEVDEYVk	3	F1SJ93	N-Term(TMT10); K15(TMT10)	2.287e-12	86.44	1.06684e-07	2	2137.15	1.55466	0	1.02702	3	5.56061	1.18676	3	15.1631	0.810995	3	0.358686	0.881892	3	1.32737	1.07486	3	1.0084	1.13126	3	1.06879	0.878441	3	5.03059	1.07204	3	1.06527	0.878614	3	4.54345
dATPEGQDTENIQVALPEESR	1	A0A287BBR6	N-Term(TMT10)	4.968e-09	86.43	3.0145e-08	3	2528.22	-4.27457	0	1.04333	1		1.052	1		0.797737	1		0.798927	1		1.05823	1		1.07318	1		0.885627	1		1.2746	1		1.00285	1
iSQTNYIPTQQDVLR	4	Q06AS8	N-Term(TMT10)	2.424e-09	86.43	1.63238e-07	2	2005.09	-1.89874	0	0.978223	4	7.23022	0.979656	4	4.33526	1.02414	4	4.77212	1.08163	4	10.2348	0.968069	4	6.39154	1.03847	4	0.256428	0.98029	4	3.47235	1.07674	4	1.78058	0.91761	4	30.2551
vkPAPDETSFSEALLk	5	K7GS49	N-Term(TMT10); K2(TMT10); K16(TMT10)	2.315e-11	86.43	9.19139e-08	3	2419.4	-0.874999	0	1.09113	5	5.28423	0.966339	5	2.74262	1.12866	5	4.43812	0.943132	5	5.54935	0.987466	5	8.98679	0.962953	5	1.87687	0.991338	5	5.32532	0.970212	5	4.18509	0.941845	5	7.24697
aLVQNDTLLQVk	4	F1SPG1	N-Term(TMT10); K12(TMT10)	4.091e-09	86.4	7.53695e-08	2	1800.1	-0.355952	0	1.06659	4	6.33731	0.947659	4	2.89038	1.10309	4	2.28399	1.14862	4	4.74481	0.82131	4	5.88056	0.863869	4	0.757599	1.06148	4	3.25548	1.01197	4	2.43852	1.06744	4	3.37467
vAVNDAHLLQYNHR	16	A3EX84	N-Term(TMT10)	4.235e-11	86.38	1.08168e-07	2	1879.02	4.13332	0	1.01181	16	3.23071	0.994803	16	6.96705	1.05531	16	5.88655	1.07494	16	10.154	0.966589	16	4.17687	0.981207	16	5.50636	0.975298	16	10.4949	0.941136	16	3.77095	0.971459	16	7.44883
sDAPTGDVLLDEALk	4	A0A287ABI4	N-Term(TMT10); K15(TMT10)	1.004e-12	86.37	1.0611e-07	2	2002.11	0.763722	0	0.964361	4	4.21407	1.03526	4	5.1398	0.878245	4	1.88901	0.8774	4	7.37862	1.12251	4	6.91853	1.12196	4	4.1445	1.04585	4	13.3813	1.00212	4	1.42696	1.09372	4	19.457
eTVVEVPQVTWEDIGGLEDVk	10	P03974;F1SIH8	N-Term(TMT10); K21(TMT10)	2.155e-12	86.37	1.05303e-07	2	2800.51	2.63659	0
qLIYNYPEQLFGAAGVMAIEHADFAGVER	2	D0G0C8	N-Term(TMT10)	2.591e-16	86.37	6.7703e-08	3	3438.73	-2.50717	0	0.986804	2	1.09766	1.05553	2	20.5447	0.992072	2	5.25114	0.944662	2	20.0466	1.03467	2	14.2175	0.94743	2	0.334757	1.05846	2	13.3549	0.914003	2	3.23322	1.1498	2	7.08841
dLVSSLTSGLLTIGDR	4	A0A0B8RW53	N-Term(TMT10)	9.837e-10	86.33	1.02552e-07	3	1876.06	0.542294	0	0.962143	4	5.65892	0.928366	4	2.44302	0.993163	4	3.32609	1.07607	4	9.5608	0.987271	4	1.99562	0.893474	4	7.05032	1.22616	4	5.59163	0.994849	4	2.23394	1.21002	4	1.18067
sMAVDDDSPEMYk	5	A0A287BDW8	N-Term(TMT10); K13(TMT10)	2.47e-08	86.3	2.15669e-08	2	1945.92	-4.54583	0	0.944998	5	10.097	1.169	5	7.85437	0.878317	5	8.58499	0.924498	5	10.5974	1.00219	5	8.20079	1.0685	5	8.66447	0.987846	5	12.4761	1.05781	5	5.3898	0.959544	5	9.64291
sGENEAYQMGDVSQk	6	A0A287A6V6	N-Term(TMT10); K15(TMT10)	1.238e-12	86.28	4.30974e-08	2	2101.03	0.984838	0	1.03701	6	6.64606	1.02435	6	5.3861	1.04343	6	6.02609	1.04388	6	13.1851	1.00129	6	7.7722	0.975479	6	2.70663	1.02803	6	5.03284	0.922993	6	3.94635	0.96597	6	6.05335
vSEETESQQQWDTSk	7	A0A287BJV2	N-Term(TMT10); K15(TMT10)	1.307e-13	86.27	4.9216e-08	2	2240.11	0.803407	0	1.05427	7	2.02915	1.06596	7	8.66884	0.99188	7	3.64377	0.858177	7	9.45629	1.05882	7	5.13947	1.0705	7	4.83255	0.91898	7	7.29005	1.01675	7	16.1228	0.980095	7	12.425
gGSYDAPENTLAAIR	3	I3LLY2	N-Term(TMT10)	5.541e-13	86.24	6.78588e-08	2	1763.91	-0.120293	0	0.945255	3	13.0735	1.2259	3	2.9481	0.897919	3	7.93077	1.02276	3	3.03945	0.982246	3	4.24952	1.06012	3	0.218756	0.994143	3	3.11506	1.15964	3	1.01819	0.84919	3	5.83977
lVGSEAEDGTLAGQPVR	1	F6PSB6	N-Term(TMT10)	3.155e-10	86.23	1.09229e-07	2	1928.03	2.27971	0	0.818734	1		1.01102	1		0.931099	1		0.718031	1		1.32983	1		0.968033	1		1.17852	1		0.948349	1		1.2582	1
lVSDEMVVELIEk	9	A0A287AH85	N-Term(TMT10); K13(TMT10)	2.838e-10	86.23	1.16495e-07	2	1962.13	1.07566	0	0.975859	9	2.15499	0.961936	9	6.9171	1.00514	9	4.40751	0.869846	9	10.0714	1.06843	9	4.05899	1.05328	9	7.52415	1.0117	9	6.92263	1.01652	9	7.04886	0.989854	9	4.85926
mTEWETAAPAVAETPDIk	2	F2Z5E6	N-Term(Acetyl); M1(Oxidation); K18(TMT10)	2.86e-08	86.22	3.8205e-08	3	2247.1	-0.200591	0	0.852596	2	14.6591	0.855945	2	11.807	1.10636	2	15.1465	0.855815	2	9.74762	1.09421	2	5.54411	1.0137	2	4.32116	1.15871	2	15.7688	1.1057	2	9.74183	0.976243	2	20.8285
sLTGVDYkPVSVTGAEDR	4	F1S9K5	N-Term(TMT10); K8(TMT10)	4.255e-10	86.21	1.10212e-07	2	2352.28	-1.82471	0	0.998688	4	7.86624	0.855144	4	4.71167	0.971108	4	1.60476	0.897657	4	7.40846	1.16316	4	1.65219	1.09615	4	3.386	0.921339	4	9.3296	0.935584	4	10.5903	1.10415	4	5.86573
tVDNFVALATGEk	8	A0A286ZW70	N-Term(TMT10); K13(TMT10)	9.488e-10	86.2	1.11426e-07	2	1823.03	1.66656	0	1.06013	8	2.32137	0.915086	8	5.66937	1.02261	8	2.03952	1.02164	8	3.69234	0.99832	8	1.98597	0.977333	8	3.16698	0.995932	8	6.20528	1.04549	8	3.74214	0.940299	8	7.62693
sMVPVQVQLSMPVVk	2	I3LT85	N-Term(TMT10); K15(TMT10)	2.113e-12	86.2	1.0375e-07	2	2100.23	-0.529651	0	1.07466	2	8.90507	0.88054	2	8.44134	1.18814	2	0.484397	1.15387	2	9.50296	0.84525	2	14.9219	0.77888	2	7.88623	1.19993	2	2.26296	1.01259	2	4.77415	0.95355	2	14.8326
gDAEkPEDELEEEDDDELDETLSER	2	F1SLC2	N-Term(TMT10); K5(TMT10)	1.116e-16	86.2	1.39132e-08	3	3365.53	0.470349	0	1.00027	2	6.53712	0.809885	2	15.9039	1.14748	2	1.75009	0.395574	2	20.692	1.10225	2	8.27311	0.999832	2	5.60882	1.20372	2	8.03225	1.21035	2	5.31534	1.04885	2	2.16261
vEDAcQAcSPGFFk	3	F1SUT8	N-Term(TMT10); C5(Carbamidomethyl); C8(Carbamidomethyl); K14(TMT10)	7.447e-10	86.2	3.31039e-08	2	2074.02	0.980436	0	1.00386	3	6.7279	0.981464	3	1.92933	1.10439	3	0.595191	1.01519	3	1.82423	0.953969	3	2.83287	1.04105	3	5.16969	0.902804	3	1.63969	1.04979	3	1.63772	0.848691	3	10.2564
aLTVPELTQQMFDAk	4	A0A287A275;P02554;F1S6M7;A0A287B749	N-Term(TMT10); K15(TMT10)	2.279e-11	86.19	1.16491e-07	2	2150.19	-0.714964	0
vAETAPPPQEVPAETEPTEQAADASEQAADTSk	2	F1RMA3	N-Term(TMT10); K33(TMT10)	5.222e-11	86.15	4.59843e-08	3	3823.87	-0.741925	0	0.948836	2	2.5696	1.01517	2	26.8557	1.08882	2	28.3955	0.578185	2	15.3711	1.13671	2	10.3999	0.995772	2	9.29446	0.935213	2	9.56884	1.06154	2	14.0814	1.15782	2	23.8511
tPQEAITDGLEIVVSPR	2	F1S3N6	N-Term(TMT10)	1.106e-09	86.15	1.0301e-07	3	2054.14	4.34765	0	0.96452	2	6.88398	1.13441	2	15.2558	0.897762	2	20.1124	0.893118	2	15.6091	1.05915	2	5.13774	1.08246	2	8.69907	0.904548	2	16.1589	1.04241	2	1.32282	0.992405	2	7.79473
nLFEDQNTLTSIcEk	2	A0A0B8RZM8	N-Term(TMT10); C13(Carbamidomethyl); K15(TMT10)	3.216e-12	86.15	8.34754e-08	2	2270.18	1.37005	0	1.09102	2	3.61555	1.08227	2	4.00763	1.05228	2	2.21882	0.802259	2	6.65257	1.09395	2	0.594684	0.975655	2	3.78502	0.832328	2	1.24682	0.92404	2	0.48884	1.03906	2	6.46665
dSGQFTDEYLPEQR	4	A0A287ALN1	N-Term(TMT10)	2.206e-11	86.13	2.46219e-08	2	1913.9	-1.99225	0	0.905975	4	8.5378	0.961929	4	21.2896	0.951975	4	14.2766	0.841531	4	13.6497	1.14703	4	11.8363	1.09949	4	9.10657	1.13763	4	24.7489	0.937697	4	11.9471	1.07491	4	7.28304
tAWGQQPDLAANEAQLLR	2	F1RGC9	N-Term(TMT10)	4.168e-15	86.12	9.98141e-08	2	2211.18	2.26407	0	0.850137	2	17.082	0.857838	2	15.8343	0.897223	2	16.8611	1.06006	2	12.9952	1.13938	2	14.6537	1.26901	2	20.8067	0.874977	2	16.54	0.992738	2	3.85773	0.990238	2	2.5265
aLNEAcESVIQTAck	4	A0A0B8RVW2	N-Term(TMT10); C6(Carbamidomethyl); C14(Carbamidomethyl); K15(TMT10)	1.973e-13	86.11	8.35131e-08	2	2152.11	-0.235197	0	1.00334	4	0.922222	1.01793	4	2.60546	0.993076	4	4.03772	1.04797	4	3.10316	0.946196	4	0.484867	0.992561	4	4.59886	1.03929	4	9.67397	0.99929	4	1.45036	1.00079	4	1.50932
aTIYcEVcEFVVk	2	A0A287AMF1	N-Term(TMT10); C5(Carbamidomethyl); C8(Carbamidomethyl); K13(TMT10)	3.302e-10	86.1	8.99651e-08	2	2076.1	3.90896	0	1.10036	2	1.89455	1.07986	2	0.0615546	0.933681	2	0.259045	0.923676	2	4.21709	0.996815	2	2.37987	0.942751	2	0.909865	1.062	2	0.555116	0.99325	2	2.31533	0.979231	2	7.28267
yGDTSTEEPMLNLER	4	F1RG19	N-Term(TMT10)	6.958e-13	86.09	3.11237e-08	2	1983.96	1.17373	0	0.925458	4	17.1116	1.0934	4	6.58672	0.988069	4	3.41554	0.936941	4	6.98255	0.995992	4	5.68786	1.1244	4	10.4707	0.936756	4	8.53926	1.03147	4	2.11243	0.971384	4	16.8438
dTDIVDEAIYYFk	3	A0A287ALZ4	N-Term(TMT10); K13(TMT10)	1.802e-10	86.09	9.85377e-08	2	2050.08	0.770908	0	1.01145	3	1.59179	0.955677	3	17.5	1.0852	3	5.76321	0.906075	3	6.89872	1.08701	3	0.78216	1.01124	3	0.459581	0.938999	3	4.6483	0.896715	3	11.3185	1.07543	3	12.5743
sNQQLENDLNLMDIk	4	F1RMJ4	N-Term(TMT10); K15(TMT10)	1.154e-12	86.09	1.07764e-07	2	2233.19	0.35202	0	0.920343	4	2.32413	0.924852	4	5.22835	1.00719	4	2.53327	0.949686	4	7.55078	1.06084	4	4.66793	1.13822	4	3.80579	0.898167	4	4.83321	1.0494	4	4.99476	0.979049	4	4.82882
lSAEDLVLEGAGLR	4	F1S663	N-Term(TMT10)	4.33e-11	86.08	8.7791e-08	2	1671.95	1.07738	0	0.973776	4	6.88224	1.11447	4	3.79446	0.904088	4	8.26746	1.00083	3	5.32131	0.982885	4	4.5626	1.114	4	5.57962	1.03424	4	9.33398	1.01176	4	3.77257	1.04462	4	4.35471
eASDIILTDDNFTSIVk	4	F1SPZ4;M3TYK5	N-Term(TMT10); K17(TMT10)	7.204e-14	86.07	1.11969e-07	2	2339.28	1.0396	0
iGIFGQDEDVTSk	3	P11607	N-Term(TMT10); K13(TMT10)	2.646e-10	86.07	1.08014e-07	2	1867.02	0.863148	0	1.11202	3	2.47697	0.9657	3	2.13672	0.97274	3	1.2611	1.01353	3	1.72397	0.920526	3	1.3546	1.00552	3	1.39006	0.982028	3	4.90423	1.10447	3	2.65334	0.873947	3	2.90143
dDAGSSEDAGPLLQFDYR	2	A0A287B7Q7	N-Term(TMT10)	6.241e-11	86.06	1.87045e-08	2	2185.03	2.43182	0	0.886727	2	15.2193	1.17927	2	25.6828	0.937605	2	14.5443	0.720259	2	10.0716	1.07915	2	11.0514	1.15077	2	7.28297	0.862736	2	43.3364	1.0199	2	9.71676	1.09898	2	23.4436
nDITAWQEcVNNSMAQLEHQAVR	2	I6L631	N-Term(TMT10); C9(Carbamidomethyl)	1.043e-12	86.05	2.96734e-08	3	2943.41	3.13747	0	0.937972	2	2.75908	1.05511	2	4.70404	0.959311	2	0.782522	0.799277	2	8.39948	1.21662	2	3.06133	0.942411	2	5.75938	1.05043	2	9.5571	0.944019	2	0.0897819	1.16687	2	14.4319
sLLVIPNTLAVNAAQDSTDLVAk	2	A0A287AJY2;F1SB63	N-Term(TMT10); K23(TMT10)	8.017e-10	86.04	7.20524e-08	3	2811.62	-0.141334	0
dGFFGNPLAPNPADk	3	F1S663	N-Term(TMT10); K15(TMT10)	1.155e-10	86.04	9.29588e-08	2	2018.07	-0.705348	0	0.973639	3	0.0201242	0.92642	3	2.39459	0.944562	3	0.193333	0.960642	3	3.76999	1.05455	3	1.14833	1.14695	3	3.71053	0.963075	3	14.4506	1.01026	3	1.23359	1.0203	3	7.27126
iDFEDVIAEPEGTHSFDGIWk	4	A0A286ZJQ9	N-Term(TMT10); K21(TMT10)	3.553e-14	86.04	6.95636e-08	3	2863.46	0.417302	0	1.04466	4	5.85642	0.865677	4	4.34666	1.05848	4	5.60247	0.820841	4	6.44721	1.05543	4	3.40666	1.02708	4	1.15296	0.99969	4	2.85635	1.08402	4	3.18978	0.937183	4	3.81873
aIVAIENPADVSVISSR	8	A0A287B2M3	N-Term(TMT10)	1.172e-08	86.03	1.18867e-07	3	1970.11	0.387704	0	0.957433	8	3.84882	0.922037	8	5.25015	1.00111	8	4.4993	1.06977	8	7.85518	1.02799	8	4.19574	1.04089	8	2.24806	0.977435	8	2.50547	1.05061	8	6.46438	0.989145	8	7.8465
fLTDQSYIDVLPEFR	2	Q2QLE0	N-Term(TMT10)	2.889e-10	86.02	9.70134e-08	2	2072.1	4.7787	0	1.06261	2	3.58235	1.01115	2	11.3246	1.07576	2	4.01847	0.916183	2	1.6957	0.961353	2	0.336789	0.974153	2	1.45664	0.957737	2	2.78384	1.06226	2	2.75788	0.918548	2	6.41141
ecVLPGGDTAGDMGk	2	F1SQH6	N-Term(TMT10); C2(Carbamidomethyl); K15(TMT10)	1.021e-08	86.01	5.76405e-08	2	1964.98	0.163993	0	1.05091	2	3.39834	1.05331	2	11.7662	1.04388	2	0.693966	0.750532	2	29.7033	1.0254	2	2.97412	0.929401	2	10.9307	1.09293	2	13.3796	1.03293	2	3.00311	0.983545	2	2.14814
aQFEELcADLLQk	4	A0A286ZMW4	N-Term(TMT10); C7(Carbamidomethyl); K13(TMT10)	8.959e-11	86.01	1.19291e-07	2	2023.09	-0.0988499	0	1.03784	4	2.62553	1.02602	4	9.02775	1.03335	4	1.04444	0.805683	3	4.08108	1.11098	4	2.73412	1.00058	4	3.68549	0.914255	4	8.01585	0.978043	4	4.11466	1.0714	4	4.50545
vGTGEPccDWVGDEGAGHFVk	2	F1RIF8	N-Term(TMT10); C7(Carbamidomethyl); C8(Carbamidomethyl); K21(TMT10)	5.833e-16	86	2.70028e-08	3	2735.3	0.140936	0	0.888052	2	3.22309	1.03863	2	4.78196	0.827605	2	1.0535	0.742424	2	11.8762	1.33577	2	7.56694	1.02594	2	1.31056	1.04261	2	2.52072	0.844794	2	10.1943	1.40964	2	9.48843
lPNFGFVVFDDSEPVQk	8	A0A286ZTN5	N-Term(TMT10); K17(TMT10)	2.417e-13	85.98	1.23777e-07	2	2396.3	2.85918	0	1.01172	8	5.81404	0.932432	8	9.4658	1.01218	8	5.46486	0.987075	8	9.1531	0.978132	8	4.58195	0.992255	8	6.93656	1.03172	8	11.1552	1.03032	8	2.06156	1.02702	8	9.36345
nEGVATYAAAVLFR	2	A0A287ACQ4	N-Term(TMT10)	5.029e-11	85.98	1.00435e-07	2	1710.94	0.836507	0	0.96917	2	9.17402	1.14277	2	6.84322	0.905741	2	14.7993	0.974043	2	30.9936	1.06549	2	20.5543	1.01509	2	30.2439	0.870036	2	37.3946	0.919796	2	8.10533	1.10818	2	17.6817
iTALQSAGVVVSMSPAQLGTTIYk	3	A0A287B574	N-Term(TMT10); K24(TMT10)	1.487e-13	85.97	9.42164e-08	3	2893.65	1.95393	0	0.933991	3	3.6765	0.895628	3	0.993761	1.05627	3	3.85707	1.22205	3	11.0909	0.916584	3	11.5657	0.934102	3	2.61927	1.19822	3	1.20048	1.06585	3	0.40725	0.984712	3	2.16645
aLRPEEEAGIAGDAAPGTAGR	6	I3LRR4	N-Term(TMT10)	2.992e-14	85.95	8.1057e-08	3	2238.17	-0.420478	0	0.976432	6	5.79567	1.08539	5	9.8449	0.98994	6	3.21747	0.977384	6	2.52169	0.995169	5	2.0254	1.08671	6	16.2566	0.981579	5	11.0183	1.02132	5	1.45771	1.02221	6	11.841
aFGPGLQGGSAGSPAR	3	A0A286ZXU2	N-Term(TMT10)	4.744e-12	85.95	7.61021e-08	2	1658.88	0.515032	0	1.11355	3	5.07671	1.17767	3	0.795337	1.03996	3	4.75875	0.933851	3	3.1497	0.958746	3	10.5425	0.818919	3	10.2606	1.02596	3	6.13377	0.96411	3	0.430773	0.931747	3	3.42993
vGINYQPPTVVPGGDLAk	6	F2Z5T5;F2Z5S8;F1RYV9	N-Term(TMT10); K18(TMT10)	5.361e-11	85.95	1.16631e-07	2	2283.31	0.192649	0
tSILAAANPIESQWNPk	3	F1RSE7	N-Term(TMT10); K17(TMT10)	4.121e-14	85.94	1.07731e-07	2	2298.29	1.50936	0	1.08983	3	2.77215	0.932958	3	11.2654	1.02783	3	2.95252	0.931398	3	13.3443	0.998555	3	0.326384	0.905508	3	1.90448	1.11015	3	3.93195	1.01807	3	0.0257731	1.03056	3	5.72854
aSLNGADIYSGccTLk	4	I3LPU8	N-Term(TMT10); C12(Carbamidomethyl); C13(Carbamidomethyl); K16(TMT10)	1.139e-12	85.93	6.89229e-08	2	2188.12	1.7816	0	0.987415	4	2.95175	1.34667	4	14.0116	0.841415	4	11.0732	1.35565	4	17.9769	0.789521	4	11.3236	1.24895	4	4.20848	0.621319	4	23.3098	0.90311	4	5.53741	0.844312	4	5.96185
dDmIFEDcGNVPSELk	8	P05027	N-Term(TMT10); M3(Oxidation); C8(Carbamidomethyl); K16(TMT10)	7.615e-11	85.91	3.46205e-08	2	2343.13	1.49	0	1.0073	8	7.083	1.02128	8	4.51215	0.962953	8	7.40752	0.791278	8	8.60109	1.05203	8	4.66196	1.11331	8	1.58233	0.969249	8	9.4239	1.04684	8	4.57713	0.977524	8	4.24194
aSSTPSSEAQEEFVDDFR	1	A0A287B7U5	N-Term(TMT10)	1.734e-12	85.9	1.51653e-08	2	2231.03	1.67628	0	0.86927	1		1.01754	1		0.861766	1		0.729873	1		1.17435	1		1.19922	1		0.874313	1		1.07047	1		1.27121	1
tVTAMDVVYALk	77	P62802	N-Term(TMT10); K12(TMT10)	2.79e-09	85.89	1.15806e-07	2	1769.03	0.61686	0	0.979905	77	5.94094	0.929354	77	8.57137	1.07129	77	6.66052	1.19581	77	8.82949	0.910695	77	7.00258	0.960173	77	6.28274	1.07317	77	9.89314	0.992816	77	7.58287	1.0016	77	10.3628
sLSGAGEEPSLSQYQR	1	A0A287A9U8	N-Term(TMT10)	8.26e-13	85.89	7.54862e-08	2	1937.98	0.0985251	0	0.97198	1		0.848922	1		1.0451	1		1.00924	1		1.0029	1		1.03744	1		1.04586	1		0.907264	1		1.25874	1
aYHEQLSVAEITNAcFEPANQMVk	6	F2Z5T5;F2Z5S8	N-Term(TMT10); C15(Carbamidomethyl); K24(TMT10)	1.289e-14	85.89	8.38593e-08	3	3208.62	2.37228	0
gPSAPPGAPVVEGPAAGTR	4	F8S323	N-Term(TMT10)	4.231e-12	85.87	1.0987e-07	2	1917.04	0.30736	0	1.16717	4	5.81951	0.98162	4	25.9138	1.13641	4	4.33196	0.990598	4	14.5257	0.848084	4	14.8191	0.873669	4	14.3635	1.08756	4	20.4696	1.05305	4	1.68307	0.842553	4	22.1768
lEEDQEDMNELMk	2	A0A287APV2	N-Term(TMT10); K13(TMT10)	2.212e-10	85.85	4.13425e-08	2	2082.01	-2.88632	0	0.785317	2	5.57617	0.856847	2	8.60574	0.7563	2	3.47211	0.909232	2	8.05045	1.21504	2	1.91301	1.4121	2	2.18247	0.89752	2	7.73048	1.11995	2	1.0663	1.03754	2	7.32348
mSQVAPSLSALIGEAVGAR	1	F1S895	N-Term(TMT10)	1.254e-15	85.85	1.17917e-07	2	2086.15	-1.06461	0	1.03321	1		0.840931	1		1.01557	1		1.09959	1		0.988666	1		1.00968	1		1.05797	1		1.04425	1		0.909085	1
nLNPEDIDQLIAISGMVIR	2	F1RSE7	N-Term(TMT10)	7.822e-15	85.84	1.20795e-07	2	2340.28	-1.65832	0	1.03479	2	9.49967	1.0177	2	6.25743	1.03597	2	0.375429	0.927817	2	6.5329	0.928698	2	6.02257	0.950706	2	1.69859	1.05932	2	4.46402	1.10867	2	10.1873	0.957458	2	8.83523
aAQQAASSSGQGQQAQTPTGk	3	F2Z4Z4	N-Term(TMT10); K21(TMT10)	2.405e-12	85.8	8.57467e-08	3	2460.28	-1.21087	0	1.07323	3	0.8009	1.22663	3	0.4429	1.06345	3	12.789	1.13739	3	7.75361	0.892602	3	0.409398	0.891875	3	17.2667	1.1438	3	3.06347	0.990661	3	9.6199	0.910344	3	2.63369
gFQQILAGEYDHLPEQAFYMVGPIEEAVAk	4	K7GLT8	N-Term(TMT10); K30(TMT10)	1.613e-14	85.8	8.99552e-08	3	3808.96	-0.877288	0	1.00432	4	4.2535	0.882759	4	9.28906	1.08809	4	2.40981	0.928006	4	0.954	0.969916	4	5.47116	0.897526	4	1.48634	1.25408	4	1.86049	1.07296	4	0.592797	1.0032	4	2.18482
vFIGNLNTLVVk	4	A0A286ZS83	N-Term(TMT10); K12(TMT10)	1.194e-08	85.75	8.26155e-08	2	1775.12	0.194548	0	1.03056	4	1.97083	0.912589	4	6.12791	1.08189	4	6.19236	1.24899	4	3.01311	0.90468	4	7.20469	0.745436	4	8.44399	1.19081	4	5.60766	1.06317	4	2.04613	1.01278	4	16.4106
vNMIAALANVDQALEQGSALALFk	2	F1RMJ4	N-Term(TMT10); K24(TMT10)	7.431e-13	85.74	9.7207e-08	3	2945.66	1.35474	0	0.758042	2	15.161	0.557794	2	11.435	1.14271	2	4.30922	1.42316	2	15.6624	0.990016	2	3.74055	0.802171	2	0.06396	1.42592	2	14.1274	1.16204	2	4.79943	1.10721	2	7.12034
iAQSDYIPTQQDVLR	6	Q06AS6	N-Term(TMT10)	2.227e-07	85.74	1.10408e-07	3	1976.07	0.624995	0	1.04105	6	1.06436	0.943481	6	8.33814	1.00995	6	7.28173	0.998851	6	4.39044	0.991644	6	7.67395	1.0003	6	1.95873	1.0499	6	4.45371	1.02124	6	2.7757	1.01637	6	13.6218
sLLTEADAGHTEFTDEVYQNESR	4	A0A287AHC3	N-Term(TMT10)	3.888e-13	85.74	3.20023e-08	3	2841.35	2.67012	0	0.94175	4	7.5997	1.05852	4	4.70971	0.908117	4	2.92888	0.829081	4	9.10066	1.07383	4	2.26748	1.08301	4	6.86417	1.06746	4	4.42855	1.03013	4	3.26158	1.12953	4	3.12027
lLDEWFALDEVPk	4	F1SHW1	N-Term(TMT10); K13(TMT10)	1.256e-09	85.74	1.49077e-07	2	2033.14	-0.360918	0	1.01123	4	2.86844	0.979425	4	7.65103	0.991116	4	2.82894	0.980261	4	4.29798	1.00227	4	0.566866	1.02951	4	4.30121	0.955104	4	4.67419	1.01124	4	3.83551	0.946683	4	6.1863
gAVGALLVYDIAk	22	F2Z5J9;Q52NJ1	N-Term(TMT10); K13(TMT10)	1.296e-09	85.73	1.10262e-07	2	1748.08	2.94316	0
vVQFGAQLQcVTGPQSVLGELPLk	2	A0A286ZZK9;A0A287AUT1	N-Term(TMT10); C10(Carbamidomethyl); K24(TMT10)	3.942e-12	85.73	7.92546e-08	3	3026.72	4.17081	0
vDVEVPDVNIEGPEGk	3	A0A286ZPY1;A0A287A608	N-Term(TMT10); K16(TMT10)	4.888e-11	85.71	1.37087e-07	2	2154.17	2.12822	0
tAMNVNEIFMAIAk	2	A0A287BN36	N-Term(TMT10); K14(TMT10)	2.166e-11	85.7	1.25291e-07	2	2011.11	-0.205541	0	0.990317	2	12.0585	0.867886	2	5.29242	1.04261	2	2.18856	1.05202	2	8.42149	0.948661	2	2.39826	1.01286	2	1.21592	1.09308	2	8.17639	1.01884	2	11.3899	1.03675	2	10.0326
dcLTQAcSALTGk	2	A0A287AP37	N-Term(TMT10); C2(Carbamidomethyl); C7(Carbamidomethyl); K13(TMT10)	6.644e-11	85.7	8.10152e-08	2	1882.97	-1.50228	0	1.00046	2	0.495373	0.965581	2	4.42699	1.08241	2	6.61813	1.11466	2	3.1366	0.926119	2	8.68688	0.975095	2	12.1826	0.998619	2	11.5769	0.985232	2	12.4978	0.984154	2	8.98535
dLVPDLSNFYAQYk	3	I3LDC1	N-Term(TMT10); K14(TMT10)	6.151e-11	85.69	1.09933e-07	2	2131.15	0.288886	0	1.03807	3	1.4277	0.822994	3	2.38144	1.08274	3	1.77743	1.20842	3	5.16706	0.866714	3	2.82346	0.972707	3	2.04666	1.07256	3	4.89712	1.07517	3	2.20782	0.895569	3	6.01711
aGTGVDNVDLEAATR	2	A5GFY8	N-Term(TMT10)	1.098e-12	85.68	7.17901e-08	2	1717.89	-1.13693	0	0.833203	2	0.689459	0.955831	2	16.261	0.810365	2	6.9983	0.947059	2	20.3853	1.16752	2	13.4539	1.00054	2	1.35946	1.15679	2	13.59	1.02398	2	13.3832	1.38676	2	8.51351
vDIDVPDVNIEGPDAk	26	A0A286ZPY1;A0A287A608;A0A286ZM70	N-Term(TMT10); K16(TMT10)	4.066e-10	85.68	1.38172e-07	2	2154.17	-0.251786	0
aLPSQGLSPAAVLEk	1	A0A287BEZ7	N-Term(TMT10); K15(TMT10)	6.37e-09	85.68	8.82842e-08	2	1939.17	5.21146	0	1.01118	1		0.997028	1		0.949076	1		1.12909	1		0.931996	1		1.01898	1		1.02496	1		1.08667	1		0.891753	1
sAAQSPPSGAETAGLLR	1	A0A286ZYB9	N-Term(TMT10)	7.13e-07	85.64	1.03565e-07	2	1841.99	-3.48649	0	1.03686	1		0.90301	1		1.09338	1		0.851407	1		1.12744	1		0.959563	1		0.953451	1		0.856854	1		1.22904	1
aGPETDAQFQFTGIk	2	F1RFD4	N-Term(TMT10); K15(TMT10)	3.489e-12	85.64	1.1489e-07	2	2068.11	0.361192	0	1.0981	2	9.28029	0.795926	2	5.37654	1.098	2	0.0785671	1.04493	2	5.38545	0.899505	2	1.09768	0.970759	2	4.06565	1.03859	2	16.8198	1.08525	2	5.1307	0.936049	2	4.21248
vLQLTSWDEDAWASk	2	P26234	N-Term(TMT10); K15(TMT10)	1.315e-12	85.64	1.01927e-07	2	2207.17	-0.811897	0	0.748634	2	1.07	0.830122	2	4.36802	0.719597	2	0.966811	1.01015	2	1.97582	1.258	2	1.04028	1.25271	2	0.00669543	1.0597	2	2.27139	1.1015	2	4.143	1.20234	2	8.43266
aLLLLcGGEDD	2	A0A287A531	N-Term(TMT10); C6(Carbamidomethyl)	1.819e-06	85.61	5.82554e-08	2	1404.72	-0.678496	0	0.840209	2	3.9341	1.14683	2	4.01841	0.820587	2	10.7049	0.75546	2	1.50629	1.26899	2	6.46203	1.1298	2	4.24636	0.876044	2	13.8173	0.961196	2	3.5241	1.29708	2	0.283548
eEPGSDSGTTAVVALIR	2	A0A287BJ42	N-Term(TMT10)	1.543e-13	85.61	8.7383e-08	2	1931.03	0.492573	0	0.935367	2	4.83373	0.983548	2	0.769516	0.910237	2	8.80212	0.741557	2	15.2913	1.18649	2	2.36806	1.06821	2	10.5163	1.01179	2	4.79525	0.971123	2	0.830947	1.26357	2	0.144719
sVQTTLQTDEVk	4	B8XSJ1;F1RX83	N-Term(TMT10); K12(TMT10)	3.63e-10	85.6	1.42256e-07	2	1807.02	-1.39394	0
nYQmASVTSPSLIVEcGGER	2	A0A287AHC3	N-Term(TMT10); M4(Oxidation); C16(Carbamidomethyl)	7.151e-09	85.6	3.6769e-08	2	2443.18	0.366416	0	0.905968	2	24.7575	0.892851	2	14.8327	1.19146	2	53.1066	0.983429	2	44.2465	0.888367	2	3.13056	0.832162	2	9.19527	1.07652	2	59.3994	1.09287	2	5.48126	1.05477	2	48.0877
vYEGTVEENQANVEVLR	3	I3L6D7	N-Term(TMT10)	3.076e-09	85.57	9.49862e-08	3	2178.13	1.11366	0	0.861561	3	2.52316	1.10826	3	3.62743	1.00957	3	2.738	0.799938	3	16.8772	1.0824	3	4.21747	1.02606	3	4.62926	1.04971	3	2.62891	1.03315	3	16.6536	0.928034	3	3.26945
wQTLLSVDDLVEk	4	A0A287AXM3	N-Term(TMT10); K13(TMT10)	2.445e-10	85.57	1.47541e-07	2	2004.14	1.1253	0	1.02597	4	1.0446	1.02335	4	3.91936	1.02399	4	1.77653	1.01592	4	3.93305	0.991854	4	3.4494	1.0532	4	6.18601	0.863821	4	11.4242	1.03485	4	2.89401	0.912736	4	3.43547
lScQPMLSLDDFQLQPPVTFR	4	F1S8T7	N-Term(TMT10); C3(Carbamidomethyl)	4.258e-13	85.55	8.16334e-08	3	2721.39	-1.10524	0	0.880902	4	3.66517	0.834766	4	6.25936	1.07496	4	7.18837	1.05396	4	12.003	1.00128	4	8.51776	0.90773	4	6.67291	1.17444	4	8.15656	1.06981	4	2.6319	1.05212	4	11.8635
eAILNDEIYcPPETAVLLASYAVQAk	5	A0A287BHA1	N-Term(TMT10); C10(Carbamidomethyl); K26(TMT10)	4.542e-12	85.55	1.17435e-07	3	3336.78	-1.39698	0	1.02705	5	2.25364	0.926362	5	3.41184	1.12557	5	2.89683	0.943261	5	2.23465	1.0203	5	7.77949	0.97749	5	2.11429	1.00332	5	12.3317	0.949055	5	1.83807	1.06102	5	6.34445
vSPESNEDISTTVVYR	4	F1SN47	N-Term(TMT10)	2.348e-09	85.51	8.29511e-08	2	2025.04	2.1186	0	0.978625	4	6.78523	1.0453	4	8.41773	0.936624	4	7.76663	0.9268	4	7.34199	1.06499	4	1.4282	1.12636	4	10.61	0.947575	4	12.5847	0.939624	4	1.84855	1.14922	4	13.2141
nEkPFGNDAGcQAQDAGGQk	3	K9IVK2	N-Term(TMT10); K3(TMT10); C11(Carbamidomethyl); K20(TMT10)	1.307e-14	85.51	8.60442e-08	3	2779.4	-0.497732	0	1.358	3	2.51003	1.50834	3	8.05975	1.17946	3	0.195481	0.861992	3	13.8729	0.757167	3	3.30861	0.739105	3	8.32457	0.785793	3	34.4773	0.702805	3	3.84347	0.964794	3	13.8478
vFEVSLADLQNDEVAFR	32	F2Z5C7	N-Term(TMT10)	2.77e-14	85.49	1.05792e-07	2	2181.14	0.760748	0	0.961649	32	10.3181	0.975531	32	13.5687	1.03022	32	9.71478	0.902332	32	13.6176	1.04904	32	10.281	0.967019	32	9.02672	1.13917	32	13.5975	1.02015	31	8.89352	1.01195	32	20.6189
aPEVSQYIYQVYDSILk	2	A0A287AZ79	N-Term(TMT10); K17(TMT10)	5.189e-13	85.49	1.29662e-07	2	2474.35	-1.63665	0	1.0508	2	9.98336	0.977908	2	7.99721	1.10197	2	6.58876	0.899043	2	13.6163	0.972018	2	2.76067	0.914072	2	5.74152	1.05636	2	0.439293	1.05688	2	3.60537	0.949003	2	10.8689
aSTFGGEMGFNLVk	1	A0A287ANF9	N-Term(TMT10); K14(TMT10)	2.804e-11	85.48	1.25289e-07	2	1916.04	3.84899	0	1.08859	1		1.01891	1		0.971935	1		1.28259	1		0.764263	1		1.128	1		0.707211	1		1.20376	1		0.738085	1
vENPGTYQQDPWAMTDEEk	1	F1RUZ6	N-Term(TMT10); K19(TMT10)	9.836e-11	85.46	3.76891e-08	3	2696.3	2.99648	0	0.980526	1		0.923488	1		0.997945	1		0.779858	1		1.18744	1		1.0003	1		1.09293	1		0.952811	1		1.09106	1
aITGASLADIMAk	4	F2Z5Q2	N-Term(TMT10); K13(TMT10)	5.968e-10	85.43	1.24019e-07	2	1720.01	0.844014	0	1.03712	4	2.42841	0.878462	4	3.98415	1.06699	4	5.12824	1.09612	4	0.698679	0.971963	4	3.39626	1.02893	4	7.55281	0.938493	4	9.57221	0.956526	4	4.58795	0.983114	4	3.07842
aPDVAPEEADESk	2	F1RT57	N-Term(TMT10); K13(TMT10)	8.167e-07	85.42	8.15302e-08	2	1815.94	0.372695	0	0.981117	2	2.44352	1.00276	2	19.6582	0.971455	2	14.4149	0.674224	2	23.5341	1.13133	2	6.79067	1.06593	2	6.05113	0.948753	2	12.5893	1.07078	2	1.9215	1.09664	2	4.0363
dLGGSSSGAEVR	2	A0A287BAD8;A0A287AZD3	N-Term(TMT10)	8.395e-10	85.41	6.12886e-08	2	1363.7	0.381803	0
qELIESVANSDEQLGEMFLEEk	3	I3LKJ6	N-Term(TMT10); K22(TMT10)	2.048e-10	85.4	8.04645e-08	3	2996.51	-4.12586	0	1.01107	3	1.39756	0.892447	3	18.8668	1.11612	3	6.17223	0.736108	3	1.03317	1.02095	3	3.57417	1.02208	3	0.355334	1.1465	3	5.94659	1.00948	3	5.41814	1.04853	3	3.11322
gLDEDETNFLDEVSR	2	A0A287AR42	N-Term(TMT10)	1.392e-12	85.39	2.38481e-08	2	1967.94	0.614956	0	1.01656	2	20.8589	1.16548	2	12.647	1.02274	2	6.71115	0.725866	2	22.6182	1.04249	2	4.47578	0.957723	2	4.64385	0.864682	2	15.6198	1.05942	2	21.228	1.09481	2	2.81936
vANPSGNLTETYVQDR	6	A0A286ZXU2	N-Term(TMT10)	4.601e-13	85.39	8.96111e-08	2	1993.01	-2.02969	0	0.97145	6	2.98476	1.09714	6	11.6246	1.03149	6	2.4399	0.941339	6	5.60167	0.965137	6	3.55059	0.988992	6	16.8211	1.03648	6	13.5436	1.00548	6	6.914	1.05441	6	6.57875
yQGDGIVEDEEETMENNEEk	3	A0A287BE21	N-Term(TMT10); K20(TMT10)	1.868e-08	85.39	1.53206e-08	2	2816.28	0.13541	0	1.24024	3	0.967489	1.4695	3	10.9847	1.07794	3	14.1347	0.564522	3	14.7158	0.948703	3	15.2348	0.930248	3	24.3501	0.713896	3	51.329	0.864842	3	4.44919	0.677086	3	35.0315
gPSVDVEVPDVDLEcPEAk	1	A0A287A608	N-Term(TMT10); C15(Carbamidomethyl); K19(TMT10)	2.128e-13	85.39	8.97556e-08	2	2513.29	1.18807	0	1.11999	1		1.0256	1		1.09714	1		0.777772	1		1.00038	1		1.09168	1		0.750013	1		1.04087	1		0.86106	1
aASELYSPLSGEVTAINEALAENPGLVNk	1	A0A287BA24	N-Term(TMT10); K29(TMT10)	1.876e-12	85.38	1.18936e-07	4	3415.82	-3.40171	0	1.06194	1		0.966121	1		1.08425	1		0.86737	1		0.990336	1		0.97041	1		1.03444	1		0.886333	1		1.17731	1
lPAAGVGDMVMATVk	3	P62831	N-Term(TMT10); K15(TMT10)	1.777e-12	85.37	1.35182e-07	2	1918.09	1.10304	0	1.18011	3	4.08791	0.792325	3	8.54105	1.04051	3	1.17879	1.06314	3	3.37309	0.923055	3	1.02949	1.09704	3	1.97304	0.821558	3	11.7156	0.997947	3	0.897923	0.911564	3	6.11264
lDIISEDISELQk	3	A0A286ZTU0	N-Term(TMT10); K13(TMT10)	3.226e-10	85.37	1.42152e-07	2	1961.12	1.93461	0	1.00832	3	0.084777	1.07214	3	0.936899	0.995287	3	4.1559	0.912642	3	6.14706	1.00012	3	2.20824	1.0691	3	2.3863	0.902119	3	6.43364	1.01125	3	1.07117	0.941864	3	1.96456
eEMNLEDSANFIk	4	P11607	N-Term(TMT10); K13(TMT10)	7.651e-11	85.36	8.87769e-08	2	1998.03	-0.150757	0	1.04124	4	9.75194	0.931342	4	7.31461	1.01733	4	2.4242	0.921961	4	6.49318	0.991104	4	3.27856	1.06207	4	6.96966	0.942967	4	7.02295	1.07695	4	2.17144	0.927299	4	4.44659
eLQAQIAELQEDFESEk	3	F1SSA6	N-Term(TMT10); K17(TMT10)	1.098e-10	85.36	9.35796e-08	3	2465.28	-2.07202	0	0.863859	3	1.53313	0.8888	3	5.4816	0.891574	3	3.95996	0.886168	3	9.9345	1.11924	3	6.96677	1.18307	3	1.5591	1.07882	3	5.76592	1.06857	3	2.55744	1.06351	3	8.30814
yIAPTILTDVDPEAk	2	F1SDC7	N-Term(TMT10); K15(TMT10)	2.009e-11	85.36	1.4539e-07	2	2104.2	4.11707	0	1.04784	2	5.09793	0.959195	2	10.2516	0.985125	2	1.18827	1.00835	2	4.3244	0.926329	2	0.69468	1.03439	2	1.14766	1.03099	2	2.44043	1.04882	2	3.37696	0.974151	2	0.69825
tDITYPAGFMDVISIDk	9	F1RQ91	N-Term(TMT10); K17(TMT10)	9.873e-14	85.36	1.25452e-07	2	2344.25	-0.884831	0	0.982551	9	6.39609	0.848225	9	4.43267	1.02273	9	1.72888	0.994199	9	7.19542	1.04353	9	5.72823	1.00457	9	5.00591	1.05967	9	10.8963	1.05087	9	3.89093	1.04391	9	4.59344
aDHQPLTEASYVNLPTIALcNTDSPLR	5	A0A287B2M3	N-Term(TMT10); C20(Carbamidomethyl)	3.591e-15	85.36	9.37251e-08	3	3225.64	0.0983927	0	0.95182	5	4.56193	0.986487	5	3.58563	0.895581	5	2.85021	0.943253	5	8.79022	1.09464	5	9.24016	1.11471	5	5.54777	0.927438	5	2.20071	1.02955	5	7.23772	1.04797	5	4.25267
qQEVAVAGASLPTSSk	1	A0A0M5JKT3	N-Term(TMT10); K16(TMT10)	1.308e-11	85.33	1.53286e-07	2	2031.15	-0.113336	0	0.97103	1		0.977562	1		0.933464	1		1.02504	1		1.1074	1		1.0696	1		0.957016	1		1.00342	1		0.935885	1
gGGVTNLLWSPDGSk	2	F1SFR0	N-Term(TMT10); K15(TMT10)	4.548e-12	85.32	1.30872e-07	2	1946.08	1.78275	0	1.10089	2	4.71934	0.956922	2	10.3923	0.977666	2	1.48486	1.08571	2	2.01296	0.911272	2	4.16463	1.03198	2	4.75591	0.923815	2	8.67758	1.07269	2	5.01675	0.884374	2	4.93921
hTAAPTDPADGPV	5	F1RW43	N-Term(TMT10)	2.412e-06	85.31	5.07913e-08	2	1477.75	-0.937501	0	0.95336	5	2.04452	1.03873	5	15.797	1.04909	5	12.567	0.962324	5	3.6034	1.04757	5	1.69557	1.04102	5	9.71469	0.980311	5	9.1912	0.90411	5	0.512249	0.946222	5	17.5107
yDAFGEDSSSAmGVENR	6	A0A287B5X3	N-Term(TMT10); M12(Oxidation)	1.255e-08	85.3	9.14875e-09	2	2079.91	-0.0591587	0	1.06591	6	5.04183	1.09511	6	5.07913	1.03834	6	2.56939	0.836151	6	8.22925	0.989644	6	5.79274	1.0276	6	7.11254	0.985577	6	7.22986	0.981955	6	0.762126	1.02239	6	2.36848
lEFSDETFGANVPk	3	I3LKJ6	N-Term(TMT10); K14(TMT10)	3.65e-11	85.29	1.21574e-07	2	2012.07	-0.187484	0	1.0907	3	5.29434	1.06877	3	4.82137	0.890638	3	1.09356	1.00117	3	0.59995	0.978458	3	3.97201	1.08376	3	5.45079	0.842915	3	27.9507	1.0152	3	7.94245	0.882521	3	3.45538
yLVQDTDEFILPTGANk	1	A0A286ZKA7	N-Term(TMT10); K17(TMT10)	5.898e-12	85.27	1.47246e-07	2	2382.29	-0.543219	0	0.976901	1		0.961807	1		0.97027	1		1.10152	1		0.970356	1		1.06091	1		1.04851	1		1.03128	1		0.910033	1
yATLIYTNYEAGk	1	P80031	N-Term(TMT10); K13(TMT10)	4.416e-10	85.26	1.47139e-07	2	1965.08	1.01252	0	1.07308	1		0.953672	1		0.912402	1		0.80366	1		1.30436	1		1.06925	1		0.696179	1		0.725231	1		1.43072	1
lYIGLAGLATDVQTVAQR	2	A0A286ZN52	N-Term(TMT10)	1.232e-13	85.25	1.42851e-07	2	2118.22	3.39086	0	0.847206	1		0.857647	1		1.59971	2	102.089	1.33869	1		1.57375	2	64.4458	0.938329	1		1.70192	2	56.5466	1.04061	1		1.40228	2	36.3109
fNPIETFLLGScASDR	4	F1S1E1	N-Term(TMT10); C12(Carbamidomethyl)	3.589e-11	85.23	7.84281e-08	2	2056.04	2.12749	0	0.991728	4	8.78937	0.939925	4	4.20127	1.09467	4	2.0613	1.06172	4	9.14355	0.936841	4	1.7869	0.841423	4	0.846488	1.20228	4	1.33754	1.0189	4	2.88031	1.04506	4	4.66944
rGPNYTSGYGTNSELSNPSETESER	2	A0A286ZS04	N-Term(TMT10)	1.152e-14	85.23	1.4396e-08	3	2961.36	-2.05812	1	1.18863	2	30.5634	1.16769	2	26.8688	1.10408	2	11.0641	0.785492	2	7.75341	1.05657	2	13.7102	0.855848	2	19.8149	0.75975	2	37.034	0.862906	2	23.4409	0.920262	2	25.806
nLVDPFVEVSFAGk	4	A0A287AHC3	N-Term(TMT10); K14(TMT10)	1.34e-10	85.23	1.4486e-07	2	1980.12	1.63306	0	0.988223	4	6.12127	0.914876	4	1.80277	0.942217	4	1.56865	1.07833	4	1.42724	0.998775	4	4.15202	1.02669	4	5.77215	1.05403	4	12.2841	1.06243	4	0.899246	0.992168	4	2.21591
qETEVELYNEFPEPIk	4	A0A286ZP69	N-Term(TMT10); K16(TMT10)	3.382e-12	85.22	1.29111e-07	2	2423.28	1.00769	0	0.961455	4	4.26957	1.00593	4	2.21005	0.88385	4	4.80783	0.929213	4	2.32501	1.09611	4	0.311661	1.25471	4	8.17411	0.830914	4	7.7721	0.9864	4	1.07774	0.990163	4	8.13078
qPTVLILDEATSALDSESER	2	I3LMV8	N-Term(TMT10)	1.156e-11	85.19	1.11996e-07	3	2403.25	0.686194	0	0.98641	2	3.17066	1.1285	2	4.82162	0.914275	2	0.126166	0.731857	2	33.8143	1.02444	2	1.32441	1.20441	2	29.0233	1.14333	2	2.51552	1.0312	2	17.8088	1.20272	1
dNEDEDDSGGINLDk	2	F1SV16	N-Term(TMT10); K15(TMT10)	1.64e-11	85.18	2.83669e-08	2	2093.99	-0.465827	0	1.03549	2	16.8254	1.38737	2	1.24597	0.824807	2	10.6121	0.597647	2	35.7436	1.14737	2	2.01836	1.22851	2	7.02142	0.672037	2	23.9712	0.933352	2	10.2655	0.908706	2	21.8882
vVSNLPAITMEEVAPVSVSDAALLAPEEVk	1	F1SNQ9	N-Term(TMT10); K30(TMT10)	5.931e-10	85.17	1.04911e-07	4	3536.97	4.15987	0	1.08886	1		1.23531	1		0.954418	1		0.756092	1		0.99278	1		0.989259	1		0.965892	1		1.03689	1		0.910125	1
vGETIIDLENR	4	A0A287AHC3	N-Term(TMT10)	3.192e-05	85.16	1.1582e-07	3	1487.83	1.53973	0	0.928934	4	2.26526	0.999952	4	7.44459	0.879152	4	14.4676	0.95252	4	17.1512	1.042	4	6.16837	1.00634	4	9.55206	1.1101	4	9.74597	1.11735	4	3.82896	1.05057	4	6.04806
tQTVTLSDTANAVk	2	A0A287ANL7;A0A287A1W8	N-Term(TMT10); K14(TMT10)	3.975e-12	85.16	1.4127e-07	2	1907.08	-1.74228	0
iTSEALLVTQQLVk	2	A0A0B8RT59	N-Term(TMT10); K14(TMT10)	2.217e-11	85.16	7.75689e-08	2	2001.23	-3.01676	0	0.966412	2	5.0517	0.910177	2	4.37996	1.02685	2	0.774285	0.992011	2	12.3465	1.09768	2	4.29563	0.95715	2	1.9948	0.978616	2	1.67162	0.961175	2	2.47583	1.20726	2	3.64363
gLGTDEESILTLLTSR	5	A0A287A531	N-Term(TMT10)	2.032e-13	85.15	1.35486e-07	2	1934.07	1.17095	0	0.897651	5	1.40678	1.04925	5	1.6361	0.867306	5	2.36718	0.809214	5	10.0259	1.31439	5	2.99677	1.12035	5	4.03094	0.867592	5	6.90924	0.837737	5	7.7127	1.36371	5	10.7778
vGLSGVPADAcAAAQk	1	A0A0B8RZN2	N-Term(TMT10); C11(Carbamidomethyl); K16(TMT10)	6.561e-10	85.14	1.26765e-07	2	1973.09	-0.0367157	0	1.00906	1		0.987307	1		0.995706	1		0.856056	1		1.09105	1		0.954696	1		1.12983	1		0.943763	1		1.08804	1
aLTVPELTQQMFDSk	3	A0A287AGU7	N-Term(TMT10); K15(TMT10)	2.972e-11	85.12	1.41962e-07	2	2166.19	-0.275923	0	0.903709	3	2.26213	0.919322	3	1.10768	0.851802	3	1.19904	0.883476	3	13.6621	1.22815	3	2.80617	1.12655	3	1.43636	0.880025	3	6.96882	0.891218	3	3.61336	1.31505	3	2.68876
qLFVLAGSAEEGVMTPELAGVIk	2	Q06AS8	N-Term(TMT10); K23(TMT10)	1.605e-13	85.12	1.36117e-07	3	2817.58	0.306496	0	1.00365	2	4.37415	0.917525	2	12.0203	0.993832	2	7.66255	0.995166	2	4.47181	1.1102	2	8.58908	0.886661	2	16.5544	1.11218	2	13.0727	1.0452	2	8.46094	0.958526	2	14.5228
lTTDFNVIIEALSk	5	F1S1V1	N-Term(TMT10); K14(TMT10)	6.669e-11	85.1	1.38136e-07	2	2022.18	-1.87974	0	1.00113	5	11.7377	0.951937	5	1.85416	1.17808	5	1.39494	1.09084	5	5.51636	0.932085	5	5.19794	0.842251	5	3.42404	1.10737	5	5.12984	0.971352	5	3.43838	0.979027	5	7.96569
tYYMSGGLQSVPIVFR	2	F1SGH5	N-Term(TMT10)	2.321e-11	85.09	1.383e-07	2	2047.09	1.29391	0	0.913431	2	12.1208	0.845082	2	13.3094	1.02524	2	1.22453	1.38544	2	9.49138	0.828216	2	14.7205	0.699078	2	26.0367	1.50359	2	16.7548	1.20189	2	7.84402	0.930288	2	13.5478
tLVQQLYTTLcIEQHQLNk	1	A0A286ZJJ4	N-Term(TMT10); C11(Carbamidomethyl); K19(TMT10)	1.767e-13	85.09	1.23122e-07	3	2788.55	2.4176	0	1.01473	1		0.885417	1		1.11704	1		1.20787	1		0.921155	1		0.807705	1		1.17413	1		1.00903	1		1.0169	1
gYGFVDFDSPAAAQk	3	A0A287AS23	N-Term(TMT10); K15(TMT10)	1.36e-12	85.09	1.15689e-07	2	2031.06	-0.0954927	0	0.957289	3	1.39682	0.883529	3	3.31934	0.959397	3	1.82523	1.08234	3	4.51479	1.01122	3	0.122073	1.09215	3	4.90497	0.911639	3	3.2386	1.05806	3	2.79287	1.02076	3	2.64623
nNFESEDYcMAVck	2	A0A287A5V7	N-Term(TMT10); C9(Carbamidomethyl); C13(Carbamidomethyl); K14(TMT10)	8.52e-12	85.08	1.05555e-08	2	2225	-3.37598	0	1.08281	2	4.70406	0.883748	2	17.3311	1.21387	2	2.0107	0.962775	2	6.18846	0.921946	2	1.79866	0.8104	2	8.95587	1.21257	2	13.8622	0.968348	2	19.1127	0.949995	2	3.81803
aAGTcLEPYPEEk	3	F1SU87	N-Term(TMT10); C5(Carbamidomethyl); K13(TMT10)	4.225e-09	85.07	9.44406e-08	2	1923	1.27297	0	0.986812	3	1.46383	1.02994	3	7.81414	0.954546	3	10.4199	1.06346	3	2.36475	1.04465	3	6.89699	1.07666	3	0.072788	0.877779	3	3.59991	1.03828	3	5.36205	0.910396	3	4.6765
aQLPTcEAEDIAVYEQR	3	I3LK09	N-Term(TMT10); C6(Carbamidomethyl)	2.323e-14	85.07	6.22343e-08	2	2222.09	-1.1673	0	0.914965	3	10.5981	1.1953	3	7.03122	0.895129	3	2.83219	0.915923	3	2.58627	0.960809	3	6.37656	1.14409	3	5.68745	0.879385	3	9.90917	1.10756	3	1.21512	1.01365	3	9.37565
aPHYPGIGPVDESGIPTAIR	2	A0A287ADH6	N-Term(TMT10)	2.582e-12	85.05	1.40205e-07	3	2276.22	-0.94522	0	0.990838	2	0.674423	1.0908	2	5.19073	1.05765	2	7.52716	0.920078	2	2.69802	0.974879	2	1.1682	0.958188	2	2.61375	1.08009	2	12.8934	0.95515	2	7.66485	1.01856	2	8.38684
eAFEAYTDHAAYk	4	A0A286ZZK9;A0A287AUT1	N-Term(TMT10); K13(TMT10)	1.117e-10	85.02	1.06394e-07	2	1974	-0.088794	0
eADLVFISVNTPTk	1	I3LIM2	N-Term(TMT10); K14(TMT10)	2.713e-10	85.02	1.48731e-07	2	1992.14	0.70315	0	1.04742	1		0.937289	1		1.00165	1		0.903989	1		1.07646	1		0.953544	1		0.970149	1		0.980815	1		1.17547	1
vELTITPDFQWDEk	2	K9J4V0	N-Term(TMT10); K14(TMT10)	7.488e-08	85.02	1.4637e-07	2	2179.17	-0.913034	0	0.962645	2	16.2279	0.879349	2	11.5232	1.06117	2	4.39924	0.918948	2	1.3878	1.04615	2	9.16763	1.01292	2	15.4891	1.07633	2	0.722148	1.01007	2	5.34492	1.04573	2	1.34653
dTLLNSATTSLNSk	2	F1SQN1	N-Term(TMT10); K14(TMT10)	3.243e-11	85.01	1.58066e-07	2	1923.08	0.220773	0	1.10865	2	7.57096	1.16156	2	2.89106	0.928678	2	0.4595	0.86627	2	1.16484	1.0584	2	1.20496	1.21851	2	5.5649	0.605328	2	23.6154	0.844467	2	1.34252	0.982064	2	9.76667
yYTSASGDEMVSLk	5	O02705	N-Term(TMT10); K14(TMT10)	7.265e-12	85	9.45521e-08	2	2009.03	0.720999	0	0.975978	5	7.55344	1.05438	5	11.2358	1.01548	5	9.64723	0.872264	5	12.3308	1.13025	5	4.25012	0.98152	5	4.31646	0.974161	5	13.5578	0.962148	5	4.16488	1.18253	5	7.98556
lQSTQEYGQGMNPISR	1	I3L9H8	N-Term(TMT10)	4.825e-11	85	6.57754e-08	2	2038.02	-0.990122	0	1.00839	1		0.958472	1		1.00897	1		0.992673	1		1.11115	1		1.02031	1		0.934729	1		0.897037	1		1.05433	1
eALENANTNTEVLk	5	F1S4Z2	N-Term(TMT10); K14(TMT10)	1.62e-11	84.99	1.46117e-07	2	2004.1	-2.64876	0	0.862214	5	3.55359	0.992587	5	16.6302	0.848345	5	8.77686	0.907193	5	5.94095	1.14634	5	22.5184	1.14149	5	3.89533	0.945657	5	5.79615	1.03685	5	13.714	1.00361	5	28.2316
mELSDANLQTLTEYLk	3	A0A0B8RZM8	N-Term(Acetyl); M1(Oxidation); K16(TMT10)	1.235e-07	84.99	9.06496e-08	2	2156.1	0.528842	0	0.958251	3	3.68882	1.12314	3	5.46123	0.924065	3	2.60526	0.888519	3	4.31473	1.11398	3	7.43524	1.10282	3	4.49927	0.921194	3	1.15168	1.01262	3	4.14517	0.99868	3	8.47443
yTPLQQGPVGINVTYGGDPIPk	3	A0A286ZXU2	N-Term(TMT10); K22(TMT10)	1.323e-11	84.99	1.5626e-07	3	2772.53	0.396349	0	1.07399	3	0.157397	1.01963	3	8.46469	1.05989	3	0.913686	0.903257	3	2.40741	0.99461	3	0.243769	0.891056	3	2.64415	1.00845	3	2.049	0.998936	3	0.0214665	1.06117	3	1.8063
nNDccGccGNEScGk	6	F1SJP1	N-Term(TMT10); C4(Carbamidomethyl); C5(Carbamidomethyl); C7(Carbamidomethyl); C8(Carbamidomethyl); C13(Carbamidomethyl); K15(TMT10)	9.256e-13	84.98	3.16935e-09	2	2249.89	2.62254	0	0.850946	6	1.34089	0.808172	6	9.00051	1.16544	6	5.07568	1.21645	6	5.65063	0.934072	6	3.91001	1.11511	6	10.3242	0.834121	6	12.4053	0.929851	6	7.45756	1.21451	6	12.4754
aVLVDLEPGTMDSVR	4	A0A287A275	N-Term(TMT10)	8.829e-12	84.97	1.22432e-07	2	1830.98	0.0451868	0	0.963546	4	1.22865	1.01486	4	10.5892	0.903161	4	10.5547	0.794928	3	9.32184	1.16526	4	11.0919	1.09032	4	2.19909	0.937282	4	4.21082	0.926635	4	10.1422	1.16304	4	14.9004
vAQLDTSQWPLLLk	2	F1RZ24	N-Term(TMT10); K14(TMT10)	2.109e-10	84.94	1.11738e-07	2	2070.25	4.46699	0	1.07089	2	11.7242	0.89382	2	2.65814	1.0349	2	0.130042	1.10639	2	16.2211	0.915561	2	0.0749756	0.980647	2	14.245	0.946841	2	24.1132	1.1587	2	0.176672	0.816812	2	6.22478
sYSPYDMLESIk	8	F1S073	N-Term(TMT10); K12(TMT10)	1.115e-08	84.94	1.20556e-07	2	1890.99	-0.456175	0	1.06804	8	5.01672	0.890915	8	4.08782	1.04455	8	0.84417	1.03172	8	10.3199	0.95417	8	4.56368	0.979822	8	1.85683	1.04749	8	6.42274	1.0429	8	2.55659	0.906256	8	5.4594
nAQAIEDMVGYAQETQHEk	2	F1SMW9	N-Term(TMT10); K19(TMT10)	8.833e-15	84.93	7.98595e-08	3	2620.31	-0.74189	0	0.961756	2	5.28961	0.899279	2	1.62274	0.947984	2	1.08354	0.940975	2	4.62025	1.09057	2	7.42062	0.985456	2	1.32648	1.08685	2	0.598671	1.06721	2	1.75765	1.12279	2	6.25361
qMTDVLLAPATDALk	3	A0A287ACN4	N-Term(TMT10); K15(TMT10)	1.853e-08	84.92	1.59282e-07	2	2045.17	1.38514	0	0.990875	3	0.606479	0.935381	3	0.531599	1.03575	3	5.31364	1.05684	3	4.12971	0.987799	3	4.05014	1.03627	3	0.226852	0.990179	3	0.729603	1.01561	3	1.06342	0.97095	3	2.35943
gLGTDESVLIEILcTR	18	A0A287A080	N-Term(TMT10); C14(Carbamidomethyl)	2.081e-13	84.91	2.32129e-07	2	2005.09	1.63905	0	0.963122	18	4.80497	0.979019	18	11.4421	1.01229	18	14.5116	0.912497	18	5.82672	1.02902	18	7.61471	1.00362	18	4.65861	1.06656	18	8.70039	1.02928	18	4.96415	1.02357	18	9.03143
qAYTGNNSSQIQAAMk	2	F1SKZ8;A0A287BND4	N-Term(TMT10); K16(TMT10)	9.364e-14	84.91	1.23167e-07	2	2170.13	0.732509	0
nNLSFIETSALDSTNVEEAFk	1	F2Z5J9	N-Term(TMT10); K21(TMT10)	2.318e-12	84.89	1.27141e-07	3	2787.45	3.05522	0	1.00512	1		1.06975	1		0.981686	1		0.900243	1		1.05559	1		0.981404	1		0.994575	1		1.04316	1		0.967867	1
iLAQATSDLVNAIk	2	F1SFZ8	N-Term(TMT10); K14(TMT10)	3.479e-11	84.88	1.05166e-07	2	1915.16	0.884039	0	0.95719	2	1.56104	1.03012	2	12.1154	0.936799	2	3.42858	1.04147	2	7.49516	1.05646	2	0.378914	0.965739	2	0.666322	1.06203	2	7.57393	1.0138	2	3.57408	1.0354	2	1.76768
tEQEEDEELLTESSk	2	F1RRG9	N-Term(TMT10); K15(TMT10)	2.358e-12	84.88	8.22471e-08	2	2225.11	1.47319	0	1.07974	2	5.81778	0.976914	2	3.34222	1.10812	2	7.16338	0.683725	2	25.8383	1.00257	2	9.51268	1.00071	2	1.16664	1.05662	2	12.5451	0.992504	2	7.75616	0.996077	2	5.21181
vFLLGEEVAQYDGAYk	6	F1SGH5	N-Term(TMT10); K16(TMT10)	5.336e-13	84.88	1.71809e-07	2	2260.23	0.857402	0	1.04545	6	4.39273	0.974151	6	5.37571	1.00615	6	3.77987	1.01186	6	3.94903	0.970237	6	2.61871	1.05685	6	1.91168	0.939483	6	5.40413	1.02208	6	3.84209	0.920408	6	9.80219
dSNTILLPSNPGDVTSMVAQAMGVYGALTk	1	A0A286ZSD7	N-Term(TMT10); K30(TMT10)	1.344e-08	84.85	1.28972e-07	4	3508.85	1.13868	0	0.909265	1		1.02209	1		1.02709	1		1.40409	1		0.725689	1		0.961102	1		1.14434	1		1.1112	1		0.937802	1
lLMDGEEPLPMLPSYk	5	O46374	N-Term(TMT10); K16(TMT10)	1.63e-09	84.85	1.51559e-07	2	2291.25	3.71905	0	1.02799	5	3.94697	0.937214	5	7.19348	1.01979	5	5.92636	1.01691	5	5.12306	0.986376	5	8.96676	1.02524	5	3.75838	1.00428	5	7.16552	0.992691	5	9.71055	1.03485	5	14.0384
sLSDVSAEDVQNLR	7	A0A287AZD3;A0A287BAD8	N-Term(TMT10)	3.573e-11	84.83	9.56958e-08	2	1761.92	-0.112957	0
eMPPAPAAPAATDEVQGAVSPEEQR	1	A0A287A720	N-Term(TMT10)	3.351e-10	84.83	6.69213e-08	3	2777.38	5.93025	0	0.90623	1		1.00564	1		1.17059	1		0.789513	1		0.974363	1		0.870139	1		1.05989	1		1.38381	1		0.873472	1
aVIYNPATQADWTAk	2	A0A287AMU3	N-Term(TMT10); K15(TMT10)	7.175e-12	84.83	1.61137e-07	2	2107.16	0.630493	0	0.948842	2	5.10822	0.87813	2	10.5234	0.948272	2	16.8146	1.12313	2	6.30894	0.985536	2	2.79709	0.999687	2	10.2153	1.13875	2	0.156166	1.08729	2	7.82853	1.00478	2	8.41662
gADDAADADTAIINAEGGQNNSEEk	2	F1SJV2	N-Term(TMT10); K25(TMT10)	1.125e-12	84.82	5.09247e-08	3	2934.4	-0.327585	0	0.975937	2	0.0685808	1.10761	2	8.40292	1.00461	2	4.90912	0.753147	1		1.16287	2	16.9083	1.05982	2	4.72487	0.959113	2	25.265	1.13952	2	11.8806	1.11049	2	1.62992
aPQETYADIGGLDNQIQEIk	2	F2Z5J1	N-Term(TMT10); K20(TMT10)	2.91e-12	84.8	1.35764e-07	3	2661.41	-0.644349	0	0.962306	2	12.7053	0.899176	2	6.73763	0.951053	2	1.573	0.781829	2	14.2001	1.20526	2	2.39446	1.19988	2	3.24366	0.771751	2	23.515	0.983161	2	8.22023	1.12927	2	6.19212
lIGPNcPGVINPGEck	2	A0A287B574	N-Term(TMT10); C6(Carbamidomethyl); C15(Carbamidomethyl); K16(TMT10)	3.656e-11	84.8	1.45367e-07	2	2183.17	-0.947231	0	0.970307	2	4.6513	1.01242	2	2.671	0.947761	2	8.39139	1.05099	2	14.5116	1.02434	2	14.0473	1.05386	2	3.65375	0.939202	2	2.73423	1.0685	2	1.02036	0.924331	2	8.5282
tcGFDFTGALEDISk	9	A0A287A044	N-Term(TMT10); C2(Carbamidomethyl); K15(TMT10)	2.809e-12	84.79	9.16029e-08	2	2119.08	0.880771	0	1.01244	9	11.5994	0.966984	7	5.13874	0.983165	8	4.16299	0.996404	8	5.25721	1.08438	8	6.88701	1.04065	9	9.63672	1.00551	7	4.58579	1.04332	9	4.67128	0.983902	8	4.4136
tLLQGSGcLAGVYLEDSR	8	K9IVQ6;A0A287BNK7	N-Term(TMT10); C8(Carbamidomethyl)	8.692e-12	84.78	1.14435e-07	3	2168.12	0.175869	0
eSGMNLNPDVEGTLIR	2	F1SLQ7	N-Term(TMT10)	7.699e-13	84.75	1.28459e-07	2	1974.02	0.161058	0	1.01108	2	8.66007	0.976121	2	5.14715	0.983669	2	1.57583	0.898308	2	0.768792	1.04206	2	7.25689	1.09358	2	6.44285	0.920719	2	3.3737	1.02605	2	3.50508	0.989668	2	11.4113
lGGEVScLVAGTk	3	F1SJX1	N-Term(TMT10); C7(Carbamidomethyl); K13(TMT10)	3.063e-10	84.75	1.62626e-07	2	1749	1.64372	0	1.04488	3	3.40937	1.05433	3	0.354917	0.897543	3	0.258351	1.13241	3	0.849259	0.947686	3	4.35284	1.12213	3	0.374918	0.815795	3	9.12695	1.01565	3	1.148	0.915391	3	7.3749
iVSNAScTTNcLAPLAk	3	A0A287BBI5;F1RM74	N-Term(TMT10); C7(Carbamidomethyl); C11(Carbamidomethyl); K17(TMT10)	1.931e-13	84.72	1.75895e-07	2	2278.24	2.68115	0
sVTDYAQQNPAVQLPAR	1	F1RQI7	N-Term(TMT10)	2.644e-11	84.68	1.21526e-07	2	2087.1	-2.29508	0	0.954964	1		1.01044	1		0.925731	1		0.980366	1		1.15621	1		0.901596	1		1.0792	1		0.893387	1		1.29252	1
aLTVPELTQQVFDAk	6	Q767L7	N-Term(TMT10); K15(TMT10)	4.923e-12	84.67	1.67696e-07	2	2118.22	-1.57409	0	0.938846	6	5.28838	0.976723	6	2.40226	0.904683	6	5.79628	0.907578	6	3.68738	1.17191	6	2.09436	0.992723	6	3.17895	1.01712	6	6.5556	0.910159	6	5.20701	1.27006	6	2.89572
aAPAPSVDDAAAk	9	I3LG73	N-Term(TMT10); K13(TMT10)	5.502e-10	84.66	1.37305e-07	2	1641.92	-0.652703	0	1.04313	9	3.69321	1.03542	9	4.73454	1.04505	9	7.96532	1.02636	9	6.16254	0.959882	9	4.15755	1.0139	9	5.45679	0.981611	9	7.37886	0.954005	9	5.9165	0.912989	9	8.81745
eLEEIVQPIISk	49	A0A287BIL8	N-Term(TMT10); K12(TMT10)	7.598e-09	84.66	1.18496e-07	2	1856.12	1.11493	0	1.00205	49	8.41055	0.957913	48	9.01056	1.06084	49	9.53063	0.985177	49	11.3592	0.979207	49	5.26147	1.01855	49	9.34149	0.94892	48	10.3273	1.04918	49	12.3145	0.963706	49	18.6443
nETLGGTcLNVGcIPSk	6	F1SAF0	N-Term(TMT10); C8(Carbamidomethyl); C13(Carbamidomethyl); K17(TMT10)	9.857e-14	84.66	1.4688e-07	2	2278.2	1.61089	0	1.02187	6	5.25558	1.01142	6	2.02552	1.05254	6	2.08016	1.16043	6	3.84147	0.956179	6	2.54927	0.947013	6	5.67071	0.909781	6	8.70033	0.975248	6	2.98127	0.979665	6	3.62257
fkAEHDQLLLNYAk	3	F1RKM0	N-Term(TMT10); K2(TMT10); K14(TMT10)	3.304e-12	84.66	1.37305e-07	2	2377.39	1.05886	1	1.11905	3	0.890596	0.781959	3	4.6795	1.26286	3	2.49237	1.32034	3	6.31601	0.721367	3	16.7311	0.476008	3	14.2509	1.64767	3	8.0635	0.993126	3	2.13579	0.830851	3	1.879
kLTPITYPQGLAMAk	1	A0A287B4G4	N-Term(TMT10); K1(TMT10); K15(TMT10)	1.209e-08	84.65	8.27784e-08	3	2319.4	-2.78391	1	1.16606	1		0.676067	1		1.20892	1		1.26168	1		0.785441	1		0.6344	1		1.41006	1		1.09041	1		0.93713	1
tLASGGSALDAVESGcAAcER	1	F1RT17	N-Term(TMT10); C16(Carbamidomethyl); C19(Carbamidomethyl)	7.615e-12	84.65	2.96494e-08	3	2311.08	-3.04787	0	0.977532	1		1.22722	1		0.788586	1		1.10924	1		0.869448	1		1.35287	1		0.533134	1		1.2694	1		0.717051	1
nFILDQTNVSAAAQR	10	A0A286ZVL0;F1S8L9	N-Term(TMT10)	1.578e-11	84.65	1.60929e-07	2	1877.01	0.882139	0
vVAPTISSPVcQEQLVEAGR	2	F1SFZ8	N-Term(TMT10); C11(Carbamidomethyl)	8.971e-11	84.65	1.55274e-07	3	2369.27	-0.0641116	0	0.992888	2	2.04197	1.04939	2	11.7129	1.00442	2	6.73907	0.927674	2	6.22001	1.01141	2	2.02828	0.97816	2	10.2961	1.06379	2	14.3598	1.00433	2	1.32611	0.997044	2	3.08041
dLAGcIHGLSNVk	5	P33198	N-Term(TMT10); C5(Carbamidomethyl); K13(TMT10)	1.85e-10	84.64	1.51509e-07	2	1842.04	2.50195	0	0.992341	5	0.595039	0.976425	5	5.00911	1.00935	5	4.44846	1.07722	5	3.12006	0.998433	5	7.24755	0.958379	5	4.93319	1.04477	5	6.46251	0.994142	5	9.27075	0.952819	5	5.13141
gGNQASLENGNAGR	1	I3LUD1	N-Term(TMT10)	1.7e-07	84.63	6.14665e-08	2	1573.79	0.885131	0	0.909851	1		1.4811	1		0.46789	1		1.06965	1		0.987607	1		1.30854	1		1.03432	1		0.905807	1		0.993671	1
tLVSTVGSMVFSEGEAQR	3	I3LGC2	N-Term(TMT10)	6.936e-14	84.63	9.90006e-08	2	2127.1	0.723111	0	0.973425	3	2.47413	0.955633	3	7.26149	1.01583	3	3.63569	1.02728	3	1.16982	1.01547	3	1.68866	1.04696	3	4.20154	1.00675	3	8.59912	1.00813	3	0.200034	0.975612	3	13.9049
mGHAGAIIAGGk	5	A0A287B574	N-Term(TMT10); K12(TMT10)	4.065e-10	84.62	1.34433e-07	2	1540.91	1.1251	0	1.04514	5	8.14408	0.948361	5	6.92337	1.03546	5	7.47837	1.17413	5	8.71257	0.892524	5	5.14049	0.942167	5	2.45081	1.06752	5	1.32272	1.01266	5	8.65454	0.920216	5	8.42562
tIGTGLVTDTPAmTEEDk	3	F1RFI1	N-Term(TMT10); M13(Oxidation); K18(TMT10)	2.637e-08	84.62	1.27531e-07	2	2353.22	1.25116	0	1.02325	3	5.99936	1.01262	3	1.83272	0.928063	3	2.59092	0.905944	3	10.2197	1.01377	3	2.09518	1.14299	3	5.34313	0.958234	3	5.2574	1.06612	3	8.48043	0.982708	3	7.05762
lPAcVVDcGTGYTk	3	B5APU4	N-Term(TMT10); C4(Carbamidomethyl); C8(Carbamidomethyl); K14(TMT10)	3.514e-11	84.62	1.09928e-07	2	1999.04	2.6873	0	1.07395	3	0.182732	1.08323	3	4.97561	1.04737	3	1.06156	1.02044	3	5.2313	1.04532	3	10.4919	1.04352	3	5.08552	0.732424	3	2.23448	0.834764	3	4.24032	1.0078	3	3.92161
aITIAGVPQSVTEcVk	3	I3LEC2	N-Term(TMT10); C14(Carbamidomethyl); K16(TMT10)	3.611e-12	84.62	1.47549e-07	2	2131.22	1.60135	0	1.18761	3	1.72481	0.994938	3	2.16775	1.04276	3	0.520175	0.818719	3	5.24223	1.04279	3	3.79942	0.981014	3	2.42073	0.827028	3	4.75282	0.926917	3	8.16752	1.01432	3	1.6296
gWEEGVAQMSVGQR	3	Q2VTP6	N-Term(TMT10)	3.18e-12	84.61	5.53503e-08	2	1762.87	-2.72102	0	0.98378	3	1.59158	0.960535	3	2.99544	0.961401	3	1.32803	1.0254	3	0.561857	1.09025	3	2.62021	0.995038	3	2.95946	0.969143	3	9.06418	0.816984	3	16.1557	1.35657	3	4.28671
sVIPGLNDQATPPDVLR	4	Q6W4U8;Q6W4U5	N-Term(TMT10)	7.141e-12	84.61	1.73662e-07	2	2021.12	0.729271	0
gEGGILINSQGER	4	Q0QF01	N-Term(TMT10)	8.574e-11	84.6	1.06795e-07	2	1558.84	-2.30473	0	0.984291	4	4.35674	0.957352	4	4.38436	0.931048	4	5.59051	0.980823	4	4.48692	1.05135	4	3.34235	1.0587	4	8.37368	1.03939	4	9.4505	1.05186	4	4.75473	1.00964	4	3.35835
fEcGEGEELAEAE	2	A0A287AVW2	N-Term(TMT10); C3(Carbamidomethyl)	3.227e-07	84.6	4.85432e-09	2	1698.74	-0.117444	0	0.901492	2	10.5042	1.16321	2	13.633	0.932974	2	6.32808	0.826709	2	2.56808	1.0763	2	1.81149	0.99217	2	3.64472	1.08136	2	2.20383	1.02131	2	9.82597	1.11965	2	13.3362
eAAPPQAPAGGVGAk	1	I3LJV8	N-Term(TMT10); K15(TMT10)	4.502e-08	84.6	1.89838e-07	2	1779.02	-0.175574	0	1.03332	1		1.10086	1		1.0314	1		0.885466	1		0.975956	1		1.01848	1		0.995397	1		0.963139	1		0.972028	1
vLENVQHYQELk	4	A7E1U0	N-Term(TMT10); K12(TMT10)	4.62e-10	84.57	1.76141e-07	2	1958.11	0.538741	0	0.980418	4	2.94548	0.967166	4	3.68817	1.0243	4	4.33057	1.09443	4	4.85158	0.94366	4	6.10098	0.959831	4	8.06085	1.12519	4	2.97386	1.02491	4	2.72336	1.02002	4	8.08666
sPFQFTLQcALLANk	2	I3LIC2	N-Term(TMT10); C9(Carbamidomethyl); K15(TMT10)	6.45e-12	84.56	1.68849e-07	2	2196.23	4.20415	0	0.820321	2	7.86669	0.611304	2	20.6996	1.13139	2	9.92884	1.79234	2	5.03568	0.61054	2	9.76227	0.507138	2	22.0153	1.80228	2	4.23075	1.35913	2	1.87718	1.03998	2	9.11649
eTQDPTAQSLAASLSTR	1	I3LJL2	N-Term(TMT10)	5.474e-13	84.56	1.09883e-07	2	2005.04	1.86802	0	1.08079	1		1.12811	1		0.862687	1		1.26954	1		0.802648	1		1.10714	1		0.815253	1		1.09239	1		0.834914	1
sDGSAPSTSTASSk	3	A0A287AVH9	N-Term(TMT10); K14(TMT10)	1.054e-11	84.55	9.66321e-08	2	1740.9	-0.903721	0	1.16334	3	12.647	1.18436	3	0.663485	1.14442	3	2.47815	0.923583	3	8.77741	0.927331	3	8.45048	0.871674	3	3.1446	0.927433	3	0.62035	0.905937	3	0.593515	0.878775	3	6.32284
dIDDDLEGEVTEEcGk	3	A0A287BBR9	N-Term(TMT10); C14(Carbamidomethyl); K16(TMT10)	2.439e-13	84.54	3.83201e-08	2	2282.07	-0.0871184	0	1.18354	3	5.11422	1.11413	3	4.34148	1.27555	3	5.32391	0.609339	3	13.7238	0.936677	3	0.291384	0.859183	3	0.758301	0.958871	3	3.6772	0.956123	3	3.45275	0.963928	3	14.8645
aDIGDTMIYLVH	3	F1RM15	N-Term(TMT10)	3.454e-07	84.54	9.01753e-08	2	1576.82	0.131397	0	0.893136	3	1.57092	0.934185	3	6.06421	0.935112	3	2.2986	0.897186	3	4.0297	1.08256	3	6.46002	1.08125	3	1.59432	1.0251	3	1.50935	1.02582	3	3.82205	1.14182	3	8.40954
lPVVIGGLLDVDcSEDVIk	5	I3LGD4	N-Term(TMT10); C13(Carbamidomethyl); K19(TMT10)	8.434e-10	84.54	1.57323e-07	3	2499.42	1.45502	0	0.925316	5	4.77496	0.999691	5	2.92304	0.973932	5	3.85444	0.944581	5	4.21906	1.09584	5	2.68989	1.0075	5	5.18155	1.044	5	4.13872	1.03442	5	3.12972	1.06068	5	0.969823
lLADDPWDAVLLEER	1	M3VH59	N-Term(TMT10)	1.323e-10	84.53	1.40948e-07	2	1984.06	1.49388	0	1.13023	1		1.12951	1		1.07094	1		0.702453	1		1.01827	1		0.864394	1		1.12475	1		0.84766	1		1.11781	1
eDLQLDkPASGVk	5	I3LSG1	N-Term(TMT10); K7(TMT10); K13(TMT10)	9.685e-09	84.53	1.30553e-07	2	2087.23	0.296102	0	1.09098	5	1.22812	1.00343	5	1.54605	1.07839	5	10.6768	0.96199	5	5.23701	0.950925	5	5.01152	0.905989	5	7.49634	1.03844	5	8.80808	0.947441	5	4.11526	0.97117	5	13.0395
nIDNPAVADIYTEHAHQVVVAk	3	K9IVR7	N-Term(TMT10); K22(TMT10)	5.064e-15	84.53	1.67729e-07	3	2862.55	-2.24528	0	0.994039	3	0.011224	0.993109	3	1.12971	0.994581	3	2.6449	0.955874	3	2.15908	1.07629	3	1.48094	0.993738	3	1.27796	0.976664	3	4.67519	0.928204	3	4.84146	1.2164	3	14.2944
acADPAAGSVILLENLR	3	F1RPH0	N-Term(TMT10); C2(Carbamidomethyl)	2.738e-14	84.52	1.60345e-07	2	1999.08	-0.589144	0	1.01474	3	5.94482	0.979125	3	1.63931	0.937603	3	5.25042	0.722269	3	18.4493	1.28747	3	3.7813	1.08017	3	3.9494	0.799428	3	0.678475	0.84407	3	5.48189	1.28689	3	2.59576
gYGcAGVSSVAYGLLAR	1	A0A286ZXI1	N-Term(TMT10); C4(Carbamidomethyl)	4.827e-14	84.51	1.08854e-07	2	1930.01	1.17654	0	1.03474	1		0.980238	1		1.0273	1		1.09083	1		0.94071	1		0.81252	1		1.17569	1		1.02255	1		1.09405	1
mATEVAADALGEEWk	5	F2Z5Q6;Q29198	N-Term(TMT10); M1(Oxidation); K15(TMT10)	2.119e-11	84.5	1.04315e-07	2	2095.07	-2.03243	0
gQETSTNPIASIFAWTR	2	I3LDC7	N-Term(TMT10)	1.862e-13	84.48	1.17807e-07	2	2108.1	-1.15981	0	0.876844	2	0.712166	0.875162	2	18.3307	0.936918	2	8.39608	1.21334	2	25.6034	1.04681	2	17.7464	0.824508	2	17.474	1.3014	2	17.7253	0.989209	2	12.3824	1.21913	2	29.6757
gSSAAGLTASVMR	3	I3LR86	N-Term(TMT10)	5.852e-11	84.48	1.2654e-07	2	1436.77	0.285173	0	1.06643	3	1.57762	1.02841	3	1.46277	1.00192	3	1.196	0.976958	3	1.1562	0.920109	3	2.43633	0.945482	3	4.17462	1.03625	3	7.05215	0.992468	3	3.56726	1.02938	3	15.8853
lPQLVDMAAQIADGMAYIER	2	A0A287BQX1	N-Term(TMT10)	7.024e-09	84.46	1.48073e-07	3	2434.27	0.206256	0	0.920396	2	10.3363	0.874957	2	6.25092	1.03173	2	0.332054	1.03725	2	16.3432	0.988874	2	0.448443	0.992263	2	8.67973	1.16771	2	8.21949	1.02398	2	5.72366	1.10069	2	7.02139
sQETDcPYFSTPLLLGk	7	P00346	N-Term(TMT10); C6(Carbamidomethyl); K17(TMT10)	4.303e-14	84.46	1.38941e-07	2	2414.27	1.0239	0	1.05585	7	4.12759	0.857558	7	4.14077	1.0424	7	4.50868	1.05987	7	2.09092	0.953636	7	7.94573	1.03273	7	4.88102	0.932977	7	9.92313	1.04566	7	6.63339	0.903584	7	8.20386
aLkPPcDLAMQSVEVAGSDGAR	1	A0A287AIP7	N-Term(TMT10); K3(TMT10); C6(Carbamidomethyl)	9.324e-15	84.45	1.51645e-07	3	2730.43	-0.24161	0	1.01654	1		0.905049	1		1.05203	1		1.13306	1		0.914618	1		0.932908	1		1.13441	1		0.973163	1		1.06771	1
nLQTVNVDEN	5	P62901	N-Term(TMT10)	0.0001679	84.44	7.53675e-08	2	1374.71	-0.398067	0	0.788847	5	8.62228	1.28326	5	10.2462	0.885403	5	10.2134	0.905713	5	16.0137	1.0639	5	3.94989	1.09321	5	15.2796	0.949825	5	3.40315	1.013	5	3.60132	1.2567	5	16.3344
[truncated: 41,837 more rows]
