# Supplementary material for: Proteome Analysis Reveals Syndecan 1 Regulates Porcine Sapelovirus Replication
Source: Int J Mol Sci. 2020 Jun 19;21(12):4386. doi: 10.3390/ijms21124386 (PMC7352226; doi:10.3390/ijms21124386)
Supplement: Supplementary file 1 [file ijms-21-04386-s001.zip › Supplementary materials/Table S3.xlsx]

## Sheet: V_vs_C
						Table S3. List of differentially expressed proteins
Accession	Description	Coverage	Unique Peptides	Peptides	PSMs	AAs	MW [kDa]	calc. pI	V-1/REF	V-2/REF	V-3/REF	average V	C-1/REF	C-2/REF	C-3/REF	average C	V/C	t test p value
A0A286ZSR7	Olfactory receptor OS=Sus scrofa OX=9823 GN=LOC110258386 PE=3 SV=1 - [A0A286ZSR7_PIG]	2.56	1	1	1	312	35.4697	8.6167	1.64627	1.44501	1.58313	1.55814	0.537897	0.460978	0.550118	0.516331	3.01771	9.21671e-05
F1RTV4	Amidophosphoribosyltransferase OS=Sus scrofa OX=9823 GN=PPAT PE=3 SV=2 - [F1RTV4_PIG]	1.9	1	1	2	473	52.3947	6.60986	1.36193	1.47382	1.50795	1.4479	0.510959	0.486617	0.554072	0.517216	2.79942	4.27875e-05
I3LEQ6	Ral GTPase activating protein catalytic alpha subunit 2 OS=Sus scrofa OX=9823 GN=RALGAPA2 PE=4 SV=2 - [I3LEQ6_PIG]	2.13	1	2	2	1827	204.239	6.30322		1.77225	1.67689	1.72457	1.047	0.827836	0.635356	0.836731	2.06108	0.0110606
F1RL90	PPARG coactivator 1 beta OS=Sus scrofa OX=9823 GN=PPARGC1B PE=4 SV=2 - [F1RL90_PIG]	1.56	1	1	1	1028	111.077	5.17334	1.60842	1.24118	1.059	1.30287	0.693289	0.685574	0.695411	0.691424	1.88432	0.0193758
A0A287BN67	Nucleosome assembly protein 1 like 1 OS=Sus scrofa OX=9823 GN=NAP1L1 PE=1 SV=1 - [A0A287BN67_PIG]	21.93	1	7	21	342	39.8687	4.70361	1.19705	1.30966	1.46856	1.32509	0.701947	0.778971	0.675814	0.71891	1.84319	0.00201051
A0A287AZH1	Nucleosome assembly protein 1 like 4 OS=Sus scrofa OX=9823 GN=NAP1L4 PE=1 SV=1 - [A0A287AZH1_PIG]	27.73	9	10	26	375	42.5758	4.62744	1.16917	1.38722	1.28211	1.2795	0.753032	0.799118	0.689603	0.747251	1.71227	0.00165006
A0A287ATX4	Wiskott-Aldrich syndrome like OS=Sus scrofa OX=9823 GN=WASL PE=1 SV=1 - [A0A287ATX4_PIG]	1.58	1	1	1	505	54.6076	7.92822	1.07521	1.31702	1.32323	1.23848	0.715734	0.820418	0.731005	0.755719	1.63881	0.00536509
A0A286ZN07	Charged multivesicular body protein 4A OS=Sus scrofa OX=9823 GN=CHMP4A PE=3 SV=1 - [A0A286ZN07_PIG]	10.36	2	2	2	222	25.1149	4.75439	1.18115	1.21671	1.34375	1.24721	0.781446	0.744727	0.767749	0.764641	1.6311	0.000670081
F1RRI4	Sjogren syndrome/scleroderma autoantigen 1 OS=Sus scrofa OX=9823 GN=SSSCA1 PE=1 SV=1 - [F1RRI4_PIG]	7.54	2	2	3	199	21.4668	5.13525	1.31072	1.11411	1.24923	1.22469	0.715942	0.842936	0.788969	0.782616	1.56486	0.00300774
F1SU38	Urokinase-type plasminogen activator OS=Sus scrofa OX=9823 GN=PLAU PE=3 SV=1 - [F1SU38_PIG]	16.29	6	6	8	442	49.1118	8.03076	1.1728	1.14833	1.20122	1.17412	0.786138	0.749678	0.815859	0.783892	1.49781	9.06865e-05
S5A7T7	SP110 nuclear body protein variant 2 OS=Sus scrofa OX=9823 GN=SP110 PE=2 SV=1 - [S5A7T7_PIG]	8.67	1	1	2	173	19.5371	9.45166	1.32313	1.04444	1.1849	1.18416	0.758824	0.917631	0.754911	0.810456	1.4611	0.0180605
F2Z572	Phosphoribosyl pyrophosphate synthetase 1 OS=Sus scrofa OX=9823 GN=PRPS1 PE=1 SV=1 - [F2Z572_PIG]	18.55	2	6	7	318	34.8119	6.97607	1.05068	1.31283	1.10627	1.15659	0.815254	0.742534	0.850922	0.802903	1.44051	0.0146379
A0A0B8RSH5	Nuclear mitotic apparatus protein 1 OS=Sus scrofa domesticus OX=9825 GN=NUMA1 PE=4 SV=1 - [A0A0B8RSH5_PIG]	45.07	2	91	193	2088	233.42	5.73193	1.16944	1.16911	1.15794	1.1655	0.766123	0.811925	0.854331	0.810793	1.43748	0.000160927
F1RYV0	Cyclin dependent kinase like 2 OS=Sus scrofa OX=9823 GN=CDKL2 PE=4 SV=3 - [F1RYV0_PIG]	1.23	1	1	1	569	64.4947	8.74854	1.20797	0.93191	1.27119	1.13702	0.813485	0.761012	0.880049	0.818182	1.38969	0.0438491
A0A287BRG2	Required for excision 1-B domain containing OS=Sus scrofa OX=9823 GN=REX1BD PE=4 SV=1 - [A0A287BRG2_PIG]	4.15	1	1	1	193	21.5899	4.99561	1.08855	1.13256	1.3179	1.17967	0.767368	1.0017	0.781112	0.850061	1.38775	0.033342
O77637	Transcription factor NFAT (Fragment) OS=Sus scrofa OX=9823 PE=2 SV=1 - [O77637_PIG]	15.83	2	2	2	120	13.3571	9.45166	1.18991	1.04406	1.10535	1.11311	0.833557	0.800302	0.837948	0.823936	1.35096	0.00275548
P26234	Vinculin OS=Sus scrofa OX=9823 GN=VCL PE=1 SV=4 - [VINC_PIG]	55.15	59	59	129	1135	123.867	5.80811	1.08124	1.15494	1.13221	1.1228	0.826137	0.86002	0.83242	0.839526	1.33742	0.000302112
F1SCY0	Interferon induced protein with tetratricopeptide repeats 5 OS=Sus scrofa OX=9823 GN=IFIT5 PE=1 SV=3 - [F1SCY0_PIG]	6.02	3	3	4	482	55.8537	7.38623	1.09485	1.17925	1.14664	1.14025	0.830653	0.868522	0.878676	0.859284	1.32697	0.00060115
Q4VK70	Glycogen [starch] synthase (Fragment) OS=Sus scrofa OX=9823 PE=2 SV=1 - [Q4VK70_PIG]	3.91	2	2	2	435	49.6493	6.354	1.15761	1.10891	1.11266	1.12639	0.865085	0.768742	0.914645	0.849491	1.32596	0.00371609
A0A287AB58	Ubiquitin-like modifier OS=Sus scrofa OX=9823 GN=ISG15 PE=1 SV=1 - [A0A287AB58_PIG]	19.16	3	3	3	167	18.5534	5.89697	1.03606	1.22606	1.10304	1.12172	0.836751	0.830525	0.883879	0.850385	1.31907	0.00953568
A0A286ZK48	Uncharacterized protein OS=Sus scrofa OX=9823 PE=1 SV=1 - [A0A286ZK48_PIG]	15.6	6	7	8	436	47.6325	9.18799	1.04345	1.11044	1.24963	1.1345	0.851087	0.924254	0.812799	0.862713	1.31504	0.0169471
A0A287AVP3	Focadhesin OS=Sus scrofa OX=9823 GN=FOCAD PE=4 SV=1 - [A0A287AVP3_PIG]	2.49	4	4	4	1770	196.511	6.354	1.10819	1.13268	1.15018	1.13035	0.871487	0.930252	0.819678	0.873806	1.2936	0.00168673
F1RLC8	Family with sequence similarity 170 member A OS=Sus scrofa OX=9823 GN=FAM170A PE=4 SV=2 - [F1RLC8_PIG]	2.17	1	1	1	322	35.8764	5.23682	1.19152	1.06732	1.11581	1.12489	0.788532	0.840318	0.98468	0.871176	1.29123	0.0211835
F1S409	SEC23 interacting protein OS=Sus scrofa OX=9823 GN=SEC23IP PE=1 SV=3 - [F1S409_PIG]	6.94	5	6	10	994	111.102	5.5415	0.971084	1.1206	1.23855	1.11008	0.90485	0.881471	0.793213	0.859844	1.29102	0.0415356
A0A287AN61	Deoxyribose-phosphate aldolase OS=Sus scrofa OX=9823 GN=DERA PE=1 SV=1 - [A0A287AN61_PIG]	3.66	1	1	1	273	30.2949	9.30518	1.22009	1.16906	0.977095	1.12208	0.788571	0.87197	0.948336	0.869625	1.2903	0.044307
F1S4Z2	Charged multivesicular body protein 4B OS=Sus scrofa OX=9823 GN=CHMP4B PE=1 SV=3 - [F1S4Z2_PIG]	37.05	9	9	27	224	24.9636	4.81787	1.14569	1.10603	1.15027	1.134	0.864536	0.926399	0.848345	0.87976	1.28899	0.000773939
F2Z5Q1	Charged multivesicular body protein 2B OS=Sus scrofa OX=9823 GN=CHMP2B PE=3 SV=1 - [F2Z5Q1_PIG]	26.76	6	7	8	213	23.9192	8.77783	1.19423	1.07496	1.11082	1.12667	0.908119	0.829432	0.894454	0.877335	1.28419	0.00434941
F1SKI0	Myosin-11 OS=Sus scrofa OX=9823 GN=MYH11 PE=1 SV=3 - [F1SKI0_PIG]	12	1	23	79	1709	197.174	5.80811	1.06269	1.13162	1.11076	1.10169	0.817466	0.904183	0.889606	0.870418	1.2657	0.00235928
F1ST95	Oxysterol-binding protein OS=Sus scrofa OX=9823 GN=OSBPL3 PE=3 SV=3 - [F1ST95_PIG]	4.47	3	3	3	850	96.846	6.93213	1.04559	1.09997	1.17894	1.10817	0.858882	0.904832	0.872798	0.878837	1.26095	0.00502751
A0A287APV2	Uncharacterized protein OS=Sus scrofa OX=9823 PE=1 SV=1 - [A0A287APV2_PIG]	25.62	22	22	31	890	104.22	5.2749	1.00343	1.11707	1.19925	1.10658	0.856663	0.907154	0.870924	0.878247	1.25999	0.0177176
A0A286ZWZ7	Gem nuclear organelle associated protein 5 OS=Sus scrofa OX=9823 GN=GEMIN5 PE=4 SV=1 - [A0A286ZWZ7_PIG]	19.72	25	25	53	1511	168.901	6.55127	1.08822	1.12471	1.10754	1.10683	0.891433	0.878169	0.877404	0.882335	1.25443	4.03457e-05
P14287	Osteopontin OS=Sus scrofa OX=9823 GN=SPP1 PE=1 SV=1 - [OSTP_PIG]	15.84	5	5	9	303	33.6487	4.50049	1.13966	1.05799	1.25491	1.15085	0.878456	0.839116	1.03806	0.918543	1.25291	0.0496113
A0A287BMK8	Inosine-5'-monophosphate dehydrogenase OS=Sus scrofa OX=9823 GN=IMPDH2 PE=1 SV=1 - [A0A287BMK8_PIG]	29.13	13	15	30	508	54.9452	6.75635	0.996757	1.18441	1.14023	1.10713	0.872501	0.937018	0.847306	0.885608	1.25014	0.0240726
F1RT83	Syndecan binding protein OS=Sus scrofa OX=9823 GN=SDCBP PE=1 SV=3 - [F1RT83_PIG]	9.06	3	3	3	298	32.4088	7.48877	1.18629	1.06867	1.06878	1.10791	0.919911	0.872141	0.878358	0.890137	1.24465	0.00655961
I3LSS2	Charged multivesicular body protein 2A OS=Sus scrofa OX=9823 GN=CHMP2A PE=3 SV=2 - [I3LSS2_PIG]	22.07	7	7	7	222	25.1299	5.97314	1.10416	1.1	1.09481	1.09966	0.886349	0.841907	0.926572	0.884943	1.24263	0.000949175
I3LEF1	Eukaryotic translation initiation factor 2B subunit epsilon OS=Sus scrofa OX=9823 GN=EIF2B5 PE=1 SV=2 - [I3LEF1_PIG]	9.31	4	4	4	698	77.6352	5.07178	0.989665	1.17377	1.11104	1.09149	0.852583	0.86491	0.923277	0.880257	1.23997	0.0222571
A0A287AVR3	Nuclear factor NF-kappa-B p105 subunit OS=Sus scrofa OX=9823 GN=NFKB1 PE=1 SV=1 - [A0A287AVR3_PIG]	4.12	4	4	5	899	98.1094	5.33838	1.03221	1.11148	1.12343	1.08904	0.875242	0.871535	0.897316	0.881364	1.23563	0.00220981
F1S396	NIN1/PSMD8 binding protein 1 homolog OS=Sus scrofa OX=9823 GN=NOB1 PE=4 SV=3 - [F1S396_PIG]	12.11	6	6	7	413	46.2817	7.97217	1.02972	1.16232	1.13906	1.11037	0.869943	0.933883	0.902642	0.902156	1.23079	0.00972024
F1S9J9	RAB3 GTPase activating non-catalytic protein subunit 2 OS=Sus scrofa OX=9823 GN=RAB3GAP2 PE=1 SV=2 - [F1S9J9_PIG]	2.58	3	3	3	1239	137.33	6.46826	1.05589	1.09453	1.05165	1.06736	0.886616	0.884995	0.838556	0.870056	1.22677	0.000694477
A0A287AQM4	Eukaryotic translation initiation factor 2B subunit beta OS=Sus scrofa OX=9823 GN=EIF2B2 PE=1 SV=1 - [A0A287AQM4_PIG]	12.45	2	2	2	273	30.9937	5.52881	1.02299	1.18079	1.0579	1.08723	0.902644	0.903965	0.853618	0.886742	1.22609	0.0166908
F1S878	Syndecan binding protein 2 OS=Sus scrofa OX=9823 GN=SDCBP2 PE=4 SV=1 - [F1S878_PIG]	5.15	2	2	3	291	31.5687	9.11475	1.09805	1.14048	1.15554	1.13136	0.924178	0.948217	0.901874	0.924756	1.22341	0.000692016
A0A287A6K2	Epiplakin 1 OS=Sus scrofa OX=9823 GN=EPPK1 PE=4 SV=1 - [A0A287A6K2_PIG]	25.22	21	25	53	4488	483.872	5.61768	1.06749	1.0958	1.11227	1.09185	0.872162	0.944428	0.861625	0.892738	1.22304	0.00239476
F1RT13	RWD domain containing 4 OS=Sus scrofa OX=9823 GN=RWDD4 PE=4 SV=3 - [F1RT13_PIG]	14.41	3	3	3	229	26.2863	7.48877	0.988228	1.14777	1.13841	1.09147	0.901933	0.928369	0.848084	0.892795	1.22253	0.0249929
P50390	Transthyretin OS=Sus scrofa OX=9823 GN=TTR PE=1 SV=1 - [TTHY_PIG]	4.67	1	1	1	150	16.0713	6.771	1.07114	1.1185	1.13943	1.10969	0.926744	0.876201	0.920703	0.907883	1.22228	0.00142711
F1SE87	Charged multivesicular body protein 5 OS=Sus scrofa OX=9823 GN=CHMP5 PE=1 SV=3 - [F1SE87_PIG]	12.79	3	3	4	219	24.5733	4.83057	1.02434	1.13043	1.1032	1.08599	0.845973	0.928499	0.893701	0.889391	1.22105	0.00781832
K7GL74	Ribose-phosphate pyrophosphokinase 2 OS=Sus scrofa OX=9823 GN=PRPS2 PE=1 SV=2 - [K7GL74_PIG]	18.87	2	6	8	318	34.761	6.60986	1.11926	1.1199	1.13359	1.12425	0.959846	0.914449	0.889978	0.921424	1.22012	0.000642229
F1S3P6	Connective tissue growth factor OS=Sus scrofa OX=9823 GN=CTGF PE=4 SV=1 - [F1S3P6_PIG]	32.95	12	12	14	349	37.9077	7.98682	1.10379	1.09941	1.0769	1.09337	0.907644	0.794053	0.988578	0.896758	1.21924	0.026114
A0A287A8M6	HECT and RLD domain containing E3 ubiquitin protein ligase 4 OS=Sus scrofa OX=9823 GN=HERC4 PE=4 SV=1 - [A0A287A8M6_PIG]	1.79	2	2	2	948	106.049	6.21436	1.14236	1.10726	1.11913	1.12292	0.935989	0.95494	0.873892	0.921607	1.21843	0.00162441
A0A287AMU3	Uncharacterized protein OS=Sus scrofa OX=9823 PE=1 SV=1 - [A0A287AMU3_PIG]	25.33	4	5	13	229	25.999	7.51807	1.1719	1.02761	1.0708	1.0901	0.893005	0.938737	0.853181	0.894974	1.21803	0.0168051
I3LBF1	Serotransferrin OS=Sus scrofa OX=9823 GN=TF PE=3 SV=2 - [I3LBF1_PIG]	1.99	1	1	2	704	77.5717	6.29053	1.1833	1.00589	1.01142	1.06687	0.934463	0.830233	0.869435	0.878044	1.21505	0.0452663
A0A286ZRM3	FLII, actin remodeling protein OS=Sus scrofa OX=9823 GN=FLII PE=4 SV=1 - [A0A286ZRM3_PIG]	20.94	23	23	35	1251	142.091	6.06201	1.05538	1.11714	1.09689	1.0898	0.900367	0.916424	0.875631	0.897474	1.2143	0.000896
I3LQ79	Major vault protein OS=Sus scrofa OX=9823 GN=MVP PE=1 SV=2 - [I3LQ79_PIG]	30.89	25	25	48	900	99.6425	5.70654	0.994272	1.15551	1.11808	1.08929	0.879719	0.929518	0.89084	0.900025	1.21029	0.0206428
A0A287A2S9	Formin binding protein 1 OS=Sus scrofa OX=9823 GN=FNBP1 PE=1 SV=1 - [A0A287A2S9_PIG]	1.2	1	1	1	585	67.0203	6.02393	0.965039	1.15707	1.16019	1.0941	0.902611	0.86915	0.942529	0.904764	1.20927	0.0494578
F1S924	Coiled-coil domain containing 124 OS=Sus scrofa OX=9823 GN=CCDC124 PE=1 SV=1 - [F1S924_PIG]	6.73	2	3	4	223	25.8716	9.5249	1.06981	1.07898	1.13728	1.09536	0.87912	0.957485	0.889258	0.908621	1.20552	0.00451333
A0A287A4P9	Ubiquitin carboxyl-terminal hydrolase 16 OS=Sus scrofa OX=9823 GN=USP16 PE=3 SV=1 - [A0A287A4P9_PIG]	4.5	4	4	7	777	87.9507	6.37939	1.04823	1.11158	1.09078	1.08353	0.899608	0.898876	0.900575	0.899686	1.20434	0.000594136
I3LV99	Myosin heavy chain 14 OS=Sus scrofa OX=9823 GN=MYH14 PE=1 SV=2 - [I3LV99_PIG]	15.2	18	29	92	2007	228.824	5.56689	0.956456	1.10713	1.12649	1.06336	0.859098	0.937685	0.855515	0.884099	1.20276	0.0405512
F1SSA6	Uncharacterized protein OS=Sus scrofa OX=9823 PE=1 SV=3 - [F1SSA6_PIG]	48.58	35	49	116	951	110.649	5.43994	1.02379	1.08608	1.13998	1.08328	0.911364	0.918733	0.873417	0.901172	1.20208	0.00746577
K9IW82	Nuclear factor NF-kappa-B p100 subunit isoform b OS=Sus scrofa OX=9823 GN=NFKB2_tv2 PE=2 SV=1 - [K9IW82_PIG]	3.11	3	3	3	900	97.0424	6.65381	1.12252	1.11861	1.05597	1.09903	0.904704	0.956891	0.881664	0.91442	1.20189	0.00398278
F1SM37	E3 ubiquitin-protein ligase OS=Sus scrofa OX=9823 GN=NEDD4L PE=1 SV=3 - [F1SM37_PIG]	2.97	3	3	3	842	97.8788	5.65576	1.13655	1.02816	1.04516	1.06996	0.868611	0.895231	0.908631	0.890824	1.20109	0.00736299
A0A287ANH4	Dual specificity phosphatase 8 OS=Sus scrofa OX=9823 GN=DUSP8 PE=4 SV=1 - [A0A287ANH4_PIG]	2.14	1	1	1	608	64.0336	8.38232	0.944653	0.975129	0.891395	0.937059	1.15578	1.19124	1.03693	1.12799	0.830736	0.0222854
A0A286ZS56	Cortactin OS=Sus scrofa OX=9823 GN=CTTN PE=1 SV=1 - [A0A286ZS56_PIG]	32.23	17	17	28	543	60.8462	5.38916	0.910315	1.00186	0.912465	0.941547	1.11995	1.2047	1.07607	1.13357	0.830601	0.0164872
K7GQ27	WNT inhibitory factor 1 OS=Sus scrofa OX=9823 GN=WIF1 PE=2 SV=2 - [K7GQ27_PIG]	3.17	1	1	1	379	41.3817	7.75244	0.849047	0.996599	0.994989	0.946878	1.09234	1.12017	1.21065	1.14105	0.829827	0.032715
F1S6R1	Cold inducible RNA binding protein OS=Sus scrofa OX=9823 GN=CIRBP PE=1 SV=1 - [F1S6R1_PIG]	43.02	6	6	11	172	18.5957	9.51025	0.898755	0.891071	0.95719	0.915672	1.16279	1.08866	1.06177	1.1044	0.82911	0.00679146
I3LBT0	Tripartite motif containing 33 OS=Sus scrofa OX=9823 GN=TRIM33 PE=4 SV=2 - [I3LBT0_PIG]	5.86	5	6	7	1110	120.453	6.66846	0.936501	0.910138	0.876199	0.907613	1.09633	1.1263	1.06171	1.09478	0.829036	0.00184809
F1SCA0	B-TFIID TATA-box binding protein associated factor 1 OS=Sus scrofa OX=9823 GN=BTAF1 PE=1 SV=3 - [F1SCA0_PIG]	3.72	7	7	8	1800	201.33	6.65381	0.864344	0.9596	0.831005	0.884983	1.12557	1.05895	1.0189	1.06781	0.828786	0.0209874
A0A287B693	TATA-box binding protein associated factor 2 OS=Sus scrofa OX=9823 GN=TAF2 PE=4 SV=1 - [A0A287B693_PIG]	0.96	1	1	1	1040	119.009	7.89893	0.93569	0.939828	0.898958	0.924826	1.08306	1.09267	1.17375	1.11649	0.828331	0.00371265
Q19QU3	Zinc finger Ran-binding domain-containing protein 2 OS=Sus scrofa OX=9823 GN=ZRANB2 PE=2 SV=1 - [ZRAB2_PIG]	31.71	11	11	17	328	37.0888	9.89111	0.920675	1.003	0.879729	0.934469	1.12476	1.18932	1.07237	1.12881	0.827832	0.0172455
A0A287B4S0	Uncharacterized protein OS=Sus scrofa OX=9823 GN=HMGN1 PE=4 SV=1 - [A0A287B4S0_PIG]	52.48	7	7	15	101	10.7537	9.67139	1.06722	0.843495	0.932711	0.947808	1.12097	1.15218	1.16293	1.14536	0.82752	0.0406244
F1S6B2	Uncharacterized protein OS=Sus scrofa OX=9823 GN=ZC3H11A PE=4 SV=3 - [F1S6B2_PIG]	20.22	16	16	22	816	89.5615	8.71924	0.947242	0.907615	0.877361	0.910739	1.0909	1.10579	1.10716	1.10128	0.82698	0.000801811
F1RQW5	Negative elongation factor complex member E OS=Sus scrofa OX=9823 GN=NELFE PE=1 SV=2 - [F1RQW5_PIG]	20.9	7	7	9	378	42.8797	9.48096	0.910784	0.948763	0.873826	0.911125	1.12246	1.10384	1.07961	1.10197	0.826812	0.00156656
F1SUQ0	DNA polymerase delta subunit 3 OS=Sus scrofa OX=9823 GN=POLD3 PE=4 SV=2 - [F1SUQ0_PIG]	11.45	5	5	6	463	50.9131	9.11475	0.90948	0.957271	0.857785	0.908179	1.11945	1.12443	1.05232	1.09873	0.826568	0.00671562
A0A287AZJ6	A-kinase anchoring protein 8 OS=Sus scrofa OX=9823 GN=AKAP8 PE=3 SV=1 - [A0A287AZJ6_PIG]	19.55	10	10	16	665	73.9791	5.10986	0.84189	0.950085	0.917886	0.903287	1.08382	1.1146	1.08183	1.09342	0.826114	0.00490337
I3LJE5	RNA polymerase III subunit G OS=Sus scrofa OX=9823 GN=POLR3G PE=4 SV=2 - [I3LJE5_PIG]	8.11	1	2	2	222	25.6763	4.64014	0.897932	0.999056	0.908903	0.935297	1.14693	1.22547	1.02768	1.13336	0.825242	0.0395838
A0A287BE21	BCL2 associated transcription factor 1 OS=Sus scrofa OX=9823 GN=BCLAF1 PE=1 SV=1 - [A0A287BE21_PIG]	29.97	27	28	59	921	106.247	9.99365	0.964094	0.945646	0.918554	0.942765	1.14068	1.2246	1.0656	1.14362	0.824366	0.013662
F1RUL1	RNA binding motif protein 17 OS=Sus scrofa OX=9823 GN=RBM17 PE=1 SV=3 - [F1RUL1_PIG]	24.94	9	10	16	401	44.9039	5.97314	0.91856	0.952542	0.900459	0.923854	1.1311	1.11158	1.13	1.12422	0.82177	0.000265534
F1RHI9	Interferon stimulated exonuclease gene 20 like 2 OS=Sus scrofa OX=9823 GN=ISG20L2 PE=4 SV=1 - [F1RHI9_PIG]	9.62	4	4	6	343	37.8862	9.99365	0.991696	0.868484	0.923941	0.92804	1.14676	1.0684	1.17681	1.13066	0.820797	0.0135584
F1RWW3	Uncharacterized protein OS=Sus scrofa OX=9823 GN=SMARCAD1 PE=4 SV=3 - [F1RWW3_PIG]	5.64	5	6	11	1028	117.414	5.59229	0.820369	0.929533	0.906512	0.885472	1.13576	1.01452	1.08678	1.07902	0.820625	0.0161585
I3LNA4	Uncharacterized protein OS=Sus scrofa OX=9823 GN=TARDBP PE=1 SV=2 - [I3LNA4_PIG]	26.57	9	10	26	414	44.5503	6.43018	0.913272	0.915979	0.898203	0.909151	1.12258	1.07337	1.12797	1.10797	0.820554	0.00040136
A0A287A2U0	Splicing regulatory glutamic acid and lysine rich protein 1 OS=Sus scrofa OX=9823 GN=SREK1 PE=1 SV=1 - [A0A287A2U0_PIG]	11.65	4	4	6	515	60.1194	10.4038	0.904476	0.898031	0.933535	0.912014	1.08392	1.14451	1.10684	1.11175	0.820337	0.00065308
A0A287A5U1	RB binding protein 6, ubiquitin ligase OS=Sus scrofa OX=9823 GN=RBBP6 PE=4 SV=1 - [A0A287A5U1_PIG]	6.59	10	10	11	1760	196.702	9.59814	0.88783	0.961379	0.944493	0.931234	1.11659	1.21567	1.07355	1.13527	0.820276	0.0127782
I3LFB1	Protein phosphatase 1 regulatory subunit 8 OS=Sus scrofa OX=9823 GN=PPP1R8 PE=1 SV=2 - [I3LFB1_PIG]	15.67	4	4	6	351	38.4688	7.37158	0.874321	0.953147	0.878884	0.902118	1.09633	1.10621	1.09858	1.10037	0.819831	0.00152522
F1SEA2	SLAIN motif family member 2 OS=Sus scrofa OX=9823 GN=SLAIN2 PE=4 SV=2 - [F1SEA2_PIG]	1.55	1	1	1	582	62.8353	9.45166	0.843453	1.00085	0.916609	0.920304	1.09702	1.22727	1.04519	1.12316	0.819388	0.0455395
A0A287B6I2	Splicing factor 1 OS=Sus scrofa OX=9823 GN=SF1 PE=1 SV=1 - [A0A287B6I2_PIG]	20.62	10	11	27	548	59.6599	9.49561	0.91411	0.935278	0.849104	0.899497	1.16349	1.08782	1.04218	1.09783	0.819343	0.0106415
F1SJV7	Uncharacterized protein OS=Sus scrofa OX=9823 GN=RBM7 PE=1 SV=1 - [F1SJV7_PIG]	21.89	5	5	5	265	30.3667	9.45166	0.979114	0.915619	0.861198	0.918643	1.10739	1.10259	1.15565	1.12188	0.818844	0.00592236
A0A0B8RZ40	SON DNA binding protein OS=Sus scrofa domesticus OX=9825 GN=SON PE=4 SV=1 - [A0A0B8RZ40_PIG]	14.51	30	30	49	2377	257.813	5.92236	0.947788	0.894827	0.900739	0.914451	1.12885	1.11017	1.11265	1.11722	0.818502	0.000335014
I3LIT1	Round spermatid basic protein 1 OS=Sus scrofa OX=9823 GN=RSBN1 PE=1 SV=2 - [I3LIT1_PIG]	2.89	3	3	6	796	89.3421	8.49951	0.886055	0.92535	0.900416	0.90394	1.12151	1.07761	1.11559	1.1049	0.81812	0.000359647
A0A287AFB1	Uncharacterized protein OS=Sus scrofa OX=9823 PE=4 SV=1 - [A0A287AFB1_PIG]	4.17	1	2	12	408	45.3244	5.21143	0.847279	0.966444	0.901204	0.904976	1.13597	1.06051	1.12281	1.10643	0.817926	0.00836724
A0A287B049	VGF nerve growth factor inducible OS=Sus scrofa OX=9823 GN=VGF PE=4 SV=1 - [A0A287B049_PIG]	15.33	7	7	9	600	66.214	4.70361	0.924844	0.919753	0.885023	0.909873	1.10561	1.05024	1.18177	1.11254	0.817832	0.00722718
A0A287AU47	Pyridoxal dependent decarboxylase domain containing 1 OS=Sus scrofa OX=9823 GN=PDXDC1 PE=1 SV=1 - [A0A287AU47_PIG]	14.1	10	10	13	752	82.7884	5.50342	0.856665	0.917955	0.910515	0.895045	1.11571	1.09127	1.07865	1.09521	0.817235	0.0008326
F1ST04	Cingulin OS=Sus scrofa OX=9823 GN=CGN PE=1 SV=1 - [F1ST04_PIG]	19.4	22	24	36	1196	135.927	5.46533	0.872753	0.929412	0.923126	0.90843	1.10657	1.11995	1.10848	1.11167	0.817179	0.00038287
F1RZR0	Inositol 1,4,5-trisphosphate receptor type 3 OS=Sus scrofa OX=9823 GN=ITPR3 PE=4 SV=2 - [F1RZR0_PIG]	8.01	15	18	21	2670	303.553	6.53662	0.957519	0.894022	0.892876	0.914806	1.11708	1.14683	1.09579	1.1199	0.816863	0.00139385
A0A286ZXZ3	Papillary renal cell carcinoma (translocation-associated) OS=Sus scrofa OX=9823 GN=PRCC PE=1 SV=1 - [A0A286ZXZ3_PIG]	2.04	1	1	1	491	52.3204	5.04639	0.901649	0.936084	0.946868	0.9282	1.18763	1.07231	1.14927	1.1364	0.816789	0.00469004
A0A287BBR9	Poly(U) binding splicing factor 60 OS=Sus scrofa OX=9823 GN=PUF60 PE=1 SV=1 - [A0A287BBR9_PIG]	47.19	22	22	35	570	61.1502	5.43994	0.900466	0.928243	0.905525	0.911411	1.12802	1.06236	1.15716	1.11585	0.816788	0.00222044
F1RTH6	Uncharacterized protein OS=Sus scrofa OX=9823 GN=UTP14A PE=4 SV=1 - [F1RTH6_PIG]	23.93	17	17	26	773	87.5648	8.90967	0.918734	0.895087	0.952565	0.922128	1.11162	1.18959	1.08871	1.12997	0.816062	0.00394467
M3VK09	PHD finger protein 3 OS=Sus scrofa OX=9823 GN=PHF3 PE=2 SV=1 - [M3VK09_PIG]	5.31	11	11	16	2032	227.294	6.87354	0.887978	0.940464	0.898754	0.909065	1.10001	1.15388	1.08893	1.11427	0.815837	0.00132602
A0A286ZL07	BUB3, mitotic checkpoint protein OS=Sus scrofa OX=9823 GN=BUB3 PE=1 SV=1 - [A0A286ZL07_PIG]	42.28	13	13	39	324	36.743	6.84424	0.922981	0.910878	0.876827	0.903562	1.12018	1.07995	1.12285	1.10766	0.815739	0.000478525
A0A286ZLT7	Rho GTPase activating protein 12 OS=Sus scrofa OX=9823 GN=ARHGAP12 PE=1 SV=1 - [A0A286ZLT7_PIG]	1.12	1	1	1	806	91.5841	7.59131	0.913229	1.01031	0.813966	0.912501	1.12431	1.1248	1.10736	1.11882	0.81559	0.0223243
A0A287BJI1	Muscleblind like splicing regulator 1 OS=Sus scrofa OX=9823 GN=MBNL1 PE=4 SV=1 - [A0A287BJI1_PIG]	16.72	6	6	9	329	35.8178	8.66064	0.986816	0.937849	0.888488	0.937718	1.15968	1.22895	1.06064	1.14976	0.815579	0.0198831
F1RGI7	Uncharacterized protein OS=Sus scrofa OX=9823 GN=MATR3 PE=1 SV=2 - [F1RGI7_PIG]	37.22	30	31	96	849	94.6749	6.25244	0.912127	0.899939	0.905579	0.905882	1.11639	1.08992	1.12811	1.11147	0.815028	6.44203e-05
A0A286ZWB9	Uncharacterized protein OS=Sus scrofa OX=9823 PE=1 SV=1 - [A0A286ZWB9_PIG]	4.97	2	2	2	483	55.2902	5.2876	0.803153	0.939265	0.916256	0.886225	1.04955	1.05839	1.15417	1.08737	0.815017	0.0201081
F1SG36	Nuclear transcription factor Y subunit beta OS=Sus scrofa OX=9823 GN=NFYB PE=4 SV=1 - [F1SG36_PIG]	3.86	1	1	2	207	22.7869	4.58936	1.00131	0.861643	0.867191	0.910049	1.11078	1.19214	1.04933	1.11741	0.814424	0.0281483
I3LQS0	Uncharacterized protein OS=Sus scrofa OX=9823 GN=HNRNPK PE=1 SV=2 - [I3LQS0_PIG]	61.36	23	24	115	440	48.5232	5.45264	0.87473	0.946719	0.893461	0.90497	1.11556	1.11461	1.10558	1.11192	0.813883	0.000686784
A0A287AD21	Small ubiquitin-related modifier OS=Sus scrofa OX=9823 GN=SUMO3 PE=3 SV=1 - [A0A287AD21_PIG]	25.96	1	3	10	104	11.8009	8.00146	0.884709	0.930424	0.875519	0.896884	1.12519	1.04669	1.13435	1.10208	0.813811	0.00325234
A0A287AEF7	Nuclear speckle splicing regulatory protein 1 OS=Sus scrofa OX=9823 GN=NSRP1 PE=4 SV=1 - [A0A287AEF7_PIG]	10.15	4	5	7	473	56.8422	8.98291	0.932076	0.935741	0.940124	0.93598	1.17182	1.22132	1.05864	1.1506	0.813474	0.0112251
A0A287B9T5	Uncharacterized protein OS=Sus scrofa OX=9823 GN=CBX3 PE=1 SV=1 - [A0A287B9T5_PIG]	65.9	8	10	49	173	19.6658	5.12256	0.769232	0.969654	0.910296	0.883061	1.10157	1.07628	1.0807	1.08618	0.812994	0.0275714
F1SQ87	WW domain binding protein 11 OS=Sus scrofa OX=9823 GN=WBP11 PE=1 SV=3 - [F1SQ87_PIG]	18.72	13	13	20	641	70.015	8.06006	0.92374	0.926358	0.936551	0.928883	1.12779	1.14422	1.15985	1.14395	0.811993	2.81799e-05
F1SV47	Thyroid hormone receptor-associated protein 3 OS=Sus scrofa OX=9823 GN=THRAP3 PE=1 SV=3 - [F1SV47_PIG]	32.78	36	38	106	958	108.962	10.1548	0.888274	0.941449	0.929466	0.91973	1.12173	1.14289	1.13863	1.13442	0.810752	0.000245264
A0A287B8F2	Regulation of nuclear pre-mRNA domain containing 1B OS=Sus scrofa OX=9823 GN=RPRD1B PE=1 SV=1 - [A0A287B8F2_PIG]	24.83	6	6	11	294	33.5082	5.63037	0.807137	0.951514	0.907699	0.888783	1.11174	1.13411	1.05651	1.10079	0.807408	0.0120103
K7GKG2	Chromatin target of PRMT1 OS=Sus scrofa OX=9823 GN=CHTOP PE=4 SV=2 - [K7GKG2_PIG]	27.78	5	5	10	216	23.2986	12.0444	1.05374	0.866073	0.938578	0.952797	1.28854	1.09608	1.15617	1.18026	0.807276	0.0447961
A0A287AJJ8	Versican OS=Sus scrofa OX=9823 GN=VCAN PE=4 SV=1 - [A0A287AJJ8_PIG]	3.95	1	1	1	329	37.7382	5.19873	0.874428	0.950881	0.781902	0.86907	1.10115	1.05571	1.0751	1.07732	0.806696	0.0146615
A0A0B8RW31	Amyloid beta (A4)-like protein 1 OS=Sus scrofa domesticus OX=9825 GN=APLP1 PE=4 SV=1 - [A0A0B8RW31_PIG]	2.16	1	2	2	555	62.0139	5.24951	0.918256	0.902982	0.961725	0.927654	1.18472	1.11483	1.15163	1.15039	0.80638	0.00114136
F1SRC1	E1A binding protein p300 OS=Sus scrofa OX=9823 GN=EP300 PE=4 SV=3 - [F1SRC1_PIG]	1.67	1	5	6	2401	262.042	8.52881	0.885738	0.945948	0.86869	0.900125	1.14744	1.06283	1.13898	1.11642	0.806262	0.00373838
F1SEX4	Telomerase RNA component interacting RNase OS=Sus scrofa OX=9823 GN=TRIR PE=4 SV=1 - [F1SEX4_PIG]	33.15	4	4	8	178	18.6094	9.43701	0.884345	0.917515	0.944151	0.915337	1.12765	1.19932	1.08079	1.13592	0.805814	0.00462287
A0A287BKE1	Uncharacterized protein OS=Sus scrofa OX=9823 GN=EIF4G2 PE=1 SV=1 - [A0A287BKE1_PIG]	22.72	22	22	36	911	102.85	7.56201	0.860446	0.949248	0.85571	0.888468	1.08121	1.07253	1.15477	1.10283	0.805623	0.00588877
F1RVS1	Cap methyltransferase 1 OS=Sus scrofa OX=9823 GN=CMTR1 PE=4 SV=3 - [F1RVS1_PIG]	1.23	1	1	1	729	83.0691	7.81104	0.952086	0.925549	0.880042	0.919226	1.20923	1.02058	1.19453	1.14145	0.805317	0.0256945
A0A287AJC7	Microfibril associated protein 1 OS=Sus scrofa OX=9823 GN=MFAP1 PE=4 SV=1 - [A0A287AJC7_PIG]	12.98	5	5	9	439	51.9406	4.98291	0.905949	0.888404	0.911948	0.9021	1.1393	1.08889	1.1368	1.12166	0.804252	0.000251434
F1RL66	Treacle ribosome biogenesis factor 1 OS=Sus scrofa OX=9823 GN=TCOF1 PE=1 SV=3 - [F1RL66_PIG]	27.57	35	35	69	1371	138.219	9.39307	0.994305	0.861408	0.895791	0.917168	1.1168	1.11131	1.19426	1.14079	0.803978	0.009594
F1SQX2	Epidermal growth factor receptor pathway substrate 8 OS=Sus scrofa OX=9823 GN=EPS8 PE=1 SV=3 - [F1SQX2_PIG]	36.67	27	27	49	818	91.2353	7.6499	0.870115	0.913568	0.896656	0.893446	1.11821	1.08178	1.13542	1.1118	0.803601	0.000419309
A0A287AGJ7	Cleavage and polyadenylation specific factor 6 OS=Sus scrofa OX=9823 GN=CPSF6 PE=1 SV=1 - [A0A287AGJ7_PIG]	28.49	15	15	28	551	59.1734	7.15186	0.950322	0.904146	0.868131	0.907533	1.14081	1.1196	1.13334	1.13125	0.802241	0.000808757
Q4TTV6	DNA (cytosine-5)-methyltransferase OS=Sus scrofa OX=9823 GN=Dnmt1 PE=2 SV=1 - [Q4TTV6_PIG]	17.58	1	27	43	1610	182.275	7.47412	0.84027	0.96702	0.897762	0.901684	1.10825	1.19537	1.07274	1.12545	0.801173	0.0123426
I3LPU8	Uncharacterized protein OS=Sus scrofa OX=9823 PE=1 SV=2 - [I3LPU8_PIG]	56.12	9	9	28	278	29.2623	6.39209	0.965491	0.898083	0.865671	0.909749	1.13317	1.22285	1.05663	1.13755	0.799744	0.0155385
A0A0U2ETD0	Emerin OS=Sus scrofa OX=9823 GN=EMD PE=4 SV=1 - [A0A0U2ETD0_PIG]	46.92	12	12	35	260	29.2192	5.38916	0.942801	0.884045	0.936593	0.921146	1.16606	1.18264	1.10886	1.15252	0.799247	0.00135529
A0A287BTA1	Negative elongation factor complex member A OS=Sus scrofa OX=9823 GN=NELFA PE=1 SV=1 - [A0A287BTA1_PIG]	2.69	1	1	2	520	56.1472	9.02686	0.867597	0.870611	0.940523	0.89291	1.14295	1.15928	1.05025	1.1175	0.799027	0.0056356
F1RVD6	Lin-54 DREAM MuvB core complex component OS=Sus scrofa OX=9823 GN=LIN54 PE=4 SV=3 - [F1RVD6_PIG]	1.21	1	1	1	659	70.0188	8.48486	0.987225	0.893634	0.866135	0.915665	1.22335	1.19824	1.01993	1.14717	0.798193	0.0349234
F1S9W3	Calcium homeostasis endoplasmic reticulum protein OS=Sus scrofa OX=9823 GN=CHERP PE=1 SV=2 - [F1S9W3_PIG]	10.37	8	8	13	916	103.766	9.1001	0.895716	0.915903	0.858941	0.890186	1.11806	1.04145	1.19648	1.11867	0.795757	0.00875136
A0A0B8RZ78	RNA binding motif protein 10 OS=Sus scrofa domesticus OX=9825 GN=RBM10 PE=4 SV=1 - [A0A0B8RZ78_PIG]	15.36	10	13	24	853	94.1411	6.72705	0.947858	0.914325	0.880071	0.914085	1.17954	1.14707	1.11973	1.14878	0.795698	0.000847859
I3LGJ5	Tankyrase 1 binding protein 1 OS=Sus scrofa OX=9823 GN=TNKS1BP1 PE=1 SV=2 - [I3LGJ5_PIG]	15.89	16	16	23	1447	152.185	4.94482	0.838859	0.948318	0.895723	0.8943	1.09787	1.16566	1.11857	1.12737	0.793262	0.00338835
I3LK45	Pleckstrin homology domain containing N1 OS=Sus scrofa OX=9823 GN=PLEKHN1 PE=4 SV=2 - [I3LK45_PIG]	2.6	1	1	1	615	66.826	7.85498	1.00755	0.864506	0.931351	0.934469	1.15849	1.14035	1.2359	1.17825	0.793099	0.00856895
I3LIR0	Polyhomeotic homolog 2 OS=Sus scrofa OX=9823 GN=PHC2 PE=1 SV=2 - [I3LIR0_PIG]	5.86	6	6	9	887	93.7015	9.02686	0.928827	0.88386	0.877103	0.896597	1.11288	1.15915	1.12687	1.13297	0.791372	0.000371137
F1S4E8	Zinc finger protein 644 OS=Sus scrofa OX=9823 GN=ZNF644 PE=4 SV=2 - [F1S4E8_PIG]	0.53	1	1	1	1327	148.771	8.19189	0.982237	0.860693	0.901607	0.914846	1.19371	1.15826	1.12056	1.15751	0.790357	0.00426011
M3VK41	YTH domain family, member 1 OS=Sus scrofa OX=9823 GN=YTHDF1 PE=2 SV=1 - [M3VK41_PIG]	5.13	1	3	10	565	60.8081	8.98291	1.01845	0.918987	0.863207	0.933549	1.24512	1.15523	1.14552	1.18196	0.789834	0.0109417
F1RPD7	Uncharacterized protein OS=Sus scrofa OX=9823 GN=SMTN PE=1 SV=2 - [F1RPD7_PIG]	5.6	4	4	5	910	98.704	9.02686	0.841271	0.909456	0.973675	0.908134	1.08195	1.2809	1.09485	1.15257	0.787923	0.0308319
A0A287A511	Factor interacting with PAPOLA and CPSF1 OS=Sus scrofa OX=9823 GN=FIP1L1 PE=1 SV=1 - [A0A287A511_PIG]	8.33	1	4	9	588	65.6442	5.59229	0.975169	0.922323	0.866205	0.921232	1.18824	1.19686	1.13125	1.17212	0.785956	0.00262091
A0A287ACW8	CDKN2AIP N-terminal-like protein OS=Sus scrofa OX=9823 GN=CDKN2AIPNL PE=1 SV=1 - [A0A287ACW8_PIG]	30.17	3	3	8	116	13.1734	4.99561	0.89318	0.893807	0.866338	0.884442	1.14648	1.07543	1.15522	1.12571	0.785675	0.00084782
F1SNZ3	LIM domains containing 1 OS=Sus scrofa OX=9823 GN=LIMD1 PE=1 SV=3 - [F1SNZ3_PIG]	1.34	1	1	1	671	71.6566	6.55127	0.859022	0.992434	0.842984	0.898147	1.14636	1.19132	1.09349	1.14372	0.785285	0.0112329
M3V837	Jun D proto-oncogene OS=Sus scrofa OX=9823 GN=JUND PE=2 SV=1 - [M3V837_PIG]	8.07	2	3	3	347	35.2973	7.37158	0.867442	0.913299	0.847185	0.875975	1.11947	1.09444	1.13658	1.11683	0.784343	0.000475491
A0A287APX2	GRIP and coiled-coil domain containing 1 OS=Sus scrofa OX=9823 GN=GCC1 PE=4 SV=1 - [A0A287APX2_PIG]	6.32	3	4	4	775	87.3321	5.49072	0.76148	0.956433	0.900085	0.872666	1.08647	1.12925	1.12469	1.11347	0.783735	0.0155042
Q9TV77	130 kDa regulatory subunit of myosin phosphatase (Fragment) OS=Sus scrofa OX=9823 PE=2 SV=1 - [Q9TV77_PIG]	19.51	15	15	20	815	89.6295	5.38916	0.844846	0.966198	0.879705	0.896916	1.1445	1.11563	1.17586	1.14533	0.783108	0.00343545
P61958	Small ubiquitin-related modifier 2 OS=Sus scrofa OX=9823 GN=SUMO2 PE=3 SV=1 - [SUMO2_PIG]	29.47	1	3	15	95	10.8644	5.50342	0.880469	0.947402	0.811726	0.879865	1.13722	1.13003	1.10777	1.12501	0.782098	0.00364444
F2Z5D4	Uncharacterized protein OS=Sus scrofa OX=9823 GN=SYNCRIP PE=1 SV=3 - [F2Z5D4_PIG]	51.2	1	33	220	623	69.5326	8.5874	0.791668	0.953446	0.933817	0.892977	1.16716	1.23523	1.03961	1.14733	0.778307	0.0294979
F1RGK9	Ubiquitin associated protein 2 like OS=Sus scrofa OX=9823 GN=UBAP2L PE=1 SV=3 - [F1RGK9_PIG]	15.84	14	14	24	1105	116.942	6.53662	0.896357	0.916966	0.91109	0.908138	1.1515	1.28132	1.07228	1.16837	0.777272	0.0131636
A0A287BHC7	Zinc finger protein 326 OS=Sus scrofa OX=9823 GN=ZNF326 PE=1 SV=1 - [A0A287BHC7_PIG]	26.59	16	17	38	613	68.7886	9.20264	0.923045	0.895588	0.887046	0.901893	1.13546	1.18392	1.16362	1.161	0.776824	0.000128277
A0A287A0R0	TIA1 cytotoxic granule associated RNA binding protein OS=Sus scrofa OX=9823 GN=TIA1 PE=4 SV=1 - [A0A287A0R0_PIG]	11.4	3	5	6	386	42.8795	7.72314	0.825077	0.93146	0.950392	0.90231	1.16194	1.22329	1.10926	1.16483	0.77463	0.00678357
A0A286ZYU3	GATA zinc finger domain containing 2A OS=Sus scrofa OX=9823 GN=GATAD2A PE=1 SV=1 - [A0A286ZYU3_PIG]	13.84	6	8	17	614	65.8183	9.86182	0.955572	0.914789	0.811207	0.893856	1.21286	1.09777	1.1564	1.15568	0.773446	0.00852077
F1RT10	CDKN2A interacting protein OS=Sus scrofa OX=9823 GN=CDKN2AIP PE=1 SV=3 - [F1RT10_PIG]	19.73	9	9	11	583	61.4712	8.96826	0.908873	0.899535	0.843499	0.883969	1.13853	1.12863	1.16221	1.14312	0.773293	0.000336684
F1S8C6	Mitochondrial antiviral signaling protein OS=Sus scrofa OX=9823 GN=MAVS PE=1 SV=2 - [F1S8C6_PIG]	13.74	7	7	10	524	55.0614	5.65576	0.992994	0.856464	0.859956	0.903138	1.19972	1.22402	1.10002	1.17458	0.7689	0.00991398
A0A287B401	RNA binding motif protein 14 OS=Sus scrofa OX=9823 GN=RBM14 PE=1 SV=1 - [A0A287B401_PIG]	27.35	18	18	36	669	69.519	9.67139	0.952089	0.860878	0.87637	0.896445	1.15666	1.15117	1.19413	1.16732	0.767952	0.00097421
A0A287AUE1	Zinc finger protein 407 OS=Sus scrofa OX=9823 GN=ZNF407 PE=4 SV=1 - [A0A287AUE1_PIG]	0.32	1	1	1	2221	242.364	6.32861	0.825913	0.954108	0.790557	0.856859	1.1289	1.06269	1.17428	1.12195	0.76372	0.0110797
A0A287A9C3	Coilin OS=Sus scrofa OX=9823 GN=COIL PE=1 SV=1 - [A0A287A9C3_PIG]	6.16	3	3	4	422	45.28	9.56885	0.880365	0.960416	0.914031	0.918271	1.24037	1.31129	1.06122	1.20429	0.762499	0.0213962
F1S6R3	Mitotic spindle positioning OS=Sus scrofa OX=9823 GN=MISP PE=1 SV=3 - [F1S6R3_PIG]	5.54	3	3	3	578	63.9563	6.56592	0.965371	0.880855	0.767268	0.871165	1.15187	1.14082	1.13817	1.14362	0.761762	0.00907348
F1SJU9	Nucleoporin 50 OS=Sus scrofa OX=9823 GN=NUP50 PE=1 SV=3 - [F1SJU9_PIG]	27.56	11	11	18	468	49.804	7.44482	0.93975	0.879303	0.849793	0.889615	1.17757	1.18483	1.15263	1.17168	0.759267	0.000562584
A7WLH8	Small ubiquitin-related modifier 1 OS=Sus scrofa OX=9823 GN=SUMO1 PE=3 SV=1 - [SUMO1_PIG]	42.57	6	6	9	101	11.5497	5.51611	0.897469	0.855399	0.820876	0.857915	1.12984	1.07548	1.19089	1.13207	0.757827	0.0023765
I3LPZ9	SR-related CTD associated factor 4 OS=Sus scrofa OX=9823 GN=SCAF4 PE=1 SV=1 - [I3LPZ9_PIG]	3.27	2	4	4	1132	124.124	9.62744	0.760291	0.980821	0.904743	0.881952	1.1274	1.29973	1.10445	1.17719	0.7492	0.0297955
A0A287BSQ4	Ladinin 1 OS=Sus scrofa OX=9823 GN=LAD1 PE=1 SV=1 - [A0A287BSQ4_PIG]	42.63	19	19	41	495	54.529	9.36377	0.91321	0.871645	0.855869	0.880241	1.20263	1.20393	1.12051	1.17569	0.748701	0.000808372
I3LAV9	TOX high mobility group box family member 4 OS=Sus scrofa OX=9823 GN=TOX4 PE=4 SV=1 - [I3LAV9_PIG]	3.39	2	2	4	620	66.271	4.91943	0.79098	0.902133	0.887349	0.860154	1.10756	1.12343	1.21706	1.14935	0.748384	0.00406368
I3LVJ1	Lysine demethylase 4A OS=Sus scrofa OX=9823 GN=KDM4A PE=4 SV=2 - [I3LVJ1_PIG]	0.84	1	1	2	1066	120.193	5.70654	0.7114	0.954561	0.855026	0.840329	1.14922	1.18826	1.05569	1.13106	0.742958	0.0227936
A0A287AN31	Chromosome 1 open reading frame 116 OS=Sus scrofa OX=9823 GN=C1orf116 PE=4 SV=1 - [A0A287AN31_PIG]	8.07	3	3	3	595	63.2172	9.72998	0.899403	0.865284	0.851641	0.872109	1.23663	1.1871	1.11186	1.17853	0.739999	0.0014118
A0A287AB24	Arginine and serine rich coiled-coil 2 OS=Sus scrofa OX=9823 GN=RSRC2 PE=4 SV=1 - [A0A287AB24_PIG]	6.5	3	3	3	369	42.9584	11.3999	0.847049	0.909916	0.837098	0.864688	1.2188	1.15738	1.14938	1.17519	0.735789	0.000603741
A0A287AIS0	Factor interacting with PAPOLA and CPSF1 OS=Sus scrofa OX=9823 GN=FIP1L1 PE=1 SV=1 - [A0A287AIS0_PIG]	9.04	1	4	9	553	61.8194	5.41455	0.998915	0.808924	0.881951	0.896596	1.2641	1.19721	1.20277	1.22136	0.734095	0.00542255
A0A287BCK9	Myelin expression factor 2 OS=Sus scrofa OX=9823 GN=MYEF2 PE=1 SV=1 - [A0A287BCK9_PIG]	10.94	7	7	13	576	62.3148	8.83643	0.820828	0.876611	0.859372	0.85227	1.17867	1.13761	1.17114	1.16247	0.733154	0.000116977
A0A287A710	Nuclear factor 1 OS=Sus scrofa OX=9823 GN=NFIC PE=3 SV=1 - [A0A287A710_PIG]	2.81	1	1	1	391	42.8846	7.32764	1.09367	0.791132	0.801247	0.895351	1.29486	1.27889	1.10118	1.22497	0.730913	0.0479855
F1SD01	Cleavage stimulation factor subunit 2 tau variant OS=Sus scrofa OX=9823 GN=CSTF2T PE=1 SV=1 - [F1SD01_PIG]	11.87	3	6	9	615	64.2661	7.25439	0.796275	0.936556	0.868552	0.867128	1.18625	1.20448	1.178	1.18958	0.728937	0.00144566
I3LLM2	Olfactory receptor OS=Sus scrofa OX=9823 GN=LOC100622639 PE=3 SV=2 - [I3LLM2_PIG]	2.31	1	1	1	303	34.0544	8.04541	0.969712	0.843707	0.822822	0.878747	1.26781	1.26337	1.09972	1.2103	0.726057	0.00992518
A0A286ZJK2	Heterogeneous nuclear ribonucleoprotein M OS=Sus scrofa OX=9823 GN=HNRNPM PE=1 SV=1 - [A0A286ZJK2_PIG]	55.86	39	39	135	691	73.5403	8.82178	0.88342	0.850531	0.820046	0.851332	1.20184	1.12669	1.20179	1.17677	0.723448	0.00046628
F1SDY8	Zinc finger CCCH-type containing 14 OS=Sus scrofa OX=9823 GN=ZC3H14 PE=1 SV=3 - [F1SDY8_PIG]	24.5	14	14	20	604	68.1051	8.01611	0.84782	0.866891	0.849606	0.854773	1.2111	1.21702	1.16756	1.19856	0.713165	3.31928e-05
F1SL26	Tumor necrosis factor receptor superfamily member 1A OS=Sus scrofa OX=9823 GN=TNFRSF1A PE=4 SV=3 - [F1SL26_PIG]	2.63	1	1	1	418	46.0272	7.79639	0.994161	0.765532	0.864836	0.874843	1.2278	1.29566	1.16573	1.22973	0.711412	0.00955768
F1S8L9	Heterogeneous nuclear ribonucleoprotein U OS=Sus scrofa OX=9823 GN=HNRNPU PE=1 SV=3 - [F1S8L9_PIG]	44.65	2	38	170	804	88.3581	5.73193	0.916858	0.888037	0.752199	0.852365	1.26455	1.1423	1.20675	1.20453	0.707631	0.00469717
C8ZL57	Activating transcription factor 6 (Fragment) OS=Sus scrofa OX=9823 GN=ATF6 PE=4 SV=2 - [C8ZL57_PIG]	10.75	1	1	1	93	9.98842	9.75928	0.908473	0.839206	0.884858	0.877513	1.26525	1.23541	1.21999	1.24022	0.707546	0.00011708
Q8HZJ6	Syndecan-4 OS=Sus scrofa OX=9823 GN=SDC4 PE=2 SV=1 - [SDC4_PIG]	35.64	5	5	17	202	22.0672	4.60205	0.855369	0.885849	0.853742	0.864987	1.14648	1.36898	1.17053	1.22866	0.704006	0.00696935
I3LIL0	Nucleoporin like 2 OS=Sus scrofa OX=9823 GN=NUPL2 PE=4 SV=2 - [I3LIL0_PIG]	4.31	1	1	1	418	44.4497	9.1001	0.842688	0.885592	0.857306	0.861862	1.22801	1.24673	1.2077	1.22748	0.702139	2.69926e-05
A0A286ZVL0	Heterogeneous nuclear ribonucleoprotein U OS=Sus scrofa OX=9823 GN=HNRNPU PE=1 SV=1 - [A0A286ZVL0_PIG]	45.21	3	39	172	825	90.6091	5.85889	0.978599	0.832773	0.798344	0.869905	1.23087	1.27655	1.25522	1.25421	0.693587	0.00248973
F1SFU1	PHD finger protein 23 OS=Sus scrofa OX=9823 GN=PHF23 PE=4 SV=2 - [F1SFU1_PIG]	3.31	1	1	1	393	42.6853	6.80029	0.839805	0.863864	0.817716	0.840462	1.21749	1.12946	1.2918	1.21291	0.692928	0.00157971
A0A287ACY9	Uncharacterized protein OS=Sus scrofa OX=9823 GN=POM121C PE=4 SV=1 - [A0A287ACY9_PIG]	4.93	4	4	6	912	94.7138	10.3599	0.847289	0.844132	0.849476	0.846966	1.24673	1.23659	1.19765	1.22699	0.690279	1.45599e-05
A0A287BPS0	SET domain containing 2 OS=Sus scrofa OX=9823 GN=SETD2 PE=4 SV=1 - [A0A287BPS0_PIG]	1.4	3	3	3	2149	240.561	6.27783	0.7538	0.85997	0.937243	0.850337	1.19247	1.36283	1.17419	1.24316	0.684012	0.00806256
A0A286ZQL5	NOVA alternative splicing regulator 2 OS=Sus scrofa OX=9823 GN=NOVA2 PE=1 SV=1 - [A0A286ZQL5_PIG]	1.63	1	1	1	492	48.9986	8.1626	0.936073	0.779172	0.812738	0.842661	1.27035	1.32251	1.1517	1.24819	0.675108	0.00429815
F1SB63	T-complex protein 1 subunit alpha OS=Sus scrofa OX=9823 GN=TCP1 PE=1 SV=2 - [F1SB63_PIG]	54.92	1	24	88	559	60.6148	6.12549	0.94277	0.948549	1.03561	0.975641	1.4615		1.53628	1.49889	0.650908	0.00162648
K7GNF5	Syndecan OS=Sus scrofa OX=9823 GN=SDC1 PE=1 SV=2 - [K7GNF5_PIG]	4.85	1	1	2	309	32.1487	4.71631	0.714163	0.875526	0.760946	0.783545	1.22102	1.16516	1.25494	1.21371	0.64558	0.00140457
A0A0B8RSR5	Interleukin enhancer binding factor 3, 90kDa OS=Sus scrofa domesticus OX=9825 GN=ILF3 PE=4 SV=1 - [A0A0B8RSR5_PIG]	36.61	1	29	149	885	95.2581	8.71924	0.855184	0.837134	0.784803	0.825707	1.3813	1.33569	1.13374	1.28358	0.643285	0.00439449
A0A287BF68	Nucleoporin 153 OS=Sus scrofa OX=9823 GN=NUP153 PE=1 SV=1 - [A0A287BF68_PIG]	14.79	18	18	20	1460	152.439	8.70459	0.861425	0.805863	0.761754	0.809681	1.35597	1.2205	1.2547	1.27706	0.634021	0.000721345
I3LQ36	Uncharacterized protein OS=Sus scrofa OX=9823 PE=4 SV=2 - [I3LQ36_PIG]	7.38	1	1	4	149	16.4685	6.80029	0.779827	0.810575	0.828152	0.806185	1.44405	1.35182	1.21476	1.33688	0.603035	0.001462
Q56PB8	RPGR (Fragment) OS=Sus scrofa OX=9823 PE=2 SV=1 - [Q56PB8_PIG]	1.38	1	1	1	578	62.923	3.87842	0.566053	0.66147	0.530057	0.58586	1.91704	1.54099	1.53969	1.66591	0.351676	0.0011993

## Sheet: Diff distribution
Compared sample name	Up-regulated	Down-regulated
D/N	59	122
