# Supplementary material for: Proteome Analysis Reveals Syndecan 1 Regulates Porcine Sapelovirus Replication
Source: Int J Mol Sci. 2020 Jun 19;21(12):4386. doi: 10.3390/ijms21124386 (PMC7352226; doi:10.3390/ijms21124386)
Supplement: Supplementary file 1 [file ijms-21-04386-s001.zip › Supplementary materials/Table S4.xlsx]

## Sheet: BP
	Table S4. GO annotation
Level	GO_ID	Term	Type	Seqs_Num	Sequences
1	GO:0008150	biological_process	Biological Process	117	F1RWW3,F1SUQ0,A0A287A710,A0A287AB58,F1S4Z2,F1RUL1,A0A286ZVL0,F1SV47,A0A0B8RZ78,A0A287A2U0,F1SJV7,A0A286ZWZ7,A0A286ZJK2,A0A287B6I2,A0A286ZQL5,F1S396,I3LSS2,A0A286ZN07,F2Z5Q1,F1RL90,A0A287B049,F1S3P6,P14287,F1SU38,F1SNZ3,Q8HZJ6,F1S8C6,P26234,A0A287B401,F1RPD7,F1RLC8,I3LJE5,A0A287BHC7,A0A0B8RZ40,A0A287A4P9,A0A287BN67,A0A287AZH1,F1SQX2,A0A286ZRM3,F1RT83,F1SJU9,A0A287BE21,Q9TV77,F1RT10,A0A287AVR3,K9IW…
2	GO:0000003	reproduction	Biological Process	3	A0A287B049,I3LIR0,F1SB63
2	GO:0008152	metabolic process	Biological Process	78	F1RWW3,F1SUQ0,A0A287A710,A0A287AB58,F1RUL1,A0A286ZVL0,F1SV47,A0A0B8RZ78,A0A287A2U0,F1SJV7,A0A286ZWZ7,A0A286ZJK2,A0A287B6I2,A0A286ZQL5,F1S396,F1S8C6,F1RLC8,I3LJE5,A0A287BHC7,Q4VK70,A0A287B049,A0A287BMK8,F1RTV4,I3LGJ5,A0A287AJJ8,M3VK09,A0A287A4P9,M3V837,A0A286ZYU3,F1SRC1,F1SNZ3,I3LQS0,F1S6B2,A0A287AFB1,A0A287AVR3,F1RVS1,F1RL90,F1S9W3,I3LPU8,A0A287A5U1,Q19QU3,F1RL66,F1RYV0,F1SM37,F1SL26,P14287,F1S4Z…
2	GO:0002376	immune system process	Biological Process	8	A0A287B401,F1S8C6,A0A287AB58,Q8HZJ6,I3LJE5,F1RL90,F1SCY0,F2Z5D4
2	GO:0040007	growth	Biological Process	3	F1S3P6,F1RT10,P26234
2	GO:0008283	cell proliferation	Biological Process	8	F1S9W3,F1SU38,Q8HZJ6,A0A0U2ETD0,A0A286ZVL0,I3LFB1,I3LJE5,F1S878
2	GO:0009987	cellular process	Biological Process	107	F1RWW3,F1SUQ0,A0A287A710,A0A287AB58,F1S4Z2,F1RUL1,A0A286ZVL0,F1SV47,A0A0B8RZ78,A0A287A2U0,F1SJV7,A0A286ZWZ7,A0A286ZJK2,A0A287B6I2,A0A286ZQL5,F1S396,I3LSS2,A0A286ZN07,F2Z5Q1,F1S3P6,P14287,F1S8C6,F1SNZ3,F1RLC8,I3LJE5,A0A287BHC7,A0A0B8RZ40,A0A287A4P9,A0A287BN67,A0A287AZH1,F1SQX2,A0A286ZRM3,F1RT83,A0A287BE21,Q9TV77,F1RT10,A0A287AVR3,K9IW82,A0A286ZLT7,Q4VK70,A0A287B049,A0A287BMK8,F1RTV4,I3LGJ5,A0A287A…
2	GO:0022414	reproductive process	Biological Process	3	A0A287B049,I3LIR0,F1SB63
2	GO:0022610	biological adhesion	Biological Process	5	P26234,F1S3P6,P14287,F1SU38,Q8HZJ6
2	GO:0023052	signaling	Biological Process	22	F1S3P6,Q9TV77,F1RT10,F1S8C6,A0A287AVR3,K9IW82,A0A286ZLT7,F1RT83,I3LLM2,F1SU38,I3LQ79,A0A287B049,F1RL90,F1SV47,C8ZL57,F1SNZ3,F1SCY0,I3LEQ6,K7GNF5,A0A287B401,F1S9W3,A0A0U2ETD0
2	GO:0032501	multicellular organismal process	Biological Process	22	F1RL90,A0A287B049,P14287,Q8HZJ6,F1SNZ3,F1RPD7,I3LIR0,F1S396,I3LLM2,F1RL66,I3LVJ1,A0A287AB58,I3LJE5,F1S8C6,A0A286ZVL0,A0A0U2ETD0,F1S4Z2,A0A287A0R0,F1SU38,P26234,F2Z5Q1,A7WLH8
2	GO:0032502	developmental process	Biological Process	13	A0A287B049,P14287,Q8HZJ6,P26234,F1SNZ3,F1RL66,A0A287AB58,A0A0U2ETD0,K7GQ27,F1RL90,K7GNF5,A0A286ZVL0,A7WLH8
2	GO:0040011	locomotion	Biological Process	7	Q8HZJ6,F1SU38,F1SNZ3,P26234,F1S4Z2,I3LSS2,F2Z5Q1
2	GO:0048511	rhythmic process	Biological Process	3	A0A287B049,F1SV47,A0A286ZVL0
2	GO:0048518	positive regulation of biological process	Biological Process	34	F1S8C6,A0A287B401,F1RT10,F1RGK9,F1RL90,I3LGJ5,A0A287A4P9,P14287,F1SG36,F1RLC8,F1SU38,A0A287AB58,A7WLH8,F1SFU1,F1SB63,P61958,I3LJE5,F1SV47,F1SCY0,K7GQ27,A0A286ZVL0,C8ZL57,A0A0U2ETD0,F1RPD7,F1S9W3,F2Z5D4,F1S4Z2,I3LSS2,F2Z5Q1,Q8HZJ6,K7GNF5,A0A287ATX4,F1SNZ3,A0A287BE21
2	GO:0048519	negative regulation of biological process	Biological Process	31	F1SV47,F1SQX2,A0A286ZXZ3,F1S9W3,A0A287B9T5,A0A287BE21,A7WLH8,F1RL90,F1SNZ3,F2Z5D4,A0A287A0R0,I3LQ79,F1RT10,A0A287AB58,A0A286ZVL0,A0A287BTA1,I3LFB1,Q8HZJ6,F1SU38,F1SDY8,F1S8C6,F1SCY0,A0A287B401,A0A0U2ETD0,F1RZR0,F1S3P6,I3LSS2,I3LVJ1,F1SFU1,F1S4Z2,A0A286ZN07
2	GO:0050789	regulation of biological process	Biological Process	70	F1RWW3,A0A286ZVL0,F1SV47,A0A0B8RZ78,A0A287A2U0,F1SJV7,F1S3P6,F1S8C6,A0A287B401,A0A287BHC7,A0A0B8RZ40,A0A287A4P9,F1SQX2,Q9TV77,F1RT10,A0A287AVR3,K9IW82,A0A286ZLT7,F1RT83,A0A286ZYU3,F1SRC1,F1SNZ3,I3LQS0,F1S6B2,A0A287AFB1,M3V837,F1RL66,A0A286ZWZ7,A0A286ZXZ3,I3LLM2,F1S9W3,F1SU38,F1RGK9,F1RL90,Q8HZJ6,I3LGJ5,F1S4Z2,F2Z5Q1,P14287,F1SG36,F1RLC8,A0A287B9T5,A0A287BE21,A7WLH8,F2Z5D4,A0A287A0R0,I3LQ79,P26234…
2	GO:0050896	response to stimulus	Biological Process	38	F1RWW3,F1SU38,F1SNZ3,A0A287B049,A0A287B401,F1S8C6,A0A287AB58,Q9TV77,F1RT10,F1S3P6,A0A287AVR3,K9IW82,A0A286ZLT7,F1RT83,F1RUL1,F1SUQ0,I3LGJ5,A0A287AJJ8,F1SL26,I3LLM2,I3LVJ1,F1RL90,F1SV47,C8ZL57,P14287,A7WLH8,I3LQ79,Q8HZJ6,K7GNF5,F1SCY0,I3LJE5,I3LEQ6,F1S9W3,F2Z5D4,A0A0U2ETD0,A0A286ZVL0,F1SG36,A0A287BE21
2	GO:0051179	localization	Biological Process	28	F1SJU9,I3LIL0,F1S4Z2,A0A286ZN07,F1ST95,F1S9J9,F1S409,A0A287A2S9,I3LSS2,F2Z5Q1,F1SE87,Q8HZJ6,F1SU38,F1SNZ3,A0A287B049,P26234,F1S8C6,F1SB63,A0A0U2ETD0,F1RZR0,F1S9W3,A0A286ZVL0,P50390,A7WLH8,A0A286ZWB9,K7GNF5,A0A287A0R0,P14287
2	GO:0051704	multi-organism process	Biological Process	10	F1S8C6,A0A287AB58,I3LIR0,F1SB63,A0A287B049,F1S4Z2,I3LSS2,A0A286ZN07,F2Z5Q1,F1SCY0
2	GO:0065007	biological regulation	Biological Process	75	F1RWW3,A0A286ZVL0,F1SV47,A0A0B8RZ78,A0A287A2U0,F1SJV7,F1S3P6,F1S8C6,A0A287B401,F1RPD7,A0A287BHC7,A0A0B8RZ40,A0A287A4P9,F1SQX2,Q9TV77,F1RT10,A0A287AVR3,K9IW82,A0A286ZLT7,F1RT83,A0A286ZYU3,F1SRC1,F1SNZ3,I3LQS0,F1S6B2,A0A287AFB1,M3V837,F1RL66,A0A286ZWZ7,P14287,A0A286ZXZ3,I3LLM2,F1S9W3,F1SU38,F1RGK9,F1RL90,Q8HZJ6,I3LGJ5,F1S4Z2,F2Z5Q1,F1SG36,F1RLC8,A0A287B9T5,A0A287BE21,A7WLH8,F1SB63,F2Z5D4,A0A287A0R0…
2	GO:0071840	cellular component organization or biogenesis	Biological Process	32	A0A286ZWZ7,F1S396,F1S3P6,A0A287BN67,A0A287AZH1,F1SQX2,A0A286ZRM3,F1RT83,F1SNZ3,A0A286ZN07,F2Z5Q1,A0A287ATX4,F1RL90,F1S409,F1SFU1,F1S4Z2,I3LSS2,A0A286ZS56,A0A287B401,A0A287A4P9,P26234,F1RT10,F1RTH6,A7WLH8,A0A286ZVL0,F1SB63,F1RWW3,Q8HZJ6,A0A286ZWB9,F1S8C6,I3LVJ1,K7GNF5
3	GO:0019953	sexual reproduction	Biological Process	3	I3LIR0,F1SB63,A0A287B049
3	GO:0032504	multicellular organism reproduction	Biological Process	2	A0A287B049,I3LIR0
3	GO:0055114	oxidation-reduction process	Biological Process	1	Q4VK70
3	GO:0006807	nitrogen compound metabolic process	Biological Process	70	F1RWW3,F1SUQ0,A0A287A710,A0A287AB58,F1RUL1,A0A286ZVL0,F1SV47,A0A0B8RZ78,A0A287A2U0,F1SJV7,A0A286ZWZ7,A0A286ZJK2,A0A287B6I2,A0A286ZQL5,F1S396,F1S8C6,F1RLC8,I3LJE5,A0A287BHC7,A0A287BMK8,F1RTV4,I3LGJ5,A0A287AJJ8,M3VK09,A0A287A4P9,M3V837,A0A286ZYU3,F1SRC1,F1SNZ3,I3LQS0,F1S6B2,A0A287AFB1,A0A287AVR3,F1RVS1,F1RL90,F1S9W3,I3LPU8,A0A287A5U1,Q19QU3,F1RL66,F1RYV0,F1SM37,K7GL74,F2Z572,A0A287AN61,F1SEX4,P1428…
3	GO:0009056	catabolic process	Biological Process	15	A0A287AB58,F1SV47,A0A287A4P9,F1SM37,P14287,F1S4Z2,A0A287AN61,F1SEX4,P61958,A7WLH8,F1SDY8,F2Z5D4,A0A286ZVL0,F1SFU1,A0A286ZN07
3	GO:0009058	biosynthetic process	Biological Process	37	F1SUQ0,A0A287A710,F1RLC8,I3LJE5,A0A287BHC7,Q4VK70,A0A287BMK8,F1RTV4,M3VK09,A0A287A4P9,M3V837,A0A286ZYU3,F1SRC1,F1SNZ3,I3LQS0,F1S6B2,A0A287AFB1,A0A287AVR3,F1SV47,F1RL90,F1RL66,A0A286ZWZ7,K7GL74,F2Z572,P14287,F1SG36,A0A287B9T5,A0A287BE21,A7WLH8,F2Z5D4,A0A287A0R0,A0A286ZVL0,F1SB63,A0A287BTA1,A0A287B401,F1S8C6,C8ZL57
3	GO:0009892	negative regulation of metabolic process	Biological Process	18	F1SV47,A0A287B9T5,A0A287BE21,A7WLH8,F1RL90,F1SNZ3,F2Z5D4,A0A287A0R0,A0A287AB58,I3LQ79,A0A286ZVL0,A0A287BTA1,I3LFB1,F1SDY8,I3LVJ1,F1SFU1,F1S4Z2,A0A286ZN07
3	GO:0009893	positive regulation of metabolic process	Biological Process	17	F1S8C6,F1RGK9,F1RL90,I3LGJ5,A0A287A4P9,P14287,F1SG36,F1RLC8,F1SFU1,F1SB63,P61958,A7WLH8,A0A286ZVL0,F1SV47,A0A287B401,C8ZL57,F2Z5D4
3	GO:0019222	regulation of metabolic process	Biological Process	46	F1RWW3,A0A286ZVL0,F1SV47,A0A0B8RZ78,A0A287A2U0,F1SJV7,F1S8C6,A0A287BHC7,A0A286ZYU3,F1SRC1,F1SNZ3,I3LQS0,F1S6B2,A0A287AFB1,A0A287AVR3,M3V837,F1RL66,A0A286ZWZ7,F1RGK9,F1RL90,I3LGJ5,A0A287A4P9,P14287,F1SG36,F1RLC8,A0A287B9T5,A0A287BE21,A7WLH8,F2Z5D4,A0A287A0R0,A0A287AB58,F1SFU1,I3LQ79,F1SB63,P61958,A0A287BTA1,I3LFB1,A0A0B8RZ40,F1RUL1,F1SDY8,A0A287B401,C8ZL57,A0A286ZQL5,I3LVJ1,F1S4Z2,A0A286ZN07
3	GO:0032259	methylation	Biological Process	2	F1RVS1,I3LVJ1
3	GO:0042440	pigment metabolic process	Biological Process	1	F1RTV4
3	GO:0042445	hormone metabolic process	Biological Process	2	P14287,P50390
3	GO:0044236	multicellular organism metabolic process	Biological Process	1	A0A286ZVL0
3	GO:0044237	cellular metabolic process	Biological Process	76	F1RWW3,F1SUQ0,A0A287A710,A0A287AB58,F1RUL1,A0A286ZVL0,F1SV47,A0A0B8RZ78,A0A287A2U0,F1SJV7,A0A286ZWZ7,A0A286ZJK2,A0A287B6I2,A0A286ZQL5,F1S396,F1S8C6,F1RLC8,I3LJE5,A0A287BHC7,Q4VK70,A0A287B049,A0A287BMK8,F1RTV4,I3LGJ5,A0A287AJJ8,M3VK09,A0A287A4P9,M3V837,A0A286ZYU3,F1SRC1,F1SNZ3,I3LQS0,F1S6B2,A0A287AFB1,A0A287AVR3,F1RVS1,F1RL90,F1S9W3,I3LPU8,A0A287A5U1,Q19QU3,F1RL66,F1RYV0,F1SM37,F1SL26,P14287,F1S4Z…
3	GO:0044238	primary metabolic process	Biological Process	73	F1RWW3,F1SUQ0,A0A287A710,A0A287AB58,F1RUL1,A0A286ZVL0,F1SV47,A0A0B8RZ78,A0A287A2U0,F1SJV7,A0A286ZWZ7,A0A286ZJK2,A0A287B6I2,A0A286ZQL5,F1S396,F1S8C6,F1RLC8,I3LJE5,A0A287BHC7,Q4VK70,A0A287BMK8,F1RTV4,I3LGJ5,A0A287AJJ8,M3VK09,A0A287A4P9,M3V837,A0A286ZYU3,F1SRC1,F1SNZ3,I3LQS0,F1S6B2,A0A287AFB1,A0A287AVR3,F1RVS1,F1RL90,F1S9W3,I3LPU8,A0A287A5U1,Q19QU3,F1RL66,F1RYV0,F1SM37,F1SL26,P14287,K7GL74,F2Z572,A0…
3	GO:0044281	small molecule metabolic process	Biological Process	8	A0A287BMK8,F1RTV4,F1SL26,K7GL74,F2Z572,A0A287AN61,A0A287AU47,P50390
3	GO:0071704	organic substance metabolic process	Biological Process	75	F1RWW3,F1SUQ0,A0A287A710,A0A287AB58,F1RUL1,A0A286ZVL0,F1SV47,A0A0B8RZ78,A0A287A2U0,F1SJV7,A0A286ZWZ7,A0A286ZJK2,A0A287B6I2,A0A286ZQL5,F1S396,F1S8C6,F1RLC8,I3LJE5,A0A287BHC7,Q4VK70,A0A287BMK8,F1RTV4,I3LGJ5,A0A287AJJ8,M3VK09,A0A287A4P9,M3V837,A0A286ZYU3,F1SRC1,F1SNZ3,I3LQS0,F1S6B2,A0A287AFB1,A0A287AVR3,F1RVS1,F1RL90,F1S9W3,I3LPU8,A0A287A5U1,Q19QU3,F1RL66,F1RYV0,F1SM37,F1SL26,P14287,K7GL74,F2Z572,A0…
3	GO:0002252	immune effector process	Biological Process	3	F1S8C6,A0A287AB58,F1SCY0
3	GO:0002253	activation of immune response	Biological Process	2	A0A287B401,F1S8C6
3	GO:0002262	myeloid cell homeostasis	Biological Process	1	A0A287AB58
3	GO:0002520	immune system development	Biological Process	2	A0A287AB58,F1RL90
3	GO:0002682	regulation of immune system process	Biological Process	6	A0A287B401,F1S8C6,Q8HZJ6,I3LJE5,A0A287AB58,F1RL90
3	GO:0002683	negative regulation of immune system process	Biological Process	1	Q8HZJ6
3	GO:0002684	positive regulation of immune system process	Biological Process	5	A0A287B401,F1S8C6,I3LJE5,A0A287AB58,F1RL90
3	GO:0006955	immune response	Biological Process	5	A0A287B401,F1S8C6,A0A287AB58,I3LJE5,F2Z5D4
3	GO:0045321	leukocyte activation	Biological Process	1	Q8HZJ6
3	GO:0016049	cell growth	Biological Process	3	F1S3P6,F1RT10,P26234
3	GO:0040008	regulation of growth	Biological Process	2	F1S3P6,F1RT10
3	GO:0045926	negative regulation of growth	Biological Process	1	F1RT10
3	GO:0045927	positive regulation of growth	Biological Process	1	F1RT10
3	GO:0048589	developmental growth	Biological Process	1	P26234
3	GO:0008284	positive regulation of cell proliferation	Biological Process	1	A0A286ZVL0
3	GO:0008285	negative regulation of cell proliferation	Biological Process	3	Q8HZJ6,A0A0U2ETD0,F1S9W3
3	GO:0042127	regulation of cell proliferation	Biological Process	5	F1S9W3,Q8HZJ6,A0A0U2ETD0,A0A286ZVL0,F1SU38
3	GO:0048144	fibroblast proliferation	Biological Process	1	A0A0U2ETD0
3	GO:0070661	leukocyte proliferation	Biological Process	1	Q8HZJ6
3	GO:0072089	stem cell proliferation	Biological Process	1	A0A286ZVL0
3	GO:0007059	chromosome segregation	Biological Process	7	F1SFU1,F1S4Z2,I3LSS2,A0A286ZN07,F2Z5Q1,F1RWW3,A0A286ZVL0
3	GO:0007017	microtubule-based process	Biological Process	9	F1SSA6,I3LV99,F1SKI0,A0A287AMU3,F1S4Z2,F2Z5Q1,A0A287B401,A0A286ZVL0,I3LSS2
3	GO:0000075	cell cycle checkpoint	Biological Process	1	A0A286ZXZ3
3	GO:0000920	cell separation after cytokinesis	Biological Process	4	F1S4Z2,I3LSS2,A0A286ZN07,F2Z5Q1
3	GO:0001775	cell activation	Biological Process	1	Q8HZJ6
3	GO:0006457	protein folding	Biological Process	1	F1SB63
3	GO:0007165	signal transduction	Biological Process	21	F1RT83,I3LLM2,F1RT10,F1SU38,F1RL90,F1SV47,C8ZL57,F1SNZ3,I3LQ79,F1SCY0,I3LEQ6,K7GNF5,F1S8C6,A0A287B401,F1S9W3,A0A0U2ETD0,Q9TV77,F1S3P6,A0A287AVR3,K9IW82,A0A286ZLT7
3	GO:0006928	movement of cell or subcellular component	Biological Process	9	F1SSA6,I3LV99,F1SKI0,A0A287AMU3,Q8HZJ6,F1SU38,F1SNZ3,P26234,A7WLH8
3	GO:0007049	cell cycle	Biological Process	11	F1S4Z2,A0A0B8RZ40,A0A287A4P9,F1SFU1,I3LSS2,A0A286ZN07,F2Z5Q1,A0A286ZXZ3,A0A287B401,F1RWW3,A0A286ZVL0
3	GO:0007154	cell communication	Biological Process	22	F1S3P6,Q9TV77,F1RT10,F1S8C6,A0A287AVR3,K9IW82,A0A286ZLT7,F1RT83,I3LLM2,F1SU38,A0A287B049,F1RL90,F1SV47,C8ZL57,F1SNZ3,I3LQ79,F1SCY0,I3LEQ6,K7GNF5,A0A287B401,F1S9W3,A0A0U2ETD0
3	GO:0008219	cell death	Biological Process	7	A0A287BE21,A0A0B8RZ78,F1S3P6,I3LSS2,F1S4Z2,A0A286ZN07,F1SB63
3	GO:0008037	cell recognition	Biological Process	1	F1SB63
3	GO:0016043	cellular component organization	Biological Process	30	A0A286ZWZ7,F1S3P6,A0A287BN67,A0A287AZH1,F1SQX2,A0A286ZRM3,F1RT83,F1SNZ3,A0A286ZN07,F2Z5Q1,A0A287ATX4,F1RL90,F1S409,F1SFU1,F1S4Z2,I3LSS2,A0A286ZS56,A0A287B401,A0A287A4P9,P26234,F1RT10,A7WLH8,A0A286ZVL0,F1SB63,F1RWW3,Q8HZJ6,A0A286ZWB9,F1S8C6,I3LVJ1,K7GNF5
3	GO:0016458	gene silencing	Biological Process	1	F1SNZ3
3	GO:0019725	cellular homeostasis	Biological Process	3	F1RZR0,F1S9W3,F2Z5Q1
3	GO:0022402	cell cycle process	Biological Process	10	F1S4Z2,F1SFU1,I3LSS2,A0A286ZN07,F2Z5Q1,A0A286ZXZ3,A0A287B401,F1RWW3,A0A287A4P9,A0A286ZVL0
3	GO:0030029	actin filament-based process	Biological Process	8	F1SQX2,A0A286ZRM3,F1RT83,A0A287ATX4,F1RL90,I3LV99,A0A286ZS56,A7WLH8
3	GO:0032940	secretion by cell	Biological Process	5	A0A287B049,F1S8C6,Q8HZJ6,K7GNF5,I3LSS2
3	GO:0048522	positive regulation of cellular process	Biological Process	27	F1S8C6,F1RT10,F1RL90,I3LGJ5,A0A287A4P9,P14287,F1SG36,F1RLC8,F1SU38,A7WLH8,F1SFU1,F1SB63,P61958,F1SCY0,K7GQ27,A0A287AB58,A0A286ZVL0,F1SV47,A0A287B401,C8ZL57,F1S9W3,Q8HZJ6,K7GNF5,I3LSS2,A0A287ATX4,F1SNZ3,A0A287BE21
3	GO:0048523	negative regulation of cellular process	Biological Process	28	F1SQX2,A0A286ZXZ3,F1S9W3,A0A287B9T5,A0A287BE21,A7WLH8,F1RL90,F1SNZ3,F2Z5D4,A0A287A0R0,F1RT10,A0A287AB58,I3LQ79,A0A286ZVL0,A0A287BTA1,I3LFB1,Q8HZJ6,A0A287B401,A0A0U2ETD0,F1SV47,F1RZR0,F1S3P6,I3LSS2,I3LVJ1,F1SDY8,F1SFU1,F1S4Z2,A0A286ZN07
3	GO:0048869	cellular developmental process	Biological Process	11	P14287,F1SNZ3,F1RL66,A0A0U2ETD0,K7GQ27,A0A287AB58,F1RL90,K7GNF5,P26234,A0A286ZVL0,Q8HZJ6
3	GO:0050794	regulation of cellular process	Biological Process	67	F1RWW3,A0A286ZVL0,F1SV47,A0A0B8RZ78,A0A287A2U0,F1SJV7,F1S3P6,F1S8C6,A0A287BHC7,A0A0B8RZ40,A0A287A4P9,F1SQX2,Q9TV77,F1RT10,A0A287AVR3,K9IW82,A0A286ZLT7,F1RT83,A0A286ZYU3,F1SRC1,F1SNZ3,I3LQS0,F1S6B2,A0A287AFB1,M3V837,F1RL66,A0A286ZWZ7,A0A286ZXZ3,I3LLM2,F1S9W3,F1SU38,F1RL90,Q8HZJ6,I3LGJ5,F1S4Z2,F2Z5Q1,P14287,F1SG36,F1RLC8,A0A287B9T5,A0A287BE21,A7WLH8,F2Z5D4,A0A287A0R0,P26234,C8ZL57,A0A287AB58,F1SFU1…
3	GO:0051301	cell division	Biological Process	5	F1S4Z2,I3LSS2,A0A286ZN07,F2Z5Q1,A0A287A4P9
3	GO:0051651	maintenance of location in cell	Biological Process	2	A0A286ZVL0,A0A286ZWB9
3	GO:0051716	cellular response to stimulus	Biological Process	32	F1RWW3,Q9TV77,F1RT10,F1S8C6,F1S3P6,A0A287AVR3,K9IW82,A0A286ZLT7,F1RT83,F1RUL1,F1SUQ0,I3LGJ5,A0A287AJJ8,I3LLM2,F1SU38,F1RL90,F1SV47,C8ZL57,A7WLH8,F1SNZ3,I3LQ79,F1SCY0,I3LEQ6,K7GNF5,A0A287B401,F1S9W3,F2Z5D4,A0A0U2ETD0,A0A286ZVL0,P14287,F1SG36,A0A287BE21
3	GO:0061919	process utilizing autophagic mechanism	Biological Process	3	F1S4Z2,F1SFU1,A0A286ZN07
3	GO:0071804	cellular potassium ion transport	Biological Process	1	A7WLH8
3	GO:0003006	developmental process involved in reproduction	Biological Process	1	A0A287B049
3	GO:0009566	fertilization	Biological Process	1	F1SB63
3	GO:0022602	ovulation cycle process	Biological Process	1	A0A287B049
3	GO:0035036	sperm-egg recognition	Biological Process	1	F1SB63
3	GO:0044703	multi-organism reproductive process	Biological Process	3	I3LIR0,F1SB63,A0A287B049
3	GO:0048609	multicellular organismal reproductive process	Biological Process	2	A0A287B049,I3LIR0
3	GO:0007155	cell adhesion	Biological Process	5	F1SU38,Q8HZJ6,P26234,F1S3P6,P14287
3	GO:0007267	cell-cell signaling	Biological Process	6	F1RT83,A0A287B049,K7GNF5,A0A0U2ETD0,F1SNZ3,F1S3P6
3	GO:0023051	regulation of signaling	Biological Process	9	F1RT10,F1SU38,I3LQ79,F1SNZ3,F1SCY0,I3LEQ6,F1S8C6,F1S9W3,A0A0U2ETD0
3	GO:0023056	positive regulation of signaling	Biological Process	4	F1RT10,F1SCY0,F1S8C6,F1S9W3
3	GO:0023057	negative regulation of signaling	Biological Process	3	F1SNZ3,A0A0U2ETD0,I3LQ79
3	GO:0001503	ossification	Biological Process	4	P14287,F1SNZ3,A0A287AB58,F1RL90
3	GO:0001816	cytokine production	Biological Process	4	A0A287AB58,I3LJE5,F1S8C6,A0A287A0R0
3	GO:0002021	response to dietary excess	Biological Process	1	A0A287B049
3	GO:0003008	system process	Biological Process	6	F1RPD7,F1S396,I3LLM2,I3LVJ1,F2Z5Q1,A7WLH8
3	GO:0007275	multicellular organism development	Biological Process	9	A0A287B049,Q8HZJ6,F1RL66,A0A287AB58,P14287,A0A0U2ETD0,F1RL90,P26234,A0A286ZVL0
3	GO:0032922	circadian regulation of gene expression	Biological Process	1	A0A286ZVL0
3	GO:0048771	tissue remodeling	Biological Process	2	P14287,F1RL90
3	GO:0048871	multicellular organismal homeostasis	Biological Process	3	F1S4Z2,P14287,F1RL90
3	GO:0050817	coagulation	Biological Process	1	F1SU38
3	GO:0051239	regulation of multicellular organismal process	Biological Process	10	A0A287AB58,I3LJE5,F1S8C6,A0A287A0R0,F1SU38,F1SNZ3,F1RL90,P14287,F1RPD7,A7WLH8
3	GO:0051240	positive regulation of multicellular organismal process	Biological Process	6	A0A287AB58,I3LJE5,F1S8C6,F1RL90,P14287,F1RPD7
3	GO:0051241	negative regulation of multicellular organismal process	Biological Process	3	A0A287A0R0,F1SU38,F1SNZ3
3	GO:0009653	anatomical structure morphogenesis	Biological Process	5	Q8HZJ6,P26234,F1SNZ3,F1RL66,F1RL90
3	GO:0048646	anatomical structure formation involved in morphogenesis	Biological Process	3	Q8HZJ6,F1RL66,F1RL90
3	GO:0048856	anatomical structure development	Biological Process	12	A0A287B049,Q8HZJ6,P26234,F1SNZ3,F1RL66,A0A287AB58,P14287,A0A0U2ETD0,F1RL90,K7GNF5,A0A286ZVL0,A7WLH8
3	GO:0050793	regulation of developmental process	Biological Process	5	F1SNZ3,A0A287AB58,K7GQ27,F1RL90,A0A286ZVL0
3	GO:0051093	negative regulation of developmental process	Biological Process	2	F1SNZ3,A0A286ZVL0
3	GO:0051094	positive regulation of developmental process	Biological Process	4	A0A287AB58,K7GQ27,F1RL90,A0A286ZVL0
3	GO:0040012	regulation of locomotion	Biological Process	6	Q8HZJ6,F1SU38,P26234,F1S4Z2,I3LSS2,F2Z5Q1
3	GO:0040017	positive regulation of locomotion	Biological Process	4	F1SU38,F1S4Z2,I3LSS2,F2Z5Q1
3	GO:0048870	cell motility	Biological Process	4	Q8HZJ6,F1SU38,F1SNZ3,P26234
3	GO:0052192	movement in environment of other organism involved in symbiotic interaction	Biological Process	3	F1S4Z2,I3LSS2,F2Z5Q1
3	GO:0007623	circadian rhythm	Biological Process	2	A0A286ZVL0,F1SV47
3	GO:0042698	ovulation cycle	Biological Process	1	A0A287B049
3	GO:0032846	positive regulation of homeostatic process	Biological Process	4	F1SB63,A0A287AB58,P14287,F1RL90
3	GO:0042753	positive regulation of circadian rhythm	Biological Process	1	F1SV47
3	GO:0043902	positive regulation of multi-organism process	Biological Process	3	F1S4Z2,I3LSS2,F2Z5Q1
3	GO:0044089	positive regulation of cellular component biogenesis	Biological Process	5	A7WLH8,Q8HZJ6,K7GNF5,I3LSS2,A0A287ATX4
3	GO:0048584	positive regulation of response to stimulus	Biological Process	7	A0A287B401,F1S8C6,F1RT10,F1SCY0,I3LJE5,F1S9W3,A0A287BE21
3	GO:0051050	positive regulation of transport	Biological Process	7	F1S8C6,A0A0U2ETD0,A7WLH8,Q8HZJ6,K7GNF5,I3LSS2,P14287
3	GO:0051091	positive regulation of DNA binding transcription factor activity	Biological Process	2	F1S8C6,F1RL90
3	GO:1903829	positive regulation of cellular protein localization	Biological Process	3	F1S8C6,A0A0U2ETD0,F1SB63
3	GO:1904874	positive regulation of telomerase RNA localization to Cajal body	Biological Process	1	F1SB63
3	GO:1904951	positive regulation of establishment of protein localization	Biological Process	3	F1S8C6,A0A0U2ETD0,F1SB63
3	GO:1905954	positive regulation of lipid localization	Biological Process	1	P14287
3	GO:0032845	negative regulation of homeostatic process	Biological Process	3	A0A286ZVL0,F1RZR0,F1S9W3
3	GO:0043433	negative regulation of DNA binding transcription factor activity	Biological Process	1	A7WLH8
3	GO:0043901	negative regulation of multi-organism process	Biological Process	3	F1S8C6,A0A287AB58,F1SCY0
3	GO:0045759	negative regulation of action potential	Biological Process	1	A7WLH8
3	GO:0048585	negative regulation of response to stimulus	Biological Process	3	F1SNZ3,F1SU38,A0A0U2ETD0
3	GO:0051051	negative regulation of transport	Biological Process	1	A7WLH8
3	GO:1900047	negative regulation of hemostasis	Biological Process	1	F1SU38
3	GO:0030155	regulation of cell adhesion	Biological Process	2	F1SU38,Q8HZJ6
3	GO:0032844	regulation of homeostatic process	Biological Process	7	A0A286ZVL0,F1SB63,A0A287AB58,P14287,F1RL90,F1RZR0,F1S9W3
3	GO:0032879	regulation of localization	Biological Process	13	Q8HZJ6,F1SU38,P26234,F1S8C6,A0A0U2ETD0,F1RZR0,F1S9W3,A7WLH8,A0A286ZVL0,K7GNF5,I3LSS2,F1SB63,P14287
3	GO:0042752	regulation of circadian rhythm	Biological Process	1	F1SV47
3	GO:0043900	regulation of multi-organism process	Biological Process	6	F1S8C6,A0A287AB58,F1SCY0,F1S4Z2,I3LSS2,F2Z5Q1
3	GO:0044087	regulation of cellular component biogenesis	Biological Process	12	F1SQX2,A7WLH8,A0A287B401,A0A286ZVL0,F1S4Z2,I3LSS2,F2Z5Q1,A0A286ZN07,F1SFU1,Q8HZJ6,K7GNF5,A0A287ATX4
3	GO:0048583	regulation of response to stimulus	Biological Process	11	A0A287B401,F1S8C6,F1RT10,F1SU38,F1SNZ3,F1SCY0,I3LJE5,I3LEQ6,F1S9W3,A0A0U2ETD0,A0A287BE21
3	GO:0098900	regulation of action potential	Biological Process	1	A7WLH8
3	GO:1900046	regulation of hemostasis	Biological Process	1	F1SU38
3	GO:0006950	response to stress	Biological Process	23	F1RWW3,F1SU38,F1SNZ3,A0A287B401,F1S8C6,A0A287AB58,F1RUL1,F1SUQ0,I3LGJ5,A0A287AJJ8,F1SL26,F1RT10,A0A287B049,I3LVJ1,C8ZL57,A7WLH8,F1RL90,Q8HZJ6,K7GNF5,I3LJE5,F1SCY0,F2Z5D4,A0A287BE21
3	GO:0009605	response to external stimulus	Biological Process	6	A0A287B049,F1S8C6,A0A287AB58,P14287,F1SU38,F1SCY0
3	GO:0009607	response to biotic stimulus	Biological Process	3	F1S8C6,A0A287AB58,F1SCY0
3	GO:0009628	response to abiotic stimulus	Biological Process	5	F1SU38,F1SNZ3,A0A287B049,A7WLH8,I3LGJ5
3	GO:0009719	response to endogenous stimulus	Biological Process	4	F1RL90,F1SV47,A0A287B049,A0A286ZVL0
3	GO:0042221	response to chemical	Biological Process	12	F1RL90,F1SV47,C8ZL57,A0A287B049,P14287,A0A287AB58,F1S8C6,A7WLH8,F2Z5D4,A0A0U2ETD0,A0A286ZVL0,F1SG36
3	GO:0043500	muscle adaptation	Biological Process	1	I3LVJ1
3	GO:0033036	macromolecule localization	Biological Process	17	F1SJU9,I3LIL0,F1S4Z2,A0A286ZN07,F1ST95,F1S9J9,A0A287B049,F1S8C6,P26234,F1SB63,I3LSS2,A0A0U2ETD0,A0A286ZVL0,A7WLH8,A0A286ZWB9,A0A287A0R0,P14287
3	GO:0051234	establishment of localization	Biological Process	23	F1SJU9,I3LIL0,F1S4Z2,A0A286ZN07,F1ST95,F1S9J9,F1S409,A0A287A2S9,I3LSS2,F2Z5Q1,F1SE87,A0A287B049,F1S8C6,F1SB63,A0A0U2ETD0,F1RZR0,F1S9W3,P50390,A7WLH8,A0A286ZVL0,Q8HZJ6,K7GNF5,P14287
3	GO:0051235	maintenance of location	Biological Process	4	F1RZR0,F1S9W3,A0A286ZVL0,A0A286ZWB9
3	GO:0051641	cellular localization	Biological Process	19	F1SJU9,I3LIL0,F1S4Z2,A0A286ZN07,F1S9J9,F1S409,I3LSS2,F2Z5Q1,F1SE87,F1S8C6,P26234,A0A0U2ETD0,F1RZR0,F1S9W3,A0A286ZVL0,A7WLH8,A0A286ZWB9,A0A287A0R0,F1SB63
3	GO:0051674	localization of cell	Biological Process	4	Q8HZJ6,F1SU38,F1SNZ3,P26234
3	GO:1902579	multi-organism localization	Biological Process	1	F1SB63
3	GO:0051707	response to other organism	Biological Process	3	F1S8C6,A0A287AB58,F1SCY0
3	GO:0044419	interspecies interaction between organisms	Biological Process	8	F1S4Z2,I3LSS2,A0A286ZN07,F2Z5Q1,F1SB63,F1S8C6,A0A287AB58,F1SCY0
3	GO:0065008	regulation of biological quality	Biological Process	23	F1RPD7,F1SQX2,P14287,F1SNZ3,F1SB63,A7WLH8,A0A287B049,F1RT10,A0A286ZVL0,F1S4Z2,P50390,F1SU38,F1SDY8,A0A287AB58,F1RL90,F1SV47,F1RZR0,F1S9W3,F1RGK9,F2Z5Q1,F2Z5D4,A0A286ZWB9,A0A287ATX4
3	GO:0065009	regulation of molecular function	Biological Process	10	F1SU38,F1RL90,F1S9J9,A0A286ZVL0,A0A287AD21,A7WLH8,F1S8C6,F1SB63,I3LQ79,I3LEQ6
3	GO:0044085	cellular component biogenesis	Biological Process	21	A0A286ZWZ7,F1S396,A0A287BN67,A0A287AZH1,F1SQX2,A0A286ZS56,P26234,F1RTH6,A7WLH8,F1SNZ3,F1S4Z2,I3LSS2,A0A286ZN07,A0A287B401,A0A287A4P9,A0A286ZVL0,F2Z5Q1,F1SFU1,Q8HZJ6,K7GNF5,A0A287ATX4
4	GO:0007276	gamete generation	Biological Process	1	I3LIR0
4	GO:0015980	energy derivation by oxidation of organic compounds	Biological Process	1	Q4VK70
4	GO:0034641	cellular nitrogen compound metabolic process	Biological Process	59	F1RWW3,F1SUQ0,A0A287A710,F1RUL1,A0A286ZVL0,F1SV47,A0A0B8RZ78,A0A287A2U0,F1SJV7,A0A286ZWZ7,A0A286ZJK2,A0A287B6I2,A0A286ZQL5,F1S396,F1RLC8,I3LJE5,A0A287BHC7,A0A287BMK8,F1RTV4,I3LGJ5,A0A287AJJ8,M3VK09,A0A287A4P9,M3V837,A0A286ZYU3,F1SRC1,F1SNZ3,I3LQS0,F1S6B2,A0A287AFB1,A0A287AVR3,F1RVS1,F1RL90,F1S9W3,I3LPU8,A0A287A5U1,Q19QU3,F1RL66,K7GL74,F2Z572,A0A287AN61,F1SEX4,P14287,F1SG36,A0A287B9T5,A0A287BE21,A…
4	GO:0051171	regulation of nitrogen compound metabolic process	Biological Process	43	F1RWW3,A0A286ZVL0,F1SV47,A0A0B8RZ78,A0A287A2U0,F1SJV7,F1S8C6,A0A287BHC7,A0A286ZYU3,F1SRC1,F1SNZ3,I3LQS0,F1S6B2,A0A287AFB1,A0A287AVR3,M3V837,F1RL66,A0A286ZWZ7,I3LGJ5,A0A287A4P9,P14287,F1SG36,F1RLC8,A0A287B9T5,A0A287BE21,A7WLH8,F1RL90,F2Z5D4,A0A287A0R0,A0A287AB58,F1SFU1,I3LQ79,F1SB63,P61958,A0A287BTA1,I3LFB1,A0A0B8RZ40,F1RUL1,F1SDY8,A0A287B401,C8ZL57,A0A286ZQL5,I3LVJ1
4	GO:0051172	negative regulation of nitrogen compound metabolic process	Biological Process	15	A0A287B9T5,A0A287BE21,A7WLH8,F1RL90,F1SNZ3,F2Z5D4,A0A287A0R0,A0A287AB58,I3LQ79,A0A286ZVL0,A0A287BTA1,I3LFB1,F1SV47,I3LVJ1,F1SDY8
4	GO:0051173	positive regulation of nitrogen compound metabolic process	Biological Process	15	F1S8C6,I3LGJ5,A0A287A4P9,P14287,F1SG36,F1RLC8,F1SFU1,F1SB63,P61958,A7WLH8,A0A286ZVL0,F1SV47,A0A287B401,C8ZL57,F1RL90
4	GO:1901564	organonitrogen compound metabolic process	Biological Process	26	A0A287AB58,F1S8C6,A0A287BMK8,F1RTV4,F1RL66,A0A286ZWZ7,F1RYV0,A0A287A4P9,F1SM37,K7GL74,F2Z572,I3LGJ5,A0A287B401,P61958,A0A287AD21,A7WLH8,F2Z5D4,A0A287A0R0,F1SFU1,F1SU38,I3LQ79,F1SNZ3,I3LFB1,F1RWW3,F1S4Z2,I3LVJ1
4	GO:0009894	regulation of catabolic process	Biological Process	9	P61958,A7WLH8,F1SDY8,F1SV47,F2Z5D4,A0A286ZVL0,F1SFU1,F1S4Z2,A0A286ZN07
4	GO:0009895	negative regulation of catabolic process	Biological Process	6	F1SV47,F2Z5D4,A0A286ZVL0,F1SFU1,F1S4Z2,A0A286ZN07
4	GO:0009896	positive regulation of catabolic process	Biological Process	2	P61958,A7WLH8
4	GO:0042447	hormone catabolic process	Biological Process	1	P14287
4	GO:0044248	cellular catabolic process	Biological Process	14	A0A287AB58,F1SV47,A0A287A4P9,F1SM37,F1S4Z2,A0A287AN61,F1SEX4,P61958,A7WLH8,F1SDY8,F2Z5D4,A0A286ZVL0,F1SFU1,A0A286ZN07
4	GO:1901575	organic substance catabolic process	Biological Process	13	A0A287AB58,F1SV47,A0A287A4P9,F1SM37,P14287,A0A287AN61,F1SEX4,P61958,A7WLH8,F1SDY8,F2Z5D4,A0A286ZVL0,F1S4Z2
4	GO:0009889	regulation of biosynthetic process	Biological Process	28	A0A287BHC7,A0A286ZYU3,F1SRC1,F1SNZ3,I3LQS0,F1S6B2,A0A287AFB1,A0A287AVR3,M3V837,F1RL66,A0A286ZWZ7,A0A287A4P9,P14287,F1SG36,F1RLC8,A0A287B9T5,A0A287BE21,A7WLH8,F1RL90,F2Z5D4,A0A287A0R0,A0A286ZVL0,F1SB63,A0A287BTA1,F1SV47,A0A287B401,F1S8C6,C8ZL57
4	GO:0009890	negative regulation of biosynthetic process	Biological Process	9	A0A287B9T5,A0A287BE21,A7WLH8,F1RL90,F1SNZ3,F2Z5D4,A0A287A0R0,A0A286ZVL0,A0A287BTA1
4	GO:0009891	positive regulation of biosynthetic process	Biological Process	11	A0A287A4P9,P14287,F1SG36,F1RLC8,F1SB63,A0A286ZVL0,F1SV47,A0A287B401,F1S8C6,C8ZL57,F1RL90
4	GO:0044249	cellular biosynthetic process	Biological Process	37	F1SUQ0,A0A287A710,F1RLC8,I3LJE5,A0A287BHC7,Q4VK70,A0A287BMK8,F1RTV4,M3VK09,A0A287A4P9,M3V837,A0A286ZYU3,F1SRC1,F1SNZ3,I3LQS0,F1S6B2,A0A287AFB1,A0A287AVR3,F1SV47,F1RL90,F1RL66,A0A286ZWZ7,K7GL74,F2Z572,P14287,F1SG36,A0A287B9T5,A0A287BE21,A7WLH8,F2Z5D4,A0A287A0R0,A0A286ZVL0,F1SB63,A0A287BTA1,A0A287B401,F1S8C6,C8ZL57
4	GO:1901576	organic substance biosynthetic process	Biological Process	37	F1SUQ0,A0A287A710,F1RLC8,I3LJE5,A0A287BHC7,Q4VK70,A0A287BMK8,F1RTV4,M3VK09,A0A287A4P9,M3V837,A0A286ZYU3,F1SRC1,F1SNZ3,I3LQS0,F1S6B2,A0A287AFB1,A0A287AVR3,F1SV47,F1RL90,F1RL66,A0A286ZWZ7,K7GL74,F2Z572,P14287,F1SG36,A0A287B9T5,A0A287BE21,A7WLH8,F2Z5D4,A0A287A0R0,A0A286ZVL0,F1SB63,A0A287BTA1,A0A287B401,F1S8C6,C8ZL57
4	GO:0010605	negative regulation of macromolecule metabolic process	Biological Process	15	F1SV47,A0A287B9T5,A0A287BE21,A7WLH8,F1RL90,F1SNZ3,F2Z5D4,A0A287A0R0,A0A287AB58,I3LQ79,A0A286ZVL0,A0A287BTA1,I3LFB1,F1SDY8,I3LVJ1
4	GO:0031324	negative regulation of cellular metabolic process	Biological Process	18	A0A287B9T5,A0A287BE21,A7WLH8,F1RL90,F1SNZ3,F2Z5D4,A0A287A0R0,A0A287AB58,I3LQ79,A0A286ZVL0,A0A287BTA1,I3LFB1,F1SV47,I3LVJ1,F1SDY8,F1SFU1,F1S4Z2,A0A286ZN07
4	GO:0010604	positive regulation of macromolecule metabolic process	Biological Process	17	F1S8C6,F1RGK9,I3LGJ5,A0A287A4P9,P14287,F1SG36,F1RLC8,F1SFU1,F1SB63,P61958,A7WLH8,A0A286ZVL0,F1SV47,A0A287B401,C8ZL57,F1RL90,F2Z5D4
4	GO:0031325	positive regulation of cellular metabolic process	Biological Process	15	F1S8C6,F1RL90,I3LGJ5,A0A287A4P9,P14287,F1SG36,F1RLC8,F1SFU1,F1SB63,P61958,A7WLH8,A0A286ZVL0,F1SV47,A0A287B401,C8ZL57
4	GO:0031323	regulation of cellular metabolic process	Biological Process	45	F1RWW3,A0A286ZVL0,F1SV47,A0A0B8RZ78,A0A287A2U0,F1SJV7,F1S8C6,A0A287BHC7,A0A286ZYU3,F1SRC1,F1SNZ3,I3LQS0,F1S6B2,A0A287AFB1,A0A287AVR3,M3V837,F1RL66,A0A286ZWZ7,F1RL90,I3LGJ5,A0A287A4P9,P14287,F1SG36,F1RLC8,A0A287B9T5,A0A287BE21,A7WLH8,F2Z5D4,A0A287A0R0,A0A287AB58,F1SFU1,I3LQ79,F1SB63,P61958,A0A287BTA1,I3LFB1,A0A0B8RZ40,F1RUL1,F1SDY8,A0A287B401,C8ZL57,A0A286ZQL5,I3LVJ1,F1S4Z2,A0A286ZN07
4	GO:0060255	regulation of macromolecule metabolic process	Biological Process	44	F1RWW3,A0A286ZVL0,F1SV47,A0A0B8RZ78,A0A287A2U0,F1SJV7,F1S8C6,A0A287BHC7,A0A286ZYU3,F1SRC1,F1SNZ3,I3LQS0,F1S6B2,A0A287AFB1,A0A287AVR3,M3V837,F1RL66,A0A286ZWZ7,F1RGK9,I3LGJ5,A0A287A4P9,P14287,F1SG36,F1RLC8,A0A287B9T5,A0A287BE21,A7WLH8,F1RL90,F2Z5D4,A0A287A0R0,A0A287AB58,F1SFU1,I3LQ79,F1SB63,P61958,A0A287BTA1,I3LFB1,A0A0B8RZ40,F1RUL1,F1SDY8,A0A287B401,C8ZL57,A0A286ZQL5,I3LVJ1
4	GO:0080090	regulation of primary metabolic process	Biological Process	43	F1RWW3,A0A286ZVL0,F1SV47,A0A0B8RZ78,A0A287A2U0,F1SJV7,F1S8C6,A0A287BHC7,A0A286ZYU3,F1SRC1,F1SNZ3,I3LQS0,F1S6B2,A0A287AFB1,A0A287AVR3,M3V837,F1RL66,A0A286ZWZ7,I3LGJ5,A0A287A4P9,P14287,F1SG36,F1RLC8,A0A287B9T5,A0A287BE21,A7WLH8,F1RL90,F2Z5D4,A0A287A0R0,A0A287AB58,F1SFU1,I3LQ79,F1SB63,P61958,A0A287BTA1,I3LFB1,A0A0B8RZ40,F1RUL1,F1SDY8,A0A287B401,C8ZL57,A0A286ZQL5,I3LVJ1
4	GO:0043414	macromolecule methylation	Biological Process	2	F1RVS1,I3LVJ1
4	GO:0046148	pigment biosynthetic process	Biological Process	1	F1RTV4
4	GO:0034754	cellular hormone metabolic process	Biological Process	2	P14287,P50390
4	GO:1990845	adaptive thermogenesis	Biological Process	1	A0A286ZVL0
4	GO:0006082	organic acid metabolic process	Biological Process	2	F1SL26,A0A287AU47
4	GO:0006091	generation of precursor metabolites and energy	Biological Process	2	Q4VK70,A0A287B049
4	GO:0006725	cellular aromatic compound metabolic process	Biological Process	58	F1RWW3,F1SUQ0,A0A287A710,F1RUL1,A0A286ZVL0,F1SV47,A0A0B8RZ78,A0A287A2U0,F1SJV7,A0A286ZWZ7,A0A286ZJK2,A0A287B6I2,A0A286ZQL5,F1S396,F1RLC8,I3LJE5,A0A287BHC7,A0A287BMK8,F1RTV4,I3LGJ5,A0A287AJJ8,M3VK09,A0A287A4P9,M3V837,A0A286ZYU3,F1SRC1,F1SNZ3,I3LQS0,F1S6B2,A0A287AFB1,A0A287AVR3,F1RVS1,F1RL90,F1S9W3,I3LPU8,A0A287A5U1,Q19QU3,K7GL74,F2Z572,A0A287AN61,F1SEX4,P14287,F1SG36,A0A287B9T5,A0A287BE21,A7WLH8,F…
4	GO:0006793	phosphorus metabolic process	Biological Process	13	F1S8C6,A0A287BMK8,F1RTV4,F1RYV0,K7GL74,F2Z572,A0A287AN61,F1RL90,I3LGJ5,F1SNZ3,I3LQ79,A0A286ZVL0,I3LFB1
4	GO:0044255	cellular lipid metabolic process	Biological Process	2	F1SL26,P50390
4	GO:0044260	cellular macromolecule metabolic process	Biological Process	65	F1RWW3,F1SUQ0,A0A287A710,A0A287AB58,F1RUL1,A0A286ZVL0,F1SV47,A0A0B8RZ78,A0A287A2U0,F1SJV7,A0A286ZWZ7,A0A286ZJK2,A0A287B6I2,A0A286ZQL5,F1S396,F1S8C6,F1RLC8,I3LJE5,A0A287BHC7,Q4VK70,I3LGJ5,A0A287AJJ8,M3VK09,A0A287A4P9,M3V837,A0A286ZYU3,F1SRC1,F1SNZ3,I3LQS0,F1S6B2,A0A287AFB1,A0A287AVR3,F1RVS1,F1RL90,F1S9W3,I3LPU8,A0A287A5U1,Q19QU3,F1RL66,F1RYV0,F1SM37,F1SEX4,P14287,F1SG36,A0A287B9T5,A0A287BE21,A7WLH…
4	GO:0044262	cellular carbohydrate metabolic process	Biological Process	1	Q4VK70
4	GO:0046483	heterocycle metabolic process	Biological Process	58	F1RWW3,F1SUQ0,A0A287A710,F1RUL1,A0A286ZVL0,F1SV47,A0A0B8RZ78,A0A287A2U0,F1SJV7,A0A286ZWZ7,A0A286ZJK2,A0A287B6I2,A0A286ZQL5,F1S396,F1RLC8,I3LJE5,A0A287BHC7,A0A287BMK8,F1RTV4,I3LGJ5,A0A287AJJ8,M3VK09,A0A287A4P9,M3V837,A0A286ZYU3,F1SRC1,F1SNZ3,I3LQS0,F1S6B2,A0A287AFB1,A0A287AVR3,F1RVS1,F1RL90,F1S9W3,I3LPU8,A0A287A5U1,Q19QU3,K7GL74,F2Z572,A0A287AN61,F1SEX4,P14287,F1SG36,A0A287B9T5,A0A287BE21,A7WLH8,F…
4	GO:0005975	carbohydrate metabolic process	Biological Process	1	Q4VK70
4	GO:0006139	nucleobase-containing compound metabolic process	Biological Process	58	F1RWW3,F1SUQ0,A0A287A710,F1RUL1,A0A286ZVL0,F1SV47,A0A0B8RZ78,A0A287A2U0,F1SJV7,A0A286ZWZ7,A0A286ZJK2,A0A287B6I2,A0A286ZQL5,F1S396,F1RLC8,I3LJE5,A0A287BHC7,A0A287BMK8,F1RTV4,I3LGJ5,A0A287AJJ8,M3VK09,A0A287A4P9,M3V837,A0A286ZYU3,F1SRC1,F1SNZ3,I3LQS0,F1S6B2,A0A287AFB1,A0A287AVR3,F1RVS1,F1RL90,F1S9W3,I3LPU8,A0A287A5U1,Q19QU3,K7GL74,F2Z572,A0A287AN61,F1SEX4,P14287,F1SG36,A0A287B9T5,A0A287BE21,A7WLH8,F…
4	GO:0006629	lipid metabolic process	Biological Process	3	F1SL26,P14287,P50390
4	GO:0019538	protein metabolic process	Biological Process	22	A0A287AB58,F1S8C6,F1RL66,A0A286ZWZ7,F1RYV0,A0A287A4P9,F1SM37,I3LGJ5,A0A287B401,P61958,A0A287AD21,A7WLH8,F2Z5D4,A0A287A0R0,F1SFU1,F1SU38,I3LQ79,F1SNZ3,I3LFB1,F1RWW3,F1S4Z2,I3LVJ1
4	GO:0006066	alcohol metabolic process	Biological Process	1	P50390
4	GO:0055086	nucleobase-containing small molecule metabolic process	Biological Process	5	A0A287BMK8,F1RTV4,K7GL74,F2Z572,A0A287AN61
4	GO:0019637	organophosphate metabolic process	Biological Process	5	A0A287BMK8,F1RTV4,K7GL74,F2Z572,A0A287AN61
4	GO:0043170	macromolecule metabolic process	Biological Process	67	F1RWW3,F1SUQ0,A0A287A710,A0A287AB58,F1RUL1,A0A286ZVL0,F1SV47,A0A0B8RZ78,A0A287A2U0,F1SJV7,A0A286ZWZ7,A0A286ZJK2,A0A287B6I2,A0A286ZQL5,F1S396,F1S8C6,F1RLC8,I3LJE5,A0A287BHC7,Q4VK70,I3LGJ5,A0A287AJJ8,M3VK09,A0A287A4P9,M3V837,A0A286ZYU3,F1SRC1,F1SNZ3,I3LQS0,F1S6B2,A0A287AFB1,A0A287AVR3,F1RVS1,F1RL90,F1S9W3,I3LPU8,A0A287A5U1,Q19QU3,F1RL66,F1RYV0,F1SM37,F1RGK9,F1SEX4,P14287,F1SG36,A0A287B9T5,A0A287BE2…
4	GO:1901135	carbohydrate derivative metabolic process	Biological Process	5	A0A287BMK8,F1RTV4,K7GL74,F2Z572,A0A287AN61
4	GO:1901360	organic cyclic compound metabolic process	Biological Process	58	F1RWW3,F1SUQ0,A0A287A710,F1RUL1,A0A286ZVL0,F1SV47,A0A0B8RZ78,A0A287A2U0,F1SJV7,A0A286ZWZ7,A0A286ZJK2,A0A287B6I2,A0A286ZQL5,F1S396,F1RLC8,I3LJE5,A0A287BHC7,A0A287BMK8,F1RTV4,I3LGJ5,A0A287AJJ8,M3VK09,A0A287A4P9,M3V837,A0A286ZYU3,F1SRC1,F1SNZ3,I3LQS0,F1S6B2,A0A287AFB1,A0A287AVR3,F1RVS1,F1RL90,F1S9W3,I3LPU8,A0A287A5U1,Q19QU3,P14287,K7GL74,F2Z572,A0A287AN61,F1SEX4,F1SG36,A0A287B9T5,A0A287BE21,A7WLH8,F…
4	GO:1901568	fatty acid derivative metabolic process	Biological Process	1	F1SL26
4	GO:1901615	organic hydroxy compound metabolic process	Biological Process	1	P50390
4	GO:0002697	regulation of immune effector process	Biological Process	1	F1S8C6
4	GO:0051607	defense response to virus	Biological Process	3	F1S8C6,A0A287AB58,F1SCY0
4	GO:0002218	activation of innate immune response	Biological Process	2	A0A287B401,F1S8C6
4	GO:0034101	erythrocyte homeostasis	Biological Process	1	A0A287AB58
4	GO:0048534	hematopoietic or lymphoid organ development	Biological Process	2	A0A287AB58,F1RL90
4	GO:0002694	regulation of leukocyte activation	Biological Process	1	Q8HZJ6
4	GO:0050776	regulation of immune response	Biological Process	3	A0A287B401,F1S8C6,I3LJE5
4	GO:1903706	regulation of hemopoiesis	Biological Process	2	A0A287AB58,F1RL90
4	GO:0002695	negative regulation of leukocyte activation	Biological Process	1	Q8HZJ6
4	GO:0050778	positive regulation of immune response	Biological Process	3	A0A287B401,F1S8C6,I3LJE5
4	GO:1903708	positive regulation of hemopoiesis	Biological Process	2	A0A287AB58,F1RL90
4	GO:0045087	innate immune response	Biological Process	5	A0A287B401,F1S8C6,A0A287AB58,I3LJE5,F2Z5D4
4	GO:0046649	lymphocyte activation	Biological Process	1	Q8HZJ6
4	GO:0001558	regulation of cell growth	Biological Process	2	F1RT10,F1S3P6
4	GO:0030307	positive regulation of cell growth	Biological Process	1	F1RT10
4	GO:0030308	negative regulation of cell growth	Biological Process	1	F1RT10
4	GO:0048588	developmental cell growth	Biological Process	1	P26234
4	GO:0060560	developmental growth involved in morphogenesis	Biological Process	1	P26234
4	GO:2000648	positive regulation of stem cell proliferation	Biological Process	1	A0A286ZVL0
4	GO:0048147	negative regulation of fibroblast proliferation	Biological Process	1	A0A0U2ETD0
4	GO:0070664	negative regulation of leukocyte proliferation	Biological Process	1	Q8HZJ6
4	GO:0048145	regulation of fibroblast proliferation	Biological Process	1	A0A0U2ETD0
4	GO:0070663	regulation of leukocyte proliferation	Biological Process	1	Q8HZJ6
4	GO:0072091	regulation of stem cell proliferation	Biological Process	1	A0A286ZVL0
4	GO:0032943	mononuclear cell proliferation	Biological Process	1	Q8HZJ6
4	GO:0051304	chromosome separation	Biological Process	1	F1RWW3
4	GO:0051983	regulation of chromosome segregation	Biological Process	1	A0A286ZVL0
4	GO:0051984	positive regulation of chromosome segregation	Biological Process	1	A0A286ZVL0
4	GO:0098813	nuclear chromosome segregation	Biological Process	6	F1SFU1,F1S4Z2,I3LSS2,A0A286ZN07,F2Z5Q1,A0A286ZVL0
4	GO:0000226	microtubule cytoskeleton organization	Biological Process	5	F1S4Z2,F2Z5Q1,A0A287B401,A0A286ZVL0,I3LSS2
4	GO:0007018	microtubule-based movement	Biological Process	4	F1SSA6,I3LV99,F1SKI0,A0A287AMU3
4	GO:0031023	microtubule organizing center organization	Biological Process	4	F1S4Z2,F2Z5Q1,A0A287B401,I3LSS2
4	GO:0032886	regulation of microtubule-based process	Biological Process	5	F1S4Z2,F2Z5Q1,A0A287B401,A0A286ZVL0,I3LSS2
4	GO:0007093	mitotic cell cycle checkpoint	Biological Process	1	A0A286ZXZ3
4	GO:0050865	regulation of cell activation	Biological Process	1	Q8HZJ6
4	GO:0050866	negative regulation of cell activation	Biological Process	1	Q8HZJ6
4	GO:0006458	'de novo' protein folding	Biological Process	1	F1SB63
4	GO:0061077	chaperone-mediated protein folding	Biological Process	1	F1SB63
4	GO:0035556	intracellular signal transduction	Biological Process	5	F1SNZ3,F1SCY0,I3LEQ6,F1S9W3,F1RT83
4	GO:0007166	cell surface receptor signaling pathway	Biological Process	6	I3LQ79,K7GNF5,F1S8C6,A0A287B401,A0A0U2ETD0,F1SNZ3
4	GO:0007186	G-protein coupled receptor signaling pathway	Biological Process	1	I3LLM2
4	GO:0009755	hormone-mediated signaling pathway	Biological Process	2	F1RL90,F1SV47
4	GO:0009966	regulation of signal transduction	Biological Process	8	F1RT10,F1SU38,F1SNZ3,F1SCY0,I3LEQ6,F1S8C6,F1S9W3,A0A0U2ETD0
4	GO:0009967	positive regulation of signal transduction	Biological Process	4	F1SCY0,F1S8C6,F1S9W3,F1RT10
4	GO:0009968	negative regulation of signal transduction	Biological Process	2	F1SNZ3,A0A0U2ETD0
4	GO:0030522	intracellular receptor signaling pathway	Biological Process	2	F1RL90,F1SV47
4	GO:0030968	endoplasmic reticulum unfolded protein response	Biological Process	1	C8ZL57
4	GO:0060395	SMAD protein signal transduction	Biological Process	1	A0A287B401
4	GO:0030048	actin filament-based movement	Biological Process	2	A7WLH8,I3LV99
4	GO:0051270	regulation of cellular component movement	Biological Process	4	Q8HZJ6,F1SU38,P26234,A7WLH8
4	GO:0051272	positive regulation of cellular component movement	Biological Process	1	F1SU38
4	GO:0000278	mitotic cell cycle	Biological Process	8	F1S4Z2,F1SFU1,I3LSS2,A0A286ZN07,F2Z5Q1,A0A286ZXZ3,A0A287A4P9,A0A286ZVL0
4	GO:0051726	regulation of cell cycle	Biological Process	8	A0A286ZXZ3,F1S4Z2,F2Z5Q1,A0A287B401,A0A286ZVL0,I3LSS2,A0A0B8RZ40,A0A287A4P9
4	GO:0045786	negative regulation of cell cycle	Biological Process	3	A0A286ZXZ3,A0A287B401,I3LSS2
4	GO:0045787	positive regulation of cell cycle	Biological Process	1	A0A286ZVL0
4	GO:0010646	regulation of cell communication	Biological Process	8	F1RT10,F1SU38,F1SNZ3,F1SCY0,I3LEQ6,F1S8C6,F1S9W3,A0A0U2ETD0
4	GO:0010647	positive regulation of cell communication	Biological Process	4	F1RT10,F1SCY0,F1S8C6,F1S9W3
4	GO:0010648	negative regulation of cell communication	Biological Process	2	F1SNZ3,A0A0U2ETD0
4	GO:0012501	programmed cell death	Biological Process	3	A0A287BE21,A0A0B8RZ78,F1SB63
4	GO:0010941	regulation of cell death	Biological Process	6	A0A0B8RZ78,F1S3P6,I3LSS2,F1S4Z2,A0A286ZN07,F1SB63
4	GO:0060548	negative regulation of cell death	Biological Process	4	F1S4Z2,A0A286ZN07,F1S3P6,I3LSS2
4	GO:0070997	neuron death	Biological Process	2	F1S4Z2,A0A286ZN07
4	GO:0009988	cell-cell recognition	Biological Process	1	F1SB63
4	GO:0006325	chromatin organization	Biological Process	7	A0A287BN67,A0A287AZH1,A0A287B401,A0A287A4P9,F1RWW3,I3LVJ1,A0A286ZVL0
4	GO:0006996	organelle organization	Biological Process	26	A0A287BN67,A0A287AZH1,F1SQX2,A0A286ZRM3,F1RT83,F1SNZ3,A0A286ZN07,F2Z5Q1,A0A287ATX4,F1RL90,F1S409,F1SFU1,F1S4Z2,I3LSS2,A0A286ZS56,A0A287B401,A0A287A4P9,A7WLH8,A0A286ZVL0,F1SB63,F1RWW3,A0A286ZWB9,F1S8C6,I3LVJ1,Q8HZJ6,K7GNF5
4	GO:0010256	endomembrane system organization	Biological Process	6	F1S409,F2Z5Q1,F1S4Z2,I3LSS2,A7WLH8,A0A286ZN07
4	GO:0022607	cellular component assembly	Biological Process	19	A0A286ZWZ7,A0A287BN67,A0A287AZH1,F1SQX2,A0A286ZS56,P26234,A7WLH8,F1SNZ3,F1S4Z2,I3LSS2,A0A286ZN07,A0A287B401,A0A287A4P9,A0A286ZVL0,F2Z5Q1,F1SFU1,Q8HZJ6,K7GNF5,A0A287ATX4
4	GO:0022411	cellular component disassembly	Biological Process	2	F1SQX2,F1SFU1
4	GO:0030030	cell projection organization	Biological Process	2	P26234,Q8HZJ6
4	GO:0032535	regulation of cellular component size	Biological Process	2	F1SQX2,A0A287ATX4
4	GO:0032989	cellular component morphogenesis	Biological Process	2	F1SNZ3,P26234
4	GO:0034330	cell junction organization	Biological Process	1	P26234
4	GO:0043933	macromolecular complex subunit organization	Biological Process	13	A0A286ZWZ7,A0A287BN67,A0A287AZH1,F1SQX2,A0A286ZS56,A7WLH8,F1SNZ3,F1S4Z2,I3LSS2,A0A286ZN07,A0A287A4P9,F1SFU1,A0A287ATX4
4	GO:0051128	regulation of cellular component organization	Biological Process	18	F1S3P6,F1SQX2,F1SNZ3,F1S4Z2,F2Z5Q1,F1RT10,A7WLH8,A0A286ZVL0,F1SB63,A0A287B401,F1S8C6,I3LVJ1,F1SFU1,I3LSS2,A0A286ZN07,Q8HZJ6,K7GNF5,A0A287ATX4
4	GO:0051129	negative regulation of cellular component organization	Biological Process	8	F1SQX2,A0A286ZVL0,A0A287B401,I3LVJ1,F1SFU1,F1S4Z2,A0A286ZN07,I3LSS2
4	GO:0051130	positive regulation of cellular component organization	Biological Process	6	A7WLH8,F1SB63,A0A286ZVL0,Q8HZJ6,K7GNF5,A0A287ATX4
4	GO:0061024	membrane organization	Biological Process	4	A0A286ZN07,I3LSS2,F1S4Z2,A7WLH8
4	GO:0097435	supramolecular fiber organization	Biological Process	4	F1SQX2,A0A287ATX4,F1RL90,A0A286ZS56
4	GO:0016441	posttranscriptional gene silencing	Biological Process	1	F1SNZ3
4	GO:0031047	gene silencing by RNA	Biological Process	1	F1SNZ3
4	GO:0060968	regulation of gene silencing	Biological Process	1	F1SNZ3
4	GO:0055082	cellular chemical homeostasis	Biological Process	2	F1RZR0,F1S9W3
4	GO:0070050	neuron cellular homeostasis	Biological Process	1	F2Z5Q1
4	GO:0000910	cytokinesis	Biological Process	1	F1S4Z2
4	GO:0007051	spindle organization	Biological Process	4	A0A286ZVL0,F1S4Z2,I3LSS2,F2Z5Q1
4	GO:0007098	centrosome cycle	Biological Process	4	F1S4Z2,F2Z5Q1,A0A287B401,I3LSS2
4	GO:0007099	centriole replication	Biological Process	2	A0A287B401,I3LSS2
4	GO:0008608	attachment of spindle microtubules to kinetochore	Biological Process	1	A0A286ZVL0
4	GO:0010564	regulation of cell cycle process	Biological Process	5	F1S4Z2,F2Z5Q1,A0A287B401,A0A286ZVL0,I3LSS2
4	GO:0010948	negative regulation of cell cycle process	Biological Process	2	A0A287B401,I3LSS2
4	GO:0044770	cell cycle phase transition	Biological Process	2	F1S4Z2,I3LSS2
4	GO:0051298	centrosome duplication	Biological Process	4	F1S4Z2,F2Z5Q1,A0A287B401,I3LSS2
4	GO:0061511	centriole elongation	Biological Process	1	I3LSS2
4	GO:0090068	positive regulation of cell cycle process	Biological Process	1	A0A286ZVL0
4	GO:1903047	mitotic cell cycle process	Biological Process	8	F1S4Z2,F1SFU1,I3LSS2,A0A286ZN07,F2Z5Q1,A0A286ZXZ3,A0A287A4P9,A0A286ZVL0
4	GO:0051014	actin filament severing	Biological Process	1	A0A286ZRM3
4	GO:0030036	actin cytoskeleton organization	Biological Process	6	F1SQX2,A0A287ATX4,F1RL90,A0A286ZS56,A0A286ZRM3,F1RT83
4	GO:0032970	regulation of actin filament-based process	Biological Process	3	F1SQX2,A7WLH8,A0A287ATX4
4	GO:0023061	signal release	Biological Process	1	A0A287B049
4	GO:0006887	exocytosis	Biological Process	3	Q8HZJ6,K7GNF5,I3LSS2
4	GO:0009306	protein secretion	Biological Process	2	A0A287B049,F1S8C6
4	GO:1903530	regulation of secretion by cell	Biological Process	4	F1S8C6,Q8HZJ6,K7GNF5,I3LSS2
4	GO:1903532	positive regulation of secretion by cell	Biological Process	4	F1S8C6,Q8HZJ6,K7GNF5,I3LSS2
4	GO:0045597	positive regulation of cell differentiation	Biological Process	4	K7GQ27,A0A287AB58,F1RL90,A0A286ZVL0
4	GO:0060148	positive regulation of posttranscriptional gene silencing	Biological Process	1	F1SNZ3
4	GO:2001022	positive regulation of response to DNA damage stimulus	Biological Process	1	A0A287BE21
4	GO:0007162	negative regulation of cell adhesion	Biological Process	1	Q8HZJ6
4	GO:0045596	negative regulation of cell differentiation	Biological Process	2	F1SNZ3,A0A286ZVL0
4	GO:0051283	negative regulation of sequestering of calcium ion	Biological Process	2	F1RZR0,F1S9W3
4	GO:1901380	negative regulation of potassium ion transmembrane transport	Biological Process	1	A7WLH8
4	GO:0030154	cell differentiation	Biological Process	11	P14287,F1SNZ3,F1RL66,A0A0U2ETD0,K7GQ27,A0A287AB58,F1RL90,K7GNF5,P26234,A0A286ZVL0,Q8HZJ6
4	GO:0048468	cell development	Biological Process	6	F1SNZ3,F1RL66,K7GNF5,P26234,A0A286ZVL0,Q8HZJ6
4	GO:0045595	regulation of cell differentiation	Biological Process	5	K7GQ27,A0A287AB58,F1SNZ3,F1RL90,A0A286ZVL0
4	GO:0051282	regulation of sequestering of calcium ion	Biological Process	2	F1RZR0,F1S9W3
4	GO:0060627	regulation of vesicle-mediated transport	Biological Process	3	Q8HZJ6,K7GNF5,I3LSS2
4	GO:0080135	regulation of cellular response to stress	Biological Process	1	A0A287BE21
4	GO:1901379	regulation of potassium ion transmembrane transport	Biological Process	1	A7WLH8
4	GO:0032507	maintenance of protein location in cell	Biological Process	2	A0A286ZVL0,A0A286ZWB9
4	GO:0033554	cellular response to stress	Biological Process	10	F1RWW3,F1RUL1,F1SUQ0,I3LGJ5,A0A287AJJ8,F1RT10,C8ZL57,A7WLH8,F1RL90,A0A287BE21
4	GO:0070887	cellular response to chemical stimulus	Biological Process	10	F1RL90,F1SV47,C8ZL57,F1S8C6,A7WLH8,F2Z5D4,A0A0U2ETD0,A0A286ZVL0,P14287,F1SG36
4	GO:0104004	cellular response to environmental stimulus	Biological Process	1	I3LGJ5
4	GO:0006914	autophagy	Biological Process	3	F1SFU1,F1S4Z2,A0A286ZN07
4	GO:0071805	potassium ion transmembrane transport	Biological Process	1	A7WLH8
4	GO:0007548	sex differentiation	Biological Process	1	A0A287B049
4	GO:0045137	development of primary sexual characteristics	Biological Process	1	A0A287B049
4	GO:0048608	reproductive structure development	Biological Process	1	A0A287B049
4	GO:0007338	single fertilization	Biological Process	1	F1SB63
4	GO:0001541	ovarian follicle development	Biological Process	1	A0A287B049
4	GO:0007339	binding of sperm to zona pellucida	Biological Process	1	F1SB63
4	GO:0031589	cell-substrate adhesion	Biological Process	1	F1SU38
4	GO:0033627	cell adhesion mediated by integrin	Biological Process	1	F1SU38
4	GO:0098609	cell-cell adhesion	Biological Process	2	Q8HZJ6,P26234
4	GO:0099536	synaptic signaling	Biological Process	1	F1RT83
4	GO:0198738	cell-cell signaling by wnt	Biological Process	3	K7GNF5,A0A0U2ETD0,F1SNZ3
4	GO:1905114	cell surface receptor signaling pathway involved in cell-cell signaling	Biological Process	3	K7GNF5,A0A0U2ETD0,F1SNZ3
4	GO:0001649	osteoblast differentiation	Biological Process	2	F1SNZ3,P14287
4	GO:0030278	regulation of ossification	Biological Process	2	A0A287AB58,F1SNZ3
4	GO:0030279	negative regulation of ossification	Biological Process	1	F1SNZ3
4	GO:0030282	bone mineralization	Biological Process	1	A0A287AB58
4	GO:0045778	positive regulation of ossification	Biological Process	1	A0A287AB58
4	GO:0001817	regulation of cytokine production	Biological Process	4	A0A287AB58,I3LJE5,F1S8C6,A0A287A0R0
4	GO:0001818	negative regulation of cytokine production	Biological Process	1	A0A287A0R0
4	GO:0001819	positive regulation of cytokine production	Biological Process	2	I3LJE5,F1S8C6
4	GO:0032602	chemokine production	Biological Process	1	F1S8C6
4	GO:0032606	type I interferon production	Biological Process	2	I3LJE5,F1S8C6
4	GO:0032609	interferon-gamma production	Biological Process	1	A0A287AB58
4	GO:0032635	interleukin-6 production	Biological Process	1	F1S8C6
4	GO:0032637	interleukin-8 production	Biological Process	1	F1S8C6
4	GO:0042089	cytokine biosynthetic process	Biological Process	1	A0A287A0R0
4	GO:0050663	cytokine secretion	Biological Process	1	F1S8C6
4	GO:0071706	tumor necrosis factor superfamily cytokine production	Biological Process	1	F1S8C6
4	GO:0003012	muscle system process	Biological Process	3	I3LVJ1,F1RPD7,A7WLH8
4	GO:0003013	circulatory system process	Biological Process	2	F1RPD7,A7WLH8
4	GO:0050877	nervous system process	Biological Process	3	F1S396,I3LLM2,F2Z5Q1
4	GO:0044057	regulation of system process	Biological Process	2	F1RPD7,A7WLH8
4	GO:0009790	embryo development	Biological Process	2	Q8HZJ6,F1RL66
4	GO:0035295	tube development	Biological Process	1	Q8HZJ6
4	GO:0046660	female sex differentiation	Biological Process	1	A0A287B049
4	GO:0048731	system development	Biological Process	9	A0A287B049,Q8HZJ6,F1RL66,A0A287AB58,P14287,A0A0U2ETD0,F1RL90,P26234,A0A286ZVL0
4	GO:2000026	regulation of multicellular organismal development	Biological Process	2	A0A287AB58,F1RL90
4	GO:0034103	regulation of tissue remodeling	Biological Process	2	P14287,F1RL90
4	GO:0034105	positive regulation of tissue remodeling	Biological Process	2	P14287,F1RL90
4	GO:0046849	bone remodeling	Biological Process	2	P14287,F1RL90
4	GO:0001894	tissue homeostasis	Biological Process	3	F1S4Z2,P14287,F1RL90
4	GO:0007596	blood coagulation	Biological Process	1	F1SU38
4	GO:0050819	negative regulation of coagulation	Biological Process	1	F1SU38
4	GO:0050818	regulation of coagulation	Biological Process	1	F1SU38
4	GO:0045933	positive regulation of muscle contraction	Biological Process	1	F1RPD7
4	GO:0070169	positive regulation of biomineral tissue development	Biological Process	1	A0A287AB58
4	GO:1903524	positive regulation of blood circulation	Biological Process	1	F1RPD7
4	GO:0009887	animal organ morphogenesis	Biological Process	1	F1RL90
4	GO:0022603	regulation of anatomical structure morphogenesis	Biological Process	1	F1SNZ3
4	GO:0035239	tube morphogenesis	Biological Process	1	Q8HZJ6
4	GO:0048598	embryonic morphogenesis	Biological Process	1	Q8HZJ6
4	GO:0048729	tissue morphogenesis	Biological Process	2	Q8HZJ6,P26234
4	GO:0061383	trabecula morphogenesis	Biological Process	1	F1RL90
4	GO:0014029	neural crest formation	Biological Process	1	F1RL66
4	GO:0035148	tube formation	Biological Process	1	Q8HZJ6
4	GO:0060343	trabecula formation	Biological Process	1	F1RL90
4	GO:0009888	tissue development	Biological Process	7	Q8HZJ6,P26234,F1RL66,A0A287AB58,P14287,A0A0U2ETD0,A0A286ZVL0
4	GO:0048513	animal organ development	Biological Process	8	A0A287B049,F1RL66,A0A287AB58,P14287,A0A0U2ETD0,F1RL90,A0A286ZVL0,Q8HZJ6
4	GO:0048839	inner ear development	Biological Process	1	Q8HZJ6
4	GO:0060021	palate development	Biological Process	1	A7WLH8
4	GO:0061061	muscle structure development	Biological Process	3	A0A0U2ETD0,K7GNF5,A0A286ZVL0
4	GO:1902186	regulation of viral release from host cell	Biological Process	3	F1S4Z2,I3LSS2,F2Z5Q1
4	GO:2000145	regulation of cell motility	Biological Process	3	Q8HZJ6,F1SU38,P26234
4	GO:1902188	positive regulation of viral release from host cell	Biological Process	3	F1S4Z2,I3LSS2,F2Z5Q1
4	GO:2000147	positive regulation of cell motility	Biological Process	1	F1SU38
4	GO:0016477	cell migration	Biological Process	4	Q8HZJ6,F1SU38,P26234,F1SNZ3
4	GO:0052126	movement in host environment	Biological Process	3	F1S4Z2,I3LSS2,F2Z5Q1
4	GO:0032206	positive regulation of telomere maintenance	Biological Process	1	F1SB63
4	GO:0045648	positive regulation of erythrocyte differentiation	Biological Process	1	A0A287AB58
4	GO:0045780	positive regulation of bone resorption	Biological Process	2	P14287,F1RL90
4	GO:0048524	positive regulation of viral process	Biological Process	3	F1S4Z2,I3LSS2,F2Z5Q1
4	GO:0031334	positive regulation of protein complex assembly	Biological Process	2	A0A287ATX4,A7WLH8
4	GO:1902117	positive regulation of organelle assembly	Biological Process	2	Q8HZJ6,K7GNF5
4	GO:1903543	positive regulation of exosomal secretion	Biological Process	3	Q8HZJ6,K7GNF5,I3LSS2
4	GO:0031349	positive regulation of defense response	Biological Process	3	A0A287B401,F1S8C6,I3LJE5
4	GO:0060760	positive regulation of response to cytokine stimulus	Biological Process	1	F1S8C6
4	GO:0032370	positive regulation of lipid transport	Biological Process	1	P14287
4	GO:0032388	positive regulation of intracellular transport	Biological Process	2	F1S8C6,A0A0U2ETD0
4	GO:0032411	positive regulation of transporter activity	Biological Process	1	A7WLH8
4	GO:0034764	positive regulation of transmembrane transport	Biological Process	1	A7WLH8
4	GO:0043270	positive regulation of ion transport	Biological Process	1	A7WLH8
4	GO:0051047	positive regulation of secretion	Biological Process	5	F1S8C6,Q8HZJ6,K7GNF5,I3LSS2,P14287
4	GO:0051222	positive regulation of protein transport	Biological Process	2	F1S8C6,A0A0U2ETD0
4	GO:0051092	positive regulation of NF-kappaB transcription factor activity	Biological Process	1	F1S8C6
4	GO:0090316	positive regulation of intracellular protein transport	Biological Process	2	F1S8C6,A0A0U2ETD0
4	GO:1900182	positive regulation of protein localization to nucleus	Biological Process	1	F1S8C6
4	GO:1904816	positive regulation of protein localization to chromosome, telomeric region	Biological Process	1	F1SB63
4	GO:1904851	positive regulation of establishment of protein localization to telomere	Biological Process	1	F1SB63
4	GO:0032205	negative regulation of telomere maintenance	Biological Process	1	A0A286ZVL0
4	GO:0048525	negative regulation of viral process	Biological Process	3	F1S8C6,A0A287AB58,F1SCY0
4	GO:0032102	negative regulation of response to external stimulus	Biological Process	1	F1SU38
4	GO:1903035	negative regulation of response to wounding	Biological Process	1	F1SU38
4	GO:0032410	negative regulation of transporter activity	Biological Process	1	A7WLH8
4	GO:0034763	negative regulation of transmembrane transport	Biological Process	1	A7WLH8
4	GO:0043271	negative regulation of ion transport	Biological Process	1	A7WLH8
4	GO:0030195	negative regulation of blood coagulation	Biological Process	1	F1SU38
4	GO:0010810	regulation of cell-substrate adhesion	Biological Process	1	F1SU38
4	GO:0022407	regulation of cell-cell adhesion	Biological Process	1	Q8HZJ6
4	GO:0033628	regulation of cell adhesion mediated by integrin	Biological Process	1	F1SU38
4	GO:0032204	regulation of telomere maintenance	Biological Process	2	A0A286ZVL0,F1SB63
4	GO:0045124	regulation of bone resorption	Biological Process	2	P14287,F1RL90
4	GO:0045646	regulation of erythrocyte differentiation	Biological Process	1	A0A287AB58
4	GO:2000021	regulation of ion homeostasis	Biological Process	2	F1RZR0,F1S9W3
4	GO:0032880	regulation of protein localization	Biological Process	3	F1S8C6,A0A0U2ETD0,F1SB63
4	GO:0051049	regulation of transport	Biological Process	7	F1S8C6,A0A0U2ETD0,A7WLH8,Q8HZJ6,K7GNF5,I3LSS2,P14287
4	GO:0060341	regulation of cellular localization	Biological Process	4	F1S8C6,A0A0U2ETD0,A0A286ZVL0,F1SB63
4	GO:1904872	regulation of telomerase RNA localization to Cajal body	Biological Process	1	F1SB63
4	GO:1905952	regulation of lipid localization	Biological Process	1	P14287
4	GO:0043903	regulation of symbiosis, encompassing mutualism through parasitism	Biological Process	6	F1S8C6,A0A287AB58,F1SCY0,F1S4Z2,I3LSS2,F2Z5Q1
4	GO:0050688	regulation of defense response to virus	Biological Process	1	F1S8C6
4	GO:0043254	regulation of protein complex assembly	Biological Process	3	F1SQX2,A7WLH8,A0A287ATX4
4	GO:1902115	regulation of organelle assembly	Biological Process	9	A0A287B401,A0A286ZVL0,F1S4Z2,I3LSS2,F2Z5Q1,A0A286ZN07,F1SFU1,Q8HZJ6,K7GNF5
4	GO:1903541	regulation of exosomal secretion	Biological Process	3	Q8HZJ6,K7GNF5,I3LSS2
4	GO:0002831	regulation of response to biotic stimulus	Biological Process	1	F1S8C6
4	GO:0032101	regulation of response to external stimulus	Biological Process	2	F1S8C6,F1SU38
4	GO:0060759	regulation of response to cytokine stimulus	Biological Process	1	F1S8C6
4	GO:0080134	regulation of response to stress	Biological Process	5	A0A287B401,F1S8C6,F1SU38,I3LJE5,A0A287BE21
4	GO:0030193	regulation of blood coagulation	Biological Process	1	F1SU38
4	GO:0001666	response to hypoxia	Biological Process	2	F1SU38,F1SNZ3
4	GO:0003299	muscle hypertrophy in response to stress	Biological Process	1	I3LVJ1
4	GO:0006952	defense response	Biological Process	7	A0A287B401,F1S8C6,A0A287AB58,F1SL26,I3LJE5,F1SCY0,F2Z5D4
4	GO:0006979	response to oxidative stress	Biological Process	1	F1RL90
4	GO:0009408	response to heat	Biological Process	1	A7WLH8
4	GO:0009409	response to cold	Biological Process	1	A0A287B049
4	GO:0009611	response to wounding	Biological Process	3	Q8HZJ6,K7GNF5,F1SU38
4	GO:0035966	response to topologically incorrect protein	Biological Process	1	C8ZL57
4	GO:0009991	response to extracellular stimulus	Biological Process	2	A0A287B049,P14287
4	GO:0043207	response to external biotic stimulus	Biological Process	3	F1S8C6,A0A287AB58,F1SCY0
4	GO:0009266	response to temperature stimulus	Biological Process	2	A0A287B049,A7WLH8
4	GO:0009314	response to radiation	Biological Process	1	I3LGJ5
4	GO:0070482	response to oxygen levels	Biological Process	2	F1SU38,F1SNZ3
4	GO:0071214	cellular response to abiotic stimulus	Biological Process	1	I3LGJ5
4	GO:0009725	response to hormone	Biological Process	4	F1RL90,F1SV47,A0A287B049,A0A286ZVL0
4	GO:0071495	cellular response to endogenous stimulus	Biological Process	3	F1RL90,F1SV47,A0A286ZVL0
4	GO:0007584	response to nutrient	Biological Process	1	P14287
4	GO:0010033	response to organic substance	Biological Process	11	F1RL90,F1SV47,C8ZL57,A0A287B049,P14287,A0A287AB58,F1S8C6,F2Z5D4,A0A0U2ETD0,A0A286ZVL0,F1SG36
4	GO:0010035	response to inorganic substance	Biological Process	1	A7WLH8
4	GO:1901698	response to nitrogen compound	Biological Process	2	A0A287B049,F1S8C6
4	GO:1901700	response to oxygen-containing compound	Biological Process	3	A0A287B049,P14287,F1RL90
4	GO:0014888	striated muscle adaptation	Biological Process	1	I3LVJ1
4	GO:0008104	protein localization	Biological Process	15	F1SJU9,I3LIL0,F1S4Z2,A0A286ZN07,F1S9J9,A0A287B049,F1S8C6,P26234,F1SB63,I3LSS2,A0A0U2ETD0,A0A286ZVL0,A7WLH8,A0A286ZWB9,A0A287A0R0
4	GO:0006403	RNA localization	Biological Process	2	F1SB63,A0A286ZVL0
4	GO:0010876	lipid localization	Biological Process	2	F1ST95,P14287
4	GO:0070727	cellular macromolecule localization	Biological Process	13	F1SJU9,I3LIL0,F1S4Z2,A0A286ZN07,F1S9J9,F1S8C6,P26234,A0A0U2ETD0,A0A286ZVL0,A7WLH8,A0A286ZWB9,A0A287A0R0,F1SB63
4	GO:0006810	transport	Biological Process	22	F1SJU9,I3LIL0,F1S4Z2,A0A286ZN07,F1ST95,F1S9J9,F1S409,A0A287A2S9,I3LSS2,F2Z5Q1,F1SE87,A0A287B049,F1S8C6,F1SB63,A0A0U2ETD0,F1RZR0,F1S9W3,P50390,A7WLH8,Q8HZJ6,K7GNF5,P14287
4	GO:0045184	establishment of protein localization	Biological Process	10	F1SJU9,I3LIL0,F1S4Z2,A0A286ZN07,F1S9J9,A0A287B049,F1S8C6,F1SB63,A0A0U2ETD0,I3LSS2
4	GO:0051649	establishment of localization in cell	Biological Process	14	F1SJU9,I3LIL0,F1S4Z2,A0A286ZN07,F1S9J9,F1S409,I3LSS2,F2Z5Q1,F1SE87,F1S8C6,A0A0U2ETD0,F1RZR0,F1S9W3,A0A286ZVL0
4	GO:0051656	establishment of organelle localization	Biological Process	5	F1S4Z2,I3LSS2,A0A286ZN07,F2Z5Q1,A0A286ZVL0
4	GO:0051208	sequestering of calcium ion	Biological Process	2	F1RZR0,F1S9W3
4	GO:0045185	maintenance of protein location	Biological Process	2	A0A286ZVL0,A0A286ZWB9
4	GO:0046907	intracellular transport	Biological Process	11	F1SJU9,I3LIL0,F1S4Z2,A0A286ZN07,F1S9J9,F1S409,I3LSS2,F2Z5Q1,F1SE87,F1S8C6,A0A0U2ETD0
4	GO:0051640	organelle localization	Biological Process	5	F1S4Z2,I3LSS2,A0A286ZN07,F2Z5Q1,A0A286ZVL0
4	GO:0044766	multi-organism transport	Biological Process	1	F1SB63
4	GO:0009615	response to virus	Biological Process	3	F1S8C6,A0A287AB58,F1SCY0
4	GO:0009617	response to bacterium	Biological Process	2	F1S8C6,A0A287AB58
4	GO:0098542	defense response to other organism	Biological Process	3	F1S8C6,A0A287AB58,F1SCY0
4	GO:0044403	symbiosis, encompassing mutualism through parasitism	Biological Process	8	F1S4Z2,I3LSS2,A0A286ZN07,F2Z5Q1,F1SB63,F1S8C6,A0A287AB58,F1SCY0
4	GO:0051701	interaction with host	Biological Process	4	F1SB63,F1S4Z2,I3LSS2,F2Z5Q1
4	GO:0008217	regulation of blood pressure	Biological Process	1	F1RPD7
4	GO:0008360	regulation of cell shape	Biological Process	1	F1SNZ3
4	GO:0010817	regulation of hormone levels	Biological Process	3	P14287,A0A287B049,P50390
4	GO:0031647	regulation of protein stability	Biological Process	3	F1SB63,A7WLH8,F1RT10
4	GO:0042391	regulation of membrane potential	Biological Process	1	A7WLH8
4	GO:0042592	homeostatic process	Biological Process	11	A0A286ZVL0,F1SB63,F1S4Z2,A0A287B049,A0A287AB58,P14287,F1RL90,F1RZR0,F1S9W3,F1RGK9,F2Z5Q1
4	GO:0043487	regulation of RNA stability	Biological Process	4	F1SDY8,F1SV47,F2Z5D4,A0A286ZVL0
4	GO:0050878	regulation of body fluid levels	Biological Process	1	F1SU38
4	GO:0090066	regulation of anatomical structure size	Biological Process	2	F1SQX2,A0A287ATX4
4	GO:0010469	regulation of receptor activity	Biological Process	1	F1SU38
4	GO:0032409	regulation of transporter activity	Biological Process	1	A7WLH8
4	GO:0044092	negative regulation of molecular function	Biological Process	4	A0A286ZVL0,A0A287AD21,A7WLH8,I3LQ79
4	GO:0044093	positive regulation of molecular function	Biological Process	5	F1RL90,F1S8C6,F1SB63,I3LEQ6,A7WLH8
4	GO:0050790	regulation of catalytic activity	Biological Process	7	F1RL90,F1S9J9,A0A286ZVL0,F1SB63,I3LQ79,I3LEQ6,A7WLH8
4	GO:0051090	regulation of DNA binding transcription factor activity	Biological Process	3	A7WLH8,F1S8C6,F1RL90
4	GO:0051098	regulation of binding	Biological Process	2	A0A287AD21,A7WLH8
4	GO:0022613	ribonucleoprotein complex biogenesis	Biological Process	4	A0A286ZWZ7,F1S396,F1RTH6,F1SNZ3
4	GO:0070271	protein complex biogenesis	Biological Process	8	F1SQX2,A0A286ZS56,A7WLH8,F1S4Z2,I3LSS2,A0A286ZN07,A0A287A4P9,A0A287ATX4
4	GO:0140112	extracellular vesicle biogenesis	Biological Process	3	Q8HZJ6,K7GNF5,I3LSS2
5	GO:0048232	male gamete generation	Biological Process	1	I3LIR0
5	GO:0006112	energy reserve metabolic process	Biological Process	1	Q4VK70
5	GO:0043603	cellular amide metabolic process	Biological Process	5	F1RL66,A0A286ZWZ7,F2Z5D4,A0A287A0R0,F1SNZ3
5	GO:0044270	cellular nitrogen compound catabolic process	Biological Process	6	F1SV47,A0A287AN61,F1SEX4,F1SDY8,F2Z5D4,A0A286ZVL0
5	GO:0044271	cellular nitrogen compound biosynthetic process	Biological Process	35	F1RLC8,I3LJE5,A0A287BHC7,A0A287BMK8,F1RTV4,M3VK09,A0A287A4P9,M3V837,A0A287A710,A0A286ZYU3,F1SRC1,F1SNZ3,I3LQS0,F1S6B2,A0A287AFB1,A0A287AVR3,F1SV47,F1RL90,F1RL66,A0A286ZWZ7,K7GL74,F2Z572,P14287,F1SG36,A0A287B9T5,A0A287BE21,A7WLH8,F2Z5D4,A0A287A0R0,A0A286ZVL0,F1SB63,A0A287BTA1,A0A287B401,F1S8C6,C8ZL57
5	GO:0072521	purine-containing compound metabolic process	Biological Process	2	A0A287BMK8,F1RTV4
5	GO:0019219	regulation of nucleobase-containing compound metabolic process	Biological Process	34	F1RWW3,A0A286ZVL0,F1SV47,A0A0B8RZ78,A0A287A2U0,F1SJV7,A0A287BHC7,A0A286ZYU3,F1SRC1,F1SNZ3,I3LQS0,F1S6B2,A0A287AFB1,A0A287AVR3,M3V837,A0A287A4P9,P14287,F1SG36,F1RLC8,A0A287B9T5,A0A287BE21,A7WLH8,F1RL90,F1SB63,A0A287BTA1,A0A0B8RZ40,F1RUL1,F1SDY8,A0A287B401,F1S8C6,C8ZL57,A0A287A0R0,A0A286ZQL5,F2Z5D4
5	GO:0034248	regulation of cellular amide metabolic process	Biological Process	5	F1RL66,A0A286ZWZ7,F2Z5D4,A0A287A0R0,F1SNZ3
5	GO:0051246	regulation of protein metabolic process	Biological Process	14	F1S8C6,F1RL66,A0A286ZWZ7,I3LGJ5,F2Z5D4,A0A287A0R0,A0A287AB58,F1SFU1,I3LQ79,P61958,A7WLH8,F1SNZ3,I3LFB1,I3LVJ1
5	GO:0034249	negative regulation of cellular amide metabolic process	Biological Process	3	F2Z5D4,A0A287A0R0,F1SNZ3
5	GO:0045934	negative regulation of nucleobase-containing compound metabolic process	Biological Process	10	A0A287B9T5,A0A287BE21,A7WLH8,F1RL90,F1SNZ3,A0A286ZVL0,A0A287BTA1,F1SV47,F2Z5D4,F1SDY8
5	GO:0051248	negative regulation of protein metabolic process	Biological Process	7	F2Z5D4,A0A287A0R0,A0A287AB58,I3LQ79,F1SNZ3,I3LFB1,I3LVJ1
5	GO:0045935	positive regulation of nucleobase-containing compound metabolic process	Biological Process	11	A0A287A4P9,P14287,F1SG36,F1RLC8,F1SB63,A0A286ZVL0,F1SV47,A0A287B401,F1S8C6,C8ZL57,F1RL90
5	GO:0051247	positive regulation of protein metabolic process	Biological Process	5	F1S8C6,I3LGJ5,F1SFU1,P61958,A7WLH8
5	GO:0006518	peptide metabolic process	Biological Process	5	F1RL66,A0A286ZWZ7,F2Z5D4,A0A287A0R0,F1SNZ3
5	GO:0009112	nucleobase metabolic process	Biological Process	1	F1RTV4
5	GO:0009116	nucleoside metabolic process	Biological Process	4	A0A287BMK8,K7GL74,F2Z572,F1RTV4
5	GO:1901565	organonitrogen compound catabolic process	Biological Process	6	A0A287AB58,A0A287A4P9,F1SM37,P61958,A7WLH8,F1S4Z2
5	GO:1901566	organonitrogen compound biosynthetic process	Biological Process	7	A0A287BMK8,F1RTV4,F1RL66,A0A286ZWZ7,F2Z5D4,A0A287A0R0,F1SNZ3
5	GO:0031329	regulation of cellular catabolic process	Biological Process	9	P61958,A7WLH8,F1SDY8,F1SV47,F2Z5D4,A0A286ZVL0,F1SFU1,F1S4Z2,A0A286ZN07
5	GO:0042176	regulation of protein catabolic process	Biological Process	2	P61958,A7WLH8
5	GO:0031330	negative regulation of cellular catabolic process	Biological Process	6	F1SV47,F2Z5D4,A0A286ZVL0,F1SFU1,F1S4Z2,A0A286ZN07
5	GO:0031331	positive regulation of cellular catabolic process	Biological Process	2	P61958,A7WLH8
5	GO:0045732	positive regulation of protein catabolic process	Biological Process	2	P61958,A7WLH8
5	GO:0006710	androgen catabolic process	Biological Process	1	P14287
5	GO:0019439	aromatic compound catabolic process	Biological Process	6	F1SV47,A0A287AN61,F1SEX4,F1SDY8,F2Z5D4,A0A286ZVL0
5	GO:0044265	cellular macromolecule catabolic process	Biological Process	11	A0A287AB58,F1SV47,A0A287A4P9,F1SM37,F1SEX4,P61958,A7WLH8,F1SDY8,F2Z5D4,A0A286ZVL0,F1S4Z2
5	GO:0046700	heterocycle catabolic process	Biological Process	6	F1SV47,A0A287AN61,F1SEX4,F1SDY8,F2Z5D4,A0A286ZVL0
5	GO:0009057	macromolecule catabolic process	Biological Process	11	A0A287AB58,F1SV47,A0A287A4P9,F1SM37,F1SEX4,P61958,A7WLH8,F1SDY8,F2Z5D4,A0A286ZVL0,F1S4Z2
5	GO:0016042	lipid catabolic process	Biological Process	1	P14287
5	GO:0046434	organophosphate catabolic process	Biological Process	1	A0A287AN61
5	GO:1901136	carbohydrate derivative catabolic process	Biological Process	1	A0A287AN61
5	GO:1901361	organic cyclic compound catabolic process	Biological Process	7	F1SV47,P14287,A0A287AN61,F1SEX4,F1SDY8,F2Z5D4,A0A286ZVL0
5	GO:0010556	regulation of macromolecule biosynthetic process	Biological Process	28	A0A287BHC7,A0A286ZYU3,F1SRC1,F1SNZ3,I3LQS0,F1S6B2,A0A287AFB1,A0A287AVR3,M3V837,F1RL66,A0A286ZWZ7,A0A287A4P9,P14287,F1SG36,F1RLC8,A0A287B9T5,A0A287BE21,A7WLH8,F1RL90,F2Z5D4,A0A287A0R0,A0A286ZVL0,F1SB63,A0A287BTA1,F1SV47,A0A287B401,F1S8C6,C8ZL57
5	GO:0031326	regulation of cellular biosynthetic process	Biological Process	28	A0A287BHC7,A0A286ZYU3,F1SRC1,F1SNZ3,I3LQS0,F1S6B2,A0A287AFB1,A0A287AVR3,M3V837,F1RL66,A0A286ZWZ7,A0A287A4P9,P14287,F1SG36,F1RLC8,A0A287B9T5,A0A287BE21,A7WLH8,F1RL90,F2Z5D4,A0A287A0R0,A0A286ZVL0,F1SB63,A0A287BTA1,F1SV47,A0A287B401,F1S8C6,C8ZL57
5	GO:0010558	negative regulation of macromolecule biosynthetic process	Biological Process	9	A0A287B9T5,A0A287BE21,A7WLH8,F1RL90,F1SNZ3,F2Z5D4,A0A287A0R0,A0A286ZVL0,A0A287BTA1
5	GO:0031327	negative regulation of cellular biosynthetic process	Biological Process	9	A0A287B9T5,A0A287BE21,A7WLH8,F1RL90,F1SNZ3,F2Z5D4,A0A287A0R0,A0A286ZVL0,A0A287BTA1
5	GO:0010557	positive regulation of macromolecule biosynthetic process	Biological Process	11	A0A287A4P9,P14287,F1SG36,F1RLC8,F1SB63,A0A286ZVL0,F1SV47,A0A287B401,F1S8C6,C8ZL57,F1RL90
5	GO:0031328	positive regulation of cellular biosynthetic process	Biological Process	11	A0A287A4P9,P14287,F1SG36,F1RLC8,F1SB63,A0A286ZVL0,F1SV47,A0A287B401,F1S8C6,C8ZL57,F1RL90
5	GO:0018130	heterocycle biosynthetic process	Biological Process	31	F1RLC8,I3LJE5,A0A287BHC7,A0A287BMK8,F1RTV4,M3VK09,A0A287A4P9,M3V837,A0A287A710,A0A286ZYU3,F1SRC1,F1SNZ3,I3LQS0,F1S6B2,A0A287AFB1,A0A287AVR3,F1SV47,F1RL90,K7GL74,F2Z572,P14287,F1SG36,A0A287B9T5,A0A287BE21,A7WLH8,A0A286ZVL0,F1SB63,A0A287BTA1,A0A287B401,F1S8C6,C8ZL57
5	GO:0019438	aromatic compound biosynthetic process	Biological Process	31	F1RLC8,I3LJE5,A0A287BHC7,A0A287BMK8,F1RTV4,M3VK09,A0A287A4P9,M3V837,A0A287A710,A0A286ZYU3,F1SRC1,F1SNZ3,I3LQS0,F1S6B2,A0A287AFB1,A0A287AVR3,F1SV47,F1RL90,K7GL74,F2Z572,P14287,F1SG36,A0A287B9T5,A0A287BE21,A7WLH8,A0A286ZVL0,F1SB63,A0A287BTA1,A0A287B401,F1S8C6,C8ZL57
5	GO:0034637	cellular carbohydrate biosynthetic process	Biological Process	1	Q4VK70
5	GO:0034645	cellular macromolecule biosynthetic process	Biological Process	33	F1SUQ0,A0A287A710,F1RLC8,I3LJE5,A0A287BHC7,Q4VK70,M3VK09,A0A287A4P9,M3V837,A0A286ZYU3,F1SRC1,F1SNZ3,I3LQS0,F1S6B2,A0A287AFB1,A0A287AVR3,F1SV47,F1RL90,F1RL66,A0A286ZWZ7,P14287,F1SG36,A0A287B9T5,A0A287BE21,A7WLH8,F2Z5D4,A0A287A0R0,A0A286ZVL0,F1SB63,A0A287BTA1,A0A287B401,F1S8C6,C8ZL57
5	GO:0009059	macromolecule biosynthetic process	Biological Process	33	F1SUQ0,A0A287A710,F1RLC8,I3LJE5,A0A287BHC7,Q4VK70,M3VK09,A0A287A4P9,M3V837,A0A286ZYU3,F1SRC1,F1SNZ3,I3LQS0,F1S6B2,A0A287AFB1,A0A287AVR3,F1SV47,F1RL90,F1RL66,A0A286ZWZ7,P14287,F1SG36,A0A287B9T5,A0A287BE21,A7WLH8,F2Z5D4,A0A287A0R0,A0A286ZVL0,F1SB63,A0A287BTA1,A0A287B401,F1S8C6,C8ZL57
5	GO:0016051	carbohydrate biosynthetic process	Biological Process	1	Q4VK70
5	GO:0090407	organophosphate biosynthetic process	Biological Process	4	A0A287BMK8,F1RTV4,K7GL74,F2Z572
5	GO:1901137	carbohydrate derivative biosynthetic process	Biological Process	2	A0A287BMK8,F1RTV4
5	GO:1901362	organic cyclic compound biosynthetic process	Biological Process	31	F1RLC8,I3LJE5,A0A287BHC7,A0A287BMK8,F1RTV4,M3VK09,A0A287A4P9,M3V837,A0A287A710,A0A286ZYU3,F1SRC1,F1SNZ3,I3LQS0,F1S6B2,A0A287AFB1,A0A287AVR3,F1SV47,F1RL90,K7GL74,F2Z572,P14287,F1SG36,A0A287B9T5,A0A287BE21,A7WLH8,A0A286ZVL0,F1SB63,A0A287BTA1,A0A287B401,F1S8C6,C8ZL57
5	GO:0010629	negative regulation of gene expression	Biological Process	11	F1SV47,A0A287B9T5,A0A287BE21,A7WLH8,F1RL90,F1SNZ3,F2Z5D4,A0A287A0R0,A0A286ZVL0,A0A287BTA1,F1SDY8
5	GO:0051053	negative regulation of DNA metabolic process	Biological Process	1	A0A286ZVL0
5	GO:0051253	negative regulation of RNA metabolic process	Biological Process	10	A0A287B9T5,A0A287BE21,A7WLH8,F1RL90,F1SNZ3,A0A286ZVL0,A0A287BTA1,F1SV47,F2Z5D4,F1SDY8
5	GO:0010563	negative regulation of phosphorus metabolic process	Biological Process	3	I3LQ79,A0A286ZVL0,I3LFB1
5	GO:0032269	negative regulation of cellular protein metabolic process	Biological Process	7	F2Z5D4,A0A287A0R0,A0A287AB58,I3LQ79,F1SNZ3,I3LFB1,I3LVJ1
5	GO:0010628	positive regulation of gene expression	Biological Process	12	A0A287A4P9,P14287,F1SG36,F1RLC8,A0A286ZVL0,F1SV47,A0A287B401,F1S8C6,C8ZL57,F1RL90,F2Z5D4,F1RGK9
5	GO:0051054	positive regulation of DNA metabolic process	Biological Process	1	F1SB63
5	GO:0051254	positive regulation of RNA metabolic process	Biological Process	10	A0A287A4P9,P14287,F1SG36,F1RLC8,A0A286ZVL0,F1SV47,A0A287B401,F1S8C6,C8ZL57,F1RL90
5	GO:0010562	positive regulation of phosphorus metabolic process	Biological Process	3	F1S8C6,F1RL90,I3LGJ5
5	GO:0032270	positive regulation of cellular protein metabolic process	Biological Process	5	F1S8C6,I3LGJ5,F1SFU1,P61958,A7WLH8
5	GO:0032268	regulation of cellular protein metabolic process	Biological Process	14	F1S8C6,F1RL66,A0A286ZWZ7,I3LGJ5,F2Z5D4,A0A287A0R0,A0A287AB58,F1SFU1,I3LQ79,P61958,A7WLH8,F1SNZ3,I3LFB1,I3LVJ1
5	GO:0051174	regulation of phosphorus metabolic process	Biological Process	6	F1S8C6,F1RL90,I3LGJ5,I3LQ79,A0A286ZVL0,I3LFB1
5	GO:0010468	regulation of gene expression	Biological Process	34	A0A286ZVL0,F1SV47,A0A0B8RZ78,A0A287A2U0,F1SJV7,A0A287BHC7,A0A286ZYU3,F1SRC1,F1SNZ3,I3LQS0,F1S6B2,A0A287AFB1,A0A287AVR3,M3V837,F1RL66,A0A286ZWZ7,F1RGK9,A0A287A4P9,P14287,F1SG36,F1RLC8,A0A287B9T5,A0A287BE21,A7WLH8,F1RL90,F2Z5D4,A0A287A0R0,A0A287BTA1,A0A0B8RZ40,F1RUL1,F1SDY8,A0A287B401,F1S8C6,C8ZL57
5	GO:0051052	regulation of DNA metabolic process	Biological Process	3	F1RWW3,A0A286ZVL0,F1SB63
5	GO:0051252	regulation of RNA metabolic process	Biological Process	32	A0A286ZVL0,F1SV47,A0A0B8RZ78,A0A287A2U0,F1SJV7,A0A287BHC7,A0A286ZYU3,F1SRC1,F1SNZ3,I3LQS0,F1S6B2,A0A287AFB1,A0A287AVR3,M3V837,A0A287A4P9,P14287,F1SG36,F1RLC8,A0A287B9T5,A0A287BE21,A7WLH8,F1RL90,A0A287BTA1,A0A0B8RZ40,F1RUL1,F1SDY8,A0A287B401,F1S8C6,C8ZL57,A0A287A0R0,F2Z5D4,A0A286ZQL5
5	GO:0001510	RNA methylation	Biological Process	1	F1RVS1
5	GO:0006479	protein methylation	Biological Process	1	I3LVJ1
5	GO:0009113	purine nucleobase biosynthetic process	Biological Process	1	F1RTV4
5	GO:0008209	androgen metabolic process	Biological Process	1	P14287
5	GO:0042572	retinol metabolic process	Biological Process	1	P50390
5	GO:0043436	oxoacid metabolic process	Biological Process	2	F1SL26,A0A287AU47
5	GO:0006796	phosphate-containing compound metabolic process	Biological Process	13	F1S8C6,A0A287BMK8,F1RTV4,F1RYV0,K7GL74,F2Z572,A0A287AN61,F1RL90,I3LGJ5,F1SNZ3,I3LQ79,A0A286ZVL0,I3LFB1
5	GO:0006631	fatty acid metabolic process	Biological Process	1	F1SL26
5	GO:0006720	isoprenoid metabolic process	Biological Process	1	P50390
5	GO:0006259	DNA metabolic process	Biological Process	8	F1RWW3,F1SUQ0,A0A287A710,F1RUL1,I3LGJ5,A0A287AJJ8,A0A286ZVL0,F1SB63
5	GO:0016070	RNA metabolic process	Biological Process	48	F1RUL1,A0A286ZVL0,F1SV47,A0A0B8RZ78,A0A287A2U0,F1SJV7,A0A286ZWZ7,A0A286ZJK2,A0A287B6I2,A0A286ZQL5,F1S396,F1RLC8,I3LJE5,A0A287BHC7,M3VK09,A0A287A4P9,M3V837,A0A287A710,A0A286ZYU3,F1SRC1,F1SNZ3,I3LQS0,F1S6B2,A0A287AFB1,A0A287AVR3,F1RVS1,F1RL90,F1S9W3,I3LPU8,A0A287A5U1,Q19QU3,F1SEX4,P14287,F1SG36,A0A287B9T5,A0A287BE21,A7WLH8,F1RTH6,A0A287BTA1,A0A0B8RZ40,F1SDY8,F1SQ87,A0A287B401,F1S8C6,C8ZL57,A0A287A0…
5	GO:0044264	cellular polysaccharide metabolic process	Biological Process	1	Q4VK70
5	GO:0044267	cellular protein metabolic process	Biological Process	21	A0A287AB58,F1S8C6,F1RL66,A0A286ZWZ7,F1RYV0,A0A287A4P9,F1SM37,I3LGJ5,A0A287B401,P61958,A0A287AD21,A7WLH8,F2Z5D4,A0A287A0R0,F1SFU1,I3LQ79,F1SNZ3,I3LFB1,F1RWW3,F1S4Z2,I3LVJ1
5	GO:0005976	polysaccharide metabolic process	Biological Process	1	Q4VK70
5	GO:0034654	nucleobase-containing compound biosynthetic process	Biological Process	31	F1RLC8,I3LJE5,A0A287BHC7,A0A287BMK8,F1RTV4,M3VK09,A0A287A4P9,M3V837,A0A287A710,A0A286ZYU3,F1SRC1,F1SNZ3,I3LQS0,F1S6B2,A0A287AFB1,A0A287AVR3,F1SV47,F1RL90,K7GL74,F2Z572,P14287,F1SG36,A0A287B9T5,A0A287BE21,A7WLH8,A0A286ZVL0,F1SB63,A0A287BTA1,A0A287B401,F1S8C6,C8ZL57
5	GO:0034655	nucleobase-containing compound catabolic process	Biological Process	6	F1SV47,A0A287AN61,F1SEX4,F1SDY8,F2Z5D4,A0A286ZVL0
5	GO:0090304	nucleic acid metabolic process	Biological Process	53	F1RWW3,F1SUQ0,A0A287A710,F1RUL1,A0A286ZVL0,F1SV47,A0A0B8RZ78,A0A287A2U0,F1SJV7,A0A286ZWZ7,A0A286ZJK2,A0A287B6I2,A0A286ZQL5,F1S396,F1RLC8,I3LJE5,A0A287BHC7,I3LGJ5,A0A287AJJ8,M3VK09,A0A287A4P9,M3V837,A0A286ZYU3,F1SRC1,F1SNZ3,I3LQS0,F1S6B2,A0A287AFB1,A0A287AVR3,F1RVS1,F1RL90,F1S9W3,I3LPU8,A0A287A5U1,Q19QU3,F1SEX4,P14287,F1SG36,A0A287B9T5,A0A287BE21,A7WLH8,F1RTH6,F1SB63,A0A287BTA1,A0A0B8RZ40,F1SDY8,F…
5	GO:0008202	steroid metabolic process	Biological Process	1	P14287
5	GO:0006508	proteolysis	Biological Process	7	A0A287AB58,A0A287A4P9,F1SM37,F1SU38,P61958,A7WLH8,F1S4Z2
5	GO:0030163	protein catabolic process	Biological Process	6	A0A287AB58,A0A287A4P9,F1SM37,P61958,A7WLH8,F1S4Z2
5	GO:0036211	protein modification process	Biological Process	14	F1S8C6,F1RYV0,I3LGJ5,A0A287B401,A0A287A4P9,P61958,A0A287AD21,A7WLH8,A0A287AB58,F1SFU1,I3LQ79,I3LFB1,F1RWW3,I3LVJ1
5	GO:0042107	cytokine metabolic process	Biological Process	1	A0A287A0R0
5	GO:0051604	protein maturation	Biological Process	1	F1SU38
5	GO:0034308	primary alcohol metabolic process	Biological Process	1	P50390
5	GO:0006753	nucleoside phosphate metabolic process	Biological Process	5	A0A287BMK8,F1RTV4,K7GL74,F2Z572,A0A287AN61
5	GO:0019693	ribose phosphate metabolic process	Biological Process	2	A0A287BMK8,F1RTV4
5	GO:0010467	gene expression	Biological Process	50	F1RUL1,A0A286ZVL0,F1SV47,A0A0B8RZ78,A0A287A2U0,F1SJV7,A0A286ZWZ7,A0A286ZJK2,A0A287B6I2,A0A286ZQL5,F1S396,F1RLC8,I3LJE5,A0A287BHC7,M3VK09,A0A287A4P9,M3V837,A0A287A710,A0A286ZYU3,F1SRC1,F1SNZ3,I3LQS0,F1S6B2,A0A287AFB1,A0A287AVR3,F1RVS1,F1RL90,F1S9W3,I3LPU8,A0A287A5U1,Q19QU3,F1RL66,F1RGK9,P14287,F1SG36,A0A287B9T5,A0A287BE21,A7WLH8,F2Z5D4,A0A287A0R0,F1RTH6,F1SU38,A0A287BTA1,A0A0B8RZ40,F1SDY8,F1SQ87,A…
5	GO:0043412	macromolecule modification	Biological Process	15	F1S8C6,F1RYV0,I3LGJ5,A0A287B401,A0A287A4P9,P61958,A0A287AD21,A7WLH8,A0A287AB58,F1SFU1,I3LQ79,I3LFB1,F1RWW3,F1RVS1,I3LVJ1
5	GO:0009262	deoxyribonucleotide metabolic process	Biological Process	1	A0A287AN61
5	GO:1901657	glycosyl compound metabolic process	Biological Process	4	A0A287BMK8,K7GL74,F2Z572,F1RTV4
5	GO:0006690	icosanoid metabolic process	Biological Process	1	F1SL26
5	GO:0030218	erythrocyte differentiation	Biological Process	1	A0A287AB58
5	GO:0030097	hemopoiesis	Biological Process	2	A0A287AB58,F1RL90
5	GO:0051249	regulation of lymphocyte activation	Biological Process	1	Q8HZJ6
5	GO:0045088	regulation of innate immune response	Biological Process	3	A0A287B401,F1S8C6,I3LJE5
5	GO:0045637	regulation of myeloid cell differentiation	Biological Process	2	A0A287AB58,F1RL90
5	GO:1902105	regulation of leukocyte differentiation	Biological Process	1	F1RL90
5	GO:0051250	negative regulation of lymphocyte activation	Biological Process	1	Q8HZJ6
5	GO:0045089	positive regulation of innate immune response	Biological Process	3	A0A287B401,F1S8C6,I3LJE5
5	GO:0045639	positive regulation of myeloid cell differentiation	Biological Process	2	A0A287AB58,F1RL90
5	GO:1902107	positive regulation of leukocyte differentiation	Biological Process	1	F1RL90
5	GO:0034340	response to type I interferon	Biological Process	2	F1S8C6,A0A287AB58
5	GO:0034341	response to interferon-gamma	Biological Process	1	F2Z5D4
5	GO:0042110	T cell activation	Biological Process	1	Q8HZJ6
5	GO:0046651	lymphocyte proliferation	Biological Process	1	Q8HZJ6
5	GO:1990138	neuron projection extension	Biological Process	1	P26234
5	GO:0032945	negative regulation of mononuclear cell proliferation	Biological Process	1	Q8HZJ6
5	GO:0032944	regulation of mononuclear cell proliferation	Biological Process	1	Q8HZJ6
5	GO:0033045	regulation of sister chromatid segregation	Biological Process	1	A0A286ZVL0
5	GO:0051988	regulation of attachment of spindle microtubules to kinetochore	Biological Process	1	A0A286ZVL0
5	GO:0090235	regulation of metaphase plate congression	Biological Process	1	A0A286ZVL0
5	GO:0051987	positive regulation of attachment of spindle microtubules to kinetochore	Biological Process	1	A0A286ZVL0
5	GO:0000819	sister chromatid segregation	Biological Process	6	F1SFU1,F1S4Z2,I3LSS2,A0A286ZN07,F2Z5Q1,A0A286ZVL0
5	GO:0051310	metaphase plate congression	Biological Process	5	F1S4Z2,I3LSS2,A0A286ZN07,F2Z5Q1,A0A286ZVL0
5	GO:0070507	regulation of microtubule cytoskeleton organization	Biological Process	5	F1S4Z2,F2Z5Q1,A0A287B401,A0A286ZVL0,I3LSS2
5	GO:1902850	microtubule cytoskeleton organization involved in mitosis	Biological Process	4	A0A286ZVL0,F1S4Z2,I3LSS2,F2Z5Q1
5	GO:0098534	centriole assembly	Biological Process	2	A0A287B401,I3LSS2
5	GO:0007249	I-kappaB kinase/NF-kappaB signaling	Biological Process	1	F1SCY0
5	GO:0007264	small GTPase mediated signal transduction	Biological Process	1	I3LEQ6
5	GO:0019932	second-messenger-mediated signaling	Biological Process	1	F1S9W3
5	GO:0035329	hippo signaling	Biological Process	1	F1SNZ3
5	GO:1902531	regulation of intracellular signal transduction	Biological Process	4	F1SNZ3,F1SCY0,I3LEQ6,F1S9W3
5	GO:1902532	negative regulation of intracellular signal transduction	Biological Process	1	F1SNZ3
5	GO:1902533	positive regulation of intracellular signal transduction	Biological Process	2	F1SCY0,F1S9W3
5	GO:0007167	enzyme linked receptor protein signaling pathway	Biological Process	2	I3LQ79,A0A287B401
5	GO:0019221	cytokine-mediated signaling pathway	Biological Process	1	F1S8C6
5	GO:0043401	steroid hormone mediated signaling pathway	Biological Process	2	F1RL90,F1SV47
5	GO:0001959	regulation of cytokine-mediated signaling pathway	Biological Process	1	F1S8C6
5	GO:0030111	regulation of Wnt signaling pathway	Biological Process	2	A0A0U2ETD0,F1SNZ3
5	GO:0001961	positive regulation of cytokine-mediated signaling pathway	Biological Process	1	F1S8C6
5	GO:0030178	negative regulation of Wnt signaling pathway	Biological Process	2	A0A0U2ETD0,F1SNZ3
5	GO:0030518	intracellular steroid hormone receptor signaling pathway	Biological Process	2	F1RL90,F1SV47
5	GO:0070252	actin-mediated cell contraction	Biological Process	1	A7WLH8
5	GO:1903115	regulation of actin filament-based movement	Biological Process	1	A7WLH8
5	GO:0007346	regulation of mitotic cell cycle	Biological Process	5	A0A286ZXZ3,A0A286ZVL0,F1S4Z2,I3LSS2,F2Z5Q1
5	GO:0045930	negative regulation of mitotic cell cycle	Biological Process	1	A0A286ZXZ3
5	GO:0045931	positive regulation of mitotic cell cycle	Biological Process	1	A0A286ZVL0
5	GO:0006915	apoptotic process	Biological Process	3	A0A0B8RZ78,F1SB63,A0A287BE21
5	GO:0043067	regulation of programmed cell death	Biological Process	2	A0A0B8RZ78,F1SB63
5	GO:1901214	regulation of neuron death	Biological Process	2	F1S4Z2,A0A286ZN07
5	GO:1901215	negative regulation of neuron death	Biological Process	2	F1S4Z2,A0A286ZN07
5	GO:0006333	chromatin assembly or disassembly	Biological Process	2	A0A287BN67,A0A287AZH1
5	GO:0034728	nucleosome organization	Biological Process	2	A0A287BN67,A0A287AZH1
5	GO:0006338	chromatin remodeling	Biological Process	1	F1RWW3
5	GO:0016569	covalent chromatin modification	Biological Process	4	A0A287B401,A0A287A4P9,F1RWW3,I3LVJ1
5	GO:1902275	regulation of chromatin organization	Biological Process	2	I3LVJ1,A0A286ZVL0
5	GO:1905268	negative regulation of chromatin organization	Biological Process	1	I3LVJ1
5	GO:0051276	chromosome organization	Biological Process	13	A0A287BN67,A0A287AZH1,F1SFU1,F1S4Z2,I3LSS2,A0A286ZN07,F2Z5Q1,A0A287B401,A0A287A4P9,A0A286ZVL0,F1SB63,F1RWW3,I3LVJ1
5	GO:0007010	cytoskeleton organization	Biological Process	13	F1SQX2,A0A286ZRM3,F1RT83,A0A287ATX4,F1RL90,A0A286ZS56,F1S4Z2,F2Z5Q1,A0A287B401,A0A286ZWB9,A0A286ZVL0,I3LSS2,F1SNZ3
5	GO:0007033	vacuole organization	Biological Process	3	F1S4Z2,A0A286ZN07,F1SFU1
5	GO:0006997	nucleus organization	Biological Process	5	A7WLH8,F1S4Z2,I3LSS2,A0A286ZN07,F2Z5Q1
5	GO:0007030	Golgi organization	Biological Process	1	F1S409
5	GO:0007031	peroxisome organization	Biological Process	1	F1S8C6
5	GO:0010638	positive regulation of organelle organization	Biological Process	5	F1SB63,A0A286ZVL0,Q8HZJ6,K7GNF5,A0A287ATX4
5	GO:0010639	negative regulation of organelle organization	Biological Process	8	F1SQX2,A0A286ZVL0,A0A287B401,I3LVJ1,F1S4Z2,A0A286ZN07,F1SFU1,I3LSS2
5	GO:0016050	vesicle organization	Biological Process	4	A0A286ZN07,F2Z5Q1,Q8HZJ6,K7GNF5
5	GO:0033043	regulation of organelle organization	Biological Process	14	F1SQX2,F1S4Z2,F2Z5Q1,A0A286ZVL0,F1SB63,A0A287B401,F1S8C6,I3LVJ1,F1SFU1,I3LSS2,A0A286ZN07,Q8HZJ6,K7GNF5,A0A287ATX4
5	GO:0048285	organelle fission	Biological Process	7	F1SFU1,F1S4Z2,I3LSS2,A0A286ZN07,F2Z5Q1,A0A287A4P9,A0A286ZVL0
5	GO:0070925	organelle assembly	Biological Process	10	F1SNZ3,A0A287B401,A0A286ZVL0,F1S4Z2,I3LSS2,F2Z5Q1,A0A286ZN07,F1SFU1,Q8HZJ6,K7GNF5
5	GO:0006998	nuclear envelope organization	Biological Process	3	F1S4Z2,I3LSS2,A7WLH8
5	GO:0007009	plasma membrane organization	Biological Process	1	A0A286ZN07
5	GO:0007032	endosome organization	Biological Process	1	F2Z5Q1
5	GO:0051017	actin filament bundle assembly	Biological Process	1	F1SQX2
5	GO:0031497	chromatin assembly	Biological Process	2	A0A287BN67,A0A287AZH1
5	GO:0030031	cell projection assembly	Biological Process	1	P26234
5	GO:0034329	cell junction assembly	Biological Process	1	P26234
5	GO:0065003	macromolecular complex assembly	Biological Process	12	A0A286ZWZ7,A0A287BN67,A0A287AZH1,F1SQX2,A0A286ZS56,A7WLH8,F1SNZ3,F1S4Z2,I3LSS2,A0A286ZN07,A0A287A4P9,A0A287ATX4
5	GO:0032984	macromolecular complex disassembly	Biological Process	2	F1SQX2,F1SFU1
5	GO:0048858	cell projection morphogenesis	Biological Process	1	P26234
5	GO:0120036	plasma membrane bounded cell projection organization	Biological Process	2	P26234,Q8HZJ6
5	GO:0030832	regulation of actin filament length	Biological Process	2	F1SQX2,A0A287ATX4
5	GO:0000902	cell morphogenesis	Biological Process	2	F1SNZ3,P26234
5	GO:0032990	cell part morphogenesis	Biological Process	1	P26234
5	GO:0045216	cell-cell junction organization	Biological Process	1	P26234
5	GO:0071822	protein complex subunit organization	Biological Process	9	F1SQX2,A0A286ZS56,A7WLH8,F1S4Z2,I3LSS2,A0A286ZN07,A0A287A4P9,F1SFU1,A0A287ATX4
5	GO:0071824	protein-DNA complex subunit organization	Biological Process	2	A0A287BN67,A0A287AZH1
5	GO:0071826	ribonucleoprotein complex subunit organization	Biological Process	2	A0A286ZWZ7,F1SNZ3
5	GO:0022604	regulation of cell morphogenesis	Biological Process	1	F1SNZ3
5	GO:0043244	regulation of protein complex disassembly	Biological Process	2	F1SQX2,F1SFU1
5	GO:1902903	regulation of supramolecular fiber organization	Biological Process	2	F1SQX2,A0A287ATX4
5	GO:0031333	negative regulation of protein complex assembly	Biological Process	1	F1SQX2
5	GO:0043242	negative regulation of protein complex disassembly	Biological Process	2	F1SQX2,F1SFU1
5	GO:1902904	negative regulation of supramolecular fiber organization	Biological Process	1	F1SQX2
5	GO:1902905	positive regulation of supramolecular fiber organization	Biological Process	1	A0A287ATX4
5	GO:0006900	vesicle budding from membrane	Biological Process	1	A0A286ZN07
5	GO:0010324	membrane invagination	Biological Process	2	I3LSS2,A0A286ZN07
5	GO:0090148	membrane fission	Biological Process	1	F1S4Z2
5	GO:0007015	actin filament organization	Biological Process	4	F1SQX2,A0A286ZS56,A0A287ATX4,F1RL90
5	GO:0035194	posttranscriptional gene silencing by RNA	Biological Process	1	F1SNZ3
5	GO:0060147	regulation of posttranscriptional gene silencing	Biological Process	1	F1SNZ3
5	GO:0060966	regulation of gene silencing by RNA	Biological Process	1	F1SNZ3
5	GO:0006873	cellular ion homeostasis	Biological Process	2	F1RZR0,F1S9W3
5	GO:0061640	cytoskeleton-dependent cytokinesis	Biological Process	1	F1S4Z2
5	GO:0007052	mitotic spindle organization	Biological Process	4	A0A286ZVL0,F1S4Z2,I3LSS2,F2Z5Q1
5	GO:0051225	spindle assembly	Biological Process	4	A0A286ZVL0,F1S4Z2,I3LSS2,F2Z5Q1
5	GO:0090224	regulation of spindle organization	Biological Process	4	A0A286ZVL0,F1S4Z2,I3LSS2,F2Z5Q1
5	GO:0046605	regulation of centrosome cycle	Biological Process	4	F1S4Z2,F2Z5Q1,A0A287B401,I3LSS2
5	GO:0046606	negative regulation of centrosome cycle	Biological Process	2	A0A287B401,I3LSS2
5	GO:0046599	regulation of centriole replication	Biological Process	2	A0A287B401,I3LSS2
5	GO:0046600	negative regulation of centriole replication	Biological Process	2	I3LSS2,A0A287B401
5	GO:0051315	attachment of mitotic spindle microtubules to kinetochore	Biological Process	1	A0A286ZVL0
5	GO:0007088	regulation of mitotic nuclear division	Biological Process	4	A0A286ZVL0,F1S4Z2,I3LSS2,F2Z5Q1
5	GO:0044772	mitotic cell cycle phase transition	Biological Process	2	F1S4Z2,I3LSS2
5	GO:0010824	regulation of centrosome duplication	Biological Process	4	A0A287B401,I3LSS2,F1S4Z2,F2Z5Q1
5	GO:0010826	negative regulation of centrosome duplication	Biological Process	2	A0A287B401,I3LSS2
5	GO:1903722	regulation of centriole elongation	Biological Process	1	I3LSS2
5	GO:1903723	negative regulation of centriole elongation	Biological Process	1	I3LSS2
5	GO:0045840	positive regulation of mitotic nuclear division	Biological Process	1	A0A286ZVL0
5	GO:0000070	mitotic sister chromatid segregation	Biological Process	6	F1SFU1,F1S4Z2,I3LSS2,A0A286ZN07,F2Z5Q1,A0A286ZVL0
5	GO:0000281	mitotic cytokinesis	Biological Process	1	F1S4Z2
5	GO:0007076	mitotic chromosome condensation	Biological Process	1	F1SFU1
5	GO:0007080	mitotic metaphase plate congression	Biological Process	5	A0A286ZVL0,F1S4Z2,I3LSS2,A0A286ZN07,F2Z5Q1
5	GO:0140014	mitotic nuclear division	Biological Process	7	F1SFU1,F1S4Z2,I3LSS2,A0A286ZN07,F2Z5Q1,A0A286ZVL0,A0A287A4P9
5	GO:0032956	regulation of actin cytoskeleton organization	Biological Process	2	F1SQX2,A0A287ATX4
5	GO:0046879	hormone secretion	Biological Process	1	A0A287B049
5	GO:0017157	regulation of exocytosis	Biological Process	3	Q8HZJ6,K7GNF5,I3LSS2
5	GO:0045921	positive regulation of exocytosis	Biological Process	3	Q8HZJ6,K7GNF5,I3LSS2
5	GO:1990182	exosomal secretion	Biological Process	3	Q8HZJ6,K7GNF5,I3LSS2
5	GO:0030073	insulin secretion	Biological Process	1	A0A287B049
5	GO:0050708	regulation of protein secretion	Biological Process	1	F1S8C6
5	GO:0050714	positive regulation of protein secretion	Biological Process	1	F1S8C6
5	GO:0045600	positive regulation of fat cell differentiation	Biological Process	2	A0A286ZVL0,K7GQ27
5	GO:2000637	positive regulation of gene silencing by miRNA	Biological Process	1	F1SNZ3
5	GO:0022408	negative regulation of cell-cell adhesion	Biological Process	1	Q8HZJ6
5	GO:0045668	negative regulation of osteoblast differentiation	Biological Process	1	F1SNZ3
5	GO:2000737	negative regulation of stem cell differentiation	Biological Process	1	A0A286ZVL0
5	GO:0051209	release of sequestered calcium ion into cytosol	Biological Process	2	F1RZR0,F1S9W3
5	GO:1901017	negative regulation of potassium ion transmembrane transporter activity	Biological Process	1	A7WLH8
5	GO:0002521	leukocyte differentiation	Biological Process	1	F1RL90
5	GO:0022008	neurogenesis	Biological Process	2	P26234,Q8HZJ6
5	GO:0030099	myeloid cell differentiation	Biological Process	2	A0A287AB58,F1RL90
5	GO:0030182	neuron differentiation	Biological Process	2	P26234,Q8HZJ6
5	GO:0035051	cardiocyte differentiation	Biological Process	1	A0A286ZVL0
5	GO:0035914	skeletal muscle cell differentiation	Biological Process	1	A0A0U2ETD0
5	GO:0042692	muscle cell differentiation	Biological Process	2	K7GNF5,A0A286ZVL0
5	GO:0045444	fat cell differentiation	Biological Process	2	K7GQ27,A0A286ZVL0
5	GO:0048762	mesenchymal cell differentiation	Biological Process	1	F1RL66
5	GO:0048863	stem cell differentiation	Biological Process	2	F1RL66,A0A286ZVL0
5	GO:0000904	cell morphogenesis involved in differentiation	Biological Process	1	P26234
5	GO:0002076	osteoblast development	Biological Process	1	F1SNZ3
5	GO:0014031	mesenchymal cell development	Biological Process	1	F1RL66
5	GO:0048627	myoblast development	Biological Process	1	K7GNF5
5	GO:0048666	neuron development	Biological Process	2	P26234,Q8HZJ6
5	GO:0048864	stem cell development	Biological Process	1	F1RL66
5	GO:0055001	muscle cell development	Biological Process	2	K7GNF5,A0A286ZVL0
5	GO:0055006	cardiac cell development	Biological Process	1	A0A286ZVL0
5	GO:0045598	regulation of fat cell differentiation	Biological Process	2	K7GQ27,A0A286ZVL0
5	GO:0045667	regulation of osteoblast differentiation	Biological Process	1	F1SNZ3
5	GO:2000736	regulation of stem cell differentiation	Biological Process	1	A0A286ZVL0
5	GO:2001020	regulation of response to DNA damage stimulus	Biological Process	1	A0A287BE21
5	GO:1901016	regulation of potassium ion transmembrane transporter activity	Biological Process	1	A7WLH8
5	GO:0072595	maintenance of protein localization in organelle	Biological Process	1	A0A286ZVL0
5	GO:0090286	cytoskeletal anchoring at nuclear membrane	Biological Process	1	A0A286ZWB9
5	GO:0006974	cellular response to DNA damage stimulus	Biological Process	7	F1RWW3,F1RUL1,F1SUQ0,I3LGJ5,A0A287AJJ8,A0A287BE21,F1RT10
5	GO:0034599	cellular response to oxidative stress	Biological Process	1	F1RL90
5	GO:0034605	cellular response to heat	Biological Process	1	A7WLH8
5	GO:0034976	response to endoplasmic reticulum stress	Biological Process	1	C8ZL57
5	GO:0035967	cellular response to topologically incorrect protein	Biological Process	1	C8ZL57
5	GO:0071241	cellular response to inorganic substance	Biological Process	1	A7WLH8
5	GO:0071310	cellular response to organic substance	Biological Process	9	F1RL90,F1SV47,C8ZL57,F1S8C6,F2Z5D4,A0A0U2ETD0,A0A286ZVL0,P14287,F1SG36
5	GO:1901699	cellular response to nitrogen compound	Biological Process	1	F1S8C6
5	GO:1901701	cellular response to oxygen-containing compound	Biological Process	2	F1RL90,P14287
5	GO:0010506	regulation of autophagy	Biological Process	3	F1SFU1,F1S4Z2,A0A286ZN07
5	GO:0010507	negative regulation of autophagy	Biological Process	3	F1SFU1,F1S4Z2,A0A286ZN07
5	GO:0016236	macroautophagy	Biological Process	3	F1SFU1,F1S4Z2,A0A286ZN07
5	GO:0008406	gonad development	Biological Process	1	A0A287B049
5	GO:0046545	development of primary female sexual characteristics	Biological Process	1	A0A287B049
5	GO:0007160	cell-matrix adhesion	Biological Process	1	F1SU38
5	GO:0007159	leukocyte cell-cell adhesion	Biological Process	1	Q8HZJ6
5	GO:0090136	epithelial cell-cell adhesion	Biological Process	1	P26234
5	GO:0099537	trans-synaptic signaling	Biological Process	1	F1RT83
5	GO:0016055	Wnt signaling pathway	Biological Process	3	K7GNF5,A0A0U2ETD0,F1SNZ3
5	GO:0030500	regulation of bone mineralization	Biological Process	1	A0A287AB58
5	GO:0030501	positive regulation of bone mineralization	Biological Process	1	A0A287AB58
5	GO:0032479	regulation of type I interferon production	Biological Process	2	I3LJE5,F1S8C6
5	GO:0032642	regulation of chemokine production	Biological Process	1	F1S8C6
5	GO:0032649	regulation of interferon-gamma production	Biological Process	1	A0A287AB58
5	GO:0032675	regulation of interleukin-6 production	Biological Process	1	F1S8C6
5	GO:0032677	regulation of interleukin-8 production	Biological Process	1	F1S8C6
5	GO:0042035	regulation of cytokine biosynthetic process	Biological Process	1	A0A287A0R0
5	GO:0050707	regulation of cytokine secretion	Biological Process	1	F1S8C6
5	GO:1903555	regulation of tumor necrosis factor superfamily cytokine production	Biological Process	1	F1S8C6
5	GO:0042036	negative regulation of cytokine biosynthetic process	Biological Process	1	A0A287A0R0
5	GO:0032481	positive regulation of type I interferon production	Biological Process	2	I3LJE5,F1S8C6
5	GO:0032722	positive regulation of chemokine production	Biological Process	1	F1S8C6
5	GO:0032755	positive regulation of interleukin-6 production	Biological Process	1	F1S8C6
5	GO:0032757	positive regulation of interleukin-8 production	Biological Process	1	F1S8C6
5	GO:0050715	positive regulation of cytokine secretion	Biological Process	1	F1S8C6
5	GO:1903557	positive regulation of tumor necrosis factor superfamily cytokine production	Biological Process	1	F1S8C6
5	GO:0071609	chemokine (C-C motif) ligand 5 production	Biological Process	1	F1S8C6
5	GO:0071612	IP-10 production	Biological Process	1	F1S8C6
5	GO:0032607	interferon-alpha production	Biological Process	1	F1S8C6
5	GO:0032608	interferon-beta production	Biological Process	2	I3LJE5,F1S8C6
5	GO:0072641	type I interferon secretion	Biological Process	1	F1S8C6
5	GO:0072604	interleukin-6 secretion	Biological Process	1	F1S8C6
5	GO:1990774	tumor necrosis factor secretion	Biological Process	1	F1S8C6
5	GO:0032640	tumor necrosis factor production	Biological Process	1	F1S8C6
5	GO:0006936	muscle contraction	Biological Process	2	F1RPD7,A7WLH8
5	GO:0014896	muscle hypertrophy	Biological Process	1	I3LVJ1
5	GO:0090257	regulation of muscle system process	Biological Process	2	F1RPD7,A7WLH8
5	GO:0003015	heart process	Biological Process	2	F1RPD7,A7WLH8
5	GO:0008015	blood circulation	Biological Process	2	F1RPD7,A7WLH8
5	GO:0007600	sensory perception	Biological Process	2	F1S396,I3LLM2
5	GO:0050890	cognition	Biological Process	1	F2Z5Q1
5	GO:1903522	regulation of blood circulation	Biological Process	2	F1RPD7,A7WLH8
5	GO:0009792	embryo development ending in birth or egg hatching	Biological Process	2	Q8HZJ6,F1RL66
5	GO:0021915	neural tube development	Biological Process	1	Q8HZJ6
5	GO:0001501	skeletal system development	Biological Process	1	F1RL90
5	GO:0007399	nervous system development	Biological Process	2	Q8HZJ6,P26234
5	GO:0061458	reproductive system development	Biological Process	1	A0A287B049
5	GO:0072359	circulatory system development	Biological Process	1	A0A286ZVL0
5	GO:0070167	regulation of biomineral tissue development	Biological Process	1	A0A287AB58
5	GO:0046850	regulation of bone remodeling	Biological Process	2	P14287,F1RL90
5	GO:0046852	positive regulation of bone remodeling	Biological Process	2	P14287,F1RL90
5	GO:0045453	bone resorption	Biological Process	2	P14287,F1RL90
5	GO:0036438	maintenance of lens transparency	Biological Process	1	F1S4Z2
5	GO:0045989	positive regulation of striated muscle contraction	Biological Process	1	F1RPD7
5	GO:0045823	positive regulation of heart contraction	Biological Process	1	F1RPD7
5	GO:0048705	skeletal system morphogenesis	Biological Process	1	F1RL90
5	GO:0060562	epithelial tube morphogenesis	Biological Process	1	Q8HZJ6
5	GO:0016331	morphogenesis of embryonic epithelium	Biological Process	1	Q8HZJ6
5	GO:0002009	morphogenesis of an epithelium	Biological Process	2	Q8HZJ6,P26234
5	GO:0061430	bone trabecula morphogenesis	Biological Process	1	F1RL90
5	GO:0060606	tube closure	Biological Process	1	Q8HZJ6
5	GO:0072175	epithelial tube formation	Biological Process	1	Q8HZJ6
5	GO:0060346	bone trabecula formation	Biological Process	1	F1RL90
5	GO:0031214	biomineral tissue development	Biological Process	2	A0A287AB58,P14287
5	GO:0060429	epithelium development	Biological Process	2	Q8HZJ6,P26234
5	GO:0060485	mesenchyme development	Biological Process	1	F1RL66
5	GO:0060537	muscle tissue development	Biological Process	2	A0A0U2ETD0,A0A286ZVL0
5	GO:0007423	sensory organ development	Biological Process	1	Q8HZJ6
5	GO:0007507	heart development	Biological Process	1	A0A286ZVL0
5	GO:0007517	muscle organ development	Biological Process	1	A0A0U2ETD0
5	GO:0060113	inner ear receptor cell differentiation	Biological Process	1	Q8HZJ6
5	GO:0030334	regulation of cell migration	Biological Process	3	Q8HZJ6,F1SU38,P26234
5	GO:0030335	positive regulation of cell migration	Biological Process	1	F1SU38
5	GO:0001667	ameboidal-type cell migration	Biological Process	1	Q8HZJ6
5	GO:0014812	muscle cell migration	Biological Process	1	F1SU38
5	GO:0035890	exit from host	Biological Process	3	F1S4Z2,I3LSS2,F2Z5Q1
5	GO:1904358	positive regulation of telomere maintenance via telomere lengthening	Biological Process	1	F1SB63
5	GO:1903902	positive regulation of viral life cycle	Biological Process	3	F1S4Z2,I3LSS2,F2Z5Q1
5	GO:0032273	positive regulation of protein polymerization	Biological Process	1	A0A287ATX4
5	GO:1903553	positive regulation of extracellular exosome assembly	Biological Process	2	Q8HZJ6,K7GNF5
5	GO:2000866	positive regulation of estradiol secretion	Biological Process	1	P14287
5	GO:0046824	positive regulation of nucleocytoplasmic transport	Biological Process	2	F1S8C6,A0A0U2ETD0
5	GO:0032414	positive regulation of ion transmembrane transporter activity	Biological Process	1	A7WLH8
5	GO:0034767	positive regulation of ion transmembrane transport	Biological Process	1	A7WLH8
5	GO:0051928	positive regulation of calcium ion transport	Biological Process	1	A7WLH8
5	GO:0002793	positive regulation of peptide secretion	Biological Process	1	F1S8C6
5	GO:1904591	positive regulation of protein import	Biological Process	1	F1S8C6
5	GO:0042307	positive regulation of protein import into nucleus	Biological Process	1	F1S8C6
5	GO:0046827	positive regulation of protein export from nucleus	Biological Process	1	A0A0U2ETD0
5	GO:1904357	negative regulation of telomere maintenance via telomere lengthening	Biological Process	1	A0A286ZVL0
5	GO:1903901	negative regulation of viral life cycle	Biological Process	3	F1S8C6,A0A287AB58,F1SCY0
5	GO:0061045	negative regulation of wound healing	Biological Process	1	F1SU38
5	GO:0032413	negative regulation of ion transmembrane transporter activity	Biological Process	1	A7WLH8
5	GO:0034766	negative regulation of ion transmembrane transport	Biological Process	1	A7WLH8
5	GO:0043267	negative regulation of potassium ion transport	Biological Process	1	A7WLH8
5	GO:0042730	fibrinolysis	Biological Process	1	F1SU38
5	GO:0001952	regulation of cell-matrix adhesion	Biological Process	1	F1SU38
5	GO:1903037	regulation of leukocyte cell-cell adhesion	Biological Process	1	Q8HZJ6
5	GO:1904356	regulation of telomere maintenance via telomere lengthening	Biological Process	2	A0A286ZVL0,F1SB63
5	GO:0070201	regulation of establishment of protein localization	Biological Process	3	F1S8C6,A0A0U2ETD0,F1SB63
5	GO:1903827	regulation of cellular protein localization	Biological Process	3	F1S8C6,A0A0U2ETD0,F1SB63
5	GO:0032368	regulation of lipid transport	Biological Process	1	P14287
5	GO:0032386	regulation of intracellular transport	Biological Process	2	F1S8C6,A0A0U2ETD0
5	GO:0034762	regulation of transmembrane transport	Biological Process	1	A7WLH8
5	GO:0043269	regulation of ion transport	Biological Process	1	A7WLH8
5	GO:0051046	regulation of secretion	Biological Process	5	F1S8C6,Q8HZJ6,K7GNF5,I3LSS2,P14287
5	GO:0090087	regulation of peptide transport	Biological Process	2	F1S8C6,A0A0U2ETD0
5	GO:0050792	regulation of viral process	Biological Process	6	F1S8C6,A0A287AB58,F1SCY0,F1S4Z2,I3LSS2,F2Z5Q1
5	GO:0050691	regulation of defense response to virus by host	Biological Process	1	F1S8C6
5	GO:0032271	regulation of protein polymerization	Biological Process	2	F1SQX2,A0A287ATX4
5	GO:0090169	regulation of spindle assembly	Biological Process	4	A0A286ZVL0,F1S4Z2,I3LSS2,F2Z5Q1
5	GO:1902116	negative regulation of organelle assembly	Biological Process	5	A0A287B401,F1S4Z2,A0A286ZN07,F1SFU1,I3LSS2
5	GO:1903551	regulation of extracellular exosome assembly	Biological Process	2	Q8HZJ6,K7GNF5
5	GO:2000785	regulation of autophagosome assembly	Biological Process	3	F1S4Z2,A0A286ZN07,F1SFU1
5	GO:0031347	regulation of defense response	Biological Process	3	A0A287B401,F1S8C6,I3LJE5
5	GO:1903034	regulation of response to wounding	Biological Process	1	F1SU38
5	GO:0014898	cardiac muscle hypertrophy in response to stress	Biological Process	1	I3LVJ1
5	GO:0006954	inflammatory response	Biological Process	1	F1SL26
5	GO:0000302	response to reactive oxygen species	Biological Process	1	F1RL90
5	GO:0042060	wound healing	Biological Process	3	F1SU38,Q8HZJ6,K7GNF5
5	GO:0006986	response to unfolded protein	Biological Process	1	C8ZL57
5	GO:0031667	response to nutrient levels	Biological Process	2	A0A287B049,P14287
5	GO:0010212	response to ionizing radiation	Biological Process	1	I3LGJ5
5	GO:0071478	cellular response to radiation	Biological Process	1	I3LGJ5
5	GO:0036293	response to decreased oxygen levels	Biological Process	2	F1SU38,F1SNZ3
5	GO:0032870	cellular response to hormone stimulus	Biological Process	3	F1RL90,F1SV47,A0A286ZVL0
5	GO:0043434	response to peptide hormone	Biological Process	1	A0A287B049
5	GO:0048545	response to steroid hormone	Biological Process	3	F1RL90,F1SV47,A0A286ZVL0
5	GO:0033273	response to vitamin	Biological Process	1	P14287
5	GO:0046683	response to organophosphorus	Biological Process	1	A0A287B049
5	GO:0010243	response to organonitrogen compound	Biological Process	1	A0A287B049
5	GO:0014070	response to organic cyclic compound	Biological Process	6	F1RL90,F1SV47,P14287,A0A287B049,F1S8C6,A0A286ZVL0
5	GO:0033993	response to lipid	Biological Process	4	F1RL90,F1SV47,P14287,A0A286ZVL0
5	GO:0034097	response to cytokine	Biological Process	5	A0A287AB58,F1S8C6,F2Z5D4,A0A286ZVL0,F1SG36
5	GO:0070848	response to growth factor	Biological Process	1	A0A0U2ETD0
5	GO:1901654	response to ketone	Biological Process	1	P14287
5	GO:0010038	response to metal ion	Biological Process	1	A7WLH8
5	GO:0043331	response to dsRNA	Biological Process	1	F1S8C6
5	GO:0033280	response to vitamin D	Biological Process	1	P14287
5	GO:0051591	response to cAMP	Biological Process	1	A0A287B049
5	GO:1901652	response to peptide	Biological Process	1	A0A287B049
5	GO:0014887	cardiac muscle adaptation	Biological Process	1	I3LVJ1
5	GO:0034613	cellular protein localization	Biological Process	13	F1SJU9,I3LIL0,F1S4Z2,A0A286ZN07,F1S9J9,F1S8C6,P26234,A0A0U2ETD0,A0A286ZVL0,A7WLH8,A0A286ZWB9,A0A287A0R0,F1SB63
5	GO:0090672	telomerase RNA localization	Biological Process	1	F1SB63
5	GO:0090685	RNA localization to nucleus	Biological Process	1	F1SB63
5	GO:1990280	RNA localization to chromatin	Biological Process	1	A0A286ZVL0
5	GO:0006869	lipid transport	Biological Process	2	P14287,F1ST95
5	GO:0016192	vesicle-mediated transport	Biological Process	6	F1S409,A0A287A2S9,A0A286ZN07,Q8HZJ6,K7GNF5,I3LSS2
5	GO:0046903	secretion	Biological Process	6	A0A287B049,F1S8C6,Q8HZJ6,K7GNF5,I3LSS2,P14287
5	GO:0006811	ion transport	Biological Process	3	F1RZR0,F1S9W3,A7WLH8
5	GO:0009914	hormone transport	Biological Process	2	A0A287B049,P50390
5	GO:0055085	transmembrane transport	Biological Process	3	F1RZR0,F1S9W3,A7WLH8
5	GO:0071702	organic substance transport	Biological Process	11	F1SJU9,I3LIL0,F1S4Z2,A0A286ZN07,F1ST95,F1S9J9,A0A287B049,F1S8C6,F1SB63,A0A0U2ETD0,P14287
5	GO:0071705	nitrogen compound transport	Biological Process	9	F1SJU9,I3LIL0,F1S4Z2,A0A286ZN07,F1S9J9,A0A287B049,F1S8C6,F1SB63,A0A0U2ETD0
5	GO:0098657	import into cell	Biological Process	1	A0A287A2S9
5	GO:1901998	toxin transport	Biological Process	1	F1SB63
5	GO:0015031	protein transport	Biological Process	9	F1SJU9,I3LIL0,F1S4Z2,A0A286ZN07,F1S9J9,A0A287B049,F1S8C6,F1SB63,A0A0U2ETD0
5	GO:0072594	establishment of protein localization to organelle	Biological Process	5	F1SJU9,F1S4Z2,A0A286ZN07,F1S8C6,F1SB63
5	GO:0090150	establishment of protein localization to membrane	Biological Process	2	F1S4Z2,A0A286ZN07
5	GO:0051303	establishment of chromosome localization	Biological Process	5	F1S4Z2,I3LSS2,A0A286ZN07,F2Z5Q1,A0A286ZVL0
5	GO:0060402	calcium ion transport into cytosol	Biological Process	2	F1RZR0,F1S9W3
5	GO:0006886	intracellular protein transport	Biological Process	7	F1SJU9,I3LIL0,F1S4Z2,A0A286ZN07,F1S8C6,A0A0U2ETD0,F1S9J9
5	GO:0006888	ER to Golgi vesicle-mediated transport	Biological Process	1	F1S409
5	GO:0007034	vacuolar transport	Biological Process	5	F1S4Z2,I3LSS2,A0A286ZN07,F2Z5Q1,F1SE87
5	GO:0051169	nuclear transport	Biological Process	4	F1SJU9,I3LIL0,F1S8C6,A0A0U2ETD0
5	GO:0050000	chromosome localization	Biological Process	5	F1S4Z2,I3LSS2,A0A286ZN07,F2Z5Q1,A0A286ZVL0
5	GO:0051836	translocation of molecules into other organism involved in symbiotic interaction	Biological Process	1	F1SB63
5	GO:0042742	defense response to bacterium	Biological Process	2	F1S8C6,A0A287AB58
5	GO:0016032	viral process	Biological Process	7	F1S4Z2,I3LSS2,A0A286ZN07,F2Z5Q1,F1S8C6,A0A287AB58,F1SCY0
5	GO:0044417	translocation of molecules into host	Biological Process	1	F1SB63
5	GO:0003073	regulation of systemic arterial blood pressure	Biological Process	1	F1RPD7
5	GO:0045776	negative regulation of blood pressure	Biological Process	1	F1RPD7
5	GO:0050821	protein stabilization	Biological Process	2	F1SB63,A7WLH8
5	GO:0001508	action potential	Biological Process	1	A7WLH8
5	GO:0048872	homeostasis of number of cells	Biological Process	2	A0A287AB58,F1RGK9
5	GO:0048878	chemical homeostasis	Biological Process	3	A0A287B049,F1RZR0,F1S9W3
5	GO:0060249	anatomical structure homeostasis	Biological Process	6	A0A286ZVL0,F1SB63,F1S4Z2,P14287,F1RL90,F2Z5Q1
5	GO:0043488	regulation of mRNA stability	Biological Process	4	F1SV47,F2Z5D4,A0A286ZVL0,F1SDY8
5	GO:0043489	RNA stabilization	Biological Process	3	F1SV47,F2Z5D4,A0A286ZVL0
5	GO:0007599	hemostasis	Biological Process	1	F1SU38
5	GO:0022898	regulation of transmembrane transporter activity	Biological Process	1	A7WLH8
5	GO:0043086	negative regulation of catalytic activity	Biological Process	2	A0A286ZVL0,I3LQ79
5	GO:0051100	negative regulation of binding	Biological Process	2	A0A287AD21,A7WLH8
5	GO:0043085	positive regulation of catalytic activity	Biological Process	4	F1RL90,F1SB63,I3LEQ6,A7WLH8
5	GO:0051336	regulation of hydrolase activity	Biological Process	4	F1RL90,F1S9J9,I3LEQ6,A7WLH8
5	GO:0051338	regulation of transferase activity	Biological Process	3	A0A286ZVL0,F1SB63,I3LQ79
5	GO:0051101	regulation of DNA binding	Biological Process	2	A0A287AD21,A7WLH8
5	GO:0042254	ribosome biogenesis	Biological Process	2	F1S396,F1RTH6
5	GO:0022618	ribonucleoprotein complex assembly	Biological Process	2	A0A286ZWZ7,F1SNZ3
5	GO:0042274	ribosomal small subunit biogenesis	Biological Process	2	F1RTH6,F1S396
5	GO:0006461	protein complex assembly	Biological Process	8	F1SQX2,A0A286ZS56,A7WLH8,F1S4Z2,I3LSS2,A0A286ZN07,A0A287A4P9,A0A287ATX4
5	GO:0097734	extracellular exosome biogenesis	Biological Process	3	Q8HZJ6,K7GNF5,I3LSS2
6	GO:0007283	spermatogenesis	Biological Process	1	I3LIR0
6	GO:0005977	glycogen metabolic process	Biological Process	1	Q4VK70
6	GO:0043604	amide biosynthetic process	Biological Process	5	F1RL66,A0A286ZWZ7,F2Z5D4,A0A287A0R0,F1SNZ3
6	GO:0072522	purine-containing compound biosynthetic process	Biological Process	2	A0A287BMK8,F1RTV4
6	GO:0006144	purine nucleobase metabolic process	Biological Process	1	F1RTV4
6	GO:0006163	purine nucleotide metabolic process	Biological Process	2	A0A287BMK8,F1RTV4
6	GO:0042278	purine nucleoside metabolic process	Biological Process	1	A0A287BMK8
6	GO:0006417	regulation of translation	Biological Process	5	F2Z5D4,A0A287A0R0,F1SNZ3,F1RL66,A0A286ZWZ7
6	GO:0030162	regulation of proteolysis	Biological Process	2	P61958,A7WLH8
6	GO:0017148	negative regulation of translation	Biological Process	3	F1SNZ3,F2Z5D4,A0A287A0R0
6	GO:0043043	peptide biosynthetic process	Biological Process	5	F1RL66,A0A286ZWZ7,F2Z5D4,A0A287A0R0,F1SNZ3
6	GO:0046112	nucleobase biosynthetic process	Biological Process	1	F1RTV4
6	GO:0009119	ribonucleoside metabolic process	Biological Process	1	A0A287BMK8
6	GO:0009163	nucleoside biosynthetic process	Biological Process	1	A0A287BMK8
6	GO:0061013	regulation of mRNA catabolic process	Biological Process	4	F1SDY8,F1SV47,F2Z5D4,A0A286ZVL0
6	GO:1903362	regulation of cellular protein catabolic process	Biological Process	2	P61958,A7WLH8
6	GO:1902369	negative regulation of RNA catabolic process	Biological Process	3	F1SV47,F2Z5D4,A0A286ZVL0
6	GO:1903364	positive regulation of cellular protein catabolic process	Biological Process	2	P61958,A7WLH8
6	GO:0006401	RNA catabolic process	Biological Process	5	F1SV47,F1SEX4,F1SDY8,F2Z5D4,A0A286ZVL0
6	GO:0043632	modification-dependent macromolecule catabolic process	Biological Process	5	A0A287AB58,A0A287A4P9,F1SM37,P61958,A7WLH8
6	GO:0044257	cellular protein catabolic process	Biological Process	6	A0A287AB58,A0A287A4P9,F1SM37,P61958,A7WLH8,F1S4Z2
6	GO:0006706	steroid catabolic process	Biological Process	1	P14287
6	GO:1901292	nucleoside phosphate catabolic process	Biological Process	1	A0A287AN61
6	GO:0009264	deoxyribonucleotide catabolic process	Biological Process	1	A0A287AN61
6	GO:2000112	regulation of cellular macromolecule biosynthetic process	Biological Process	28	A0A287BHC7,A0A286ZYU3,F1SRC1,F1SNZ3,I3LQS0,F1S6B2,A0A287AFB1,A0A287AVR3,M3V837,F1RL66,A0A286ZWZ7,A0A287A4P9,P14287,F1SG36,F1RLC8,A0A287B9T5,A0A287BE21,A7WLH8,F1RL90,F2Z5D4,A0A287A0R0,A0A286ZVL0,F1SB63,A0A287BTA1,F1SV47,A0A287B401,F1S8C6,C8ZL57
6	GO:2001141	regulation of RNA biosynthetic process	Biological Process	23	A0A287BHC7,A0A286ZYU3,F1SRC1,F1SNZ3,I3LQS0,F1S6B2,A0A287AFB1,A0A287AVR3,M3V837,A0A287A4P9,P14287,F1SG36,F1RLC8,A0A287B9T5,A0A287BE21,A7WLH8,F1RL90,A0A286ZVL0,A0A287BTA1,F1SV47,A0A287B401,F1S8C6,C8ZL57
6	GO:1902679	negative regulation of RNA biosynthetic process	Biological Process	7	A0A287B9T5,A0A287BE21,A7WLH8,F1RL90,F1SNZ3,A0A286ZVL0,A0A287BTA1
6	GO:2000113	negative regulation of cellular macromolecule biosynthetic process	Biological Process	9	A0A287B9T5,A0A287BE21,A7WLH8,F1RL90,F1SNZ3,F2Z5D4,A0A287A0R0,A0A286ZVL0,A0A287BTA1
6	GO:1902680	positive regulation of RNA biosynthetic process	Biological Process	10	A0A287A4P9,P14287,F1SG36,F1RLC8,A0A286ZVL0,F1SV47,A0A287B401,F1S8C6,C8ZL57,F1RL90
6	GO:2000573	positive regulation of DNA biosynthetic process	Biological Process	1	F1SB63
6	GO:0033692	cellular polysaccharide biosynthetic process	Biological Process	1	Q4VK70
6	GO:0006260	DNA replication	Biological Process	2	F1SUQ0,A0A287A710
6	GO:0006351	transcription, DNA-templated	Biological Process	26	F1RLC8,I3LJE5,A0A287BHC7,A0A286ZYU3,F1SRC1,F1SNZ3,I3LQS0,F1S6B2,A0A287AFB1,A0A287AVR3,M3V837,F1SV47,F1RL90,A0A287A4P9,P14287,F1SG36,A0A287B9T5,A0A287BE21,A7WLH8,A0A286ZVL0,A0A287BTA1,A0A287B401,F1S8C6,C8ZL57,M3VK09,A0A287A710
6	GO:0006412	translation	Biological Process	5	F1RL66,A0A286ZWZ7,F2Z5D4,A0A287A0R0,F1SNZ3
6	GO:0071897	DNA biosynthetic process	Biological Process	2	A0A286ZVL0,F1SB63
6	GO:0000271	polysaccharide biosynthetic process	Biological Process	1	Q4VK70
6	GO:0032774	RNA biosynthetic process	Biological Process	26	F1RLC8,I3LJE5,A0A287BHC7,M3VK09,A0A287A4P9,M3V837,A0A287A710,A0A286ZYU3,F1SRC1,F1SNZ3,I3LQS0,F1S6B2,A0A287AFB1,A0A287AVR3,F1SV47,F1RL90,P14287,F1SG36,A0A287B9T5,A0A287BE21,A7WLH8,A0A286ZVL0,A0A287BTA1,A0A287B401,F1S8C6,C8ZL57
6	GO:0046390	ribose phosphate biosynthetic process	Biological Process	2	A0A287BMK8,F1RTV4
6	GO:1901293	nucleoside phosphate biosynthetic process	Biological Process	4	A0A287BMK8,F1RTV4,K7GL74,F2Z572
6	GO:1901659	glycosyl compound biosynthetic process	Biological Process	1	A0A287BMK8
6	GO:0006402	mRNA catabolic process	Biological Process	4	F1SV47,F1SDY8,F2Z5D4,A0A286ZVL0
6	GO:0045892	negative regulation of transcription, DNA-templated	Biological Process	7	A0A286ZVL0,A0A287BTA1,A0A287B9T5,A0A287BE21,A7WLH8,F1RL90,F1SNZ3
6	GO:0050686	negative regulation of mRNA processing	Biological Process	1	F1SDY8
6	GO:2000279	negative regulation of DNA biosynthetic process	Biological Process	1	A0A286ZVL0
6	GO:1903312	negative regulation of mRNA metabolic process	Biological Process	4	F1SV47,F2Z5D4,A0A286ZVL0,F1SDY8
6	GO:0045936	negative regulation of phosphate metabolic process	Biological Process	3	I3LQ79,A0A286ZVL0,I3LFB1
6	GO:0031400	negative regulation of protein modification process	Biological Process	4	A0A287AB58,I3LQ79,I3LFB1,I3LVJ1
6	GO:0045893	positive regulation of transcription, DNA-templated	Biological Process	10	A0A286ZVL0,F1SV47,A0A287B401,F1S8C6,C8ZL57,F1RL90,A0A287A4P9,P14287,F1SG36,F1RLC8
6	GO:0033120	positive regulation of RNA splicing	Biological Process	1	F1SV47
6	GO:0050685	positive regulation of mRNA processing	Biological Process	1	F1SV47
6	GO:1902373	negative regulation of mRNA catabolic process	Biological Process	3	F1SV47,F2Z5D4,A0A286ZVL0
6	GO:1903313	positive regulation of mRNA metabolic process	Biological Process	1	F1SV47
6	GO:0045937	positive regulation of phosphate metabolic process	Biological Process	3	F1S8C6,F1RL90,I3LGJ5
6	GO:0031401	positive regulation of protein modification process	Biological Process	3	F1S8C6,I3LGJ5,F1SFU1
6	GO:0045862	positive regulation of proteolysis	Biological Process	2	P61958,A7WLH8
6	GO:0031399	regulation of protein modification process	Biological Process	7	F1S8C6,I3LGJ5,A0A287AB58,F1SFU1,I3LQ79,I3LFB1,I3LVJ1
6	GO:0019220	regulation of phosphate metabolic process	Biological Process	6	F1S8C6,F1RL90,I3LGJ5,I3LQ79,A0A286ZVL0,I3LFB1
6	GO:0006355	regulation of transcription, DNA-templated	Biological Process	23	A0A287BHC7,I3LQS0,F1S6B2,A0A287AFB1,A0A287AVR3,M3V837,A0A287A4P9,P14287,F1SG36,F1RLC8,A0A287B9T5,A0A287BE21,A7WLH8,F1RL90,F1SNZ3,A0A286ZVL0,A0A287BTA1,F1SV47,A0A287B401,F1S8C6,C8ZL57,A0A286ZYU3,F1SRC1
6	GO:0010608	posttranscriptional regulation of gene expression	Biological Process	8	F1RL66,A0A286ZWZ7,F2Z5D4,A0A287A0R0,F1SNZ3,F1SDY8,F1SV47,A0A286ZVL0
6	GO:0040029	regulation of gene expression, epigenetic	Biological Process	2	A0A286ZVL0,F1SNZ3
6	GO:0043484	regulation of RNA splicing	Biological Process	9	A0A286ZVL0,F1SV47,A0A0B8RZ78,A0A287A2U0,F1SJV7,A0A287A0R0,A0A0B8RZ40,A0A287BHC7,F1RUL1
6	GO:0050684	regulation of mRNA processing	Biological Process	7	A0A286ZVL0,F1SV47,A0A0B8RZ78,A0A287A2U0,F1SJV7,A0A287A0R0,F1SDY8
6	GO:0000018	regulation of DNA recombination	Biological Process	1	F1RWW3
6	GO:2000278	regulation of DNA biosynthetic process	Biological Process	2	A0A286ZVL0,F1SB63
6	GO:1903311	regulation of mRNA metabolic process	Biological Process	8	A0A286ZVL0,F1SV47,A0A0B8RZ78,A0A287A2U0,F1SJV7,F1SDY8,A0A287A0R0,F2Z5D4
6	GO:0080009	mRNA methylation	Biological Process	1	F1RVS1
6	GO:0016571	histone methylation	Biological Process	1	I3LVJ1
6	GO:0018022	peptidyl-lysine methylation	Biological Process	1	I3LVJ1
6	GO:0019752	carboxylic acid metabolic process	Biological Process	2	F1SL26,A0A287AU47
6	GO:0016310	phosphorylation	Biological Process	7	F1S8C6,F1RYV0,I3LGJ5,I3LQ79,A0A286ZVL0,F1RL90,F1SNZ3
6	GO:0016311	dephosphorylation	Biological Process	2	F1RL90,I3LFB1
6	GO:0033559	unsaturated fatty acid metabolic process	Biological Process	1	F1SL26
6	GO:0006721	terpenoid metabolic process	Biological Process	1	P50390
6	GO:0000723	telomere maintenance	Biological Process	2	A0A286ZVL0,F1SB63
6	GO:0000729	DNA double-strand break processing	Biological Process	1	F1RWW3
6	GO:0006281	DNA repair	Biological Process	5	F1RWW3,F1SUQ0,I3LGJ5,A0A287AJJ8,F1RUL1
6	GO:0006297	nucleotide-excision repair, DNA gap filling	Biological Process	1	F1SUQ0
6	GO:0006310	DNA recombination	Biological Process	2	F1RWW3,A0A287AJJ8
6	GO:0000959	mitochondrial RNA metabolic process	Biological Process	1	F1RL90
6	GO:0006396	RNA processing	Biological Process	25	F1RUL1,A0A286ZVL0,F1SV47,A0A0B8RZ78,A0A287A2U0,F1SJV7,A0A286ZWZ7,A0A286ZJK2,A0A287B6I2,A0A286ZQL5,F1S396,F1RVS1,I3LPU8,A0A287A5U1,Q19QU3,F1RTH6,A0A0B8RZ40,A0A287BHC7,F1SQ87,A0A287A0R0,F1SD01,F1SDY8,I3LQS0,A0A287AFB1,F1S9W3
6	GO:0009451	RNA modification	Biological Process	1	F1RVS1
6	GO:0016071	mRNA metabolic process	Biological Process	19	F1RUL1,A0A286ZVL0,F1SV47,A0A0B8RZ78,A0A287A2U0,F1SJV7,A0A286ZWZ7,A0A286ZJK2,A0A287B6I2,A0A286ZQL5,F1RVS1,I3LPU8,A0A287A5U1,Q19QU3,F1SDY8,F1SQ87,A0A287A0R0,F2Z5D4,F1SD01
6	GO:0034660	ncRNA metabolic process	Biological Process	3	F1S396,F1SEX4,F1RTH6
6	GO:0043631	RNA polyadenylation	Biological Process	1	F1SDY8
6	GO:0090501	RNA phosphodiester bond hydrolysis	Biological Process	3	F1S396,F1SEX4,F1SD01
6	GO:0006073	cellular glucan metabolic process	Biological Process	1	Q4VK70
6	GO:0006464	cellular protein modification process	Biological Process	14	F1S8C6,F1RYV0,I3LGJ5,A0A287B401,A0A287A4P9,P61958,A0A287AD21,A7WLH8,A0A287AB58,F1SFU1,I3LQ79,I3LFB1,F1RWW3,I3LVJ1
6	GO:0044042	glucan metabolic process	Biological Process	1	Q4VK70
6	GO:0090305	nucleic acid phosphodiester bond hydrolysis	Biological Process	3	F1S396,F1SEX4,F1SD01
6	GO:0016485	protein processing	Biological Process	1	F1SU38
6	GO:0051603	proteolysis involved in cellular protein catabolic process	Biological Process	6	A0A287AB58,A0A287A4P9,F1SM37,P61958,A7WLH8,F1S4Z2
6	GO:0070646	protein modification by small protein removal	Biological Process	1	A0A287A4P9
6	GO:0010498	proteasomal protein catabolic process	Biological Process	2	P61958,A7WLH8
6	GO:0009117	nucleotide metabolic process	Biological Process	5	A0A287BMK8,F1RTV4,K7GL74,F2Z572,A0A287AN61
6	GO:0009123	nucleoside monophosphate metabolic process	Biological Process	4	A0A287BMK8,F1RTV4,K7GL74,F2Z572
6	GO:0009259	ribonucleotide metabolic process	Biological Process	2	A0A287BMK8,F1RTV4
6	GO:0140053	mitochondrial gene expression	Biological Process	1	F1RL90
6	GO:0098732	macromolecule deacylation	Biological Process	2	A0A287B401,F1RWW3
6	GO:0006692	prostanoid metabolic process	Biological Process	1	F1SL26
6	GO:0050670	regulation of lymphocyte proliferation	Biological Process	1	Q8HZJ6
6	GO:0050863	regulation of T cell activation	Biological Process	1	Q8HZJ6
6	GO:0060338	regulation of type I interferon-mediated signaling pathway	Biological Process	1	F1S8C6
6	GO:0002761	regulation of myeloid leukocyte differentiation	Biological Process	1	F1RL90
6	GO:0050672	negative regulation of lymphocyte proliferation	Biological Process	1	Q8HZJ6
6	GO:0050868	negative regulation of T cell activation	Biological Process	1	Q8HZJ6
6	GO:0060340	positive regulation of type I interferon-mediated signaling pathway	Biological Process	1	F1S8C6
6	GO:0002763	positive regulation of myeloid leukocyte differentiation	Biological Process	1	F1RL90
6	GO:0071357	cellular response to type I interferon	Biological Process	1	F1S8C6
6	GO:0071346	cellular response to interferon-gamma	Biological Process	1	F2Z5D4
6	GO:0042098	T cell proliferation	Biological Process	1	Q8HZJ6
6	GO:0048675	axon extension	Biological Process	1	P26234
6	GO:0033047	regulation of mitotic sister chromatid segregation	Biological Process	1	A0A286ZVL0
6	GO:1902423	regulation of attachment of mitotic spindle microtubules to kinetochore	Biological Process	1	A0A286ZVL0
6	GO:1902425	positive regulation of attachment of mitotic spindle microtubules to kinetochore	Biological Process	1	A0A286ZVL0
6	GO:0043122	regulation of I-kappaB kinase/NF-kappaB signaling	Biological Process	1	F1SCY0
6	GO:0043123	positive regulation of I-kappaB kinase/NF-kappaB signaling	Biological Process	1	F1SCY0
6	GO:0051056	regulation of small GTPase mediated signal transduction	Biological Process	1	I3LEQ6
6	GO:0019722	calcium-mediated signaling	Biological Process	1	F1S9W3
6	GO:0048016	inositol phosphate-mediated signaling	Biological Process	1	F1S9W3
6	GO:0035330	regulation of hippo signaling	Biological Process	1	F1SNZ3
6	GO:0035331	negative regulation of hippo signaling	Biological Process	1	F1SNZ3
6	GO:0050848	regulation of calcium-mediated signaling	Biological Process	1	F1S9W3
6	GO:0050850	positive regulation of calcium-mediated signaling	Biological Process	1	F1S9W3
6	GO:0007169	transmembrane receptor protein tyrosine kinase signaling pathway	Biological Process	1	I3LQ79
6	GO:0007178	transmembrane receptor protein serine/threonine kinase signaling pathway	Biological Process	1	A0A287B401
6	GO:0060337	type I interferon signaling pathway	Biological Process	1	F1S8C6
6	GO:0060828	regulation of canonical Wnt signaling pathway	Biological Process	2	A0A0U2ETD0,F1SNZ3
6	GO:0090090	negative regulation of canonical Wnt signaling pathway	Biological Process	2	A0A0U2ETD0,F1SNZ3
6	GO:0030520	intracellular estrogen receptor signaling pathway	Biological Process	1	F1RL90
6	GO:0030521	androgen receptor signaling pathway	Biological Process	1	F1SV47
6	GO:0086003	cardiac muscle cell contraction	Biological Process	1	A7WLH8
6	GO:0086004	regulation of cardiac muscle cell contraction	Biological Process	1	A7WLH8
6	GO:0060236	regulation of mitotic spindle organization	Biological Process	4	A0A286ZVL0,F1S4Z2,I3LSS2,F2Z5Q1
6	GO:0006925	inflammatory cell apoptotic process	Biological Process	1	F1SB63
6	GO:0042981	regulation of apoptotic process	Biological Process	2	F1SB63,A0A0B8RZ78
6	GO:0033028	myeloid cell apoptotic process	Biological Process	1	F1SB63
6	GO:0071887	leukocyte apoptotic process	Biological Process	1	F1SB63
6	GO:0006334	nucleosome assembly	Biological Process	2	A0A287BN67,A0A287AZH1
6	GO:0043044	ATP-dependent chromatin remodeling	Biological Process	1	F1RWW3
6	GO:0016570	histone modification	Biological Process	4	A0A287B401,A0A287A4P9,F1RWW3,I3LVJ1
6	GO:0031056	regulation of histone modification	Biological Process	1	I3LVJ1
6	GO:0031057	negative regulation of histone modification	Biological Process	1	I3LVJ1
6	GO:0032200	telomere organization	Biological Process	2	A0A286ZVL0,F1SB63
6	GO:0033044	regulation of chromosome organization	Biological Process	3	A0A286ZVL0,F1SB63,I3LVJ1
6	GO:0071103	DNA conformation change	Biological Process	3	A0A287BN67,A0A287AZH1,F1SFU1
6	GO:2001251	negative regulation of chromosome organization	Biological Process	2	A0A286ZVL0,I3LVJ1
6	GO:2001252	positive regulation of chromosome organization	Biological Process	2	F1SB63,A0A286ZVL0
6	GO:0051493	regulation of cytoskeleton organization	Biological Process	7	F1SQX2,F1S4Z2,F2Z5Q1,A0A287B401,A0A286ZVL0,I3LSS2,A0A287ATX4
6	GO:0051494	negative regulation of cytoskeleton organization	Biological Process	3	F1SQX2,A0A287B401,I3LSS2
6	GO:0051495	positive regulation of cytoskeleton organization	Biological Process	1	A0A287ATX4
6	GO:0044088	regulation of vacuole organization	Biological Process	3	F1S4Z2,A0A286ZN07,F1SFU1
6	GO:1905037	autophagosome organization	Biological Process	3	F1S4Z2,A0A286ZN07,F1SFU1
6	GO:0030575	nuclear body organization	Biological Process	1	A7WLH8
6	GO:1900063	regulation of peroxisome organization	Biological Process	1	F1S8C6
6	GO:0051785	positive regulation of nuclear division	Biological Process	1	A0A286ZVL0
6	GO:0071971	extracellular exosome assembly	Biological Process	2	Q8HZJ6,K7GNF5
6	GO:0051783	regulation of nuclear division	Biological Process	4	A0A286ZVL0,F1S4Z2,I3LSS2,F2Z5Q1
6	GO:1901096	regulation of autophagosome maturation	Biological Process	1	F1SFU1
6	GO:0000280	nuclear division	Biological Process	7	F1SFU1,F1S4Z2,I3LSS2,A0A286ZN07,F2Z5Q1,A0A287A4P9,A0A286ZVL0
6	GO:0000045	autophagosome assembly	Biological Process	3	F1S4Z2,A0A286ZN07,F1SFU1
6	GO:0033962	cytoplasmic mRNA processing body assembly	Biological Process	1	F1SNZ3
6	GO:0031468	nuclear envelope reassembly	Biological Process	2	F1S4Z2,I3LSS2
6	GO:0090435	protein localization to nuclear envelope	Biological Process	1	A7WLH8
6	GO:0097320	plasma membrane tubulation	Biological Process	1	A0A286ZN07
6	GO:0120031	plasma membrane bounded cell projection assembly	Biological Process	1	P26234
6	GO:0007043	cell-cell junction assembly	Biological Process	1	P26234
6	GO:0034333	adherens junction assembly	Biological Process	1	P26234
6	GO:0034622	cellular macromolecular complex assembly	Biological Process	9	A0A286ZWZ7,A0A287BN67,A0A287AZH1,F1SQX2,A0A286ZS56,F1SNZ3,I3LSS2,A0A286ZN07,A0A287ATX4
6	GO:0043241	protein complex disassembly	Biological Process	2	F1SQX2,F1SFU1
6	GO:0120039	plasma membrane bounded cell projection morphogenesis	Biological Process	1	P26234
6	GO:0031175	neuron projection development	Biological Process	2	P26234,Q8HZJ6
6	GO:0097581	lamellipodium organization	Biological Process	1	P26234
6	GO:0008064	regulation of actin polymerization or depolymerization	Biological Process	2	F1SQX2,A0A287ATX4
6	GO:0034332	adherens junction organization	Biological Process	1	P26234
6	GO:0065004	protein-DNA complex assembly	Biological Process	2	A0A287BN67,A0A287AZH1
6	GO:1901879	regulation of protein depolymerization	Biological Process	1	F1SQX2
6	GO:0110053	regulation of actin filament organization	Biological Process	2	F1SQX2,A0A287ATX4
6	GO:0032272	negative regulation of protein polymerization	Biological Process	1	F1SQX2
6	GO:1901097	negative regulation of autophagosome maturation	Biological Process	1	F1SFU1
6	GO:1901880	negative regulation of protein depolymerization	Biological Process	1	F1SQX2
6	GO:0030835	negative regulation of actin filament depolymerization	Biological Process	1	F1SQX2
6	GO:0030837	negative regulation of actin filament polymerization	Biological Process	1	F1SQX2
6	GO:0030838	positive regulation of actin filament polymerization	Biological Process	1	A0A287ATX4
6	GO:0008154	actin polymerization or depolymerization	Biological Process	3	F1SQX2,A0A286ZS56,A0A287ATX4
6	GO:0045010	actin nucleation	Biological Process	1	A0A287ATX4
6	GO:0061572	actin filament bundle organization	Biological Process	1	F1SQX2
6	GO:0035195	gene silencing by miRNA	Biological Process	1	F1SNZ3
6	GO:0060964	regulation of gene silencing by miRNA	Biological Process	1	F1SNZ3
6	GO:0030003	cellular cation homeostasis	Biological Process	2	F1RZR0,F1S9W3
6	GO:0090307	mitotic spindle assembly	Biological Process	4	A0A286ZVL0,F1S4Z2,I3LSS2,F2Z5Q1
6	GO:1901673	regulation of mitotic spindle assembly	Biological Process	4	A0A286ZVL0,F1S4Z2,I3LSS2,F2Z5Q1
6	GO:0010458	exit from mitosis	Biological Process	2	F1S4Z2,I3LSS2
6	GO:0030072	peptide hormone secretion	Biological Process	1	A0A287B049
6	GO:0090336	positive regulation of brown fat cell differentiation	Biological Process	1	A0A286ZVL0
6	GO:1903038	negative regulation of leukocyte cell-cell adhesion	Biological Process	1	Q8HZJ6
6	GO:1903817	negative regulation of voltage-gated potassium channel activity	Biological Process	1	A7WLH8
6	GO:0002573	myeloid leukocyte differentiation	Biological Process	1	F1RL90
6	GO:0048699	generation of neurons	Biological Process	2	P26234,Q8HZJ6
6	GO:0042490	mechanoreceptor differentiation	Biological Process	1	Q8HZJ6
6	GO:0055007	cardiac muscle cell differentiation	Biological Process	1	A0A286ZVL0
6	GO:0045445	myoblast differentiation	Biological Process	1	K7GNF5
6	GO:0051146	striated muscle cell differentiation	Biological Process	2	K7GNF5,A0A286ZVL0
6	GO:0050873	brown fat cell differentiation	Biological Process	1	A0A286ZVL0
6	GO:0001837	epithelial to mesenchymal transition	Biological Process	1	F1RL66
6	GO:0014033	neural crest cell differentiation	Biological Process	1	F1RL66
6	GO:0048667	cell morphogenesis involved in neuron differentiation	Biological Process	1	P26234
6	GO:0014032	neural crest cell development	Biological Process	1	F1RL66
6	GO:0060119	inner ear receptor cell development	Biological Process	1	Q8HZJ6
6	GO:0055002	striated muscle cell development	Biological Process	2	A0A286ZVL0,K7GNF5
6	GO:0055013	cardiac muscle cell development	Biological Process	1	A0A286ZVL0
6	GO:0090335	regulation of brown fat cell differentiation	Biological Process	1	A0A286ZVL0
6	GO:1902259	regulation of delayed rectifier potassium channel activity	Biological Process	1	A7WLH8
6	GO:0051457	maintenance of protein location in nucleus	Biological Process	1	A0A286ZVL0
6	GO:0034614	cellular response to reactive oxygen species	Biological Process	1	F1RL90
6	GO:0034620	cellular response to unfolded protein	Biological Process	1	C8ZL57
6	GO:0071248	cellular response to metal ion	Biological Process	1	A7WLH8
6	GO:0071345	cellular response to cytokine stimulus	Biological Process	4	F1S8C6,F2Z5D4,A0A286ZVL0,F1SG36
6	GO:0071363	cellular response to growth factor stimulus	Biological Process	1	A0A0U2ETD0
6	GO:0071396	cellular response to lipid	Biological Process	4	F1RL90,F1SV47,A0A286ZVL0,P14287
6	GO:0071407	cellular response to organic cyclic compound	Biological Process	5	F1RL90,F1SV47,F1S8C6,A0A286ZVL0,P14287
6	GO:0071359	cellular response to dsRNA	Biological Process	1	F1S8C6
6	GO:1901655	cellular response to ketone	Biological Process	1	P14287
6	GO:0016241	regulation of macroautophagy	Biological Process	3	F1SFU1,F1S4Z2,A0A286ZN07
6	GO:0016242	negative regulation of macroautophagy	Biological Process	3	F1SFU1,F1S4Z2,A0A286ZN07
6	GO:0097352	autophagosome maturation	Biological Process	1	F1SFU1
6	GO:0008585	female gonad development	Biological Process	1	A0A287B049
6	GO:0061302	smooth muscle cell-matrix adhesion	Biological Process	1	F1SU38
6	GO:0098916	anterograde trans-synaptic signaling	Biological Process	1	F1RT83
6	GO:0060070	canonical Wnt signaling pathway	Biological Process	3	A0A0U2ETD0,F1SNZ3,K7GNF5
6	GO:0032647	regulation of interferon-alpha production	Biological Process	1	F1S8C6
6	GO:0032648	regulation of interferon-beta production	Biological Process	2	I3LJE5,F1S8C6
6	GO:0071649	regulation of chemokine (C-C motif) ligand 5 production	Biological Process	1	F1S8C6
6	GO:0071658	regulation of IP-10 production	Biological Process	1	F1S8C6
6	GO:0035547	regulation of interferon-beta secretion	Biological Process	1	F1S8C6
6	GO:1902739	regulation of interferon-alpha secretion	Biological Process	1	F1S8C6
6	GO:1904467	regulation of tumor necrosis factor secretion	Biological Process	1	F1S8C6
6	GO:0032680	regulation of tumor necrosis factor production	Biological Process	1	F1S8C6
6	GO:0032727	positive regulation of interferon-alpha production	Biological Process	1	F1S8C6
6	GO:0032728	positive regulation of interferon-beta production	Biological Process	2	F1S8C6,I3LJE5
6	GO:0071651	positive regulation of chemokine (C-C motif) ligand 5 production	Biological Process	1	F1S8C6
6	GO:0071660	positive regulation of IP-10 production	Biological Process	1	F1S8C6
6	GO:2000778	positive regulation of interleukin-6 secretion	Biological Process	1	F1S8C6
6	GO:0035549	positive regulation of interferon-beta secretion	Biological Process	1	F1S8C6
6	GO:1902741	positive regulation of interferon-alpha secretion	Biological Process	1	F1S8C6
6	GO:1904469	positive regulation of tumor necrosis factor secretion	Biological Process	1	F1S8C6
6	GO:0032760	positive regulation of tumor necrosis factor production	Biological Process	1	F1S8C6
6	GO:0072642	interferon-alpha secretion	Biological Process	1	F1S8C6
6	GO:0035546	interferon-beta secretion	Biological Process	1	F1S8C6
6	GO:0006937	regulation of muscle contraction	Biological Process	2	F1RPD7,A7WLH8
6	GO:0006941	striated muscle contraction	Biological Process	2	F1RPD7,A7WLH8
6	GO:0014897	striated muscle hypertrophy	Biological Process	1	I3LVJ1
6	GO:0060047	heart contraction	Biological Process	2	F1RPD7,A7WLH8
6	GO:0007606	sensory perception of chemical stimulus	Biological Process	1	I3LLM2
6	GO:0050953	sensory perception of light stimulus	Biological Process	1	F1S396
6	GO:0008016	regulation of heart contraction	Biological Process	2	F1RPD7,A7WLH8
6	GO:0043009	chordate embryonic development	Biological Process	2	Q8HZJ6,F1RL66
6	GO:0001841	neural tube formation	Biological Process	1	Q8HZJ6
6	GO:0060452	positive regulation of cardiac muscle contraction	Biological Process	1	F1RPD7
6	GO:0001838	embryonic epithelial tube formation	Biological Process	1	Q8HZJ6
6	GO:0001843	neural tube closure	Biological Process	1	Q8HZJ6
6	GO:0014706	striated muscle tissue development	Biological Process	2	A0A0U2ETD0,A0A286ZVL0
6	GO:0043583	ear development	Biological Process	1	Q8HZJ6
6	GO:0048738	cardiac muscle tissue development	Biological Process	1	A0A286ZVL0
6	GO:0060538	skeletal muscle organ development	Biological Process	1	A0A0U2ETD0
6	GO:0010762	regulation of fibroblast migration	Biological Process	1	Q8HZJ6
6	GO:0014910	regulation of smooth muscle cell migration	Biological Process	1	F1SU38
6	GO:0010761	fibroblast migration	Biological Process	1	Q8HZJ6
6	GO:0014909	smooth muscle cell migration	Biological Process	1	F1SU38
6	GO:0035891	exit from host cell	Biological Process	3	F1S4Z2,I3LSS2,F2Z5Q1
6	GO:0032212	positive regulation of telomere maintenance via telomerase	Biological Process	1	F1SB63
6	GO:1901021	positive regulation of calcium ion transmembrane transporter activity	Biological Process	1	A7WLH8
6	GO:1904064	positive regulation of cation transmembrane transport	Biological Process	1	A7WLH8
6	GO:1904427	positive regulation of calcium ion transmembrane transport	Biological Process	1	A7WLH8
6	GO:0033160	positive regulation of protein import into nucleus, translocation	Biological Process	1	F1S8C6
6	GO:0032211	negative regulation of telomere maintenance via telomerase	Biological Process	1	A0A286ZVL0
6	GO:0045071	negative regulation of viral genome replication	Biological Process	3	F1S8C6,A0A287AB58,F1SCY0
6	GO:2001258	negative regulation of cation channel activity	Biological Process	1	A7WLH8
6	GO:1904063	negative regulation of cation transmembrane transport	Biological Process	1	A7WLH8
6	GO:2000097	regulation of smooth muscle cell-matrix adhesion	Biological Process	1	F1SU38
6	GO:0032210	regulation of telomere maintenance via telomerase	Biological Process	2	A0A286ZVL0,F1SB63
6	GO:0051223	regulation of protein transport	Biological Process	2	F1S8C6,A0A0U2ETD0
6	GO:0070202	regulation of establishment of protein localization to chromosome	Biological Process	1	F1SB63
6	GO:0033157	regulation of intracellular protein transport	Biological Process	2	F1S8C6,A0A0U2ETD0
6	GO:1900180	regulation of protein localization to nucleus	Biological Process	1	F1S8C6
6	GO:1904814	regulation of protein localization to chromosome, telomeric region	Biological Process	1	F1SB63
6	GO:2000864	regulation of estradiol secretion	Biological Process	1	P14287
6	GO:0046822	regulation of nucleocytoplasmic transport	Biological Process	2	F1S8C6,A0A0U2ETD0
6	GO:0034765	regulation of ion transmembrane transport	Biological Process	1	A7WLH8
6	GO:0010959	regulation of metal ion transport	Biological Process	1	A7WLH8
6	GO:0002791	regulation of peptide secretion	Biological Process	1	F1S8C6
6	GO:1903900	regulation of viral life cycle	Biological Process	6	F1S8C6,A0A287AB58,F1SCY0,F1S4Z2,I3LSS2,F2Z5Q1
6	GO:0002230	positive regulation of defense response to virus by host	Biological Process	1	F1S8C6
6	GO:0030833	regulation of actin filament polymerization	Biological Process	2	F1SQX2,A0A287ATX4
6	GO:1902902	negative regulation of autophagosome assembly	Biological Process	3	F1S4Z2,A0A286ZN07,F1SFU1
6	GO:0061041	regulation of wound healing	Biological Process	1	F1SU38
6	GO:0071479	cellular response to ionizing radiation	Biological Process	1	I3LGJ5
6	GO:0071383	cellular response to steroid hormone stimulus	Biological Process	3	F1RL90,F1SV47,A0A286ZVL0
6	GO:0032868	response to insulin	Biological Process	1	A0A287B049
6	GO:0031960	response to corticosteroid	Biological Process	1	A0A286ZVL0
6	GO:0014074	response to purine-containing compound	Biological Process	1	A0A287B049
6	GO:0033574	response to testosterone	Biological Process	1	P14287
6	GO:1990823	response to leukemia inhibitory factor	Biological Process	2	A0A286ZVL0,F1SG36
6	GO:0046686	response to cadmium ion	Biological Process	1	A7WLH8
6	GO:0043330	response to exogenous dsRNA	Biological Process	1	F1S8C6
6	GO:0033365	protein localization to organelle	Biological Process	8	F1SJU9,F1S4Z2,A0A286ZN07,F1S8C6,A0A286ZVL0,A7WLH8,A0A287A0R0,F1SB63
6	GO:0034394	protein localization to cell surface	Biological Process	1	P26234
6	GO:0072657	protein localization to membrane	Biological Process	2	F1S4Z2,A0A286ZN07
6	GO:0090671	telomerase RNA localization to Cajal body	Biological Process	1	F1SB63
6	GO:0090670	RNA localization to Cajal body	Biological Process	1	F1SB63
6	GO:0035938	estradiol secretion	Biological Process	1	P14287
6	GO:0006897	endocytosis	Biological Process	1	A0A287A2S9
6	GO:0048193	Golgi vesicle transport	Biological Process	1	F1S409
6	GO:0002790	peptide secretion	Biological Process	2	A0A287B049,F1S8C6
6	GO:0006812	cation transport	Biological Process	3	F1RZR0,F1S9W3,A7WLH8
6	GO:0034220	ion transmembrane transport	Biological Process	3	F1RZR0,F1S9W3,A7WLH8
6	GO:0070327	thyroid hormone transport	Biological Process	1	P50390
6	GO:0015833	peptide transport	Biological Process	9	F1SJU9,I3LIL0,F1S4Z2,A0A286ZN07,F1S9J9,A0A287B049,F1S8C6,F1SB63,A0A0U2ETD0
6	GO:0015850	organic hydroxy compound transport	Biological Process	1	P14287
6	GO:0042886	amide transport	Biological Process	9	F1SJU9,I3LIL0,F1S4Z2,A0A286ZN07,F1S9J9,A0A287B049,F1S8C6,F1SB63,A0A0U2ETD0
6	GO:0017038	protein import	Biological Process	2	F1SJU9,F1S8C6
6	GO:0051808	translocation of peptides or proteins into other organism involved in symbiotic interaction	Biological Process	1	F1SB63
6	GO:0006606	protein import into nucleus	Biological Process	2	F1S8C6,F1SJU9
6	GO:0070199	establishment of protein localization to chromosome	Biological Process	1	F1SB63
6	GO:0072599	establishment of protein localization to endoplasmic reticulum	Biological Process	2	F1S4Z2,A0A286ZN07
6	GO:0006612	protein targeting to membrane	Biological Process	2	F1S4Z2,A0A286ZN07
6	GO:0097553	calcium ion transmembrane import into cytosol	Biological Process	2	F1RZR0,F1S9W3
6	GO:0000060	protein import into nucleus, translocation	Biological Process	1	F1S8C6
6	GO:0006605	protein targeting	Biological Process	2	F1S4Z2,A0A286ZN07
6	GO:0006611	protein export from nucleus	Biological Process	2	A0A0U2ETD0,I3LIL0
6	GO:0006913	nucleocytoplasmic transport	Biological Process	4	F1SJU9,I3LIL0,F1S8C6,A0A0U2ETD0
6	GO:0019079	viral genome replication	Biological Process	3	F1S8C6,A0A287AB58,F1SCY0
6	GO:0019058	viral life cycle	Biological Process	7	F1S4Z2,I3LSS2,A0A286ZN07,F2Z5Q1,F1S8C6,A0A287AB58,F1SCY0
6	GO:0019068	virion assembly	Biological Process	4	F1S4Z2,I3LSS2,A0A286ZN07,F2Z5Q1
6	GO:0019076	viral release from host cell	Biological Process	3	F1S4Z2,I3LSS2,F2Z5Q1
6	GO:0046755	viral budding	Biological Process	4	F1S4Z2,I3LSS2,A0A286ZN07,F2Z5Q1
6	GO:0042000	translocation of peptides or proteins into host	Biological Process	1	F1SB63
6	GO:0003085	negative regulation of systemic arterial blood pressure	Biological Process	1	F1RPD7
6	GO:0061484	hematopoietic stem cell homeostasis	Biological Process	1	F1RGK9
6	GO:0033500	carbohydrate homeostasis	Biological Process	1	A0A287B049
6	GO:0050801	ion homeostasis	Biological Process	2	F1RZR0,F1S9W3
6	GO:0048255	mRNA stabilization	Biological Process	3	F2Z5D4,A0A286ZVL0,F1SV47
6	GO:0032412	regulation of ion transmembrane transporter activity	Biological Process	1	A7WLH8
6	GO:0051348	negative regulation of transferase activity	Biological Process	2	A0A286ZVL0,I3LQ79
6	GO:0043392	negative regulation of DNA binding	Biological Process	2	A0A287AD21,A7WLH8
6	GO:0051345	positive regulation of hydrolase activity	Biological Process	3	F1RL90,I3LEQ6,A7WLH8
6	GO:0051347	positive regulation of transferase activity	Biological Process	1	F1SB63
6	GO:0010921	regulation of phosphatase activity	Biological Process	1	F1RL90
6	GO:0043087	regulation of GTPase activity	Biological Process	2	I3LEQ6,F1S9J9
6	GO:0043462	regulation of ATPase activity	Biological Process	1	A7WLH8
6	GO:0043549	regulation of kinase activity	Biological Process	2	A0A286ZVL0,I3LQ79
6	GO:0051972	regulation of telomerase activity	Biological Process	1	F1SB63
6	GO:0006364	rRNA processing	Biological Process	2	F1S396,F1RTH6
6	GO:0000387	spliceosomal snRNP assembly	Biological Process	1	A0A286ZWZ7
6	GO:0030490	maturation of SSU-rRNA	Biological Process	2	F1RTH6,F1S396
6	GO:0043623	cellular protein complex assembly	Biological Process	5	F1SQX2,A0A286ZS56,I3LSS2,A0A286ZN07,A0A287ATX4
6	GO:0051259	protein oligomerization	Biological Process	4	F1S4Z2,I3LSS2,A0A286ZN07,A0A287A4P9
7	GO:0005978	glycogen biosynthetic process	Biological Process	1	Q4VK70
7	GO:0006164	purine nucleotide biosynthetic process	Biological Process	2	A0A287BMK8,F1RTV4
7	GO:0042451	purine nucleoside biosynthetic process	Biological Process	1	A0A287BMK8
7	GO:0009150	purine ribonucleotide metabolic process	Biological Process	2	A0A287BMK8,F1RTV4
7	GO:0046128	purine ribonucleoside metabolic process	Biological Process	1	A0A287BMK8
7	GO:1903050	regulation of proteolysis involved in cellular protein catabolic process	Biological Process	2	P61958,A7WLH8
7	GO:0042455	ribonucleoside biosynthetic process	Biological Process	1	A0A287BMK8
7	GO:1903052	positive regulation of proteolysis involved in cellular protein catabolic process	Biological Process	2	P61958,A7WLH8
7	GO:0034661	ncRNA catabolic process	Biological Process	1	F1SEX4
7	GO:0019941	modification-dependent protein catabolic process	Biological Process	5	A0A287A4P9,F1SM37,P61958,A7WLH8,A0A287AB58
7	GO:0009166	nucleotide catabolic process	Biological Process	1	A0A287AN61
7	GO:1903506	regulation of nucleic acid-templated transcription	Biological Process	23	A0A287BHC7,A0A286ZYU3,F1SRC1,F1SNZ3,I3LQS0,F1S6B2,A0A287AFB1,A0A287AVR3,M3V837,A0A287A4P9,P14287,F1SG36,F1RLC8,A0A287B9T5,A0A287BE21,A7WLH8,F1RL90,A0A286ZVL0,A0A287BTA1,F1SV47,A0A287B401,F1S8C6,C8ZL57
7	GO:1903507	negative regulation of nucleic acid-templated transcription	Biological Process	7	A0A287B9T5,A0A287BE21,A7WLH8,F1RL90,F1SNZ3,A0A286ZVL0,A0A287BTA1
7	GO:1903508	positive regulation of nucleic acid-templated transcription	Biological Process	10	A0A287A4P9,P14287,F1SG36,F1RLC8,A0A286ZVL0,F1SV47,A0A287B401,F1S8C6,C8ZL57,F1RL90
7	GO:0051973	positive regulation of telomerase activity	Biological Process	1	F1SB63
7	GO:0009250	glucan biosynthetic process	Biological Process	1	Q4VK70
7	GO:0006366	transcription from RNA polymerase II promoter	Biological Process	13	I3LQS0,F1S6B2,A0A287AFB1,A0A287AVR3,M3V837,F1SV47,A0A286ZVL0,A0A287BTA1,A0A287B401,F1S8C6,C8ZL57,F1RL90,F1RLC8
7	GO:0006383	transcription from RNA polymerase III promoter	Biological Process	1	I3LJE5
7	GO:0006352	DNA-templated transcription, initiation	Biological Process	1	F1SV47
7	GO:0006354	DNA-templated transcription, elongation	Biological Process	3	A0A287BHC7,A0A286ZVL0,A0A287BTA1
7	GO:0006390	transcription from mitochondrial promoter	Biological Process	1	F1RL90
7	GO:0006278	RNA-dependent DNA biosynthetic process	Biological Process	2	A0A286ZVL0,F1SB63
7	GO:0097659	nucleic acid-templated transcription	Biological Process	26	F1RLC8,I3LJE5,A0A287BHC7,M3VK09,A0A287A4P9,M3V837,A0A287A710,A0A286ZYU3,F1SRC1,F1SNZ3,I3LQS0,F1S6B2,A0A287AFB1,A0A287AVR3,F1SV47,F1RL90,P14287,F1SG36,A0A287B9T5,A0A287BE21,A7WLH8,A0A286ZVL0,A0A287BTA1,A0A287B401,F1S8C6,C8ZL57
7	GO:0009260	ribonucleotide biosynthetic process	Biological Process	2	A0A287BMK8,F1RTV4
7	GO:0009124	nucleoside monophosphate biosynthetic process	Biological Process	4	A0A287BMK8,F1RTV4,K7GL74,F2Z572
7	GO:0009165	nucleotide biosynthetic process	Biological Process	4	A0A287BMK8,F1RTV4,K7GL74,F2Z572
7	GO:0000956	nuclear-transcribed mRNA catabolic process	Biological Process	1	F1SV47
7	GO:0000122	negative regulation of transcription from RNA polymerase II promoter	Biological Process	2	A0A286ZVL0,A0A287BTA1
7	GO:0032785	negative regulation of DNA-templated transcription, elongation	Biological Process	2	A0A286ZVL0,A0A287BTA1
7	GO:0031441	negative regulation of mRNA 3'-end processing	Biological Process	1	F1SDY8
7	GO:0035305	negative regulation of dephosphorylation	Biological Process	1	I3LFB1
7	GO:0042326	negative regulation of phosphorylation	Biological Process	2	I3LQ79,A0A286ZVL0
7	GO:0001933	negative regulation of protein phosphorylation	Biological Process	1	I3LQ79
7	GO:0035308	negative regulation of protein dephosphorylation	Biological Process	1	I3LFB1
7	GO:1903321	negative regulation of protein modification by small protein conjugation or removal	Biological Process	1	A0A287AB58
7	GO:0045944	positive regulation of transcription from RNA polymerase II promoter	Biological Process	6	A0A286ZVL0,F1SV47,A0A287B401,F1S8C6,C8ZL57,F1RL90
7	GO:0048026	positive regulation of mRNA splicing, via spliceosome	Biological Process	1	F1SV47
7	GO:0035306	positive regulation of dephosphorylation	Biological Process	1	F1RL90
7	GO:0042327	positive regulation of phosphorylation	Biological Process	3	F1S8C6,I3LGJ5,F1RL90
7	GO:0001934	positive regulation of protein phosphorylation	Biological Process	2	I3LGJ5,F1S8C6
7	GO:1903322	positive regulation of protein modification by small protein conjugation or removal	Biological Process	1	F1SFU1
7	GO:0001932	regulation of protein phosphorylation	Biological Process	3	F1S8C6,I3LGJ5,I3LQ79
7	GO:0035304	regulation of protein dephosphorylation	Biological Process	1	I3LFB1
7	GO:1903320	regulation of protein modification by small protein conjugation or removal	Biological Process	2	A0A287AB58,F1SFU1
7	GO:0035303	regulation of dephosphorylation	Biological Process	2	F1RL90,I3LFB1
7	GO:0042325	regulation of phosphorylation	Biological Process	5	F1S8C6,I3LGJ5,I3LQ79,A0A286ZVL0,F1RL90
7	GO:0032784	regulation of DNA-templated transcription, elongation	Biological Process	3	A0A286ZVL0,A0A287BTA1,A0A287BHC7
7	GO:0006357	regulation of transcription from RNA polymerase II promoter	Biological Process	12	A0A286ZVL0,A0A287BTA1,F1SV47,A0A287B401,F1S8C6,C8ZL57,F1RL90,I3LQS0,F1S6B2,A0A287AFB1,A0A287AVR3,M3V837
7	GO:0007549	dosage compensation	Biological Process	1	A0A286ZVL0
7	GO:0048024	regulation of mRNA splicing, via spliceosome	Biological Process	6	A0A286ZVL0,F1SV47,A0A0B8RZ78,A0A287A2U0,F1SJV7,A0A287A0R0
7	GO:0031440	regulation of mRNA 3'-end processing	Biological Process	1	F1SDY8
7	GO:0036451	cap mRNA methylation	Biological Process	1	F1RVS1
7	GO:0031060	regulation of histone methylation	Biological Process	1	I3LVJ1
7	GO:0031061	negative regulation of histone methylation	Biological Process	1	I3LVJ1
7	GO:0034968	histone lysine methylation	Biological Process	1	I3LVJ1
7	GO:0018023	peptidyl-lysine trimethylation	Biological Process	1	I3LVJ1
7	GO:0032787	monocarboxylic acid metabolic process	Biological Process	1	F1SL26
7	GO:0006468	protein phosphorylation	Biological Process	4	F1S8C6,I3LGJ5,I3LQ79,F1RYV0
7	GO:0006470	protein dephosphorylation	Biological Process	1	I3LFB1
7	GO:0016101	diterpenoid metabolic process	Biological Process	1	P50390
7	GO:0010833	telomere maintenance via telomere lengthening	Biological Process	2	A0A286ZVL0,F1SB63
7	GO:0006289	nucleotide-excision repair	Biological Process	1	F1SUQ0
7	GO:0006302	double-strand break repair	Biological Process	3	F1RWW3,I3LGJ5,A0A287AJJ8
7	GO:0006397	mRNA processing	Biological Process	18	F1RUL1,A0A286ZVL0,F1SV47,A0A0B8RZ78,A0A287A2U0,F1SJV7,A0A286ZWZ7,A0A286ZJK2,A0A287B6I2,A0A286ZQL5,F1RVS1,F1SQ87,A0A287A0R0,F1SD01,F1SDY8,I3LPU8,A0A287A5U1,Q19QU3
7	GO:0008380	RNA splicing	Biological Process	15	F1RUL1,A0A286ZVL0,F1SV47,A0A0B8RZ78,A0A287A2U0,F1SJV7,A0A286ZWZ7,A0A286ZJK2,A0A287B6I2,A0A286ZQL5,A0A0B8RZ40,A0A287BHC7,F1SQ87,A0A287A0R0,Q19QU3
7	GO:0031123	RNA 3'-end processing	Biological Process	2	F1SD01,F1SDY8
7	GO:0034470	ncRNA processing	Biological Process	2	F1S396,F1RTH6
7	GO:0036260	RNA capping	Biological Process	1	F1RVS1
7	GO:0016556	mRNA modification	Biological Process	1	F1RVS1
7	GO:0006379	mRNA cleavage	Biological Process	1	F1SD01
7	GO:0016072	rRNA metabolic process	Biological Process	3	F1S396,F1SEX4,F1RTH6
7	GO:0006378	mRNA polyadenylation	Biological Process	1	F1SDY8
7	GO:0000469	cleavage involved in rRNA processing	Biological Process	1	F1S396
7	GO:0090503	RNA phosphodiester bond hydrolysis, exonucleolytic	Biological Process	1	F1SEX4
7	GO:0008213	protein alkylation	Biological Process	1	I3LVJ1
7	GO:0018193	peptidyl-amino acid modification	Biological Process	6	I3LGJ5,P61958,A0A287AD21,A7WLH8,I3LQ79,I3LVJ1
7	GO:0032020	ISG15-protein conjugation	Biological Process	1	A0A287AB58
7	GO:0035601	protein deacylation	Biological Process	2	A0A287B401,F1RWW3
7	GO:0070647	protein modification by small protein conjugation or removal	Biological Process	6	A0A287A4P9,P61958,A0A287AD21,A7WLH8,A0A287AB58,F1SFU1
7	GO:0031638	zymogen activation	Biological Process	1	F1SU38
7	GO:0090611	ubiquitin-independent protein catabolic process via the multivesicular body sorting pathway	Biological Process	1	F1S4Z2
7	GO:0016579	protein deubiquitination	Biological Process	1	A0A287A4P9
7	GO:0061136	regulation of proteasomal protein catabolic process	Biological Process	2	P61958,A7WLH8
7	GO:0043161	proteasome-mediated ubiquitin-dependent protein catabolic process	Biological Process	2	P61958,A7WLH8
7	GO:1901800	positive regulation of proteasomal protein catabolic process	Biological Process	2	P61958,A7WLH8
7	GO:0009126	purine nucleoside monophosphate metabolic process	Biological Process	2	A0A287BMK8,F1RTV4
7	GO:0009161	ribonucleoside monophosphate metabolic process	Biological Process	4	A0A287BMK8,F1RTV4,K7GL74,F2Z572
7	GO:0006693	prostaglandin metabolic process	Biological Process	1	F1SL26
7	GO:0042129	regulation of T cell proliferation	Biological Process	1	Q8HZJ6
7	GO:0045670	regulation of osteoclast differentiation	Biological Process	1	F1RL90
7	GO:0042130	negative regulation of T cell proliferation	Biological Process	1	Q8HZJ6
7	GO:0045672	positive regulation of osteoclast differentiation	Biological Process	1	F1RL90
7	GO:0097720	calcineurin-mediated signaling	Biological Process	1	F1S9W3
7	GO:0033173	calcineurin-NFAT signaling cascade	Biological Process	1	F1S9W3
7	GO:0106056	regulation of calcineurin-mediated signaling	Biological Process	1	F1S9W3
7	GO:0106058	positive regulation of calcineurin-mediated signaling	Biological Process	1	F1S9W3
7	GO:0038127	ERBB signaling pathway	Biological Process	1	I3LQ79
7	GO:0071888	macrophage apoptotic process	Biological Process	1	F1SB63
7	GO:0033032	regulation of myeloid cell apoptotic process	Biological Process	1	F1SB63
7	GO:2000106	regulation of leukocyte apoptotic process	Biological Process	1	F1SB63
7	GO:0016575	histone deacetylation	Biological Process	2	F1RWW3,A0A287B401
7	GO:0016578	histone deubiquitination	Biological Process	1	A0A287A4P9
7	GO:0061647	histone H3-K9 modification	Biological Process	1	I3LVJ1
7	GO:0006323	DNA packaging	Biological Process	3	A0A287BN67,A0A287AZH1,F1SFU1
7	GO:0030578	PML body organization	Biological Process	1	A7WLH8
7	GO:0090204	protein localization to nuclear pore	Biological Process	1	A7WLH8
7	GO:0030032	lamellipodium assembly	Biological Process	1	P26234
7	GO:0043297	apical junction assembly	Biological Process	1	P26234
7	GO:0043624	cellular protein complex disassembly	Biological Process	1	F1SQX2
7	GO:0048812	neuron projection morphogenesis	Biological Process	1	P26234
7	GO:0060122	inner ear receptor stereocilium organization	Biological Process	1	Q8HZJ6
7	GO:0061564	axon development	Biological Process	1	P26234
7	GO:0030834	regulation of actin filament depolymerization	Biological Process	1	F1SQX2
7	GO:0051693	actin filament capping	Biological Process	1	F1SQX2
7	GO:0051127	positive regulation of actin nucleation	Biological Process	1	A0A287ATX4
7	GO:0030042	actin filament depolymerization	Biological Process	1	F1SQX2
7	GO:0030041	actin filament polymerization	Biological Process	3	F1SQX2,A0A287ATX4,A0A286ZS56
7	GO:0034314	Arp2/3 complex-mediated actin nucleation	Biological Process	1	A0A287ATX4
7	GO:0051125	regulation of actin nucleation	Biological Process	1	A0A287ATX4
7	GO:0006875	cellular metal ion homeostasis	Biological Process	2	F1RZR0,F1S9W3
7	GO:0072503	cellular divalent inorganic cation homeostasis	Biological Process	2	F1RZR0,F1S9W3
7	GO:1902260	negative regulation of delayed rectifier potassium channel activity	Biological Process	1	A7WLH8
7	GO:0030316	osteoclast differentiation	Biological Process	1	F1RL90
7	GO:0007409	axonogenesis	Biological Process	1	P26234
7	GO:0071276	cellular response to cadmium ion	Biological Process	1	A7WLH8
7	GO:1990830	cellular response to leukemia inhibitory factor	Biological Process	2	A0A286ZVL0,F1SG36
7	GO:0071394	cellular response to testosterone stimulus	Biological Process	1	P14287
7	GO:0071360	cellular response to exogenous dsRNA	Biological Process	1	F1S8C6
7	GO:0007268	chemical synaptic transmission	Biological Process	1	F1RT83
7	GO:0006942	regulation of striated muscle contraction	Biological Process	2	F1RPD7,A7WLH8
7	GO:0060048	cardiac muscle contraction	Biological Process	2	F1RPD7,A7WLH8
7	GO:0003300	cardiac muscle hypertrophy	Biological Process	1	I3LVJ1
7	GO:0007608	sensory perception of smell	Biological Process	1	I3LLM2
7	GO:0007601	visual perception	Biological Process	1	F1S396
7	GO:0055117	regulation of cardiac muscle contraction	Biological Process	2	F1RPD7,A7WLH8
7	GO:0014020	primary neural tube formation	Biological Process	1	Q8HZJ6
7	GO:0007519	skeletal muscle tissue development	Biological Process	1	A0A0U2ETD0
7	GO:1901896	positive regulation of calcium-transporting ATPase activity	Biological Process	1	A7WLH8
7	GO:1904589	regulation of protein import	Biological Process	1	F1S8C6
7	GO:0070203	regulation of establishment of protein localization to telomere	Biological Process	1	F1SB63
7	GO:0042306	regulation of protein import into nucleus	Biological Process	1	F1S8C6
7	GO:0046825	regulation of protein export from nucleus	Biological Process	1	A0A0U2ETD0
7	GO:1904062	regulation of cation transmembrane transport	Biological Process	1	A7WLH8
7	GO:0043266	regulation of potassium ion transport	Biological Process	1	A7WLH8
7	GO:0051924	regulation of calcium ion transport	Biological Process	1	A7WLH8
7	GO:0045069	regulation of viral genome replication	Biological Process	3	F1S8C6,A0A287AB58,F1SCY0
7	GO:0071384	cellular response to corticosteroid stimulus	Biological Process	1	A0A286ZVL0
7	GO:0051384	response to glucocorticoid	Biological Process	1	A0A286ZVL0
7	GO:0034502	protein localization to chromosome	Biological Process	1	F1SB63
7	GO:0034504	protein localization to nucleus	Biological Process	4	F1SJU9,F1S8C6,A0A286ZVL0,A7WLH8
7	GO:0044380	protein localization to cytoskeleton	Biological Process	1	A0A286ZVL0
7	GO:0070972	protein localization to endoplasmic reticulum	Biological Process	2	F1S4Z2,A0A286ZN07
7	GO:1903608	protein localization to cytoplasmic stress granule	Biological Process	1	A0A287A0R0
7	GO:0090666	scaRNA localization to Cajal body	Biological Process	1	F1SB63
7	GO:0030001	metal ion transport	Biological Process	3	F1RZR0,F1S9W3,A7WLH8
7	GO:0015672	monovalent inorganic cation transport	Biological Process	1	A7WLH8
7	GO:0072511	divalent inorganic cation transport	Biological Process	3	F1RZR0,F1S9W3,A7WLH8
7	GO:0098655	cation transmembrane transport	Biological Process	3	F1RZR0,F1S9W3,A7WLH8
7	GO:0098660	inorganic ion transmembrane transport	Biological Process	3	F1RZR0,F1S9W3,A7WLH8
7	GO:0070200	establishment of protein localization to telomere	Biological Process	1	F1SB63
7	GO:0045047	protein targeting to ER	Biological Process	2	F1S4Z2,A0A286ZN07
7	GO:0006620	posttranslational protein targeting to endoplasmic reticulum membrane	Biological Process	2	F1S4Z2,A0A286ZN07
7	GO:0033158	regulation of protein import into nucleus, translocation	Biological Process	1	F1S8C6
7	GO:0051168	nuclear export	Biological Process	2	I3LIL0,A0A0U2ETD0
7	GO:0051170	nuclear import	Biological Process	2	F1SJU9,F1S8C6
7	GO:0039702	viral budding via host ESCRT complex	Biological Process	4	F1S4Z2,I3LSS2,A0A286ZN07,F2Z5Q1
7	GO:0044053	translocation of peptides or proteins into host cell cytoplasm	Biological Process	1	F1SB63
7	GO:0042593	glucose homeostasis	Biological Process	1	A0A287B049
7	GO:0055080	cation homeostasis	Biological Process	2	F1RZR0,F1S9W3
7	GO:0098771	inorganic ion homeostasis	Biological Process	2	F1RZR0,F1S9W3
7	GO:0070934	CRD-mediated mRNA stabilization	Biological Process	2	F2Z5D4,A0A286ZVL0
7	GO:1901019	regulation of calcium ion transmembrane transporter activity	Biological Process	1	A7WLH8
7	GO:2001257	regulation of cation channel activity	Biological Process	1	A7WLH8
7	GO:0033673	negative regulation of kinase activity	Biological Process	2	I3LQ79,A0A286ZVL0
7	GO:0010922	positive regulation of phosphatase activity	Biological Process	1	F1RL90
7	GO:0032781	positive regulation of ATPase activity	Biological Process	1	A7WLH8
7	GO:0043547	positive regulation of GTPase activity	Biological Process	1	I3LEQ6
7	GO:0010692	regulation of alkaline phosphatase activity	Biological Process	1	F1RL90
7	GO:1901894	regulation of calcium-transporting ATPase activity	Biological Process	1	A7WLH8
7	GO:0045859	regulation of protein kinase activity	Biological Process	1	I3LQ79
7	GO:0051258	protein polymerization	Biological Process	5	F1SQX2,A0A286ZS56,A0A287ATX4,I3LSS2,A0A286ZN07
7	GO:0051260	protein homooligomerization	Biological Process	4	A0A287A4P9,F1S4Z2,I3LSS2,A0A286ZN07
7	GO:0051262	protein tetramerization	Biological Process	1	A0A287A4P9
7	GO:0051291	protein heterooligomerization	Biological Process	1	I3LSS2
8	GO:0009152	purine ribonucleotide biosynthetic process	Biological Process	2	A0A287BMK8,F1RTV4
8	GO:0046129	purine ribonucleoside biosynthetic process	Biological Process	1	A0A287BMK8
8	GO:0046037	GMP metabolic process	Biological Process	1	A0A287BMK8
8	GO:0046040	IMP metabolic process	Biological Process	1	F1RTV4
8	GO:1901068	guanosine-containing compound metabolic process	Biological Process	1	A0A287BMK8
8	GO:0016075	rRNA catabolic process	Biological Process	1	F1SEX4
8	GO:0006511	ubiquitin-dependent protein catabolic process	Biological Process	4	P61958,A7WLH8,A0A287A4P9,F1SM37
8	GO:0006367	transcription initiation from RNA polymerase II promoter	Biological Process	1	F1SV47
8	GO:0006368	transcription elongation from RNA polymerase II promoter	Biological Process	2	A0A286ZVL0,A0A287BTA1
8	GO:0007004	telomere maintenance via telomerase	Biological Process	2	A0A286ZVL0,F1SB63
8	GO:0009127	purine nucleoside monophosphate biosynthetic process	Biological Process	2	A0A287BMK8,F1RTV4
8	GO:0009156	ribonucleoside monophosphate biosynthetic process	Biological Process	4	A0A287BMK8,F1RTV4,K7GL74,F2Z572
8	GO:0034244	negative regulation of transcription elongation from RNA polymerase II promoter	Biological Process	2	A0A286ZVL0,A0A287BTA1
8	GO:1900364	negative regulation of mRNA polyadenylation	Biological Process	1	F1SDY8
8	GO:0006469	negative regulation of protein kinase activity	Biological Process	1	I3LQ79
8	GO:0031953	negative regulation of protein autophosphorylation	Biological Process	1	I3LQ79
8	GO:0050732	negative regulation of peptidyl-tyrosine phosphorylation	Biological Process	1	I3LQ79
8	GO:0031397	negative regulation of protein ubiquitination	Biological Process	1	A0A287AB58
8	GO:0010800	positive regulation of peptidyl-threonine phosphorylation	Biological Process	1	I3LGJ5
8	GO:0031954	positive regulation of protein autophosphorylation	Biological Process	1	I3LGJ5
8	GO:0033138	positive regulation of peptidyl-serine phosphorylation	Biological Process	1	I3LGJ5
8	GO:0031398	positive regulation of protein ubiquitination	Biological Process	1	F1SFU1
8	GO:0010799	regulation of peptidyl-threonine phosphorylation	Biological Process	1	I3LGJ5
8	GO:0031952	regulation of protein autophosphorylation	Biological Process	2	I3LQ79,I3LGJ5
8	GO:0033135	regulation of peptidyl-serine phosphorylation	Biological Process	1	I3LGJ5
8	GO:0050730	regulation of peptidyl-tyrosine phosphorylation	Biological Process	1	I3LQ79
8	GO:0031396	regulation of protein ubiquitination	Biological Process	2	A0A287AB58,F1SFU1
8	GO:0034243	regulation of transcription elongation from RNA polymerase II promoter	Biological Process	2	A0A286ZVL0,A0A287BTA1
8	GO:0009048	dosage compensation by inactivation of X chromosome	Biological Process	1	A0A286ZVL0
8	GO:0000381	regulation of alternative mRNA splicing, via spliceosome	Biological Process	5	A0A286ZVL0,F1SV47,A0A0B8RZ78,A0A287A2U0,F1SJV7
8	GO:1900363	regulation of mRNA polyadenylation	Biological Process	1	F1SDY8
8	GO:0097309	cap1 mRNA methylation	Biological Process	1	F1RVS1
8	GO:0051570	regulation of histone H3-K9 methylation	Biological Process	1	I3LVJ1
8	GO:0051573	negative regulation of histone H3-K9 methylation	Biological Process	1	I3LVJ1
8	GO:0051567	histone H3-K9 methylation	Biological Process	1	I3LVJ1
8	GO:0036124	histone H3-K9 trimethylation	Biological Process	1	I3LVJ1
8	GO:0018105	peptidyl-serine phosphorylation	Biological Process	1	I3LGJ5
8	GO:0018107	peptidyl-threonine phosphorylation	Biological Process	1	I3LGJ5
8	GO:0018108	peptidyl-tyrosine phosphorylation	Biological Process	1	I3LQ79
8	GO:0046777	protein autophosphorylation	Biological Process	2	I3LQ79,I3LGJ5
8	GO:0001523	retinoid metabolic process	Biological Process	1	P50390
8	GO:0000398	mRNA splicing, via spliceosome	Biological Process	12	F1RUL1,A0A286ZVL0,F1SV47,A0A0B8RZ78,A0A287A2U0,F1SJV7,A0A286ZWZ7,F1SQ87,A0A287A0R0,A0A286ZJK2,A0A287B6I2,A0A286ZQL5
8	GO:0006370	7-methylguanosine mRNA capping	Biological Process	1	F1RVS1
8	GO:0031124	mRNA 3'-end processing	Biological Process	2	F1SD01,F1SDY8
8	GO:0098787	mRNA cleavage involved in mRNA processing	Biological Process	1	F1SD01
8	GO:0000375	RNA splicing, via transesterification reactions	Biological Process	12	F1RUL1,A0A286ZVL0,F1SV47,A0A0B8RZ78,A0A287A2U0,F1SJV7,A0A286ZWZ7,A0A286ZJK2,A0A287B6I2,A0A286ZQL5,F1SQ87,A0A287A0R0
8	GO:0009452	7-methylguanosine RNA capping	Biological Process	1	F1RVS1
8	GO:0018205	peptidyl-lysine modification	Biological Process	4	P61958,A0A287AD21,A7WLH8,I3LVJ1
8	GO:0018209	peptidyl-serine modification	Biological Process	1	I3LGJ5
8	GO:0018210	peptidyl-threonine modification	Biological Process	1	I3LGJ5
8	GO:0018212	peptidyl-tyrosine modification	Biological Process	1	I3LQ79
8	GO:0006476	protein deacetylation	Biological Process	2	A0A287B401,F1RWW3
8	GO:0032446	protein modification by small protein conjugation	Biological Process	5	P61958,A0A287AD21,A7WLH8,A0A287AB58,F1SFU1
8	GO:0031639	plasminogen activation	Biological Process	1	F1SU38
8	GO:0032434	regulation of proteasomal ubiquitin-dependent protein catabolic process	Biological Process	2	P61958,A7WLH8
8	GO:0032436	positive regulation of proteasomal ubiquitin-dependent protein catabolic process	Biological Process	2	P61958,A7WLH8
8	GO:0009167	purine ribonucleoside monophosphate metabolic process	Biological Process	2	A0A287BMK8,F1RTV4
8	GO:0070884	regulation of calcineurin-NFAT signaling cascade	Biological Process	1	F1S9W3
8	GO:0070886	positive regulation of calcineurin-NFAT signaling cascade	Biological Process	1	F1S9W3
8	GO:2000109	regulation of macrophage apoptotic process	Biological Process	1	F1SB63
8	GO:0070932	histone H3 deacetylation	Biological Process	1	F1RWW3
8	GO:0070933	histone H4 deacetylation	Biological Process	1	F1RWW3
8	GO:0030261	chromosome condensation	Biological Process	1	F1SFU1
8	GO:0051261	protein depolymerization	Biological Process	1	F1SQX2
8	GO:0051016	barbed-end actin filament capping	Biological Process	1	F1SQX2
8	GO:2000601	positive regulation of Arp2/3 complex-mediated actin nucleation	Biological Process	1	A0A287ATX4
8	GO:0034315	regulation of Arp2/3 complex-mediated actin nucleation	Biological Process	1	A0A287ATX4
8	GO:0006874	cellular calcium ion homeostasis	Biological Process	2	F1RZR0,F1S9W3
8	GO:1903169	regulation of calcium ion transmembrane transport	Biological Process	1	A7WLH8
8	GO:0071385	cellular response to glucocorticoid stimulus	Biological Process	1	A0A286ZVL0
8	GO:0070198	protein localization to chromosome, telomeric region	Biological Process	1	F1SB63
8	GO:0072698	protein localization to microtubule cytoskeleton	Biological Process	1	A0A286ZVL0
8	GO:0006813	potassium ion transport	Biological Process	1	A7WLH8
8	GO:0070838	divalent metal ion transport	Biological Process	3	F1RZR0,F1S9W3,A7WLH8
8	GO:0098662	inorganic cation transmembrane transport	Biological Process	3	F1RZR0,F1S9W3,A7WLH8
8	GO:0055065	metal ion homeostasis	Biological Process	2	F1RZR0,F1S9W3
8	GO:0072507	divalent inorganic cation homeostasis	Biological Process	2	F1RZR0,F1S9W3
8	GO:0010694	positive regulation of alkaline phosphatase activity	Biological Process	1	F1RL90
8	GO:0090630	activation of GTPase activity	Biological Process	1	I3LEQ6
8	GO:0061097	regulation of protein tyrosine kinase activity	Biological Process	1	I3LQ79
8	GO:0051289	protein homotetramerization	Biological Process	1	A0A287A4P9
9	GO:0006177	GMP biosynthetic process	Biological Process	1	A0A287BMK8
9	GO:0006188	IMP biosynthetic process	Biological Process	1	F1RTV4
9	GO:1901070	guanosine-containing compound biosynthetic process	Biological Process	1	A0A287BMK8
9	GO:0009168	purine ribonucleoside monophosphate biosynthetic process	Biological Process	2	A0A287BMK8,F1RTV4
9	GO:0061099	negative regulation of protein tyrosine kinase activity	Biological Process	1	I3LQ79
9	GO:1900112	regulation of histone H3-K9 trimethylation	Biological Process	1	I3LVJ1
9	GO:1900113	negative regulation of histone H3-K9 trimethylation	Biological Process	1	I3LVJ1
9	GO:0000380	alternative mRNA splicing, via spliceosome	Biological Process	6	A0A286ZVL0,F1SV47,A0A0B8RZ78,A0A287A2U0,F1SJV7,F1RUL1
9	GO:0045292	mRNA cis splicing, via spliceosome	Biological Process	1	F1SQ87
9	GO:0098789	pre-mRNA cleavage required for polyadenylation	Biological Process	1	F1SD01
9	GO:0000377	RNA splicing, via transesterification reactions with bulged adenosine as nucleophile	Biological Process	12	F1RUL1,A0A286ZVL0,F1SV47,A0A0B8RZ78,A0A287A2U0,F1SJV7,A0A286ZWZ7,A0A286ZJK2,A0A287B6I2,A0A286ZQL5,F1SQ87,A0A287A0R0
9	GO:0016925	protein sumoylation	Biological Process	3	P61958,A0A287AD21,A7WLH8
9	GO:0016567	protein ubiquitination	Biological Process	2	A0A287AB58,F1SFU1
9	GO:0051480	regulation of cytosolic calcium ion concentration	Biological Process	2	F1RZR0,F1S9W3
9	GO:0035372	protein localization to microtubule	Biological Process	1	A0A286ZVL0
9	GO:0006816	calcium ion transport	Biological Process	3	F1RZR0,F1S9W3,A7WLH8
9	GO:0070588	calcium ion transmembrane transport	Biological Process	3	F1RZR0,F1S9W3,A7WLH8
9	GO:0055074	calcium ion homeostasis	Biological Process	2	F1RZR0,F1S9W3
10	GO:0006189	'de novo' IMP biosynthetic process	Biological Process	1	F1RTV4
10	GO:0007204	positive regulation of cytosolic calcium ion concentration	Biological Process	2	F1RZR0,F1S9W3
10	GO:1902889	protein localization to spindle microtubule	Biological Process	1	A0A286ZVL0
10	GO:0060401	cytosolic calcium ion transport	Biological Process	2	F1RZR0,F1S9W3

## Sheet: MF
Level	GO_ID	Term	Type	Seqs_Num	Sequences
1	GO:0003674	molecular_function	Molecular Function	134	F1SB63,F1SCY0,I3LV99,A0A287BMK8,F1RHI9,K7GL74,F2Z572,A0A286ZWZ7,F1S6B2,A0A286ZVL0,F1SV47,F1SG36,A0A287BCK9,A0A287BHC7,F1RL66,I3LNA4,P61958,A7WLH8,A0A287A4P9,F1RZR0,F1RT10,P26234,A0A287A5U1,A0A287AUE1,F1RVS1,F1S4E8,I3LQS0,Q4TTV6,A0A287AZJ6,F1RWW3,A0A287AFB1,I3LAV9,A0A287AVR3,O77637,M3V837,A0A287AJJ8,A0A287A710,K9IW82,A0A287BTA1,F1SFU1,C8ZL57,F1SRC1,F1SNZ3,A0A286ZJK2,F1RGI7,A0A287BBR9,I3LPU8,A0A0B8…
2	GO:0003824	catalytic activity	Molecular Function	30	I3LV99,F1RHI9,A0A287A4P9,A0A287APV2,F1ST04,F1SSA6,F1SKI0,A0A287AMU3,F1SU38,Q4TTV6,I3LJE5,A0A287BMK8,F1RTV4,A0A287AN61,Q4VK70,F1SRC1,F1RVS1,F1S396,F1S409,F1RYV0,A0A287ANH4,K7GL74,F2Z572,A0A287A8M6,F1SEX4,A0A287AU47,A0A287BPS0,I3LVJ1,A0A287A5U1,F1SM37
2	GO:0004871	signal transducer activity	Molecular Function	6	I3LLM2,A0A286ZSR7,F1SL26,F1RZR0,F1SV47,Q8HZJ6
2	GO:0005198	structural molecule activity	Molecular Function	2	A0A287BF68,P26234
2	GO:0005215	transporter activity	Molecular Function	2	I3LIL0,F1RZR0
2	GO:0005488	binding	Molecular Function	117	F1SB63,F1SCY0,A0A287BMK8,K7GL74,F2Z572,A0A286ZWZ7,F1S6B2,A0A286ZVL0,F1SV47,F1SG36,A0A287BHC7,F1RL66,P61958,A7WLH8,F1RZR0,F1RT10,P26234,A0A287A5U1,F1RHI9,A0A287AUE1,F1RVS1,F1S4E8,I3LQS0,Q4TTV6,A0A287AZJ6,F1RWW3,A0A287AFB1,I3LAV9,A0A287AVR3,O77637,M3V837,A0A287AJJ8,A0A287A710,K9IW82,A0A287BTA1,F1SFU1,A0A287BCK9,A0A286ZJK2,F1RGI7,A0A287BBR9,I3LPU8,A0A0B8RZ40,A0A287B401,A0A287AGJ7,A0A287BKE1,I3LNA4,F…
2	GO:0031386	protein tag	Molecular Function	3	P61958,A0A287AB58,A7WLH8
2	GO:0060089	molecular transducer activity	Molecular Function	7	F1RYV0,I3LLM2,A0A286ZSR7,F1SL26,F1RZR0,F1SV47,Q8HZJ6
2	GO:0098772	molecular function regulator	Molecular Function	10	I3LBF1,I3LFB1,I3LEQ6,P14287,P50390,A0A287B049,A7WLH8,F1S9J9,Q9TV77,F1SQ87
2	GO:0140110	transcription regulator activity	Molecular Function	17	A0A287BCK9,I3LNA4,F1S6B2,A0A287AVR3,O77637,M3V837,A0A287A710,C8ZL57,F1SG36,K9IW82,F1SV47,A0A287A4P9,F1SRC1,A0A286ZVL0,F1SNZ3,A0A287B401,F1RL90
3	GO:0016491	oxidoreductase activity	Molecular Function	1	A0A287BMK8
3	GO:0016740	transferase activity	Molecular Function	13	Q4TTV6,I3LJE5,F1RTV4,Q4VK70,F1SRC1,F1RVS1,F1RYV0,K7GL74,F2Z572,A0A287A8M6,A0A287BPS0,A0A287A5U1,F1SM37
3	GO:0016787	hydrolase activity	Molecular Function	13	I3LV99,F1RHI9,A0A287A4P9,A0A287APV2,F1ST04,F1SSA6,F1SKI0,A0A287AMU3,F1SU38,F1S396,F1S409,A0A287ANH4,F1SEX4
3	GO:0016829	lyase activity	Molecular Function	2	A0A287AN61,A0A287AU47
3	GO:0032451	demethylase activity	Molecular Function	1	I3LVJ1
3	GO:0140096	catalytic activity, acting on a protein	Molecular Function	9	A0A287A4P9,F1SU38,F1RYV0,A0A287ANH4,A0A287A8M6,A0A287BPS0,I3LVJ1,A0A287A5U1,F1SM37
3	GO:0140097	catalytic activity, acting on DNA	Molecular Function	1	Q4TTV6
3	GO:0140098	catalytic activity, acting on RNA	Molecular Function	4	F1RHI9,I3LJE5,F1RVS1,F1S396
3	GO:0038023	signaling receptor activity	Molecular Function	6	I3LLM2,A0A286ZSR7,F1SL26,F1RZR0,Q8HZJ6,F1SV47
3	GO:0017056	structural constituent of nuclear pore	Molecular Function	1	A0A287BF68
3	GO:0022857	transmembrane transporter activity	Molecular Function	1	F1RZR0
3	GO:0005487	nucleocytoplasmic transporter activity	Molecular Function	1	I3LIL0
3	GO:0022892	substrate-specific transporter activity	Molecular Function	2	I3LIL0,F1RZR0
3	GO:0005515	protein binding	Molecular Function	46	F1SB63,A0A287BHC7,F1RL66,A0A286ZVL0,P61958,A7WLH8,F1RT10,P26234,A0A287A4P9,F1SSA6,F1SQX2,A0A0U2ETD0,A0A287ATX4,I3LV99,F1SKI0,A0A286ZRM3,A0A287APV2,A0A287AMU3,A0A286ZK48,A0A286ZWB9,P14287,F1S3P6,P50390,A0A287B049,F1SJU9,K7GNF5,F1S878,A0A287A6K2,F1RL90,I3LQ79,Q8HZJ6,K7GL74,I3LIR0,F1RRI4,F1SV47,F1S9J9,I3LGJ5,A0A287AD21,F1S8C6,I3LSS2,F2Z5Q1,F1S4Z2,A0A286ZN07,F1S9W3,F1SG36,F1SQ87
3	GO:0003682	chromatin binding	Molecular Function	5	A0A286ZVL0,A0A287B4S0,Q4TTV6,A0A287BTA1,F1SFU1
3	GO:0008289	lipid binding	Molecular Function	2	F1S878,I3LSS2
3	GO:0050840	extracellular matrix binding	Molecular Function	1	P14287
3	GO:0036094	small molecule binding	Molecular Function	14	A0A287BMK8,A0A286ZVL0,F1SSA6,F1SB63,I3LV99,F1SKI0,A0A287APV2,A0A287AMU3,F1RWW3,F1SCA0,F1RYV0,A0A287AU47,F1RZR0,P50390
3	GO:0042562	hormone binding	Molecular Function	1	P50390
3	GO:0043167	ion binding	Molecular Function	43	K7GL74,F2Z572,F1RZR0,A0A287BMK8,F1S6B2,A0A0B8RZ78,F1SDY8,M3VK09,A0A287BF68,Q19QU3,A0A287BJI1,F1S409,F1S396,F1SFU1,I3LVJ1,I3LIL0,F1SNZ3,F1RTV4,A0A286ZVL0,F1SSA6,F1SB63,I3LV99,F1SKI0,A0A287APV2,A0A287AMU3,F1RWW3,F1SCA0,F1RYV0,F1S878,F1S3P6,A0A0B8RW31,F1RGI7,Q4TTV6,A0A286ZYU3,A0A287B6I2,A0A287A5U1,I3LBT0,I3LIR0,A0A287A4P9,F1SRC1,A0A287AUE1,A0A287AU47,I3LSS2
3	GO:0044877	macromolecular complex binding	Molecular Function	14	A0A287BHC7,P26234,I3LV99,F1SKI0,A0A286ZRM3,A0A287APV2,A0A287AMU3,A0A286ZK48,A0A286ZWB9,F1S3P6,A0A287B4S0,A0A286ZVL0,A0A286ZWZ7,I3LGJ5
3	GO:0048037	cofactor binding	Molecular Function	1	A0A287AU47
3	GO:0050997	quaternary ammonium group binding	Molecular Function	1	I3LSS2
3	GO:0051540	metal cluster binding	Molecular Function	1	F1RTV4
3	GO:0060090	molecular adaptor activity	Molecular Function	3	A7WLH8,F1SQX2,F1S8C6
3	GO:0097159	organic cyclic compound binding	Molecular Function	68	F1SCY0,A0A287BMK8,A0A286ZWZ7,F1S6B2,A0A286ZVL0,F1SV47,F1SG36,A0A287A5U1,F1RHI9,A0A287AUE1,F1RVS1,F1S4E8,I3LQS0,A0A287BHC7,Q4TTV6,A0A287AZJ6,F1RWW3,A0A287AFB1,I3LAV9,A0A287AVR3,O77637,M3V837,A0A287AJJ8,A0A287A710,K9IW82,A0A287BCK9,A0A286ZJK2,F1RGI7,A0A287BBR9,I3LPU8,A0A0B8RZ40,A0A287B401,A0A287AGJ7,A0A287BKE1,I3LNA4,F1S6R1,A0A0B8RZ78,F1RT10,F1RUL1,A0A287A2U0,F1RQW5,Q19QU3,F1S9W3,I3LQ36,M3VK41,I3LP…
3	GO:0097367	carbohydrate derivative binding	Molecular Function	12	A0A286ZVL0,F1SSA6,F1SB63,I3LV99,F1SKI0,A0A287APV2,A0A287AMU3,F1RWW3,F1SCA0,F1RYV0,F1S3P6,A0A0B8RW31
3	GO:1901363	heterocyclic compound binding	Molecular Function	68	F1SCY0,A0A287BMK8,A0A286ZWZ7,F1S6B2,A0A286ZVL0,F1SV47,F1SG36,A0A287A5U1,F1RHI9,A0A287AUE1,F1RVS1,F1S4E8,I3LQS0,A0A287BHC7,Q4TTV6,A0A287AZJ6,F1RWW3,A0A287AFB1,I3LAV9,A0A287AVR3,O77637,M3V837,A0A287AJJ8,A0A287A710,K9IW82,A0A287BCK9,A0A286ZJK2,F1RGI7,A0A287BBR9,I3LPU8,A0A0B8RZ40,A0A287B401,A0A287AGJ7,A0A287BKE1,I3LNA4,F1S6R1,A0A0B8RZ78,F1RT10,F1RUL1,A0A287A2U0,F1RQW5,Q19QU3,F1S9W3,I3LQ36,M3VK41,I3LP…
3	GO:1901681	sulfur compound binding	Molecular Function	2	F1S3P6,A0A0B8RW31
3	GO:0004872	receptor activity	Molecular Function	6	I3LLM2,A0A286ZSR7,F1SL26,F1RZR0,F1SV47,Q8HZJ6
3	GO:0097472	cyclin-dependent protein kinase activity	Molecular Function	1	F1RYV0
3	GO:0005085	guanyl-nucleotide exchange factor activity	Molecular Function	1	F1S9J9
3	GO:0016247	channel regulator activity	Molecular Function	1	A7WLH8
3	GO:0030234	enzyme regulator activity	Molecular Function	5	I3LBF1,I3LFB1,I3LEQ6,Q9TV77,F1SQ87
3	GO:0030545	receptor regulator activity	Molecular Function	3	P14287,P50390,A0A287B049
3	GO:0000988	transcription factor activity, protein binding	Molecular Function	7	F1SV47,A0A287A4P9,F1SRC1,A0A286ZVL0,F1SNZ3,A0A287B401,F1RL90
3	GO:0003700	DNA binding transcription factor activity	Molecular Function	10	A0A287BCK9,I3LNA4,F1S6B2,A0A287AVR3,O77637,M3V837,A0A287A710,C8ZL57,F1SG36,K9IW82
4	GO:0016614	oxidoreductase activity, acting on CH-OH group of donors	Molecular Function	1	A0A287BMK8
4	GO:0016741	transferase activity, transferring one-carbon groups	Molecular Function	3	Q4TTV6,F1RVS1,A0A287BPS0
4	GO:0016746	transferase activity, transferring acyl groups	Molecular Function	1	F1SRC1
4	GO:0016757	transferase activity, transferring glycosyl groups	Molecular Function	2	F1RTV4,Q4VK70
4	GO:0016772	transferase activity, transferring phosphorus-containing groups	Molecular Function	4	I3LJE5,F1RYV0,K7GL74,F2Z572
4	GO:0019787	ubiquitin-like protein transferase activity	Molecular Function	3	A0A287A8M6,A0A287A5U1,F1SM37
4	GO:0008233	peptidase activity	Molecular Function	2	A0A287A4P9,F1SU38
4	GO:0016788	hydrolase activity, acting on ester bonds	Molecular Function	5	F1RHI9,F1S396,F1S409,A0A287ANH4,F1SEX4
4	GO:0016817	hydrolase activity, acting on acid anhydrides	Molecular Function	6	I3LV99,A0A287APV2,F1ST04,F1SSA6,F1SKI0,A0A287AMU3
4	GO:0017171	serine hydrolase activity	Molecular Function	1	F1SU38
4	GO:0101005	ubiquitinyl hydrolase activity	Molecular Function	1	A0A287A4P9
4	GO:0016830	carbon-carbon lyase activity	Molecular Function	2	A0A287AN61,A0A287AU47
4	GO:0032452	histone demethylase activity	Molecular Function	1	I3LVJ1
4	GO:0004672	protein kinase activity	Molecular Function	1	F1RYV0
4	GO:0004721	phosphoprotein phosphatase activity	Molecular Function	1	A0A287ANH4
4	GO:0008276	protein methyltransferase activity	Molecular Function	1	A0A287BPS0
4	GO:0009008	DNA-methyltransferase activity	Molecular Function	1	Q4TTV6
4	GO:0004540	ribonuclease activity	Molecular Function	2	F1RHI9,F1S396
4	GO:0008173	RNA methyltransferase activity	Molecular Function	1	F1RVS1
4	GO:0097747	RNA polymerase activity	Molecular Function	1	I3LJE5
4	GO:0004888	transmembrane signaling receptor activity	Molecular Function	4	I3LLM2,A0A286ZSR7,F1SL26,F1RZR0
4	GO:0070053	thrombospondin receptor activity	Molecular Function	1	Q8HZJ6
4	GO:0022803	passive transmembrane transporter activity	Molecular Function	1	F1RZR0
4	GO:0022891	substrate-specific transmembrane transporter activity	Molecular Function	1	F1RZR0
4	GO:0005049	nuclear export signal receptor activity	Molecular Function	1	I3LIL0
4	GO:0015197	peptide transporter activity	Molecular Function	1	I3LIL0
4	GO:0044183	protein binding involved in protein folding	Molecular Function	1	F1SB63
4	GO:0051082	unfolded protein binding	Molecular Function	1	F1SB63
4	GO:0001098	basal transcription machinery binding	Molecular Function	2	A0A287BHC7,A0A286ZVL0
4	GO:0002039	p53 binding	Molecular Function	1	F1RT10
4	GO:0002162	dystroglycan binding	Molecular Function	1	P26234
4	GO:0042393	histone binding	Molecular Function	1	A0A287A4P9
4	GO:0030674	protein binding, bridging	Molecular Function	1	A7WLH8
4	GO:0005102	receptor binding	Molecular Function	7	P14287,F1S3P6,P50390,A0A287B049,F1SV47,F1RL90,A7WLH8
4	GO:0050839	cell adhesion molecule binding	Molecular Function	1	F1S3P6
4	GO:0019838	growth factor binding	Molecular Function	1	F1S3P6
4	GO:0046983	protein dimerization activity	Molecular Function	5	F1S4Z2,A0A286ZN07,F1S878,F1RL66,F1SG36
4	GO:0008022	protein C-terminus binding	Molecular Function	3	K7GNF5,A7WLH8,F1S878
4	GO:0008092	cytoskeletal protein binding	Molecular Function	14	A0A286ZVL0,F1SSA6,F1SQX2,A0A0U2ETD0,A0A287ATX4,P26234,I3LV99,F1SKI0,A0A286ZRM3,A0A287APV2,A0A287AMU3,A0A286ZK48,A0A286ZWB9,A0A287A6K2
4	GO:0008134	transcription factor binding	Molecular Function	6	A0A286ZVL0,P61958,A7WLH8,F1SV47,F1SG36,F1RL90
4	GO:0042802	identical protein binding	Molecular Function	11	F1S4Z2,A0A286ZN07,F1S878,A0A286ZVL0,I3LQ79,Q8HZJ6,K7GL74,I3LIR0,K7GNF5,P50390,F1RRI4
4	GO:0019899	enzyme binding	Molecular Function	14	A0A287BHC7,F1RL66,F1SJU9,F1S9J9,I3LQ79,F1S8C6,P26234,F1SB63,P61958,A7WLH8,A0A286ZN07,A0A286ZVL0,I3LGJ5,A0A287AD21
4	GO:0019904	protein domain specific binding	Molecular Function	6	F1RL90,F1SQ87,F1S8C6,I3LGJ5,I3LSS2,F2Z5Q1
4	GO:0032182	ubiquitin-like protein binding	Molecular Function	1	A0A287A4P9
4	GO:0032403	protein complex binding	Molecular Function	11	A0A287BHC7,P26234,I3LV99,F1SKI0,A0A286ZRM3,A0A287APV2,A0A287AMU3,A0A286ZK48,A0A286ZWB9,F1S3P6,A0A286ZVL0
4	GO:0044325	ion channel binding	Molecular Function	1	F1S9W3
4	GO:0045294	alpha-catenin binding	Molecular Function	1	P26234
4	GO:0051219	phosphoprotein binding	Molecular Function	1	F1SV47
4	GO:0097110	scaffold protein binding	Molecular Function	1	F1RL66
4	GO:0031490	chromatin DNA binding	Molecular Function	2	A0A287B4S0,A0A286ZVL0
4	GO:0031491	nucleosome binding	Molecular Function	1	A0A287B4S0
4	GO:1990841	promoter-specific chromatin binding	Molecular Function	1	A0A286ZVL0
4	GO:0005543	phospholipid binding	Molecular Function	2	F1S878,I3LSS2
4	GO:0000166	nucleotide binding	Molecular Function	11	A0A286ZVL0,F1SSA6,F1SB63,I3LV99,F1SKI0,A0A287APV2,A0A287AMU3,F1RWW3,F1SCA0,F1RYV0,A0A287BMK8
4	GO:0019842	vitamin binding	Molecular Function	1	A0A287AU47
4	GO:0043178	alcohol binding	Molecular Function	1	F1RZR0
4	GO:0070324	thyroid hormone binding	Molecular Function	1	P50390
4	GO:0043168	anion binding	Molecular Function	16	A0A286ZVL0,F1SSA6,F1SB63,I3LV99,F1SKI0,A0A287APV2,A0A287AMU3,F1RWW3,F1SCA0,F1RYV0,F1S878,F1S3P6,A0A0B8RW31,A0A287AU47,I3LSS2,F1RZR0
4	GO:0043169	cation binding	Molecular Function	30	K7GL74,F2Z572,F1RZR0,A0A287BMK8,F1S6B2,A0A0B8RZ78,F1SDY8,M3VK09,A0A287BF68,Q19QU3,A0A287BJI1,F1S409,F1S396,F1SFU1,I3LVJ1,I3LIL0,F1SNZ3,F1RTV4,F1RGI7,Q4TTV6,A0A286ZYU3,A0A287B6I2,A0A287A5U1,I3LBT0,I3LIR0,A0A287A4P9,F1SRC1,A0A287AUE1,I3LSS2,A0A0B8RW31
4	GO:0043021	ribonucleoprotein complex binding	Molecular Function	2	A0A286ZWZ7,A0A286ZVL0
4	GO:0030170	pyridoxal phosphate binding	Molecular Function	1	A0A287AU47
4	GO:0031210	phosphatidylcholine binding	Molecular Function	1	I3LSS2
4	GO:0051536	iron-sulfur cluster binding	Molecular Function	1	F1RTV4
4	GO:0035591	signaling adaptor activity	Molecular Function	2	F1SQX2,F1S8C6
4	GO:0003676	nucleic acid binding	Molecular Function	58	F1SCY0,A0A286ZWZ7,F1S6B2,A0A286ZVL0,F1SV47,F1SG36,I3LQS0,A0A287BHC7,Q4TTV6,A0A287AZJ6,F1RWW3,A0A287AFB1,I3LAV9,A0A287AVR3,O77637,M3V837,A0A287AJJ8,A0A287A710,K9IW82,A0A287BCK9,A0A286ZJK2,F1RGI7,A0A287BBR9,I3LPU8,A0A0B8RZ40,A0A287B401,A0A287AGJ7,A0A287BKE1,I3LNA4,F1S6R1,A0A0B8RZ78,F1RT10,F1RUL1,A0A287A2U0,F1RQW5,Q19QU3,F1S9W3,I3LQ36,M3VK41,I3LPZ9,A0A286ZQL5,F1RL90,A0A0B8RSR5,F1SJV7,F1SD01,I3LFB1,F…
4	GO:0070279	vitamin B6 binding	Molecular Function	1	A0A287AU47
4	GO:1901265	nucleoside phosphate binding	Molecular Function	11	A0A287BMK8,A0A286ZVL0,F1SSA6,F1SB63,I3LV99,F1SKI0,A0A287APV2,A0A287AMU3,F1RWW3,F1SCA0,F1RYV0
4	GO:0005539	glycosaminoglycan binding	Molecular Function	2	F1S3P6,A0A0B8RW31
4	GO:0032553	ribonucleotide binding	Molecular Function	10	A0A286ZVL0,F1SSA6,F1SB63,I3LV99,F1SKI0,A0A287APV2,A0A287AMU3,F1RWW3,F1SCA0,F1RYV0
4	GO:0008201	heparin binding	Molecular Function	2	F1S3P6,A0A0B8RW31
4	GO:0099600	transmembrane receptor activity	Molecular Function	4	I3LLM2,A0A286ZSR7,F1SL26,F1RZR0
4	GO:0004693	cyclin-dependent protein serine/threonine kinase activity	Molecular Function	1	F1RYV0
4	GO:0005088	Ras guanyl-nucleotide exchange factor activity	Molecular Function	1	F1S9J9
4	GO:0099106	ion channel regulator activity	Molecular Function	1	A7WLH8
4	GO:0004857	enzyme inhibitor activity	Molecular Function	2	I3LFB1,I3LBF1
4	GO:0008047	enzyme activator activity	Molecular Function	1	I3LEQ6
4	GO:0019208	phosphatase regulator activity	Molecular Function	3	I3LFB1,F1SQ87,Q9TV77
4	GO:0060589	nucleoside-triphosphatase regulator activity	Molecular Function	1	I3LEQ6
4	GO:0048018	receptor ligand activity	Molecular Function	3	P14287,P50390,A0A287B049
4	GO:0000989	transcription factor activity, transcription factor binding	Molecular Function	7	F1SV47,A0A287A4P9,F1SRC1,A0A286ZVL0,F1SNZ3,A0A287B401,F1RL90
4	GO:0000981	RNA polymerase II transcription factor activity, sequence-specific DNA binding	Molecular Function	2	I3LNA4,A0A287BCK9
5	GO:0016616	oxidoreductase activity, acting on the CH-OH group of donors, NAD or NADP as acceptor	Molecular Function	1	A0A287BMK8
5	GO:0008168	methyltransferase activity	Molecular Function	3	Q4TTV6,F1RVS1,A0A287BPS0
5	GO:0016747	transferase activity, transferring acyl groups other than amino-acyl groups	Molecular Function	1	F1SRC1
5	GO:0008194	UDP-glycosyltransferase activity	Molecular Function	1	Q4VK70
5	GO:0016758	transferase activity, transferring hexosyl groups	Molecular Function	1	Q4VK70
5	GO:0016763	transferase activity, transferring pentosyl groups	Molecular Function	1	F1RTV4
5	GO:0016301	kinase activity	Molecular Function	1	F1RYV0
5	GO:0016773	phosphotransferase activity, alcohol group as acceptor	Molecular Function	1	F1RYV0
5	GO:0016778	diphosphotransferase activity	Molecular Function	2	K7GL74,F2Z572
5	GO:0016779	nucleotidyltransferase activity	Molecular Function	1	I3LJE5
5	GO:0004842	ubiquitin-protein transferase activity	Molecular Function	3	A0A287A5U1,F1SM37,A0A287A8M6
5	GO:0061659	ubiquitin-like protein ligase activity	Molecular Function	2	A0A287A5U1,F1SM37
5	GO:0070011	peptidase activity, acting on L-amino acid peptides	Molecular Function	2	A0A287A4P9,F1SU38
5	GO:0004518	nuclease activity	Molecular Function	3	F1RHI9,F1S396,F1SEX4
5	GO:0016298	lipase activity	Molecular Function	1	F1S409
5	GO:0042578	phosphoric ester hydrolase activity	Molecular Function	1	A0A287ANH4
5	GO:0016818	hydrolase activity, acting on acid anhydrides, in phosphorus-containing anhydrides	Molecular Function	6	I3LV99,A0A287APV2,F1ST04,F1SSA6,F1SKI0,A0A287AMU3
5	GO:0008236	serine-type peptidase activity	Molecular Function	1	F1SU38
5	GO:0036459	thiol-dependent ubiquitinyl hydrolase activity	Molecular Function	1	A0A287A4P9
5	GO:0016831	carboxy-lyase activity	Molecular Function	1	A0A287AU47
5	GO:0016832	aldehyde-lyase activity	Molecular Function	1	A0A287AN61
5	GO:0004674	protein serine/threonine kinase activity	Molecular Function	1	F1RYV0
5	GO:0004725	protein tyrosine phosphatase activity	Molecular Function	1	A0A287ANH4
5	GO:0008138	protein tyrosine/serine/threonine phosphatase activity	Molecular Function	1	A0A287ANH4
5	GO:0033549	MAP kinase phosphatase activity	Molecular Function	1	A0A287ANH4
5	GO:0016279	protein-lysine N-methyltransferase activity	Molecular Function	1	A0A287BPS0
5	GO:0042054	histone methyltransferase activity	Molecular Function	1	A0A287BPS0
5	GO:0003886	DNA (cytosine-5-)-methyltransferase activity	Molecular Function	1	Q4TTV6
5	GO:0004521	endoribonuclease activity	Molecular Function	1	F1S396
5	GO:0004532	exoribonuclease activity	Molecular Function	1	F1RHI9
5	GO:0008174	mRNA methyltransferase activity	Molecular Function	1	F1RVS1
5	GO:0034062	5'-3' RNA polymerase activity	Molecular Function	1	I3LJE5
5	GO:0004930	G-protein coupled receptor activity	Molecular Function	2	I3LLM2,A0A286ZSR7
5	GO:0004984	olfactory receptor activity	Molecular Function	2	I3LLM2,A0A286ZSR7
5	GO:0005035	death receptor activity	Molecular Function	1	F1SL26
5	GO:0099604	ligand-gated calcium channel activity	Molecular Function	1	F1RZR0
5	GO:0015267	channel activity	Molecular Function	1	F1RZR0
5	GO:0015075	ion transmembrane transporter activity	Molecular Function	1	F1RZR0
5	GO:0022838	substrate-specific channel activity	Molecular Function	1	F1RZR0
5	GO:0008565	protein transporter activity	Molecular Function	1	I3LIL0
5	GO:0001099	basal RNA polymerase II transcription machinery binding	Molecular Function	2	A0A287BHC7,A0A286ZVL0
5	GO:0005178	integrin binding	Molecular Function	1	F1S3P6
5	GO:0051427	hormone receptor binding	Molecular Function	3	F1SV47,F1RL90,A7WLH8
5	GO:0005520	insulin-like growth factor binding	Molecular Function	1	F1S3P6
5	GO:0042803	protein homodimerization activity	Molecular Function	3	F1S4Z2,A0A286ZN07,F1S878
5	GO:0046982	protein heterodimerization activity	Molecular Function	3	F1RL66,F1SG36,F1S878
5	GO:0003779	actin binding	Molecular Function	13	P26234,I3LV99,F1SKI0,A0A286ZRM3,A0A287APV2,A0A287AMU3,A0A286ZK48,A0A286ZWB9,A0A286ZVL0,F1SSA6,F1SQX2,A0A0U2ETD0,A0A287ATX4
5	GO:0015631	tubulin binding	Molecular Function	5	F1SSA6,I3LV99,F1SKI0,A0A287AMU3,A0A0U2ETD0
5	GO:0001085	RNA polymerase II transcription factor binding	Molecular Function	1	A0A286ZVL0
5	GO:0001221	transcription cofactor binding	Molecular Function	2	P61958,A7WLH8
5	GO:0046966	thyroid hormone receptor binding	Molecular Function	1	F1SV47
5	GO:0070491	repressing transcription factor binding	Molecular Function	1	F1SG36
5	GO:0019900	kinase binding	Molecular Function	2	I3LQ79,F1S8C6
5	GO:0019902	phosphatase binding	Molecular Function	1	I3LQ79
5	GO:0044388	small protein activating enzyme binding	Molecular Function	1	A7WLH8
5	GO:0044389	ubiquitin-like protein ligase binding	Molecular Function	4	P26234,F1SB63,P61958,A7WLH8
5	GO:0051020	GTPase binding	Molecular Function	2	F1SJU9,F1S9J9
5	GO:0051117	ATPase binding	Molecular Function	1	A0A286ZN07
5	GO:0070063	RNA polymerase binding	Molecular Function	3	A0A287BHC7,F1RL66,A0A286ZVL0
5	GO:0050682	AF-2 domain binding	Molecular Function	1	F1RL90
5	GO:0050699	WW domain binding	Molecular Function	1	F1SQ87
5	GO:0050700	CARD domain binding	Molecular Function	1	F1S8C6
5	GO:0071532	ankyrin repeat binding	Molecular Function	1	I3LGJ5
5	GO:0043130	ubiquitin binding	Molecular Function	1	A0A287A4P9
5	GO:0000993	RNA polymerase II core binding	Molecular Function	2	A0A286ZVL0,A0A287BHC7
5	GO:0051015	actin filament binding	Molecular Function	8	P26234,I3LV99,F1SKI0,A0A286ZRM3,A0A287APV2,A0A287AMU3,A0A286ZK48,A0A286ZWB9
5	GO:0031492	nucleosomal DNA binding	Molecular Function	1	A0A287B4S0
5	GO:0035091	phosphatidylinositol binding	Molecular Function	1	F1S878
5	GO:0017076	purine nucleotide binding	Molecular Function	10	A0A286ZVL0,F1SSA6,F1SB63,I3LV99,F1SKI0,A0A287APV2,A0A287AMU3,F1RWW3,F1SCA0,F1RYV0
5	GO:0070679	inositol 1,4,5 trisphosphate binding	Molecular Function	1	F1RZR0
5	GO:0035639	purine ribonucleoside triphosphate binding	Molecular Function	10	A0A286ZVL0,F1SSA6,F1SB63,I3LV99,F1SKI0,A0A287APV2,A0A287AMU3,F1RWW3,F1SCA0,F1RYV0
5	GO:0046872	metal ion binding	Molecular Function	29	K7GL74,F2Z572,F1RZR0,F1RGI7,Q4TTV6,A0A286ZYU3,A0A287B6I2,A0A287A5U1,I3LBT0,I3LIR0,A0A287A4P9,F1SRC1,A0A287AUE1,A0A0B8RW31,A0A287BMK8,F1S6B2,A0A0B8RZ78,F1SDY8,M3VK09,A0A287BF68,Q19QU3,A0A287BJI1,F1S409,F1S396,F1SFU1,I3LVJ1,I3LIL0,F1SNZ3,F1RTV4
5	GO:0070405	ammonium ion binding	Molecular Function	1	I3LSS2
5	GO:0043022	ribosome binding	Molecular Function	1	A0A286ZWZ7
5	GO:0001067	regulatory region nucleic acid binding	Molecular Function	5	F1S6B2,A0A286ZVL0,F1SV47,F1SG36,C8ZL57
5	GO:0003677	DNA binding	Molecular Function	22	F1S6B2,A0A286ZVL0,F1SV47,F1SG36,F1SCY0,A0A287BCK9,A0A287B4S0,C8ZL57,A0A286ZYU3,I3LQS0,A0A287BHC7,Q4TTV6,A0A287AZJ6,F1RWW3,A0A287AFB1,I3LAV9,A0A287AVR3,O77637,M3V837,A0A287AJJ8,A0A287A710,K9IW82
5	GO:0003723	RNA binding	Molecular Function	36	F1SCY0,A0A286ZWZ7,A0A286ZVL0,A0A0B8RSR5,F1SJV7,F1SD01,I3LFB1,F2Z5D4,F1SDY8,A0A287A0R0,A0A287B6I2,I3LQS0,A0A286ZJK2,F1RGI7,A0A287BBR9,I3LPU8,A0A0B8RZ40,A0A287B401,A0A287AGJ7,A0A287BKE1,I3LNA4,F1S6R1,A0A0B8RZ78,F1RT10,F1RUL1,A0A287A2U0,F1RQW5,A0A287AFB1,A0A287BCK9,Q19QU3,F1S9W3,I3LQ36,M3VK41,I3LPZ9,A0A286ZQL5,F1RL90
5	GO:0032555	purine ribonucleotide binding	Molecular Function	10	A0A286ZVL0,F1SSA6,F1SB63,I3LV99,F1SKI0,A0A287APV2,A0A287AMU3,F1RWW3,F1SCA0,F1RYV0
5	GO:0022834	ligand-gated channel activity	Molecular Function	1	F1RZR0
5	GO:0017112	Rab guanyl-nucleotide exchange factor activity	Molecular Function	1	F1S9J9
5	GO:0015459	potassium channel regulator activity	Molecular Function	1	A7WLH8
5	GO:0019212	phosphatase inhibitor activity	Molecular Function	1	I3LFB1
5	GO:0005096	GTPase activator activity	Molecular Function	1	I3LEQ6
5	GO:0019888	protein phosphatase regulator activity	Molecular Function	2	I3LFB1,F1SQ87
5	GO:0030695	GTPase regulator activity	Molecular Function	1	I3LEQ6
5	GO:0005125	cytokine activity	Molecular Function	1	P14287
5	GO:0005179	hormone activity	Molecular Function	2	A0A287B049,P50390
5	GO:0003712	transcription cofactor activity	Molecular Function	7	F1SV47,A0A287A4P9,F1SRC1,A0A286ZVL0,F1SNZ3,A0A287B401,F1RL90
5	GO:0001228	transcriptional activator activity, RNA polymerase II transcription regulatory region sequence-specific binding	Molecular Function	1	I3LNA4
5	GO:0003705	transcription factor activity, RNA polymerase II distal enhancer sequence-specific binding	Molecular Function	1	I3LNA4
6	GO:0003938	IMP dehydrogenase activity	Molecular Function	1	A0A287BMK8
6	GO:0008170	N-methyltransferase activity	Molecular Function	1	A0A287BPS0
6	GO:0008171	O-methyltransferase activity	Molecular Function	1	F1RVS1
6	GO:0008757	S-adenosylmethionine-dependent methyltransferase activity	Molecular Function	3	Q4TTV6,F1RVS1,A0A287BPS0
6	GO:0016407	acetyltransferase activity	Molecular Function	1	F1SRC1
6	GO:0016410	N-acyltransferase activity	Molecular Function	1	F1SRC1
6	GO:0035251	UDP-glucosyltransferase activity	Molecular Function	1	Q4VK70
6	GO:0046527	glucosyltransferase activity	Molecular Function	1	Q4VK70
6	GO:0004044	amidophosphoribosyltransferase activity	Molecular Function	1	F1RTV4
6	GO:0004749	ribose phosphate diphosphokinase activity	Molecular Function	2	K7GL74,F2Z572
6	GO:0061630	ubiquitin protein ligase activity	Molecular Function	2	A0A287A5U1,F1SM37
6	GO:0004175	endopeptidase activity	Molecular Function	2	A0A287A4P9,F1SU38
6	GO:0008234	cysteine-type peptidase activity	Molecular Function	1	A0A287A4P9
6	GO:0004519	endonuclease activity	Molecular Function	1	F1S396
6	GO:0004527	exonuclease activity	Molecular Function	2	F1RHI9,F1SEX4
6	GO:0004620	phospholipase activity	Molecular Function	1	F1S409
6	GO:0016791	phosphatase activity	Molecular Function	1	A0A287ANH4
6	GO:0016462	pyrophosphatase activity	Molecular Function	6	I3LV99,A0A287APV2,F1ST04,F1SSA6,F1SKI0,A0A287AMU3
6	GO:0004252	serine-type endopeptidase activity	Molecular Function	1	F1SU38
6	GO:0004843	thiol-dependent ubiquitin-specific protease activity	Molecular Function	1	A0A287A4P9
6	GO:0004139	deoxyribose-phosphate aldolase activity	Molecular Function	1	A0A287AN61
6	GO:0017017	MAP kinase tyrosine/serine/threonine phosphatase activity	Molecular Function	1	A0A287ANH4
6	GO:0018024	histone-lysine N-methyltransferase activity	Molecular Function	1	A0A287BPS0
6	GO:0016896	exoribonuclease activity, producing 5'-phosphomonoesters	Molecular Function	1	F1RHI9
6	GO:0004483	mRNA (nucleoside-2'-O-)-methyltransferase activity	Molecular Function	1	F1RVS1
6	GO:0003899	DNA-directed 5'-3' RNA polymerase activity	Molecular Function	1	I3LJE5
6	GO:0005031	tumor necrosis factor-activated receptor activity	Molecular Function	1	F1SL26
6	GO:0015278	calcium-release channel activity	Molecular Function	1	F1RZR0
6	GO:0022836	gated channel activity	Molecular Function	1	F1RZR0
6	GO:0005216	ion channel activity	Molecular Function	1	F1RZR0
6	GO:0008324	cation transmembrane transporter activity	Molecular Function	1	F1RZR0
6	GO:0001091	RNA polymerase II basal transcription factor binding	Molecular Function	1	A0A286ZVL0
6	GO:0035257	nuclear hormone receptor binding	Molecular Function	3	F1SV47,F1RL90,A7WLH8
6	GO:0008017	microtubule binding	Molecular Function	4	F1SSA6,I3LV99,F1SKI0,A0A287AMU3
6	GO:0048487	beta-tubulin binding	Molecular Function	1	A0A0U2ETD0
6	GO:0001222	transcription corepressor binding	Molecular Function	2	P61958,A7WLH8
6	GO:0019901	protein kinase binding	Molecular Function	2	I3LQ79,F1S8C6
6	GO:0019903	protein phosphatase binding	Molecular Function	1	I3LQ79
6	GO:0031625	ubiquitin protein ligase binding	Molecular Function	4	P26234,F1SB63,P61958,A7WLH8
6	GO:0031267	small GTPase binding	Molecular Function	2	F1SJU9,F1S9J9
6	GO:0043175	RNA polymerase core enzyme binding	Molecular Function	3	A0A287BHC7,F1RL66,A0A286ZVL0
6	GO:0099122	RNA polymerase II C-terminal domain binding	Molecular Function	1	A0A286ZVL0
6	GO:1901981	phosphatidylinositol phosphate binding	Molecular Function	1	F1S878
6	GO:0030554	adenyl nucleotide binding	Molecular Function	10	A0A286ZVL0,F1SSA6,F1SB63,I3LV99,F1SKI0,A0A287APV2,A0A287AMU3,F1RWW3,F1SCA0,F1RYV0
6	GO:0005524	ATP binding	Molecular Function	10	A0A286ZVL0,F1SSA6,F1SB63,I3LV99,F1SKI0,A0A287APV2,A0A287AMU3,F1RWW3,F1SCA0,F1RYV0
6	GO:0000287	magnesium ion binding	Molecular Function	2	K7GL74,F2Z572
6	GO:0005509	calcium ion binding	Molecular Function	1	F1RZR0
6	GO:0046914	transition metal ion binding	Molecular Function	11	F1RGI7,Q4TTV6,A0A286ZYU3,A0A287B6I2,A0A287A5U1,I3LBT0,I3LIR0,A0A287A4P9,F1SRC1,A0A287AUE1,A0A0B8RW31
6	GO:0000975	regulatory region DNA binding	Molecular Function	5	F1S6B2,A0A286ZVL0,F1SV47,F1SG36,C8ZL57
6	GO:0003690	double-stranded DNA binding	Molecular Function	5	F1S6B2,A0A286ZVL0,F1SV47,F1SG36,F1SCY0
6	GO:0003697	single-stranded DNA binding	Molecular Function	2	A0A286ZVL0,A0A287BCK9
6	GO:0043565	sequence-specific DNA binding	Molecular Function	5	F1S6B2,A0A286ZVL0,F1SV47,F1SG36,A0A286ZYU3
6	GO:0000049	tRNA binding	Molecular Function	1	F1SCY0
6	GO:0000339	RNA cap binding	Molecular Function	2	A0A286ZWZ7,F1SCY0
6	GO:0003725	double-stranded RNA binding	Molecular Function	2	A0A286ZVL0,A0A0B8RSR5
6	GO:0003727	single-stranded RNA binding	Molecular Function	5	F2Z5D4,A0A286ZVL0,F1SDY8,F1SCY0,F1SJV7
6	GO:0003729	mRNA binding	Molecular Function	4	A0A286ZVL0,A0A286ZWZ7,F1SD01,I3LFB1
6	GO:0017069	snRNA binding	Molecular Function	2	A0A286ZWZ7,A0A286ZVL0
6	GO:0017091	AU-rich element binding	Molecular Function	1	A0A287A0R0
6	GO:0036002	pre-mRNA binding	Molecular Function	2	A0A287B6I2,A0A286ZVL0
6	GO:0070034	telomerase RNA binding	Molecular Function	1	A0A286ZVL0
6	GO:0032559	adenyl ribonucleotide binding	Molecular Function	10	A0A286ZVL0,F1SSA6,F1SB63,I3LV99,F1SKI0,A0A287APV2,A0A287AMU3,F1RWW3,F1SCA0,F1RYV0
6	GO:0015276	ligand-gated ion channel activity	Molecular Function	1	F1RZR0
6	GO:0004864	protein phosphatase inhibitor activity	Molecular Function	1	I3LFB1
6	GO:0005184	neuropeptide hormone activity	Molecular Function	1	A0A287B049
6	GO:0003713	transcription coactivator activity	Molecular Function	5	A0A287B401,F1RL90,F1SV47,A0A287A4P9,F1SRC1
6	GO:0003714	transcription corepressor activity	Molecular Function	2	A0A286ZVL0,F1SNZ3
6	GO:0001205	transcriptional activator activity, RNA polymerase II distal enhancer sequence-specific binding	Molecular Function	1	I3LNA4
7	GO:0016278	lysine N-methyltransferase activity	Molecular Function	1	A0A287BPS0
7	GO:0008080	N-acetyltransferase activity	Molecular Function	1	F1SRC1
7	GO:0004373	glycogen (starch) synthase activity	Molecular Function	1	Q4VK70
7	GO:0004197	cysteine-type endopeptidase activity	Molecular Function	1	A0A287A4P9
7	GO:0019783	ubiquitin-like protein-specific protease activity	Molecular Function	1	A0A287A4P9
7	GO:0008408	3'-5' exonuclease activity	Molecular Function	2	F1RHI9,F1SEX4
7	GO:0008409	5'-3' exonuclease activity	Molecular Function	1	F1SEX4
7	GO:0016796	exonuclease activity, active with either ribo- or deoxyribonucleic acids and producing 5'-phosphomonoesters	Molecular Function	1	F1RHI9
7	GO:0017111	nucleoside-triphosphatase activity	Molecular Function	6	I3LV99,A0A287APV2,F1ST04,F1SSA6,F1SKI0,A0A287AMU3
7	GO:0000175	3'-5'-exoribonuclease activity	Molecular Function	1	F1RHI9
7	GO:0005220	inositol 1,4,5-trisphosphate-sensitive calcium-release channel activity	Molecular Function	1	F1RZR0
7	GO:0005261	cation channel activity	Molecular Function	1	F1RZR0
7	GO:0022890	inorganic cation transmembrane transporter activity	Molecular Function	1	F1RZR0
7	GO:0001097	TFIIH-class transcription factor binding	Molecular Function	1	A0A286ZVL0
7	GO:0035258	steroid hormone receptor binding	Molecular Function	2	F1RL90,A7WLH8
7	GO:0017016	Ras GTPase binding	Molecular Function	2	F1SJU9,F1S9J9
7	GO:0001042	RNA polymerase I core binding	Molecular Function	1	F1RL66
7	GO:1902936	phosphatidylinositol bisphosphate binding	Molecular Function	1	F1S878
7	GO:0008270	zinc ion binding	Molecular Function	10	F1RGI7,Q4TTV6,A0A286ZYU3,A0A287B6I2,A0A287A5U1,I3LBT0,I3LIR0,A0A287A4P9,F1SRC1,A0A287AUE1
7	GO:0044212	transcription regulatory region DNA binding	Molecular Function	5	F1S6B2,A0A286ZVL0,F1SV47,F1SG36,C8ZL57
7	GO:1990837	sequence-specific double-stranded DNA binding	Molecular Function	4	F1S6B2,A0A286ZVL0,F1SV47,F1SG36
7	GO:0000340	RNA 7-methylguanosine cap binding	Molecular Function	1	A0A286ZWZ7
7	GO:0008187	poly-pyrimidine tract binding	Molecular Function	2	F1SCY0,A0A286ZVL0
7	GO:0070717	poly-purine tract binding	Molecular Function	3	F2Z5D4,A0A286ZVL0,F1SDY8
7	GO:0003730	mRNA 3'-UTR binding	Molecular Function	2	A0A286ZVL0,A0A286ZWZ7
7	GO:0030619	U1 snRNA binding	Molecular Function	1	A0A286ZWZ7
7	GO:0030621	U4 snRNA binding	Molecular Function	1	A0A286ZWZ7
7	GO:0030622	U4atac snRNA binding	Molecular Function	1	A0A286ZWZ7
7	GO:0045131	pre-mRNA branch point binding	Molecular Function	1	A0A287B6I2
7	GO:0005217	intracellular ligand-gated ion channel activity	Molecular Function	1	F1RZR0
7	GO:0099094	ligand-gated cation channel activity	Molecular Function	1	F1RZR0
7	GO:0004865	protein serine/threonine phosphatase inhibitor activity	Molecular Function	1	I3LFB1
7	GO:0030374	ligand-dependent nuclear receptor transcription coactivator activity	Molecular Function	2	A0A287B401,F1RL90
8	GO:0034212	peptide N-acetyltransferase activity	Molecular Function	1	F1SRC1
8	GO:0003774	motor activity	Molecular Function	6	I3LV99,F1SSA6,F1SKI0,A0A287AMU3,A0A287APV2,F1ST04
8	GO:0016887	ATPase activity	Molecular Function	1	I3LV99
8	GO:0005262	calcium channel activity	Molecular Function	1	F1RZR0
8	GO:0046873	metal ion transmembrane transporter activity	Molecular Function	1	F1RZR0
8	GO:0072509	divalent inorganic cation transmembrane transporter activity	Molecular Function	1	F1RZR0
8	GO:0030331	estrogen receptor binding	Molecular Function	1	F1RL90
8	GO:0035259	glucocorticoid receptor binding	Molecular Function	1	A7WLH8
8	GO:0008536	Ran GTPase binding	Molecular Function	1	F1SJU9
8	GO:0017137	Rab GTPase binding	Molecular Function	1	F1S9J9
8	GO:0005546	phosphatidylinositol-4,5-bisphosphate binding	Molecular Function	1	F1S878
8	GO:0000976	transcription regulatory region sequence-specific DNA binding	Molecular Function	4	F1S6B2,A0A286ZVL0,F1SV47,F1SG36
8	GO:0001012	RNA polymerase II regulatory region DNA binding	Molecular Function	4	F1S6B2,A0A286ZVL0,F1SV47,F1SG36
8	GO:0001159	core promoter proximal region DNA binding	Molecular Function	1	A0A286ZVL0
8	GO:0035326	enhancer binding	Molecular Function	2	F1SV47,F1SG36
8	GO:0035497	cAMP response element binding	Molecular Function	1	C8ZL57
8	GO:0008266	poly(U) RNA binding	Molecular Function	1	F1SCY0
8	GO:0017130	poly(C) RNA binding	Molecular Function	1	A0A286ZVL0
8	GO:0008143	poly(A) binding	Molecular Function	3	F2Z5D4,A0A286ZVL0,F1SDY8
8	GO:0034046	poly(G) binding	Molecular Function	1	A0A286ZVL0
9	GO:0061733	peptide-lysine-N-acetyltransferase activity	Molecular Function	1	F1SRC1
9	GO:0000146	microfilament motor activity	Molecular Function	1	I3LV99
9	GO:0003777	microtubule motor activity	Molecular Function	4	F1SSA6,I3LV99,F1SKI0,A0A287AMU3
9	GO:0042623	ATPase activity, coupled	Molecular Function	1	I3LV99
9	GO:0015085	calcium ion transmembrane transporter activity	Molecular Function	1	F1RZR0
9	GO:0000977	RNA polymerase II regulatory region sequence-specific DNA binding	Molecular Function	4	A0A286ZVL0,F1SV47,F1SG36,F1S6B2
9	GO:0000987	core promoter proximal region sequence-specific DNA binding	Molecular Function	1	A0A286ZVL0
9	GO:0001158	enhancer sequence-specific DNA binding	Molecular Function	2	F1SV47,F1SG36
10	GO:0004402	histone acetyltransferase activity	Molecular Function	1	F1SRC1
10	GO:0030898	actin-dependent ATPase activity	Molecular Function	1	I3LV99
10	GO:0000978	RNA polymerase II core promoter proximal region sequence-specific DNA binding	Molecular Function	1	A0A286ZVL0
10	GO:0000980	RNA polymerase II distal enhancer sequence-specific DNA binding	Molecular Function	2	F1SV47,F1SG36

## Sheet: CC
Level	GO_ID	Term	Type	Seqs_Num	Sequences
1	GO:0005575	cellular_component	Cellular Component	116	Q8HZJ6,F1S3P6,A0A287AB58,P26234,F1RUL1,F1ST04,F1RZR0,A0A287AN31,F2Z5Q1,I3LLM2,A7WLH8,A0A287APX2,F1S878,F1S924,F1SNZ3,A0A286ZSR7,C8ZL57,F1SG36,A0A287B049,F1SU38,I3LBF1,P14287,P50390,A0A0U2ETD0,A0A287BF68,I3LBT0,F1RT83,F1S9J9,A0A286ZVL0,F1S4Z2,A0A286ZN07,F1SB63,I3LV99,F1SCY0,F1SJU9,F1S8C6,I3LGJ5,I3LAV9,A0A0B8RSH5,K7GNF5,A0A287ACY9,A0A0B8RW31,F1SL26,I3LSS2,I3LIL0,A0A287B401,A0A287AGJ7,F1SSA6,F1SKI0,…
2	GO:0016020	membrane	Cellular Component	27	P26234,F1ST04,F1RZR0,A0A287AN31,F2Z5Q1,I3LLM2,A7WLH8,A0A287APX2,F1S878,F1S924,F1SNZ3,A0A286ZSR7,C8ZL57,F1SJU9,F1S8C6,A0A0U2ETD0,A0A0B8RSH5,F1SCY0,F1S4Z2,I3LSS2,A0A286ZN07,Q8HZJ6,K7GNF5,A0A287ACY9,F1RT83,A0A0B8RW31,F1SL26
2	GO:0005576	extracellular region	Cellular Component	9	A0A287AJC7,A0A287B049,F1SU38,I3LBF1,P14287,P50390,Q8HZJ6,F1S3P6,A0A287AB58
2	GO:0005623	cell	Cellular Component	108	P26234,F1ST04,F1RZR0,A0A287AN31,F2Z5Q1,I3LLM2,A7WLH8,A0A287APX2,F1S878,F1S924,F1SNZ3,A0A286ZSR7,F1SRC1,A0A0B8RSH5,A0A286ZWZ7,A0A286ZVL0,F1SB63,A0A287BF68,I3LBT0,F1RT83,F1S9J9,I3LAV9,A0A287B4S0,I3LSS2,I3LJE5,F1RWW3,I3LIR0,F1S4Z2,A0A286ZN07,F1RL66,F1RT10,I3LV99,F1RL90,I3LQ79,F1SQ87,A0A287A0R0,A0A287BTA1,I3LIL0,F1RVS1,F1S8C6,F1S8L9,F1RGI7,A0A287BE21,I3LPU8,A0A287BMK8,A0A287BN67,Q4TTV6,A0A287AZH1,F1R…
2	GO:0030054	cell junction	Cellular Component	4	P26234,F1SNZ3,I3LGJ5,F1ST04
2	GO:0031974	membrane-enclosed lumen	Cellular Component	36	A0A286ZVL0,A0A0U2ETD0,A0A287BHC7,F1RT10,F1RUL1,F1SJU9,F1RWW3,Q19QU3,I3LIR0,A0A287A0R0,I3LPZ9,I3LIL0,F1RVS1,F1RTH6,A7WLH8,F1S878,I3LAV9,I3LJE5,A0A287B9T5,F1SB63,I3LGJ5,F1SRC1,A0A287B693,F1SD01,A0A287AGJ7,F1SV47,F1RL90,A0A286ZWZ7,A0A287BTA1,P61958,A0A287B401,F1SQ87,A0A287A2U0,I3LFB1,A0A286ZXZ3,F1RL66
2	GO:0032991	macromolecular complex	Cellular Component	38	F1SG36,A0A286ZVL0,P26234,F1SB63,F1SJU9,A0A287B401,F1SNZ3,A0A287AGJ7,F1SSA6,I3LV99,F1SKI0,A0A287APV2,F1ST04,A0A287AMU3,F1SV47,F1RL90,I3LGJ5,A0A286ZWZ7,A0A286ZWB9,A0A287BHC7,F2Z5D4,A7WLH8,F1SQ87,F1S396,F1RTH6,A0A287A0R0,F1SD01,I3LIR0,F1S4Z2,I3LSS2,A0A286ZN07,F2Z5Q1,I3LAV9,A0A287B693,I3LJE5,F1SRC1,F1SCY0,F1RUL1
2	GO:0043226	organelle	Cellular Component	93	F1SCY0,F1RL90,F1RZR0,F1S8L9,F1RGI7,A0A287BE21,I3LQ79,I3LPU8,A0A287BMK8,A0A287BN67,Q4TTV6,A0A287AZH1,F1RGK9,F1S6B2,P61958,A0A287AZJ6,F1SDY8,A0A287B4S0,A0A287A5U1,A0A287AD21,A0A287A4P9,F1SUQ0,F1SJV7,I3LIT1,A0A286ZN07,A0A287AVR3,M3V837,S5A7T7,A0A287AJJ8,A0A287A710,A0A287BPS0,F1SFU1,I3LVJ1,C8ZL57,F1RYV0,A7WLH8,K9IW82,F1RLC8,I3LEQ6,I3LIL0,F1SNZ3,F1SB63,A0A287B049,F1S409,P14287,A0A287APX2,A0A286ZVL0,P2…
2	GO:0044421	extracellular region part	Cellular Component	6	A0A287B049,F1SU38,I3LBF1,P14287,P50390,A0A287AJC7
2	GO:0044422	organelle part	Cellular Component	57	F1SJU9,A7WLH8,F1S8C6,P26234,A0A0U2ETD0,A0A0B8RSH5,F1S4Z2,I3LSS2,I3LIL0,A0A286ZWZ7,A0A286ZVL0,I3LAV9,A0A287B4S0,I3LJE5,F1RWW3,I3LIR0,F1SRC1,F1RL66,F1RT10,A0A287BHC7,F1RUL1,Q19QU3,A0A287A0R0,I3LPZ9,F1RVS1,A0A287B693,F1SQ87,F1RTH6,F1S878,A0A287AGJ7,F1SV47,F1RL90,A0A287BTA1,A0A286ZWB9,F2Z5D4,F1SB63,I3LV99,F1RYV0,F1SSA6,F1SKI0,A0A287APV2,F1ST04,A0A287AMU3,F1S409,C8ZL57,A0A287B9T5,I3LGJ5,I3LVJ1,F1SD01,…
2	GO:0044425	membrane part	Cellular Component	18	A0A0U2ETD0,C8ZL57,Q8HZJ6,F1RZR0,F1S8C6,K7GNF5,A0A287ACY9,F1RT83,I3LLM2,A0A0B8RW31,F1SL26,A0A286ZSR7,A7WLH8,F1S4Z2,A0A286ZN07,I3LSS2,F2Z5Q1,F1SCY0
2	GO:0044464	cell part	Cellular Component	108	P26234,F1ST04,F1RZR0,A0A287AN31,F2Z5Q1,I3LLM2,A7WLH8,A0A287APX2,F1S878,F1S924,F1SNZ3,A0A286ZSR7,A0A287BF68,I3LBT0,F1RT83,F1S9J9,A0A286ZVL0,Q8HZJ6,F1SU38,F1S4Z2,A0A286ZN07,F1SB63,I3LV99,F1SCY0,I3LAV9,I3LQ79,I3LGJ5,A0A287BMK8,A0A287B401,F1RGK9,F1SDY8,A0A287AVR3,F1SM37,K9IW82,I3LEQ6,A0A287AN61,A0A286ZWZ7,A0A287BHC7,K7GNF5,I3LIR0,F1SQ87,F1S396,F1RTH6,F2Z5D4,A0A287A0R0,A0A0U2ETD0,F1SRC1,I3LSS2,I3LIL0,…
2	GO:0099080	supramolecular complex	Cellular Component	4	A0A287AJC7,F1SB63,A0A286ZVL0,P26234
3	GO:0005886	plasma membrane	Cellular Component	16	P26234,A7WLH8,K7GNF5,F1S4Z2,A0A286ZN07,F1SCY0,F1ST04,F1RZR0,A0A287AN31,F2Z5Q1,I3LLM2,A0A287APX2,F1S878,F1S924,F1SNZ3,A0A286ZSR7
3	GO:0005789	endoplasmic reticulum membrane	Cellular Component	1	C8ZL57
3	GO:0019867	outer membrane	Cellular Component	2	A0A0U2ETD0,F1S8C6
3	GO:0031090	organelle membrane	Cellular Component	9	F1SJU9,A7WLH8,F1S8C6,A0A0U2ETD0,A0A0B8RSH5,F1S4Z2,I3LSS2,A0A286ZN07,F2Z5Q1
3	GO:0042175	nuclear outer membrane-endoplasmic reticulum membrane network	Cellular Component	2	A0A0U2ETD0,C8ZL57
3	GO:0048475	coated membrane	Cellular Component	3	F1S4Z2,I3LSS2,A0A286ZN07
3	GO:0098590	plasma membrane region	Cellular Component	1	F1SCY0
3	GO:0098805	whole membrane	Cellular Component	6	F1S8C6,A0A0U2ETD0,F1S4Z2,I3LSS2,A0A286ZN07,F2Z5Q1
3	GO:0005911	cell-cell junction	Cellular Component	4	I3LGJ5,P26234,F1ST04,F1SNZ3
3	GO:0030055	cell-substrate junction	Cellular Component	2	P26234,F1SNZ3
3	GO:0070161	anchoring junction	Cellular Component	3	P26234,F1SNZ3,I3LGJ5
3	GO:0043233	organelle lumen	Cellular Component	36	A0A286ZVL0,A0A0U2ETD0,A0A287BHC7,F1RT10,F1RUL1,F1SJU9,F1RWW3,Q19QU3,I3LIR0,A0A287A0R0,I3LPZ9,I3LIL0,F1RVS1,F1RTH6,A7WLH8,F1S878,I3LAV9,I3LJE5,A0A287B9T5,F1SB63,I3LGJ5,F1SRC1,A0A287B693,F1SD01,A0A287AGJ7,F1SV47,F1RL90,A0A286ZWZ7,A0A287BTA1,P61958,A0A287B401,F1SQ87,A0A287A2U0,I3LFB1,A0A286ZXZ3,F1RL66
3	GO:0032993	protein-DNA complex	Cellular Component	1	F1SG36
3	GO:0043234	protein complex	Cellular Component	28	A0A286ZVL0,P26234,F1SB63,F1SJU9,A0A287B401,F1SNZ3,A0A287AGJ7,F1SSA6,I3LV99,F1SKI0,A0A287APV2,F1ST04,A0A287AMU3,F1SV47,F1RL90,I3LGJ5,A0A286ZWZ7,A0A286ZWB9,A0A287BHC7,F2Z5D4,F1SD01,I3LIR0,F1S4Z2,I3LSS2,A0A286ZN07,F2Z5Q1,A0A287B693,F1SG36
3	GO:1902494	catalytic complex	Cellular Component	9	A7WLH8,F2Z5D4,A0A286ZVL0,I3LIR0,I3LAV9,F1SRC1,I3LJE5,F1SCY0,A0A287B693
3	GO:1990351	transporter complex	Cellular Component	1	A7WLH8
3	GO:1990904	ribonucleoprotein complex	Cellular Component	10	A0A287BHC7,F1SQ87,A0A286ZVL0,F2Z5D4,F1SNZ3,F1S396,F1RTH6,A0A287A0R0,A7WLH8,A0A286ZWZ7
3	GO:0043227	membrane-bounded organelle	Cellular Component	85	F1SCY0,F1RL90,F1RZR0,F1S8L9,F1RGI7,A0A287BE21,I3LQ79,I3LPU8,A0A287BMK8,A0A287BN67,Q4TTV6,A0A287AZH1,F1RGK9,F1S6B2,P61958,A0A287AZJ6,F1SDY8,A0A287B4S0,A0A287A5U1,A0A287AD21,A0A287A4P9,F1SUQ0,F1SJV7,I3LIT1,A0A286ZN07,A0A287AVR3,M3V837,S5A7T7,A0A287AJJ8,A0A287A710,A0A287BPS0,F1SFU1,I3LVJ1,C8ZL57,F1RYV0,A7WLH8,K9IW82,F1RLC8,I3LEQ6,I3LIL0,F1SNZ3,F1SB63,A0A287B049,F1S409,P14287,A0A287APX2,F2Z5Q1,F1S8C6…
3	GO:0043228	non-membrane-bounded organelle	Cellular Component	31	A0A286ZVL0,P26234,F1RTH6,F1RT10,A7WLH8,F1S878,A0A287A6K2,I3LQ79,F1SCY0,F1SNZ3,A0A287A0R0,F1SSA6,I3LV99,F1SKI0,A0A287APV2,F1ST04,A0A287AMU3,F1SB63,A0A286ZWZ7,I3LAV9,I3LJE5,A0A287B9T5,I3LGJ5,F1RWW3,A0A287B4S0,I3LSS2,I3LIR0,I3LVJ1,F1RL66,F1RYV0,A0A0U2ETD0
3	GO:0043229	intracellular organelle	Cellular Component	93	F1SCY0,F1RL90,F1RZR0,F1S8L9,F1RGI7,A0A287BE21,I3LQ79,I3LPU8,A0A287BMK8,A0A287BN67,Q4TTV6,A0A287AZH1,F1RGK9,F1S6B2,P61958,A0A287AZJ6,F1SDY8,A0A287B4S0,A0A287A5U1,A0A287AD21,A0A287A4P9,F1SUQ0,F1SJV7,I3LIT1,A0A286ZN07,A0A287AVR3,M3V837,S5A7T7,A0A287AJJ8,A0A287A710,A0A287BPS0,F1SFU1,I3LVJ1,C8ZL57,F1RYV0,A7WLH8,K9IW82,F1RLC8,I3LEQ6,I3LIL0,F1SNZ3,F1SB63,A0A287B049,F1S409,P14287,A0A287APX2,A0A286ZVL0,P2…
3	GO:0005615	extracellular space	Cellular Component	5	A0A287B049,F1SU38,I3LBF1,P14287,P50390
3	GO:0031012	extracellular matrix	Cellular Component	1	A0A287AJC7
3	GO:0044420	extracellular matrix component	Cellular Component	1	A0A287AJC7
3	GO:0044446	intracellular organelle part	Cellular Component	57	F1S4Z2,I3LSS2,I3LIL0,A0A286ZVL0,A0A287B4S0,I3LAV9,F1SJU9,A0A0U2ETD0,A0A287BHC7,F1RT10,F1RUL1,F1RWW3,Q19QU3,I3LIR0,A0A287A0R0,I3LPZ9,F1RVS1,F1SQ87,F1RTH6,A7WLH8,F1S878,A0A286ZWB9,F1SV47,F2Z5D4,F1S8C6,P26234,F1SSA6,I3LV99,F1SKI0,A0A287APV2,F1ST04,A0A287AMU3,A0A0B8RSH5,C8ZL57,I3LJE5,A0A287B9T5,F1SB63,I3LGJ5,I3LVJ1,F1S409,F1RYV0,A0A286ZWZ7,F1SRC1,F1RL66,A0A287B693,A0A287AGJ7,F1RL90,A0A287BTA1,A0A286Z…
3	GO:0044449	contractile fiber part	Cellular Component	1	P26234
3	GO:0005640	nuclear outer membrane	Cellular Component	1	A0A0U2ETD0
3	GO:0031224	intrinsic component of membrane	Cellular Component	12	A0A0U2ETD0,Q8HZJ6,F1RZR0,F1S8C6,K7GNF5,A0A287ACY9,F1RT83,I3LLM2,A0A0B8RW31,F1SL26,A0A286ZSR7,A7WLH8
3	GO:0044459	plasma membrane part	Cellular Component	5	A7WLH8,K7GNF5,F1S4Z2,A0A286ZN07,F1SCY0
3	GO:0098552	side of membrane	Cellular Component	3	K7GNF5,F1S4Z2,A0A286ZN07
3	GO:0098796	membrane protein complex	Cellular Component	4	F1S4Z2,I3LSS2,A0A286ZN07,F2Z5Q1
3	GO:1902495	transmembrane transporter complex	Cellular Component	1	A7WLH8
3	GO:0005622	intracellular	Cellular Component	103	F1SRC1,A0A0B8RSH5,A0A286ZWZ7,A0A286ZVL0,F1SB63,I3LAV9,A0A287B4S0,I3LSS2,I3LJE5,F1RWW3,I3LIR0,F1S4Z2,A0A286ZN07,F2Z5Q1,F1SNZ3,F1RL66,F1RT10,I3LV99,A7WLH8,P26234,F1RL90,I3LQ79,F1SQ87,A0A287AN31,A0A287A0R0,A0A287BTA1,A0A287APX2,F1S924,I3LIL0,F1RVS1,F1RZR0,F1S8C6,F1S8L9,F1RGI7,A0A287BE21,I3LPU8,A0A287BMK8,A0A287BN67,Q4TTV6,A0A287AZH1,F1RGK9,F1S6B2,P61958,A0A287AZJ6,F1SDY8,A0A287A5U1,A0A287AD21,A0A287…
3	GO:0008287	protein serine/threonine phosphatase complex	Cellular Component	1	I3LAV9
3	GO:0009986	cell surface	Cellular Component	4	K7GNF5,A0A286ZVL0,Q8HZJ6,F1SU38
3	GO:0012505	endomembrane system	Cellular Component	17	F1RZR0,F1S4Z2,I3LSS2,I3LIL0,F1SB63,A0A287B049,F1S409,P14287,A0A287APX2,F2Z5Q1,F1SJU9,A7WLH8,A0A0U2ETD0,C8ZL57,A0A286ZN07,A0A0B8RSH5,A0A286ZWB9
3	GO:0030427	site of polarized growth	Cellular Component	1	I3LV99
3	GO:0030496	midbody	Cellular Component	3	A0A286ZVL0,F1S4Z2,A0A286ZN07
3	GO:0031252	cell leading edge	Cellular Component	1	F1SCY0
3	GO:0031975	envelope	Cellular Component	8	F1S4Z2,I3LSS2,I3LIL0,F1SJU9,A7WLH8,F1S8C6,A0A0U2ETD0,A0A286ZWB9
3	GO:0042995	cell projection	Cellular Component	2	F1SCY0,I3LV99
3	GO:0043209	myelin sheath	Cellular Component	2	F1SB63,I3LV99
3	GO:0044297	cell body	Cellular Component	1	F1SB63
3	GO:0044424	intracellular part	Cellular Component	99	I3LV99,I3LQ79,I3LGJ5,A0A287BMK8,A0A287B401,F1RGK9,F1SDY8,A0A287AVR3,F1SM37,A7WLH8,F1S878,K9IW82,I3LEQ6,A0A287AN61,F1SNZ3,A0A286ZWZ7,A0A287BHC7,F1SQ87,A0A286ZVL0,F2Z5D4,A0A0U2ETD0,F1SRC1,F1S8C6,F1SCY0,F1RL90,F1RL66,F1S4Z2,A0A287AN31,A0A287A0R0,I3LSS2,A0A287BTA1,F2Z5Q1,A0A287APX2,F1S924,I3LIL0,F1RVS1,F1RZR0,F1SB63,A0A287B049,F1S409,P14287,A0A286ZN07,F1S9W3,I3LIR0,I3LJE5,F1S396,F1RTH6,F1S8L9,F1RGI7,…
3	GO:0044463	cell projection part	Cellular Component	2	I3LV99,F1SCY0
3	GO:0045177	apical part of cell	Cellular Component	1	F1SCY0
3	GO:0071944	cell periphery	Cellular Component	17	P26234,F1ST04,F1RZR0,A0A287AN31,F2Z5Q1,I3LLM2,A7WLH8,A0A287APX2,F1S878,F1S924,F1SNZ3,A0A286ZSR7,K7GNF5,F1S4Z2,A0A286ZN07,F1SCY0,A0A0U2ETD0
3	GO:0090636	outer dense plaque of desmosome	Cellular Component	1	P26234
3	GO:0090637	inner dense plaque of desmosome	Cellular Component	1	P26234
3	GO:0097223	sperm part	Cellular Component	1	F1SB63
3	GO:0097458	neuron part	Cellular Component	1	I3LV99
3	GO:0098862	cluster of actin-based cell projections	Cellular Component	2	P26234,I3LV99
3	GO:0099081	supramolecular polymer	Cellular Component	4	A0A287AJC7,F1SB63,A0A286ZVL0,P26234
4	GO:0042383	sarcolemma	Cellular Component	1	P26234
4	GO:0031968	organelle outer membrane	Cellular Component	2	A0A0U2ETD0,F1S8C6
4	GO:0019866	organelle inner membrane	Cellular Component	1	A0A0U2ETD0
4	GO:0031965	nuclear membrane	Cellular Component	3	A0A0U2ETD0,F1SJU9,A7WLH8
4	GO:0031966	mitochondrial membrane	Cellular Component	1	F1S8C6
4	GO:0098588	bounding membrane of organelle	Cellular Component	7	A0A0B8RSH5,F1S8C6,A0A0U2ETD0,F1S4Z2,I3LSS2,A0A286ZN07,F2Z5Q1
4	GO:0030117	membrane coat	Cellular Component	3	F1S4Z2,I3LSS2,A0A286ZN07
4	GO:0031253	cell projection membrane	Cellular Component	1	F1SCY0
4	GO:0010008	endosome membrane	Cellular Component	4	F1S4Z2,I3LSS2,A0A286ZN07,F2Z5Q1
4	GO:0031903	microbody membrane	Cellular Component	1	F1S8C6
4	GO:0005913	cell-cell adherens junction	Cellular Component	2	P26234,I3LGJ5
4	GO:0030057	desmosome	Cellular Component	1	P26234
4	GO:0043296	apical junction complex	Cellular Component	2	P26234,F1ST04
4	GO:0044291	cell-cell contact zone	Cellular Component	1	P26234
4	GO:0070160	occluding junction	Cellular Component	1	F1ST04
4	GO:0005924	cell-substrate adherens junction	Cellular Component	2	P26234,F1SNZ3
4	GO:0005912	adherens junction	Cellular Component	3	I3LGJ5,P26234,F1SNZ3
4	GO:0070013	intracellular organelle lumen	Cellular Component	36	A0A286ZVL0,A0A0U2ETD0,A0A287BHC7,F1RT10,F1RUL1,F1SJU9,F1RWW3,Q19QU3,I3LIR0,A0A287A0R0,I3LPZ9,I3LIL0,F1RVS1,F1RTH6,A7WLH8,F1S878,I3LAV9,I3LJE5,A0A287B9T5,F1SB63,I3LGJ5,F1SRC1,A0A287B693,F1SD01,A0A287AGJ7,F1SV47,F1RL90,A0A286ZWZ7,A0A287BTA1,P61958,A0A287B401,F1SQ87,A0A287A2U0,I3LFB1,A0A286ZXZ3,F1RL66
4	GO:0000776	kinetochore	Cellular Component	1	A0A286ZVL0
4	GO:0002102	podosome	Cellular Component	1	P26234
4	GO:0002199	zona pellucida receptor complex	Cellular Component	1	F1SB63
4	GO:0005643	nuclear pore	Cellular Component	1	F1SJU9
4	GO:0005667	transcription factor complex	Cellular Component	5	A0A286ZVL0,A0A287B693,F1SG36,A0A287B401,F1SNZ3
4	GO:0005849	mRNA cleavage factor complex	Cellular Component	2	F1SD01,A0A287AGJ7
4	GO:0016459	myosin complex	Cellular Component	6	F1SSA6,I3LV99,F1SKI0,A0A287APV2,F1ST04,A0A287AMU3
4	GO:0016592	mediator complex	Cellular Component	2	F1SV47,F1RL90
4	GO:0030014	CCR4-NOT complex	Cellular Component	1	I3LGJ5
4	GO:0031519	PcG protein complex	Cellular Component	1	I3LIR0
4	GO:0032797	SMN complex	Cellular Component	1	A0A286ZWZ7
4	GO:0034718	SMN-Gemin2 complex	Cellular Component	1	A0A286ZWZ7
4	GO:0034719	SMN-Sm protein complex	Cellular Component	1	A0A286ZWZ7
4	GO:0034993	LINC complex	Cellular Component	1	A0A286ZWB9
4	GO:0035145	exon-exon junction complex	Cellular Component	1	F1SV47
4	GO:0036452	ESCRT complex	Cellular Component	4	F1S4Z2,I3LSS2,A0A286ZN07,F2Z5Q1
4	GO:0044609	DBIRD complex	Cellular Component	1	A0A287BHC7
4	GO:0070937	CRD-mediated mRNA stability complex	Cellular Component	2	F2Z5D4,A0A286ZVL0
4	GO:0097452	GAIT complex	Cellular Component	1	F2Z5D4
4	GO:0101031	chaperone complex	Cellular Component	1	F1SB63
4	GO:0031510	SUMO activating enzyme complex	Cellular Component	1	A7WLH8
4	GO:0071013	catalytic step 2 spliceosome	Cellular Component	2	F2Z5D4,A0A286ZVL0
4	GO:1903293	phosphatase complex	Cellular Component	1	I3LAV9
4	GO:1990234	transferase complex	Cellular Component	5	I3LIR0,F1SRC1,F1SCY0,I3LJE5,A0A287B693
4	GO:0030529	intracellular ribonucleoprotein complex	Cellular Component	10	A0A287BHC7,F1SQ87,A0A286ZVL0,F2Z5D4,F1S396,F1RTH6,F1SNZ3,A0A287A0R0,A7WLH8,A0A286ZWZ7
4	GO:0043231	intracellular membrane-bounded organelle	Cellular Component	85	F1RL90,F1RZR0,F1S8L9,F1RGI7,A0A287BE21,I3LQ79,I3LPU8,A0A287BMK8,A0A287BN67,Q4TTV6,A0A287AZH1,F1RGK9,F1S6B2,P61958,A0A287AZJ6,F1SDY8,A0A287B4S0,A0A287A5U1,A0A287AD21,A0A287A4P9,F1SUQ0,F1SJV7,I3LIT1,A0A286ZN07,A0A287AVR3,M3V837,S5A7T7,A0A287AJJ8,A0A287A710,A0A287BPS0,F1SFU1,I3LVJ1,C8ZL57,F1RYV0,A7WLH8,K9IW82,F1RLC8,I3LEQ6,I3LIL0,F1SNZ3,F1SB63,A0A287B049,F1S409,P14287,A0A287APX2,F2Z5Q1,F1S8C6,A0A0U2…
4	GO:0031967	organelle envelope	Cellular Component	8	F1S4Z2,I3LSS2,I3LIL0,F1SJU9,A7WLH8,F1S8C6,A0A0U2ETD0,A0A286ZWB9
4	GO:0031982	vesicle	Cellular Component	7	A0A287B049,F2Z5Q1,F1S409,F1SB63,F1S4Z2,I3LSS2,A0A286ZN07
4	GO:0031984	organelle subcompartment	Cellular Component	3	A0A0U2ETD0,A0A0B8RSH5,C8ZL57
4	GO:0043232	intracellular non-membrane-bounded organelle	Cellular Component	31	A0A286ZVL0,P26234,F1RTH6,F1RT10,A7WLH8,F1S878,A0A287A6K2,I3LQ79,F1SCY0,A0A287A0R0,F1SNZ3,F1SSA6,I3LV99,F1SKI0,A0A287APV2,F1ST04,A0A287AMU3,F1SB63,A0A286ZWZ7,I3LAV9,I3LJE5,A0A287B9T5,I3LGJ5,F1RWW3,A0A287B4S0,I3LSS2,I3LIR0,I3LVJ1,F1RL66,F1RYV0,A0A0U2ETD0
4	GO:0097708	intracellular vesicle	Cellular Component	7	A0A287B049,F2Z5Q1,F1S409,F1SB63,F1S4Z2,I3LSS2,A0A286ZN07
4	GO:0001527	microfibril	Cellular Component	1	A0A287AJC7
4	GO:0044391	ribosomal subunit	Cellular Component	1	A0A286ZWZ7
4	GO:0044427	chromosomal part	Cellular Component	11	A0A286ZVL0,A0A287B4S0,I3LSS2,I3LAV9,I3LJE5,F1RWW3,I3LIR0,A0A287B9T5,F1SB63,I3LGJ5,I3LVJ1
4	GO:0044428	nuclear part	Cellular Component	41	A0A286ZVL0,F1S4Z2,I3LSS2,I3LIL0,F1SJU9,A0A0U2ETD0,A0A287BHC7,F1RT10,F1RUL1,F1RWW3,Q19QU3,I3LIR0,A0A287A0R0,I3LPZ9,F1RVS1,F1SQ87,F1RTH6,A7WLH8,F1S878,A0A286ZWB9,F1SV47,F2Z5D4,F1SRC1,I3LJE5,A0A287B693,A0A287AGJ7,F1RL90,A0A286ZWZ7,A0A287BTA1,F1RL66,I3LAV9,A0A287B9T5,F1SB63,I3LGJ5,F1SD01,P61958,A0A287B401,A0A287A2U0,I3LFB1,A0A286ZXZ3,F1SG36
4	GO:0044429	mitochondrial part	Cellular Component	1	F1S8C6
4	GO:0044430	cytoskeletal part	Cellular Component	11	P26234,F1SSA6,I3LV99,F1SKI0,A0A287APV2,F1ST04,A0A287AMU3,A0A286ZVL0,F1RYV0,F1SB63,A0A0U2ETD0
4	GO:0044431	Golgi apparatus part	Cellular Component	2	A0A0B8RSH5,F1S409
4	GO:0044432	endoplasmic reticulum part	Cellular Component	2	C8ZL57,A0A0U2ETD0
4	GO:0044433	cytoplasmic vesicle part	Cellular Component	4	F1S4Z2,I3LSS2,A0A286ZN07,F2Z5Q1
4	GO:0044438	microbody part	Cellular Component	1	F1S8C6
4	GO:0043034	costamere	Cellular Component	1	P26234
4	GO:0016021	integral component of membrane	Cellular Component	12	A7WLH8,A0A0U2ETD0,Q8HZJ6,F1RZR0,F1S8C6,K7GNF5,A0A287ACY9,F1RT83,I3LLM2,A0A0B8RW31,F1SL26,A0A286ZSR7
4	GO:0031226	intrinsic component of plasma membrane	Cellular Component	1	A7WLH8
4	GO:0008076	voltage-gated potassium channel complex	Cellular Component	1	A7WLH8
4	GO:0009897	external side of plasma membrane	Cellular Component	1	K7GNF5
4	GO:0009898	cytoplasmic side of plasma membrane	Cellular Component	2	F1S4Z2,A0A286ZN07
4	GO:0031256	leading edge membrane	Cellular Component	1	F1SCY0
4	GO:0098562	cytoplasmic side of membrane	Cellular Component	2	F1S4Z2,A0A286ZN07
4	GO:0000815	ESCRT III complex	Cellular Component	4	F1S4Z2,I3LSS2,A0A286ZN07,F2Z5Q1
4	GO:0034702	ion channel complex	Cellular Component	1	A7WLH8
4	GO:0072357	PTW/PP1 phosphatase complex	Cellular Component	1	I3LAV9
4	GO:0005783	endoplasmic reticulum	Cellular Component	3	C8ZL57,A0A0U2ETD0,F1RZR0
4	GO:0005635	nuclear envelope	Cellular Component	7	F1SJU9,A7WLH8,A0A0U2ETD0,A0A286ZWB9,F1S4Z2,I3LSS2,I3LIL0
4	GO:0005768	endosome	Cellular Component	4	F2Z5Q1,F1S4Z2,I3LSS2,A0A286ZN07
4	GO:0005794	Golgi apparatus	Cellular Component	6	A0A0B8RSH5,F1S409,F1SB63,A0A287B049,P14287,A0A287APX2
4	GO:0030141	secretory granule	Cellular Component	1	F1SB63
4	GO:0030426	growth cone	Cellular Component	1	I3LV99
4	GO:0001726	ruffle	Cellular Component	1	F1SCY0
4	GO:0120025	plasma membrane bounded cell projection	Cellular Component	2	F1SCY0,I3LV99
4	GO:0000151	ubiquitin ligase complex	Cellular Component	1	I3LIR0
4	GO:0005737	cytoplasm	Cellular Component	44	A0A0B8RSH5,A0A286ZWZ7,F1SB63,F1S4Z2,I3LSS2,A0A286ZN07,F2Z5Q1,F1SNZ3,F1RL90,F1RL66,I3LQ79,F1SQ87,A0A287AN31,A0A287A0R0,A0A287BTA1,A0A287APX2,F1S924,I3LIL0,F1RVS1,F1RZR0,F1S8C6,C8ZL57,A0A287B049,F1S409,P14287,F1SCY0,A0A0U2ETD0,A0A286ZVL0,P26234,F1S9W3,F2Z5D4,I3LV99,I3LGJ5,A0A287BMK8,A0A287B401,F1RGK9,F1SDY8,A0A287AVR3,F1SM37,A7WLH8,F1S878,K9IW82,I3LEQ6,A0A287AN61
4	GO:0030880	RNA polymerase complex	Cellular Component	2	I3LJE5,A0A287B693
4	GO:0031248	protein acetyltransferase complex	Cellular Component	1	F1SRC1
4	GO:0044444	cytoplasmic part	Cellular Component	31	F1RL90,F1RL66,I3LQ79,F1S4Z2,F1SQ87,A0A287AN31,A0A287A0R0,I3LSS2,A0A287BTA1,F2Z5Q1,A0A287APX2,F1S924,I3LIL0,F1RVS1,F1RZR0,F1SB63,A0A287B049,F1S409,P14287,A0A286ZN07,A0A286ZWZ7,A0A286ZVL0,F1S9W3,F2Z5D4,F1SNZ3,F1S8C6,A0A0B8RSH5,C8ZL57,F1SCY0,A0A0U2ETD0,P26234
4	GO:0120038	plasma membrane bounded cell projection part	Cellular Component	2	I3LV99,F1SCY0
4	GO:0005938	cell cortex	Cellular Component	2	A0A0U2ETD0,P26234
4	GO:0001669	acrosomal vesicle	Cellular Component	1	F1SB63
4	GO:0043005	neuron projection	Cellular Component	1	I3LV99
4	GO:0005903	brush border	Cellular Component	2	P26234,I3LV99
4	GO:0099512	supramolecular fiber	Cellular Component	4	A0A287AJC7,F1SB63,A0A286ZVL0,P26234
5	GO:0005741	mitochondrial outer membrane	Cellular Component	1	F1S8C6
5	GO:0005637	nuclear inner membrane	Cellular Component	1	A0A0U2ETD0
5	GO:0000139	Golgi membrane	Cellular Component	1	A0A0B8RSH5
5	GO:0032587	ruffle membrane	Cellular Component	1	F1SCY0
5	GO:0005778	peroxisomal membrane	Cellular Component	1	F1S8C6
5	GO:0005915	zonula adherens	Cellular Component	1	P26234
5	GO:0005916	fascia adherens	Cellular Component	1	P26234
5	GO:0005923	bicellular tight junction	Cellular Component	1	F1ST04
5	GO:0014704	intercalated disc	Cellular Component	1	P26234
5	GO:0005925	focal adhesion	Cellular Component	2	P26234,F1SNZ3
5	GO:0031981	nuclear lumen	Cellular Component	36	A0A286ZVL0,A0A0U2ETD0,A0A287BHC7,F1RT10,F1RUL1,F1SJU9,F1RWW3,Q19QU3,I3LIR0,A0A287A0R0,I3LPZ9,I3LIL0,F1RVS1,F1RTH6,A7WLH8,F1S878,I3LAV9,I3LJE5,A0A287B9T5,F1SB63,I3LGJ5,F1SRC1,A0A287B693,F1SD01,A0A287AGJ7,F1SV47,F1RL90,A0A286ZWZ7,A0A287BTA1,P61958,A0A287B401,F1SQ87,A0A287A2U0,I3LFB1,A0A286ZXZ3,F1RL66
5	GO:0044798	nuclear transcription factor complex	Cellular Component	3	A0A286ZVL0,A0A287B693,F1SG36
5	GO:0005847	mRNA cleavage and polyadenylation specificity factor complex	Cellular Component	1	F1SD01
5	GO:0035102	PRC1 complex	Cellular Component	1	I3LIR0
5	GO:0005832	chaperonin-containing T-complex	Cellular Component	1	F1SB63
5	GO:0061695	transferase complex, transferring phosphorus-containing groups	Cellular Component	3	I3LJE5,F1SCY0,A0A287B693
5	GO:1902493	acetyltransferase complex	Cellular Component	1	F1SRC1
5	GO:0005840	ribosome	Cellular Component	1	A0A286ZWZ7
5	GO:0005681	spliceosomal complex	Cellular Component	4	F2Z5D4,A0A286ZVL0,A0A287BHC7,F1SQ87
5	GO:0005697	telomerase holoenzyme complex	Cellular Component	1	A0A286ZVL0
5	GO:0030684	preribosome	Cellular Component	2	F1S396,F1RTH6
5	GO:0031332	RNAi effector complex	Cellular Component	1	F1SNZ3
5	GO:0035770	ribonucleoprotein granule	Cellular Component	4	A0A286ZVL0,A0A287A0R0,A7WLH8,F1SNZ3
5	GO:0071204	histone pre-mRNA 3'end processing complex	Cellular Component	1	F2Z5D4
5	GO:0005739	mitochondrion	Cellular Component	2	F1S8C6,F1RL90
5	GO:0005773	vacuole	Cellular Component	1	F2Z5Q1
5	GO:0005634	nucleus	Cellular Component	76	F1SRC1,A0A286ZVL0,I3LAV9,I3LJE5,F1RL66,F1RT10,F1S4Z2,I3LSS2,I3LIL0,A0A0U2ETD0,F1SJU9,A0A287BHC7,F1RUL1,F1RWW3,Q19QU3,I3LIR0,A0A287A0R0,I3LPZ9,F1RVS1,A0A287B693,F1SQ87,A0A287B9T5,F1SB63,I3LGJ5,F1RTH6,A7WLH8,F1S878,F1SD01,A0A287AGJ7,F1SV47,F1RL90,F1SG36,A0A286ZWZ7,A0A287BTA1,P61958,A0A287B401,A0A287A2U0,I3LFB1,A0A286ZXZ3,A0A286ZWB9,F2Z5D4,F1S8L9,F1RGI7,A0A287BE21,I3LQ79,I3LPU8,A0A287BMK8,A0A287BN67…
5	GO:0042579	microbody	Cellular Component	1	F1S8C6
5	GO:0005740	mitochondrial envelope	Cellular Component	1	F1S8C6
5	GO:0098791	Golgi subcompartment	Cellular Component	1	A0A0B8RSH5
5	GO:0098827	endoplasmic reticulum subcompartment	Cellular Component	2	C8ZL57,A0A0U2ETD0
5	GO:0043292	contractile fiber	Cellular Component	1	P26234
5	GO:0005694	chromosome	Cellular Component	12	A0A286ZVL0,A7WLH8,I3LAV9,A0A287B4S0,I3LSS2,I3LJE5,F1RWW3,I3LIR0,A0A287B9T5,F1SB63,I3LGJ5,I3LVJ1
5	GO:0005730	nucleolus	Cellular Component	5	F1RL66,F1RT10,F1RTH6,A7WLH8,F1S878
5	GO:0005819	spindle	Cellular Component	2	A0A286ZVL0,A0A0U2ETD0
5	GO:0005856	cytoskeleton	Cellular Component	14	F1SCY0,P26234,F1SSA6,I3LV99,F1SKI0,A0A287APV2,F1ST04,A0A287AMU3,F1SB63,A0A286ZVL0,F1RYV0,A0A0U2ETD0,A0A287A6K2,I3LQ79
5	GO:0031410	cytoplasmic vesicle	Cellular Component	7	F2Z5Q1,F1S409,F1SB63,F1S4Z2,I3LSS2,A0A286ZN07,A0A287B049
5	GO:0015934	large ribosomal subunit	Cellular Component	1	A0A286ZWZ7
5	GO:0000785	chromatin	Cellular Component	10	I3LJE5,F1RWW3,I3LIR0,A0A287B9T5,F1SB63,I3LGJ5,I3LVJ1,A0A287B4S0,I3LSS2,I3LAV9
5	GO:0005657	replication fork	Cellular Component	1	F1RWW3
5	GO:0044454	nuclear chromosome part	Cellular Component	6	I3LAV9,I3LJE5,F1RWW3,A0A287B9T5,F1SB63,I3LGJ5
5	GO:0090734	site of DNA damage	Cellular Component	1	F1RWW3
5	GO:0098687	chromosomal region	Cellular Component	3	I3LAV9,A0A286ZVL0,I3LVJ1
5	GO:0000152	nuclear ubiquitin ligase complex	Cellular Component	1	I3LIR0
5	GO:0000228	nuclear chromosome	Cellular Component	7	I3LAV9,I3LJE5,A0A287B9T5,F1SB63,I3LGJ5,F1RWW3,A0A286ZVL0
5	GO:0005654	nucleoplasm	Cellular Component	30	F1SRC1,I3LJE5,A0A287B693,F1SD01,A0A287AGJ7,F1SV47,F1RL90,A0A286ZWZ7,A0A287BTA1,P61958,A7WLH8,A0A286ZVL0,A0A287B401,F1SQ87,A0A287A2U0,I3LFB1,F1S878,A0A286ZXZ3,A0A0U2ETD0,A0A287BHC7,F1RT10,F1RUL1,F1SJU9,F1RWW3,Q19QU3,I3LIR0,A0A287A0R0,I3LPZ9,I3LIL0,F1RVS1
5	GO:0016363	nuclear matrix	Cellular Component	1	A0A286ZVL0
5	GO:0034399	nuclear periphery	Cellular Component	1	A0A286ZVL0
5	GO:0034992	microtubule organizing center attachment site	Cellular Component	1	A0A286ZWB9
5	GO:0044451	nucleoplasm part	Cellular Component	18	F1SRC1,I3LJE5,A0A287B693,A0A287AGJ7,F1SV47,F1RL90,A0A286ZWZ7,A0A287BTA1,F1SD01,P61958,A7WLH8,A0A286ZVL0,A0A287B401,F1SQ87,A0A287A2U0,I3LFB1,F1S878,A0A286ZXZ3
5	GO:0044452	nucleolar part	Cellular Component	2	F1RL66,F1RT10
5	GO:0055029	nuclear DNA-directed RNA polymerase complex	Cellular Component	2	I3LJE5,A0A287B693
5	GO:0097165	nuclear stress granule	Cellular Component	2	A0A287A0R0,A7WLH8
5	GO:0000922	spindle pole	Cellular Component	1	A0A0U2ETD0
5	GO:0005815	microtubule organizing center	Cellular Component	4	A0A286ZVL0,F1RYV0,A0A0U2ETD0,F1SB63
5	GO:0030864	cortical actin cytoskeleton	Cellular Component	1	P26234
5	GO:0032432	actin filament bundle	Cellular Component	1	I3LV99
5	GO:0042641	actomyosin	Cellular Component	1	I3LV99
5	GO:0044450	microtubule organizing center part	Cellular Component	1	F1SB63
5	GO:0051233	spindle midzone	Cellular Component	1	A0A286ZVL0
5	GO:0099513	polymeric cytoskeletal fiber	Cellular Component	2	F1SB63,A0A286ZVL0
5	GO:0005798	Golgi-associated vesicle	Cellular Component	1	F1S409
5	GO:0044440	endosomal part	Cellular Component	4	F1S4Z2,I3LSS2,A0A286ZN07,F2Z5Q1
5	GO:0044439	peroxisomal part	Cellular Component	1	F1S8C6
5	GO:0005887	integral component of plasma membrane	Cellular Component	1	A7WLH8
5	GO:0034703	cation channel complex	Cellular Component	1	A7WLH8
5	GO:0005770	late endosome	Cellular Component	1	F2Z5Q1
5	GO:0099568	cytoplasmic region	Cellular Component	2	A0A0U2ETD0,P26234
5	GO:0000428	DNA-directed RNA polymerase complex	Cellular Component	2	I3LJE5,A0A287B693
5	GO:0000123	histone acetyltransferase complex	Cellular Component	1	F1SRC1
5	GO:0005829	cytosol	Cellular Component	16	A0A286ZWZ7,F1SB63,F1SCY0,F1RL66,I3LQ79,F1S4Z2,F1SQ87,A0A287AN31,A0A287A0R0,I3LSS2,A0A287BTA1,F2Z5Q1,A0A287APX2,F1S924,I3LIL0,F1RVS1
5	GO:0036464	cytoplasmic ribonucleoprotein granule	Cellular Component	3	F1SNZ3,A0A287A0R0,A0A286ZVL0
5	GO:0044445	cytosolic part	Cellular Component	3	A0A286ZWZ7,F1SB63,F1SCY0
5	GO:0044448	cell cortex part	Cellular Component	2	A0A0U2ETD0,P26234
5	GO:0048471	perinuclear region of cytoplasm	Cellular Component	2	I3LQ79,F1S9W3
6	GO:0090575	RNA polymerase II transcription factor complex	Cellular Component	3	A0A287B693,F1SG36,A0A286ZVL0
6	GO:1902911	protein kinase complex	Cellular Component	1	F1SCY0
6	GO:0022626	cytosolic ribosome	Cellular Component	1	A0A286ZWZ7
6	GO:0030688	preribosome, small subunit precursor	Cellular Component	1	F1S396
6	GO:0032040	small-subunit processome	Cellular Component	1	F1RTH6
6	GO:0016442	RISC complex	Cellular Component	1	F1SNZ3
6	GO:0000323	lytic vacuole	Cellular Component	1	F2Z5Q1
6	GO:0005777	peroxisome	Cellular Component	1	F1S8C6
6	GO:0071782	endoplasmic reticulum tubular network	Cellular Component	1	A0A0U2ETD0
6	GO:0030016	myofibril	Cellular Component	1	P26234
6	GO:0000803	sex chromosome	Cellular Component	2	A7WLH8,A0A286ZVL0
6	GO:0005876	spindle microtubule	Cellular Component	1	A0A286ZVL0
6	GO:0072686	mitotic spindle	Cellular Component	1	A0A286ZVL0
6	GO:0015629	actin cytoskeleton	Cellular Component	8	P26234,F1SSA6,I3LV99,F1SKI0,A0A287APV2,F1ST04,A0A287AMU3,F1SCY0
6	GO:0015630	microtubule cytoskeleton	Cellular Component	4	F1SB63,A0A286ZVL0,F1RYV0,A0A0U2ETD0
6	GO:0030863	cortical cytoskeleton	Cellular Component	1	P26234
6	GO:0030135	coated vesicle	Cellular Component	1	F1S409
6	GO:0099503	secretory vesicle	Cellular Component	1	F1SB63
6	GO:0022625	cytosolic large ribosomal subunit	Cellular Component	1	A0A286ZWZ7
6	GO:0000790	nuclear chromatin	Cellular Component	4	A0A287B9T5,F1SB63,I3LGJ5,I3LJE5
6	GO:0000791	euchromatin	Cellular Component	1	A0A287B9T5
6	GO:0000792	heterochromatin	Cellular Component	5	F1SB63,I3LGJ5,I3LVJ1,F1RWW3,I3LIR0
6	GO:0043596	nuclear replication fork	Cellular Component	1	F1RWW3
6	GO:0000784	nuclear chromosome, telomeric region	Cellular Component	1	I3LAV9
6	GO:0035861	site of double-strand break	Cellular Component	1	F1RWW3
6	GO:0000775	chromosome, centromeric region	Cellular Component	2	A0A286ZVL0,I3LVJ1
6	GO:0000781	chromosome, telomeric region	Cellular Component	1	I3LAV9
6	GO:0005666	DNA-directed RNA polymerase III complex	Cellular Component	1	I3LJE5
6	GO:0005669	transcription factor TFIID complex	Cellular Component	1	A0A287B693
6	GO:0016591	DNA-directed RNA polymerase II, holoenzyme	Cellular Component	1	A0A287B693
6	GO:0016604	nuclear body	Cellular Component	12	P61958,A7WLH8,A0A286ZVL0,F1SV47,A0A287B401,F1SQ87,A0A287A2U0,I3LFB1,F1S878,A0A286ZXZ3,A0A286ZWZ7,A0A287BTA1
6	GO:0001650	fibrillar center	Cellular Component	1	F1RL66
6	GO:0001652	granular component	Cellular Component	1	F1RT10
6	GO:0031616	spindle pole centrosome	Cellular Component	1	A0A0U2ETD0
6	GO:0005813	centrosome	Cellular Component	4	F1SB63,A0A0U2ETD0,A0A286ZVL0,F1RYV0
6	GO:1990357	terminal web	Cellular Component	1	P26234
6	GO:0097517	contractile actin filament bundle	Cellular Component	1	I3LV99
6	GO:0001725	stress fiber	Cellular Component	1	I3LV99
6	GO:0000242	pericentriolar material	Cellular Component	1	F1SB63
6	GO:1990023	mitotic spindle midzone	Cellular Component	1	A0A286ZVL0
6	GO:0005874	microtubule	Cellular Component	2	A0A286ZVL0,F1SB63
6	GO:0030134	COPII-coated ER to Golgi transport vesicle	Cellular Component	1	F1S409
6	GO:0034705	potassium channel complex	Cellular Component	1	A7WLH8
6	GO:0000932	P-body	Cellular Component	1	F1SNZ3
6	GO:0010494	cytoplasmic stress granule	Cellular Component	1	A0A287A0R0
6	GO:0008385	IkappaB kinase complex	Cellular Component	1	F1SCY0
6	GO:0032541	cortical endoplasmic reticulum	Cellular Component	1	A0A0U2ETD0
7	GO:0016602	CCAAT-binding factor complex	Cellular Component	1	F1SG36
7	GO:1902554	serine/threonine protein kinase complex	Cellular Component	1	F1SCY0
7	GO:0005764	lysosome	Cellular Component	1	F2Z5Q1
7	GO:0001741	XY body	Cellular Component	1	A7WLH8
7	GO:0098577	inactive sex chromosome	Cellular Component	1	A0A286ZVL0
7	GO:1990498	mitotic spindle microtubule	Cellular Component	1	A0A286ZVL0
7	GO:0005719	nuclear euchromatin	Cellular Component	1	A0A287B9T5
7	GO:0005720	nuclear heterochromatin	Cellular Component	2	F1SB63,I3LGJ5
7	GO:0005721	pericentric heterochromatin	Cellular Component	1	I3LVJ1
7	GO:0016605	PML body	Cellular Component	2	P61958,A7WLH8
7	GO:0016607	nuclear speck	Cellular Component	9	A0A286ZVL0,F1SV47,A0A287B401,F1SQ87,A0A287A2U0,I3LFB1,A7WLH8,F1S878,A0A286ZXZ3

## Sheet: Enrichment
GO_ID	Term	Category	Test	Ref	TestAll	RefAll	Test_per	Ref_per	Over_Under	TestSeqs	RefSeqs	P value	FDR	richFactor
GO:1902116	negative regulation of organelle assembly	P	5	5	181	5690	0.0276243	0.000878735	over	A0A287B401,F1S4Z2,A0A286ZN07,F1SFU1,I3LSS2	A0A287B401,F1S4Z2,A0A286ZN07,F1SFU1,I3LSS2	3.08603e-08	6.94664e-05	1
GO:1902115	regulation of organelle assembly	P	9	31	181	5690	0.0497238	0.00544815	over	A0A287B401,A0A286ZVL0,F1S4Z2,I3LSS2,F2Z5Q1,A0A286ZN07,F1SFU1,Q8HZJ6,K7GNF5	F1SE27,F1SLS7,A0A287AHN5,A0A287B401,A0A287AZ57,C0LZL0,I3LVS7,I3LQ81,I3L788,Q6S4N2,A0A286ZVL0,F2Z5G2,F1S4Z2,I3LSS2,I3LII4,F2Z5Q1,A0A286ZN07,F1SFU1,F1RRD6,Q8HZJ6,K7GNF5,F1SUX4,A0A287B9W3,I3LK86,A0A286ZWA5,I3LV17,F1S0D4,F1SKH6,A0A286ZQ65,F1RVI6,F1SB42	3.01292e-07	0.000339104	0.290323
GO:0003676	nucleic acid binding	F	58	984	181	5690	0.320442	0.172935	over	F1SCY0,A0A286ZWZ7,F1S6B2,A0A286ZVL0,F1SV47,F1SG36,I3LQS0,A0A287BHC7,Q4TTV6,A0A287AZJ6,F1RWW3,A0A287AFB1,I3LAV9,A0A287AVR3,O77637,M3V837,A0A287AJJ8,A0A287A710,K9IW82,A0A287BCK9,A0A286ZJK2,F1RGI7,A0A287BBR9,I3LPU8,A0A0B8RZ40,A0A287B401,A0A287AGJ7,A0A287BKE1,I3LNA4,F1S6R1,A0A0B8RZ78,F1RT10,F1RUL1,A0A287A2U0,F1RQW5,Q19QU3,F1S9W3,I3LQ36,M3VK41,I3LPZ9,A0A286ZQL5,F1RL90,A0A0B8RSR5,F1SJV7,F1SD01,I3LFB1,F…	K7GP28,F1S1V1,F1RRJ4,F1SGS7,F1S9K1,F1S0R7,F1S431,I3LKK0,A0A286ZQK8,A0A287BRE0,F1RQT7,A0A287AKA2,A0A287B287,I3L804,F1RYA3,I3LRC4,F1SD98,A0A287A547,F1SL15,A0A287A262,F1S0Z2,F1SBH1,F1SCY0,A0A287B0P0,F1RHC5,A0A287B8G6,A0A287B0B0,F1ST49,A0A287B7X5,F1RQC5,F2Z5Q9,A0A286ZWZ7,Q8MIZ3,F1RGS3,F1RSJ1,F1SQH6,K9IVK7,F1RJ01,F1RF09,A0A287AFN2,F1RPX1,F1SJ69,O97894,Q0Z8U2,I3LDH3,F1RQS5,F1S6B2,A0A287AKA3,A0A287A4H2,…	6.39103e-07	0.00047954	0.0589431
GO:0043484	regulation of RNA splicing	P	9	38	181	5690	0.0497238	0.00667838	over	A0A286ZVL0,F1SV47,A0A0B8RZ78,A0A287A2U0,F1SJV7,A0A287A0R0,A0A0B8RZ40,A0A287BHC7,F1RUL1	A0A286ZVL0,F1RFD3,F1SV47,Q06A98,A6M931,F1RQ90,F1RUT1,F1RFA3,F1SB61,Q06AA0,Q06AA7,A0A0B8RZ78,A0A286ZJY1,A0A287A2U0,F1SIZ8,F1SJV7,F6Q5P0,I3W8V7,F1RY92,I3LP11,A0A287A0R0,A0A287BSV9,A0A287A9Q7,F1RJJ0,A0A287B770,A0A287BH67,F1ST49,B2CCY7,Q9TSX9,A0A287A608,A0A0B8RZ40,A0A287BHC7,F1RUL1,A0A287B6K6,A0A287AHC7,F1S424,G3FP13,B1A9K1	2.00921e-06	0.00113068	0.236842
GO:0005634	nucleus	C	76	1505	181	5690	0.41989	0.264499	over	F1SRC1,A0A286ZVL0,I3LAV9,I3LJE5,F1RL66,F1RT10,F1S4Z2,I3LSS2,I3LIL0,A0A0U2ETD0,F1SJU9,A0A287BHC7,F1RUL1,F1RWW3,Q19QU3,I3LIR0,A0A287A0R0,I3LPZ9,F1RVS1,A0A287B693,F1SQ87,A0A287B9T5,F1SB63,I3LGJ5,F1RTH6,A7WLH8,F1S878,F1SD01,A0A287AGJ7,F1SV47,F1RL90,F1SG36,A0A286ZWZ7,A0A287BTA1,P61958,A0A287B401,A0A287A2U0,I3LFB1,A0A286ZXZ3,A0A286ZWB9,F2Z5D4,F1S8L9,F1RGI7,A0A287BE21,I3LQ79,I3LPU8,A0A287BMK8,A0A287BN67…	F1S2Y5,I3L7H6,A0A287AZ21,F1RNM6,C1PIG4,C0SW08,C9K506,C9K507,F1RLR4,F2Z5T3,F1SGD0,F1RPM5,I3LU53,A5GFZ7,I3LPS3,A0A0B8RVV1,F1S5S8,F1RFK3,I3LTY5,A0A287BJ10,F1SRC1,F1SG39,F1SHB3,I3LKU2,A0A287BI89,A0A286ZK95,I3LFP6,F1S248,A0A286ZK36,I3LMG8,I3LPI1,A0A287BGD2,F1SQF7,F1RQS4,F1S0S8,F1SN14,A0A287BLG4,F1S435,F1RHR9,F1RSQ6,A0A287B3H4,F1ST67,F1S1T6,F1S8Y4,F1S0X6,F1RSL0,A0A286ZKE4,F1SQ91,A0A286ZVL0,O46374,I3LS6…	2.95004e-06	0.00132811	0.0504983
GO:0003723	RNA binding	F	36	520	181	5690	0.198895	0.0913884	over	F1SCY0,A0A286ZWZ7,A0A286ZVL0,A0A0B8RSR5,F1SJV7,F1SD01,I3LFB1,F2Z5D4,F1SDY8,A0A287A0R0,A0A287B6I2,I3LQS0,A0A286ZJK2,F1RGI7,A0A287BBR9,I3LPU8,A0A0B8RZ40,A0A287B401,A0A287AGJ7,A0A287BKE1,I3LNA4,F1S6R1,A0A0B8RZ78,F1RT10,F1RUL1,A0A287A2U0,F1RQW5,A0A287AFB1,A0A287BCK9,Q19QU3,F1S9W3,I3LQ36,M3VK41,I3LPZ9,A0A286ZQL5,F1RL90	K7GP28,F1S1V1,F1RRJ4,F1SGS7,F1S9K1,F1S0R7,F1S431,I3LKK0,A0A286ZQK8,A0A287BRE0,F1RQT7,A0A287AKA2,A0A287B287,I3L804,F1RYA3,I3LRC4,F1SD98,A0A287A547,F1SL15,A0A287A262,F1S0Z2,F1SBH1,F1SCY0,A0A287B0P0,F1ST49,A0A287B7X5,F1RQC5,F2Z5Q9,A0A286ZWZ7,Q8MIZ3,F1RGS3,F1RSJ1,K7GND3,I3LRU8,F1SHB3,F1RGE7,P02543,I3LLY3,A0A286ZVL0,K7GP99,A0A0B8RSR5,K7GS49,F1S5A8,D3K5N7,F1SUG1,F1RZN4,F1SR64,A0A287B8G6,A0A287ABT2,F1RK…	4.73036e-06	0.00177467	0.0692308
GO:0006397	mRNA processing	P	18	170	181	5690	0.0994475	0.029877	over	F1RUL1,A0A286ZVL0,F1SV47,A0A0B8RZ78,A0A287A2U0,F1SJV7,A0A286ZWZ7,A0A286ZJK2,A0A287B6I2,A0A286ZQL5,F1RVS1,F1SQ87,A0A287A0R0,F1SD01,F1SDY8,I3LPU8,A0A287A5U1,Q19QU3	F1RHH8,A0A286ZT56,A0A287AP63,B2CCY7,F1RNI3,F1S484,A0A0B8RVI6,F1ST49,F2Z4Y0,A0A286ZJY1,B7UCT2,I3LFS1,F1SIQ2,A0A286ZMD7,F1SCH5,I3L897,A0A287A035,K7GND3,A0A287A4F2,Q06AA0,F1RUL1,F1SSC2,F1RR54,F1RFQ9,G3FP13,A0A286ZMC1,A0A286ZVL0,F1RFD3,F1SV47,Q06A98,A6M931,F1RQ90,F1RUT1,F1RFA3,F1SB61,Q06AA7,A0A0B8RZ78,A0A287A2U0,F1SIZ8,F1SJV7,F1RU31,A0A286ZWZ7,A0A287BQU7,I3LEQ7,A0A287AHT5,F1RZ16,F2Z5V2,A0A286ZTB7,F1S…	6.05717e-06	0.00194781	0.105882
GO:0016459	myosin complex	C	6	18	181	5690	0.0331492	0.00316344	over	F1SSA6,I3LV99,F1SKI0,A0A287APV2,F1ST04,A0A287AMU3	K9IVP5,F1SSA6,I3LIL4,I3LV99,F1SKI0,P60662,F1RQI7,F1SN33,A0A287APV2,F1ST04,A0A287AMU3,A0A287ARN5,A0A287B669,A0A287ANC8,A0A287BEA3,A0A286ZRZ8,F1S203,A0A287BJA3	1.28766e-05	0.00353641	0.333333
GO:0000815	ESCRT III complex	C	4	6	181	5690	0.0220994	0.00105448	over	F1S4Z2,I3LSS2,A0A286ZN07,F2Z5Q1	F1S4Z2,F1RZY6,I3LSS2,A0A286ZN07,F2Z5Q1,I3LU89	1.41394e-05	0.00353641	0.666667
GO:0051252	regulation of RNA metabolic process	P	32	465	181	5690	0.176796	0.0817223	over	A0A286ZVL0,F1SV47,A0A0B8RZ78,A0A287A2U0,F1SJV7,A0A287BHC7,A0A286ZYU3,F1SRC1,F1SNZ3,I3LQS0,F1S6B2,A0A287AFB1,A0A287AVR3,M3V837,A0A287A4P9,P14287,F1SG36,F1RLC8,A0A287B9T5,A0A287BE21,A7WLH8,F1RL90,A0A287BTA1,A0A0B8RZ40,F1RUL1,F1SDY8,A0A287B401,F1S8C6,C8ZL57,A0A287A0R0,F2Z5D4,A0A286ZQL5	I3L6E5,F1SHM8,P28491,F1SB42,A0A286ZZB7,F2Z543,A0A287A4F2,P62831,I3LI86,F1RHC5,I3LFV4,F1RPX1,F2Z5T3,I3LEQ7,F1RZK8,F1SGD0,F1RHJ2,F1SAB0,F1SEH0,A0A287AM88,F1RTY6,F1SJ69,I3LVN1,F1S7K1,A0A287AKA3,F1RPM5,F1SDI3,A0A287BIR8,A0A287BFZ3,A0A287B017,F1RMY9,A0A287AKH3,F1S6V3,M3V828,I3LSZ1,I3LV82,I3LJU2,F1RUA7,F1SDG3,F1SDC8,I3LII4,F1SD63,P56432,F1S6H6,F1RKH0,I3LFX5,F1RR20,F1RMA6,F1S3K9,I3LU53,F1SA10,F1RIV2,A0A…	1.99698e-05	0.0044952	0.0688172
GO:0140110	transcription regulator activity	F	17	169	181	5690	0.0939227	0.0297012	over	A0A287BCK9,I3LNA4,F1S6B2,A0A287AVR3,O77637,M3V837,A0A287A710,C8ZL57,F1SG36,K9IW82,F1SV47,A0A287A4P9,F1SRC1,A0A286ZVL0,F1SNZ3,A0A287B401,F1RL90	F2Z543,I3LEC2,F1RQS5,A0A287BCK9,I3LJU2,I3LSV4,I3LTH5,F1SD63,P56432,F1S6H6,F1SKI4,F1SFQ7,F1RI50,F1SAU0,F1S012,F1SDT3,F1S064,A0A287AIA0,F1RPX1,F1RNB0,F1SAB0,I3LFV4,F1S4Q6,A0A287A8B5,F1RNW5,I3L7Q9,B8Q504,F1SMS6,K9IVK7,F1RZT9,A0A287B5L3,F1SA10,F1SHM8,A5GFZ7,A0A287AZK8,F1S5D4,M3V811,I3LNA4,F1RZU3,A0A286ZMU5,A0A287A4H2,A0A287AGL3,A0A287ARL7,I3LDH3,F1S1K0,A0A286ZJV5,F1S6T2,E5F1H4,F1S1J7,I3LSG1,F1S6B2,F1…	2.20027e-05	0.00450256	0.100592
GO:0019219	regulation of nucleobase-containing compound metabolic process	P	34	516	181	5690	0.187845	0.0906854	over	F1RWW3,A0A286ZVL0,F1SV47,A0A0B8RZ78,A0A287A2U0,F1SJV7,A0A287BHC7,A0A286ZYU3,F1SRC1,F1SNZ3,I3LQS0,F1S6B2,A0A287AFB1,A0A287AVR3,M3V837,A0A287A4P9,P14287,F1SG36,F1RLC8,A0A287B9T5,A0A287BE21,A7WLH8,F1RL90,F1SB63,A0A287BTA1,A0A0B8RZ40,F1RUL1,F1SDY8,A0A287B401,F1S8C6,C8ZL57,A0A287A0R0,A0A286ZQL5,F2Z5D4	F1RWW3,I3L6E5,F1SHM8,P28491,F1SB42,A0A286ZZB7,F2Z543,A0A287A4F2,P62831,I3LI86,F1RHC5,I3LFV4,F1RPX1,F2Z5T3,I3LEQ7,F1RZK8,F1SGD0,F1RHJ2,F1SAB0,F1SEH0,A0A287AM88,F1RTY6,F1SJ69,I3LVN1,F1S7K1,A0A287AKA3,F1RPM5,F1SDI3,A0A287BIR8,A0A287BFZ3,A0A287B017,F1RMY9,A0A287AKH3,F1S6V3,M3V828,I3LSZ1,I3LV82,I3LJU2,F1RUA7,F1SDG3,F1SDC8,I3LII4,F1SD63,P56432,F1S6H6,F1RKH0,I3LFX5,F1RR20,F1RMA6,F1S3K9,I3LU53,F1SA10,F1R…	2.64416e-05	0.00496001	0.0658915
GO:1902902	negative regulation of autophagosome assembly	P	3	3	181	5690	0.0165746	0.000527241	over	F1S4Z2,A0A286ZN07,F1SFU1	F1S4Z2,A0A286ZN07,F1SFU1	3.16735e-05	0.00517276	1
GO:1901673	regulation of mitotic spindle assembly	P	4	7	181	5690	0.0220994	0.00123023	over	A0A286ZVL0,F1S4Z2,I3LSS2,F2Z5Q1	Q6S4N2,A0A286ZVL0,F2Z5G2,F1S4Z2,I3LSS2,I3LII4,F2Z5Q1	3.21718e-05	0.00517276	0.571429
GO:0008380	RNA splicing	P	15	141	181	5690	0.0828729	0.0247803	over	F1RUL1,A0A286ZVL0,F1SV47,A0A0B8RZ78,A0A287A2U0,F1SJV7,A0A286ZWZ7,A0A286ZJK2,A0A287B6I2,A0A286ZQL5,A0A0B8RZ40,A0A287BHC7,F1SQ87,A0A287A0R0,Q19QU3	F1RHH8,A0A286ZT56,A0A287AP63,B2CCY7,F1RNI3,F1S484,A0A0B8RVI6,F1ST49,F2Z4Y0,A0A286ZJY1,B7UCT2,I3LFS1,F1SIQ2,A0A286ZMD7,F1SCH5,I3L897,A0A287A035,F1SQ91,K7GND3,A0A287A4F2,Q06AA0,F1RUL1,F1SSC2,F1RR54,F1RFQ9,G3FP13,A0A286ZMC1,A0A286ZVL0,F1RFD3,F1SV47,Q06A98,A6M931,F1RQ90,F1RUT1,F1RFA3,F1SB61,Q06AA7,A0A0B8RZ78,A0A287A2U0,F1SIZ8,F1SJV7,F1RU31,A0A286ZWZ7,A0A287BQU7,I3LEQ7,A0A287AHT5,F1RZ16,F2Z5V2,A0A286Z…	3.54101e-05	0.00531387	0.106383
GO:0031323	regulation of cellular metabolic process	P	45	792	181	5690	0.248619	0.139192	over	F1RWW3,A0A286ZVL0,F1SV47,A0A0B8RZ78,A0A287A2U0,F1SJV7,F1S8C6,A0A287BHC7,A0A286ZYU3,F1SRC1,F1SNZ3,I3LQS0,F1S6B2,A0A287AFB1,A0A287AVR3,M3V837,F1RL66,A0A286ZWZ7,F1RL90,I3LGJ5,A0A287A4P9,P14287,F1SG36,F1RLC8,A0A287B9T5,A0A287BE21,A7WLH8,F2Z5D4,A0A287A0R0,A0A287AB58,F1SFU1,I3LQ79,F1SB63,P61958,A0A287BTA1,I3LFB1,A0A0B8RZ40,F1RUL1,F1SDY8,A0A287B401,C8ZL57,A0A286ZQL5,I3LVJ1,F1S4Z2,A0A286ZN07	F1RWW3,I3LJI6,F1RWH6,I3L5S3,C9K506,A0A286ZIT1,A0A287AMN9,I3L6E5,F1SHM8,P28491,F1SB42,A0A286ZZB7,F2Z543,A0A287A4F2,P62831,I3LI86,F1RHC5,I3LFV4,F1RPX1,F2Z5T3,I3LEQ7,F1RZK8,F1SGD0,F1RHJ2,F1SAB0,F1SEH0,A0A287AM88,F1RTY6,F1SJ69,I3LVN1,F1S7K1,A0A287AKA3,F1RPM5,F1SDI3,A0A287BIR8,A0A287BFZ3,A0A287B017,F1RMY9,A0A287AKH3,F1S6V3,M3V828,I3LSZ1,I3LV82,I3LJU2,F1RUA7,F1SDG3,F1SDC8,I3LII4,F1SD63,P56432,F1S6H6,F1…	4.71091e-05	0.00611026	0.0568182
GO:0016071	mRNA metabolic process	P	19	216	181	5690	0.104972	0.0379613	over	F1RUL1,A0A286ZVL0,F1SV47,A0A0B8RZ78,A0A287A2U0,F1SJV7,A0A286ZWZ7,A0A286ZJK2,A0A287B6I2,A0A286ZQL5,F1RVS1,I3LPU8,A0A287A5U1,Q19QU3,F1SDY8,F1SQ87,A0A287A0R0,F2Z5D4,F1SD01	A6M931,F1ST49,F1S1G0,F1RFA3,A0A287B9Y4,F2Z5Q9,F1RUA3,A0A287B556,F1RHH8,A0A286ZT56,A0A287AP63,B2CCY7,F1RNI3,F1S484,A0A0B8RVI6,F2Z4Y0,A0A286ZJY1,B7UCT2,I3LFS1,F1SIQ2,A0A286ZMD7,F2Z5T0,A0A287A4G1,I3LB77,Q8MIZ3,I3LHS8,I3LN01,I3LJZ9,F1SCH5,I3L897,A0A287A035,K7GND3,A0A287A4F2,Q06AA0,F1RUL1,F1SSC2,F1RR54,F1RFQ9,G3FP13,A0A286ZMC1,A0A286ZVL0,F1RFD3,F1SV47,Q06A98,F1RQ90,F1RUT1,F1SB61,Q06AA7,A0A0B8RZ78,A0A2…	4.77507e-05	0.00611026	0.087963
GO:0007080	mitotic metaphase plate congression	P	5	14	181	5690	0.0276243	0.00246046	over	A0A286ZVL0,F1S4Z2,I3LSS2,A0A286ZN07,F2Z5Q1	A0A287AIK7,F1SBC5,A0A286ZVL0,F1RWJ5,Q52NJ1,F1RTZ0,A0A287AZ57,F1S4Z2,F1RZY6,I3LSS2,I3LNN6,A0A286ZN07,F2Z5Q1,I3LEX4	4.88604e-05	0.00611026	0.357143
GO:0046755	viral budding	P	4	8	181	5690	0.0220994	0.00140598	over	F1S4Z2,I3LSS2,A0A286ZN07,F2Z5Q1	F1RRD6,F1S4Z2,F1RZY6,I3LSS2,A0A286ZN07,F2Z5Q1,I3L6X7,F1REY0	6.27456e-05	0.00672573	0.5
GO:0039702	viral budding via host ESCRT complex	P	4	8	181	5690	0.0220994	0.00140598	over	F1S4Z2,I3LSS2,A0A286ZN07,F2Z5Q1	I3L6X7,F1REY0,F1RRD6,F1S4Z2,F1RZY6,I3LSS2,A0A286ZN07,F2Z5Q1	6.27456e-05	0.00672573	0.5
GO:0000920	cell separation after cytokinesis	P	4	8	181	5690	0.0220994	0.00140598	over	F1S4Z2,I3LSS2,A0A286ZN07,F2Z5Q1	F1RRD6,F1RH90,F1S4Z2,F1RZY6,I3LSS2,A0A286ZN07,F2Z5Q1,F1SC81	6.27456e-05	0.00672573	0.5
GO:0016070	RNA metabolic process	P	48	879	181	5690	0.265193	0.154482	over	F1RUL1,A0A286ZVL0,F1SV47,A0A0B8RZ78,A0A287A2U0,F1SJV7,A0A286ZWZ7,A0A286ZJK2,A0A287B6I2,A0A286ZQL5,F1S396,F1RLC8,I3LJE5,A0A287BHC7,M3VK09,A0A287A4P9,M3V837,A0A287A710,A0A286ZYU3,F1SRC1,F1SNZ3,I3LQS0,F1S6B2,A0A287AFB1,A0A287AVR3,F1RVS1,F1RL90,F1S9W3,I3LPU8,A0A287A5U1,Q19QU3,F1SEX4,P14287,F1SG36,A0A287B9T5,A0A287BE21,A7WLH8,F1RTH6,A0A287BTA1,A0A0B8RZ40,F1SDY8,F1SQ87,A0A287B401,F1S8C6,C8ZL57,A0A287A0…	I3L6E5,F1SHM8,P28491,F1SB42,A0A286ZZB7,F2Z543,A0A287A4F2,P62831,I3LI86,F1RHC5,I3LFV4,F1RPX1,F2Z5T3,I3LEQ7,F1RZK8,F1SGD0,F1RHJ2,F1SAB0,F1SEH0,A0A287AM88,F1RTY6,F1SJ69,I3LVN1,F1S7K1,A0A287AKA3,F1RPM5,F1SDI3,A0A287BIR8,A0A287BFZ3,A0A287B017,F1RMY9,A0A287AKH3,F1S6V3,M3V828,I3LSZ1,I3LV82,I3LJU2,F1RUA7,F1SDG3,F1SDC8,I3LII4,F1SD63,P56432,F1S6H6,F1RKH0,I3LFX5,F1RR20,F1RMA6,F1S3K9,I3LU53,F1SA10,F1RIV2,A0A…	6.81254e-05	0.00677335	0.0546075
GO:0051171	regulation of nitrogen compound metabolic process	P	43	756	181	5690	0.237569	0.132865	over	F1RWW3,A0A286ZVL0,F1SV47,A0A0B8RZ78,A0A287A2U0,F1SJV7,F1S8C6,A0A287BHC7,A0A286ZYU3,F1SRC1,F1SNZ3,I3LQS0,F1S6B2,A0A287AFB1,A0A287AVR3,M3V837,F1RL66,A0A286ZWZ7,I3LGJ5,A0A287A4P9,P14287,F1SG36,F1RLC8,A0A287B9T5,A0A287BE21,A7WLH8,F1RL90,F2Z5D4,A0A287A0R0,A0A287AB58,F1SFU1,I3LQ79,F1SB63,P61958,A0A287BTA1,I3LFB1,A0A0B8RZ40,F1RUL1,F1SDY8,A0A287B401,C8ZL57,A0A286ZQL5,I3LVJ1	F1RWW3,I3LJI6,F1RWH6,I3L5S3,C9K506,A0A286ZIT1,A0A287AMN9,I3L6E5,F1SHM8,P28491,F1SB42,A0A286ZZB7,F2Z543,A0A287A4F2,P62831,I3LI86,F1RHC5,I3LFV4,F1RPX1,F2Z5T3,I3LEQ7,F1RZK8,F1SGD0,F1RHJ2,F1SAB0,F1SEH0,A0A287AM88,F1RTY6,F1SJ69,I3LVN1,F1S7K1,A0A287AKA3,F1RPM5,F1SDI3,A0A287BIR8,A0A287BFZ3,A0A287B017,F1RMY9,A0A287AKH3,F1S6V3,M3V828,I3LSZ1,I3LV82,I3LJU2,F1RUA7,F1SDG3,F1SDC8,I3LII4,F1SD63,P56432,F1S6H6,F1…	7.1417e-05	0.00677335	0.0568783
GO:0090304	nucleic acid metabolic process	P	53	1009	181	5690	0.292818	0.177329	over	F1RWW3,F1SUQ0,A0A287A710,F1RUL1,A0A286ZVL0,F1SV47,A0A0B8RZ78,A0A287A2U0,F1SJV7,A0A286ZWZ7,A0A286ZJK2,A0A287B6I2,A0A286ZQL5,F1S396,F1RLC8,I3LJE5,A0A287BHC7,I3LGJ5,A0A287AJJ8,M3VK09,A0A287A4P9,M3V837,A0A286ZYU3,F1SRC1,F1SNZ3,I3LQS0,F1S6B2,A0A287AFB1,A0A287AVR3,F1RVS1,F1RL90,F1S9W3,I3LPU8,A0A287A5U1,Q19QU3,F1SEX4,P14287,F1SG36,A0A287B9T5,A0A287BE21,A7WLH8,F1RTH6,F1SB63,A0A287BTA1,A0A0B8RZ40,F1SDY8,F…	F1RMW4,F1SE72,A0A287A4A1,F1RWW3,A0A287ABG2,A0A286ZSH4,A0A287A6V6,F1RL85,A0A287BSS1,A0A287A8J7,F1RHH4,F1SJ69,A0A286ZJZ9,A0A287BP29,A0A287A6L4,F1SB54,F1SUQ0,F1STM9,I3LFZ2,A0A287B813,A0A287BH69,A0A287A710,F1RFT0,A0A287B611,A0A287AAS0,I3L6E5,F1SHM8,P28491,F1SB42,A0A286ZZB7,F2Z543,A0A287A4F2,P62831,I3LI86,F1RHC5,I3LFV4,F1RPX1,F2Z5T3,I3LEQ7,F1RZK8,F1SGD0,F1RHJ2,F1SAB0,F1SEH0,A0A287AM88,F1RTY6,I3LVN1,F1…	7.22169e-05	0.00677335	0.0525273
GO:0000380	alternative mRNA splicing, via spliceosome	P	6	24	181	5690	0.0331492	0.00421793	over	A0A286ZVL0,F1SV47,A0A0B8RZ78,A0A287A2U0,F1SJV7,F1RUL1	A0A286ZVL0,F1RFD3,F1SV47,Q06A98,A6M931,F1RQ90,F1RUT1,F1RFA3,F1SB61,Q06AA0,Q06AA7,A0A0B8RZ78,A0A286ZJY1,A0A287A2U0,F1SIZ8,F1SJV7,K7GND3,A0A287A4F2,F1RUL1,F1SSC2,F1RR54,F1RFQ9,G3FP13,A0A286ZMC1	7.96009e-05	0.00716727	0.25
GO:0000381	regulation of alternative mRNA splicing, via spliceosome	P	5	16	181	5690	0.0276243	0.00281195	over	A0A286ZVL0,F1SV47,A0A0B8RZ78,A0A287A2U0,F1SJV7	A0A286ZVL0,F1RFD3,F1SV47,Q06A98,A6M931,F1RQ90,F1RUT1,F1RFA3,F1SB61,Q06AA0,Q06AA7,A0A0B8RZ78,A0A286ZJY1,A0A287A2U0,F1SIZ8,F1SJV7	0.000101207	0.00876217	0.3125
GO:0080090	regulation of primary metabolic process	P	43	769	181	5690	0.237569	0.135149	over	F1RWW3,A0A286ZVL0,F1SV47,A0A0B8RZ78,A0A287A2U0,F1SJV7,F1S8C6,A0A287BHC7,A0A286ZYU3,F1SRC1,F1SNZ3,I3LQS0,F1S6B2,A0A287AFB1,A0A287AVR3,M3V837,F1RL66,A0A286ZWZ7,I3LGJ5,A0A287A4P9,P14287,F1SG36,F1RLC8,A0A287B9T5,A0A287BE21,A7WLH8,F1RL90,F2Z5D4,A0A287A0R0,A0A287AB58,F1SFU1,I3LQ79,F1SB63,P61958,A0A287BTA1,I3LFB1,A0A0B8RZ40,F1RUL1,F1SDY8,A0A287B401,C8ZL57,A0A286ZQL5,I3LVJ1	F1RWW3,I3LJI6,F1RWH6,I3L5S3,C9K506,A0A286ZIT1,A0A287AMN9,I3L6E5,F1SHM8,P28491,F1SB42,A0A286ZZB7,F2Z543,A0A287A4F2,P62831,I3LI86,F1RHC5,I3LFV4,F1RPX1,F2Z5T3,I3LEQ7,F1RZK8,F1SGD0,F1RHJ2,F1SAB0,F1SEH0,A0A287AM88,F1RTY6,F1SJ69,I3LVN1,F1S7K1,A0A287AKA3,F1RPM5,F1SDI3,A0A287BIR8,A0A287BFZ3,A0A287B017,F1RMY9,A0A287AKH3,F1S6V3,M3V828,I3LSZ1,I3LV82,I3LJU2,F1RUA7,F1SDG3,F1SDC8,I3LII4,F1SD63,P56432,F1S6H6,F1…	0.000106738	0.00885446	0.0559168
GO:0090169	regulation of spindle assembly	P	4	9	181	5690	0.0220994	0.00158172	over	A0A286ZVL0,F1S4Z2,I3LSS2,F2Z5Q1	Q6S4N2,A0A286ZVL0,F2Z5G2,F1S4Z2,I3LSS2,I3LII4,F2Z5Q1,F1SUX4,A0A287B9W3	0.00011014	0.00885446	0.444444
GO:0031386	protein tag	F	3	4	181	5690	0.0165746	0.000702988	over	P61958,A0A287AB58,A7WLH8	P61958,A0A287AB58,A7WLH8,F1RFH6	0.00012372	0.00960323	0.75
GO:0060255	regulation of macromolecule metabolic process	P	44	801	181	5690	0.243094	0.140773	over	F1RWW3,A0A286ZVL0,F1SV47,A0A0B8RZ78,A0A287A2U0,F1SJV7,F1S8C6,A0A287BHC7,A0A286ZYU3,F1SRC1,F1SNZ3,I3LQS0,F1S6B2,A0A287AFB1,A0A287AVR3,M3V837,F1RL66,A0A286ZWZ7,F1RGK9,I3LGJ5,A0A287A4P9,P14287,F1SG36,F1RLC8,A0A287B9T5,A0A287BE21,A7WLH8,F1RL90,F2Z5D4,A0A287A0R0,A0A287AB58,F1SFU1,I3LQ79,F1SB63,P61958,A0A287BTA1,I3LFB1,A0A0B8RZ40,F1RUL1,F1SDY8,A0A287B401,C8ZL57,A0A286ZQL5,I3LVJ1	F1RWW3,I3LJI6,F1RWH6,I3L5S3,C9K506,A0A286ZIT1,A0A287AMN9,I3L6E5,F1SHM8,P28491,F1SB42,A0A286ZZB7,F2Z543,A0A287A4F2,P62831,I3LI86,F1RHC5,I3LFV4,F1RPX1,F2Z5T3,I3LEQ7,F1RZK8,F1SGD0,F1RHJ2,F1SAB0,F1SEH0,A0A287AM88,F1RTY6,F1SJ69,I3LVN1,F1S7K1,A0A287AKA3,F1RPM5,F1SDI3,A0A287BIR8,A0A287BFZ3,A0A287B017,F1RMY9,A0A287AKH3,F1S6V3,M3V828,I3LSZ1,I3LV82,I3LJU2,F1RUA7,F1SDG3,F1SDC8,I3LII4,F1SD63,P56432,F1S6H6,F1…	0.000131953	0.0099009	0.0549313
GO:0006396	RNA processing	P	25	357	181	5690	0.138122	0.0627417	over	F1RUL1,A0A286ZVL0,F1SV47,A0A0B8RZ78,A0A287A2U0,F1SJV7,A0A286ZWZ7,A0A286ZJK2,A0A287B6I2,A0A286ZQL5,F1S396,F1RVS1,I3LPU8,A0A287A5U1,Q19QU3,F1RTH6,A0A0B8RZ40,A0A287BHC7,F1SQ87,A0A287A0R0,F1SD01,F1SDY8,I3LQS0,A0A287AFB1,F1S9W3	F1S895,F1RHH8,A0A286ZT56,A0A287AP63,B2CCY7,F1RNI3,F1S484,A0A0B8RVI6,F1ST49,F2Z4Y0,A0A286ZJY1,B7UCT2,I3LFS1,F1SIQ2,A0A286ZMD7,F1SCH5,I3L897,A0A287A035,F1SQ91,K7GND3,A0A287A4F2,Q06AA0,F1RUL1,F1SSC2,F1RR54,F1RFQ9,G3FP13,A0A286ZMC1,A0A286ZVL0,F1RFD3,F1SV47,Q06A98,A6M931,F1RQ90,F1RUT1,F1RFA3,F1SB61,Q06AA7,A0A0B8RZ78,A0A287A2U0,F1SIZ8,F1SJV7,F1RU31,A0A286ZWZ7,A0A287BQU7,I3LEQ7,A0A287AHT5,F1RZ16,F2Z5V2,…	0.000137531	0.00998653	0.070028
GO:0019222	regulation of metabolic process	P	46	858	181	5690	0.254144	0.150791	over	F1RWW3,A0A286ZVL0,F1SV47,A0A0B8RZ78,A0A287A2U0,F1SJV7,F1S8C6,A0A287BHC7,A0A286ZYU3,F1SRC1,F1SNZ3,I3LQS0,F1S6B2,A0A287AFB1,A0A287AVR3,M3V837,F1RL66,A0A286ZWZ7,F1RGK9,F1RL90,I3LGJ5,A0A287A4P9,P14287,F1SG36,F1RLC8,A0A287B9T5,A0A287BE21,A7WLH8,F2Z5D4,A0A287A0R0,A0A287AB58,F1SFU1,I3LQ79,F1SB63,P61958,A0A287BTA1,I3LFB1,A0A0B8RZ40,F1RUL1,F1SDY8,A0A287B401,C8ZL57,A0A286ZQL5,I3LVJ1,F1S4Z2,A0A286ZN07	F1RWW3,I3LJI6,F1RWH6,I3L5S3,C9K506,A0A286ZIT1,A0A287AMN9,I3L6E5,F1SHM8,P28491,F1SB42,A0A286ZZB7,F2Z543,A0A287A4F2,P62831,I3LI86,F1RHC5,I3LFV4,F1RPX1,F2Z5T3,I3LEQ7,F1RZK8,F1SGD0,F1RHJ2,F1SAB0,F1SEH0,A0A287AM88,F1RTY6,F1SJ69,I3LVN1,F1S7K1,A0A287AKA3,F1RPM5,F1SDI3,A0A287BIR8,A0A287BFZ3,A0A287B017,F1RMY9,A0A287AKH3,F1S6V3,M3V828,I3LSZ1,I3LV82,I3LJU2,F1RUA7,F1SDG3,F1SDC8,I3LII4,F1SD63,P56432,F1S6H6,F1…	0.000159346	0.011209	0.0536131
GO:0050794	regulation of cellular process	P	67	1419	181	5690	0.370166	0.249385	over	F1RWW3,A0A286ZVL0,F1SV47,A0A0B8RZ78,A0A287A2U0,F1SJV7,F1S3P6,F1S8C6,A0A287BHC7,A0A0B8RZ40,A0A287A4P9,F1SQX2,Q9TV77,F1RT10,A0A287AVR3,K9IW82,A0A286ZLT7,F1RT83,A0A286ZYU3,F1SRC1,F1SNZ3,I3LQS0,F1S6B2,A0A287AFB1,M3V837,F1RL66,A0A286ZWZ7,A0A286ZXZ3,I3LLM2,F1S9W3,F1SU38,F1RL90,Q8HZJ6,I3LGJ5,F1S4Z2,F2Z5Q1,P14287,F1SG36,F1RLC8,A0A287B9T5,A0A287BE21,A7WLH8,F2Z5D4,A0A287A0R0,P26234,C8ZL57,A0A287AB58,F1SFU1…	F1RWW3,I3L5F1,A0A287AC69,F1SKG2,A0A287A8S7,F1S774,I3LJI6,F1RWH6,I3L5S3,C9K506,A0A286ZIT1,A0A287AMN9,I3L6E5,F1SHM8,P28491,F1SB42,A0A286ZZB7,F2Z543,A0A287A4F2,P62831,I3LI86,F1RHC5,I3LFV4,F1RPX1,F2Z5T3,I3LEQ7,F1RZK8,F1SGD0,F1RHJ2,F1SAB0,F1SEH0,A0A287AM88,F1RTY6,F1SJ69,I3LVN1,F1S7K1,A0A287AKA3,F1RPM5,F1SDI3,A0A287BIR8,A0A287BFZ3,A0A287B017,F1RMY9,A0A287AKH3,F1S6V3,M3V828,I3LSZ1,I3LV82,I3LJU2,F1RUA7,F…	0.000165436	0.0112847	0.0472163
GO:0003779	actin binding	F	13	127	181	5690	0.0718232	0.0223199	over	P26234,I3LV99,F1SKI0,A0A286ZRM3,A0A287APV2,A0A287AMU3,A0A286ZK48,A0A286ZWB9,A0A286ZVL0,F1SSA6,F1SQX2,A0A0U2ETD0,A0A287ATX4	A0A286ZXU2,K9IVP5,I3LLY3,F1SB42,F1RGJ2,F1SFZ8,P26234,A0A287B5N7,P10668,I3LV99,F1SKI0,P67937,C0LZL0,I3LTM2,F1RQI7,A0A287BAC5,A0A287A2U9,A0A286ZRM3,B0KYV5,Q5G6V9,A0A287APV2,F1SKF1,F1RGA9,M3VJZ7,A0A287AMU3,F1RUX1,F1REX8,F1SJS8,A0A287ADG1,F1SES4,A0A287B669,A0A286ZK48,A0A287ANC8,B5APU6,A0A287B4D0,A0A286ZIC1,F1RWT2,B5APV0,F1SSG3,I3LKF2,F1SBL4,F1SAR6,F1S7X0,F1SRY3,F1RIV6,A0A286ZSL2,A0A286ZWB9,A0A286ZUZ5…	0.000176923	0.0117133	0.102362
GO:0065007	biological regulation	P	75	1650	181	5690	0.414365	0.289982	over	F1RWW3,A0A286ZVL0,F1SV47,A0A0B8RZ78,A0A287A2U0,F1SJV7,F1S3P6,F1S8C6,A0A287B401,F1RPD7,A0A287BHC7,A0A0B8RZ40,A0A287A4P9,F1SQX2,Q9TV77,F1RT10,A0A287AVR3,K9IW82,A0A286ZLT7,F1RT83,A0A286ZYU3,F1SRC1,F1SNZ3,I3LQS0,F1S6B2,A0A287AFB1,M3V837,F1RL66,A0A286ZWZ7,P14287,A0A286ZXZ3,I3LLM2,F1S9W3,F1SU38,F1RGK9,F1RL90,Q8HZJ6,I3LGJ5,F1S4Z2,F2Z5Q1,F1SG36,F1RLC8,A0A287B9T5,A0A287BE21,A7WLH8,F1SB63,F2Z5D4,A0A287A0R0…	F1RWW3,I3L5F1,A0A287AC69,F1SKG2,A0A287A8S7,F1S774,I3LJI6,F1RWH6,I3L5S3,C9K506,A0A286ZIT1,A0A287AMN9,I3L6E5,F1SHM8,P28491,F1SB42,A0A286ZZB7,F2Z543,A0A287A4F2,P62831,I3LI86,F1RHC5,I3LFV4,F1RPX1,F2Z5T3,I3LEQ7,F1RZK8,F1SGD0,F1RHJ2,F1SAB0,F1SEH0,A0A287AM88,F1RTY6,F1SJ69,I3LVN1,F1S7K1,A0A287AKA3,F1RPM5,F1SDI3,A0A287BIR8,A0A287BFZ3,A0A287B017,F1RMY9,A0A287AKH3,F1S6V3,M3V828,I3LSZ1,I3LV82,I3LJU2,F1RUA7,F…	0.000186943	0.0120231	0.0454545
GO:0006139	nucleobase-containing compound metabolic process	P	58	1180	181	5690	0.320442	0.207381	over	F1RWW3,F1SUQ0,A0A287A710,F1RUL1,A0A286ZVL0,F1SV47,A0A0B8RZ78,A0A287A2U0,F1SJV7,A0A286ZWZ7,A0A286ZJK2,A0A287B6I2,A0A286ZQL5,F1S396,F1RLC8,I3LJE5,A0A287BHC7,A0A287BMK8,F1RTV4,I3LGJ5,A0A287AJJ8,M3VK09,A0A287A4P9,M3V837,A0A286ZYU3,F1SRC1,F1SNZ3,I3LQS0,F1S6B2,A0A287AFB1,A0A287AVR3,F1RVS1,F1RL90,F1S9W3,I3LPU8,A0A287A5U1,Q19QU3,K7GL74,F2Z572,A0A287AN61,F1SEX4,P14287,F1SG36,A0A287B9T5,A0A287BE21,A7WLH8,F…	F1RMW4,F1SE72,A0A287A4A1,F1RWW3,A0A287ABG2,A0A286ZSH4,A0A287A6V6,F1RL85,A0A287BSS1,A0A287A8J7,F1RHH4,F1SJ69,A0A286ZJZ9,A0A287BP29,A0A287A6L4,F1SB54,F1SUQ0,F1STM9,I3LFZ2,A0A287B813,A0A287BH69,A0A287A710,F1RFT0,A0A287B611,A0A287AAS0,I3L6E5,F1SHM8,P28491,F1SB42,A0A286ZZB7,F2Z543,A0A287A4F2,P62831,I3LI86,F1RHC5,I3LFV4,F1RPX1,F2Z5T3,I3LEQ7,F1RZK8,F1SGD0,F1RHJ2,F1SAB0,F1SEH0,A0A287AM88,F1RTY6,I3LVN1,F1…	0.000194907	0.0120736	0.0491525
GO:0048024	regulation of mRNA splicing, via spliceosome	P	6	28	181	5690	0.0331492	0.00492091	over	A0A286ZVL0,F1SV47,A0A0B8RZ78,A0A287A2U0,F1SJV7,A0A287A0R0	A0A286ZVL0,F1RFD3,F1SV47,Q06A98,A6M931,F1RQ90,F1RUT1,F1RFA3,F1SB61,Q06AA0,Q06AA7,A0A0B8RZ78,A0A286ZJY1,A0A287A2U0,F1SIZ8,F1SJV7,I3W8V7,F1RJJ0,A0A287B770,A0A287BH67,F1ST49,B2CCY7,Q9TSX9,F1RY92,I3LP11,A0A287A0R0,A0A287BSV9,A0A287A9Q7	0.000200389	0.0120736	0.214286
GO:0051015	actin filament binding	F	8	52	181	5690	0.0441989	0.00913884	over	P26234,I3LV99,F1SKI0,A0A286ZRM3,A0A287APV2,A0A287AMU3,A0A286ZK48,A0A286ZWB9	A0A286ZXU2,K9IVP5,I3LLY3,F1SB42,F1RGJ2,F1SFZ8,P26234,A0A287B5N7,P10668,I3LV99,F1SKI0,P67937,C0LZL0,I3LTM2,F1RQI7,A0A287BAC5,A0A287A2U9,A0A286ZRM3,B0KYV5,Q5G6V9,A0A287APV2,F1SKF1,F1RGA9,M3VJZ7,A0A287AMU3,F1RUX1,F1REX8,F1SJS8,A0A287ADG1,F1SES4,A0A287B669,A0A286ZK48,A0A287ANC8,B5APU6,A0A287B4D0,A0A286ZIC1,F1RWT2,B5APV0,F1SSG3,I3LKF2,F1SBL4,F1SAR6,F1S7X0,F1SRY3,F1RIV6,A0A286ZSL2,A0A286ZWB9,A0A286ZUZ5…	0.00020382	0.0120736	0.153846
GO:0036452	ESCRT complex	C	4	11	181	5690	0.0220994	0.00193322	over	F1S4Z2,I3LSS2,A0A286ZN07,F2Z5Q1	K7GM88,F1REY0,I3L6X7,A0A287AAM6,A0A287BK32,F1S4Z2,F1RZY6,I3LSS2,A0A286ZN07,F2Z5Q1,I3LU89	0.000274345	0.0154388	0.363636
GO:0010824	regulation of centrosome duplication	P	4	11	181	5690	0.0220994	0.00193322	over	A0A287B401,I3LSS2,F1S4Z2,F2Z5Q1	M3TYT0,A0A286ZQF5,A0A287AHN5,A0A287B401,A0A287AZ57,I3LSS2,A0A287BHC9,F1RRD6,F1S4Z2,A0A287AFZ8,F2Z5Q1	0.000274345	0.0154388	0.363636
GO:0010468	regulation of gene expression	P	34	581	181	5690	0.187845	0.102109	over	A0A286ZVL0,F1SV47,A0A0B8RZ78,A0A287A2U0,F1SJV7,A0A287BHC7,A0A286ZYU3,F1SRC1,F1SNZ3,I3LQS0,F1S6B2,A0A287AFB1,A0A287AVR3,M3V837,F1RL66,A0A286ZWZ7,F1RGK9,A0A287A4P9,P14287,F1SG36,F1RLC8,A0A287B9T5,A0A287BE21,A7WLH8,F1RL90,F2Z5D4,A0A287A0R0,A0A287BTA1,A0A0B8RZ40,F1RUL1,F1SDY8,A0A287B401,F1S8C6,C8ZL57	I3L6E5,F1SHM8,P28491,F1SB42,A0A286ZZB7,F2Z543,A0A287A4F2,P62831,I3LI86,F1RHC5,I3LFV4,F1RPX1,F2Z5T3,I3LEQ7,F1RZK8,F1SGD0,F1RHJ2,F1SAB0,F1SEH0,A0A287AM88,F1RTY6,F1SJ69,I3LVN1,F1S7K1,A0A287AKA3,F1RPM5,F1SDI3,A0A287BIR8,A0A287BFZ3,A0A287B017,F1RMY9,A0A287AKH3,F1S6V3,M3V828,I3LSZ1,I3LV82,I3LJU2,F1RUA7,F1SDG3,F1SDC8,I3LII4,F1SD63,P56432,F1S6H6,F1RKH0,I3LFX5,F1RR20,F1RMA6,F1S3K9,I3LU53,F1SA10,F1RIV2,A0A…	0.000283802	0.0155814	0.0585198
GO:0050789	regulation of biological process	P	70	1531	181	5690	0.38674	0.269069	over	F1RWW3,A0A286ZVL0,F1SV47,A0A0B8RZ78,A0A287A2U0,F1SJV7,F1S3P6,F1S8C6,A0A287B401,A0A287BHC7,A0A0B8RZ40,A0A287A4P9,F1SQX2,Q9TV77,F1RT10,A0A287AVR3,K9IW82,A0A286ZLT7,F1RT83,A0A286ZYU3,F1SRC1,F1SNZ3,I3LQS0,F1S6B2,A0A287AFB1,M3V837,F1RL66,A0A286ZWZ7,A0A286ZXZ3,I3LLM2,F1S9W3,F1SU38,F1RGK9,F1RL90,Q8HZJ6,I3LGJ5,F1S4Z2,F2Z5Q1,P14287,F1SG36,F1RLC8,A0A287B9T5,A0A287BE21,A7WLH8,F2Z5D4,A0A287A0R0,I3LQ79,P26234…	F1RWW3,I3L5F1,A0A287AC69,F1SKG2,A0A287A8S7,F1S774,I3LJI6,F1RWH6,I3L5S3,C9K506,A0A286ZIT1,A0A287AMN9,I3L6E5,F1SHM8,P28491,F1SB42,A0A286ZZB7,F2Z543,A0A287A4F2,P62831,I3LI86,F1RHC5,I3LFV4,F1RPX1,F2Z5T3,I3LEQ7,F1RZK8,F1SGD0,F1RHJ2,F1SAB0,F1SEH0,A0A287AM88,F1RTY6,F1SJ69,I3LVN1,F1S7K1,A0A287AKA3,F1RPM5,F1SDI3,A0A287BIR8,A0A287BFZ3,A0A287B017,F1RMY9,A0A287AKH3,F1S6V3,M3V828,I3LSZ1,I3LV82,I3LJU2,F1RUA7,F…	0.000302333	0.0159931	0.0457218
GO:0003727	single-stranded RNA binding	F	5	20	181	5690	0.0276243	0.00351494	over	F2Z5D4,A0A286ZVL0,F1SDY8,F1SCY0,F1SJV7	F1RGE7,F2Z5D4,A0A286ZVL0,F2Z557,A6M931,F1SH87,I3LP11,F1SDY8,F1S1V1,A0A287AMV5,F1SCY0,F1SHB3,Q06AA7,K7GND3,I3L7T4,F1RU12,A0A287BSV9,F1SJV7,I3LJZ9,F1SI05	0.000323839	0.0159931	0.25
GO:0005488	binding	F	117	2960	181	5690	0.646409	0.520211	over	F1SB63,F1SCY0,A0A287BMK8,K7GL74,F2Z572,A0A286ZWZ7,F1S6B2,A0A286ZVL0,F1SV47,F1SG36,A0A287BHC7,F1RL66,P61958,A7WLH8,F1RZR0,F1RT10,P26234,A0A287A5U1,F1RHI9,A0A287AUE1,F1RVS1,F1S4E8,I3LQS0,Q4TTV6,A0A287AZJ6,F1RWW3,A0A287AFB1,I3LAV9,A0A287AVR3,O77637,M3V837,A0A287AJJ8,A0A287A710,K9IW82,A0A287BTA1,F1SFU1,A0A287BCK9,A0A286ZJK2,F1RGI7,A0A287BBR9,I3LPU8,A0A0B8RZ40,A0A287B401,A0A287AGJ7,A0A287BKE1,I3LNA4,F…	F1SMZ7,D0G0C8,I3LCA2,I3LR32,F1SQN1,F1SB63,Q5S1U1,A0A287AK42,I3LQ01,F1S192,A0A287BED1,Q29092,A0A287ADJ2,F1RQU2,O02705,P28491,A5A8V7,D0G0C9,I3L9J4,A0A286ZRU9,F1RK45,A0A287AMZ2,F1S441,A0A287AJY2,F1RQJ4,F1SMZ6,F1SJL5,F1SFJ8,F1RP05,I3LLG4,F1SCF5,F1SE73,F2Z4X6,I3LGG8,F1RZT2,A7YX22,F1RUZ6,A5GHK3,F1SRY9,F1RP50,F1SSH4,K7GP28,F1S1V1,F1RRJ4,F1SGS7,F1S9K1,F1S0R7,F1S431,I3LKK0,A0A286ZQK8,A0A287BRE0,F1RQT7,A0A…	0.000331933	0.0159931	0.039527
GO:0000375	RNA splicing, via transesterification reactions	P	12	118	181	5690	0.0662983	0.0207381	over	F1RUL1,A0A286ZVL0,F1SV47,A0A0B8RZ78,A0A287A2U0,F1SJV7,A0A286ZWZ7,A0A286ZJK2,A0A287B6I2,A0A286ZQL5,F1SQ87,A0A287A0R0	F1RHH8,A0A286ZT56,A0A287AP63,B2CCY7,F1RNI3,F1S484,A0A0B8RVI6,F1ST49,F2Z4Y0,A0A286ZJY1,B7UCT2,I3LFS1,F1SIQ2,A0A286ZMD7,F1SCH5,I3L897,A0A287A035,K7GND3,A0A287A4F2,Q06AA0,F1RUL1,F1SSC2,F1RR54,F1RFQ9,G3FP13,A0A286ZMC1,A0A286ZVL0,F1RFD3,F1SV47,Q06A98,A6M931,F1RQ90,F1RUT1,F1RFA3,F1SB61,Q06AA7,A0A0B8RZ78,A0A287A2U0,F1SIZ8,F1SJV7,F1RU31,A0A286ZWZ7,A0A287BQU7,I3LEQ7,A0A287AHT5,F1RZ16,F2Z5V2,A0A286ZTB7,F1S…	0.000334778	0.0159931	0.101695
GO:0000398	mRNA splicing, via spliceosome	P	12	118	181	5690	0.0662983	0.0207381	over	F1RUL1,A0A286ZVL0,F1SV47,A0A0B8RZ78,A0A287A2U0,F1SJV7,A0A286ZWZ7,F1SQ87,A0A287A0R0,A0A286ZJK2,A0A287B6I2,A0A286ZQL5	F1RHH8,A0A286ZT56,A0A287AP63,B2CCY7,F1RNI3,F1S484,A0A0B8RVI6,F1ST49,F2Z4Y0,A0A286ZJY1,B7UCT2,I3LFS1,F1SIQ2,A0A286ZMD7,F1SCH5,I3L897,A0A287A035,K7GND3,A0A287A4F2,Q06AA0,F1RUL1,F1SSC2,F1RR54,F1RFQ9,G3FP13,A0A286ZMC1,A0A286ZVL0,F1RFD3,F1SV47,Q06A98,A6M931,F1RQ90,F1RUT1,F1RFA3,F1SB61,Q06AA7,A0A0B8RZ78,A0A287A2U0,F1SIZ8,F1SJV7,F1RU31,A0A286ZWZ7,A0A287BQU7,I3LEQ7,A0A287AHT5,F1RZ16,F2Z5V2,A0A286ZTB7,F1S…	0.000334778	0.0159931	0.101695
GO:0000377	RNA splicing, via transesterification reactions with bulged adenosine as nucleophile	P	12	118	181	5690	0.0662983	0.0207381	over	F1RUL1,A0A286ZVL0,F1SV47,A0A0B8RZ78,A0A287A2U0,F1SJV7,A0A286ZWZ7,A0A286ZJK2,A0A287B6I2,A0A286ZQL5,F1SQ87,A0A287A0R0	F1RHH8,A0A286ZT56,A0A287AP63,B2CCY7,F1RNI3,F1S484,A0A0B8RVI6,F1ST49,F2Z4Y0,A0A286ZJY1,B7UCT2,I3LFS1,F1SIQ2,A0A286ZMD7,F1SCH5,I3L897,A0A287A035,K7GND3,A0A287A4F2,Q06AA0,F1RUL1,F1SSC2,F1RR54,F1RFQ9,G3FP13,A0A286ZMC1,A0A286ZVL0,F1RFD3,F1SV47,Q06A98,A6M931,F1RQ90,F1RUT1,F1RFA3,F1SB61,Q06AA7,A0A0B8RZ78,A0A287A2U0,F1SIZ8,F1SJV7,F1RU31,A0A286ZWZ7,A0A287BQU7,I3LEQ7,A0A287AHT5,F1RZ16,F2Z5V2,A0A286ZTB7,F1S…	0.000334778	0.0159931	0.101695
GO:0006725	cellular aromatic compound metabolic process	P	58	1204	181	5690	0.320442	0.211599	over	F1RWW3,F1SUQ0,A0A287A710,F1RUL1,A0A286ZVL0,F1SV47,A0A0B8RZ78,A0A287A2U0,F1SJV7,A0A286ZWZ7,A0A286ZJK2,A0A287B6I2,A0A286ZQL5,F1S396,F1RLC8,I3LJE5,A0A287BHC7,A0A287BMK8,F1RTV4,I3LGJ5,A0A287AJJ8,M3VK09,A0A287A4P9,M3V837,A0A286ZYU3,F1SRC1,F1SNZ3,I3LQS0,F1S6B2,A0A287AFB1,A0A287AVR3,F1RVS1,F1RL90,F1S9W3,I3LPU8,A0A287A5U1,Q19QU3,K7GL74,F2Z572,A0A287AN61,F1SEX4,P14287,F1SG36,A0A287B9T5,A0A287BE21,A7WLH8,F…	F1RMW4,F1SE72,A0A287A4A1,F1RWW3,A0A287ABG2,A0A286ZSH4,A0A287A6V6,F1RL85,A0A287BSS1,A0A287A8J7,F1RHH4,F1SJ69,A0A286ZJZ9,A0A287BP29,A0A287A6L4,F1SB54,F1SUQ0,F1STM9,I3LFZ2,A0A287B813,A0A287BH69,A0A287A710,F1RFT0,A0A287B611,A0A287AAS0,I3L6E5,F1SHM8,P28491,F1SB42,A0A286ZZB7,F2Z543,A0A287A4F2,P62831,I3LI86,F1RHC5,I3LFV4,F1RPX1,F2Z5T3,I3LEQ7,F1RZK8,F1SGD0,F1RHJ2,F1SAB0,F1SEH0,A0A287AM88,F1RTY6,I3LVN1,F1…	0.000341034	0.0159931	0.0481728
GO:0046483	heterocycle metabolic process	P	58	1206	181	5690	0.320442	0.211951	over	F1RWW3,F1SUQ0,A0A287A710,F1RUL1,A0A286ZVL0,F1SV47,A0A0B8RZ78,A0A287A2U0,F1SJV7,A0A286ZWZ7,A0A286ZJK2,A0A287B6I2,A0A286ZQL5,F1S396,F1RLC8,I3LJE5,A0A287BHC7,A0A287BMK8,F1RTV4,I3LGJ5,A0A287AJJ8,M3VK09,A0A287A4P9,M3V837,A0A286ZYU3,F1SRC1,F1SNZ3,I3LQS0,F1S6B2,A0A287AFB1,A0A287AVR3,F1RVS1,F1RL90,F1S9W3,I3LPU8,A0A287A5U1,Q19QU3,K7GL74,F2Z572,A0A287AN61,F1SEX4,P14287,F1SG36,A0A287B9T5,A0A287BE21,A7WLH8,F…	F1RMW4,F1SE72,A0A287A4A1,F1RWW3,A0A287ABG2,A0A286ZSH4,A0A287A6V6,F1RL85,A0A287BSS1,A0A287A8J7,F1RHH4,F1SJ69,A0A286ZJZ9,A0A287BP29,A0A287A6L4,F1SB54,F1SUQ0,F1STM9,I3LFZ2,A0A287B813,A0A287BH69,A0A287A710,F1RFT0,A0A287B611,A0A287AAS0,I3L6E5,F1SHM8,P28491,F1SB42,A0A286ZZB7,F2Z543,A0A287A4F2,P62831,I3LI86,F1RHC5,I3LFV4,F1RPX1,F2Z5T3,I3LEQ7,F1RZK8,F1SGD0,F1RHJ2,F1SAB0,F1SEH0,A0A287AM88,F1RTY6,I3LVN1,F1…	0.000356873	0.0163943	0.0480929
GO:0051310	metaphase plate congression	P	5	21	181	5690	0.0276243	0.00369069	over	F1S4Z2,I3LSS2,A0A286ZN07,F2Z5Q1,A0A286ZVL0	F1RWJ5,Q52NJ1,F1RTZ0,A0A287AZ57,F1S4Z2,F1RZY6,I3LSS2,I3LNN6,A0A286ZN07,F2Z5Q1,I3LEX4,F1SBC5,A0A287AIK7,F1SUX4,A0A287B9W3,A0A286ZVL0,F1S2Y5,I3L788,F1RQ12,F1SDW8,F1RSG0	0.000414178	0.0186463	0.238095
GO:1903900	regulation of viral life cycle	P	6	32	181	5690	0.0331492	0.0056239	over	F1S8C6,A0A287AB58,F1SCY0,F1S4Z2,I3LSS2,F2Z5Q1	F2Z5G2,F1SAQ3,A0A286ZW70,K9J6J2,A0A287A634,P62936,F2Z557,A0A287B186,F1SJK6,F1RTY6,F1RIE2,F1RQC5,F1RGM8,F1SF95,K7GP99,F1S8C6,A0A287AB58,F1SCY0,A0A287ABT2,I3LB04,O46374,F1RT25,K7GR70,F1RZ52,F1SH50,G9F6X8,F1S4Z2,I3LSS2,F2Z5Q1,F1REY0,I3L6X7,P32394	0.000433601	0.019138	0.1875
GO:0050684	regulation of mRNA processing	P	7	45	181	5690	0.038674	0.00790861	over	A0A286ZVL0,F1SV47,A0A0B8RZ78,A0A287A2U0,F1SJV7,A0A287A0R0,F1SDY8	A0A286ZVL0,F1RFD3,F1SV47,Q06A98,A6M931,F1RQ90,F1RUT1,F1RFA3,F1SB61,Q06AA0,Q06AA7,A0A0B8RZ78,A0A286ZJY1,A0A287A2U0,F1SIZ8,F1SJV7,E7EI18,I3LB77,F1ST49,F1SAB0,F1SEH0,F2Z5Q9,F1RY92,I3LP11,A0A287A0R0,A0A287BSV9,A0A287A9Q7,I3W8V7,F1RJJ0,A0A287B770,A0A287BH67,B2CCY7,Q9TSX9,F1SDY8,F1SSB0,F1RG77,F1S6V3,A0A286ZQB6,K7GND3,F1S7J6,A0A286ZLW6,A0A286ZQ76,B7UCT2,F1RNB0,A0A287B333	0.000478501	0.0207136	0.155556
GO:0050000	chromosome localization	P	5	22	181	5690	0.0276243	0.00386643	over	F1S4Z2,I3LSS2,A0A286ZN07,F2Z5Q1,A0A286ZVL0	F1RWJ5,Q52NJ1,F1RTZ0,A0A287AZ57,F1S4Z2,F1RZY6,I3LSS2,I3LNN6,A0A286ZN07,F2Z5Q1,I3LEX4,Q9GLN5,F1S2Y5,I3L788,F1RQ12,F1SDW8,F1RSG0,F1SBC5,A0A287AIK7,F1SUX4,A0A287B9W3,A0A286ZVL0	0.000522309	0.0217726	0.227273
GO:0051303	establishment of chromosome localization	P	5	22	181	5690	0.0276243	0.00386643	over	F1S4Z2,I3LSS2,A0A286ZN07,F2Z5Q1,A0A286ZVL0	F1RWJ5,Q52NJ1,F1RTZ0,A0A287AZ57,F1S4Z2,F1RZY6,I3LSS2,I3LNN6,A0A286ZN07,F2Z5Q1,I3LEX4,F1S2Y5,I3L788,F1RQ12,F1SDW8,F1RSG0,F1SBC5,A0A287AIK7,F1SUX4,A0A287B9W3,A0A286ZVL0,Q9GLN5	0.000522309	0.0217726	0.227273
GO:1903311	regulation of mRNA metabolic process	P	8	60	181	5690	0.0441989	0.0105448	over	A0A286ZVL0,F1SV47,A0A0B8RZ78,A0A287A2U0,F1SJV7,F1SDY8,A0A287A0R0,F2Z5D4	A0A286ZVL0,F1RFD3,F1SV47,Q06A98,A6M931,F1RQ90,F1RUT1,F1RFA3,F1SB61,Q06AA0,Q06AA7,A0A0B8RZ78,A0A286ZJY1,A0A287A2U0,F1SIZ8,F1SJV7,E7EI18,I3LB77,F1ST49,F1SAB0,F1SEH0,F2Z5Q9,P02543,F1SDY8,F1ST63,F1RY92,I3LP11,A0A287A0R0,A0A287BSV9,A0A287A9Q7,I3W8V7,F1RJJ0,A0A287B770,A0A287BH67,B2CCY7,Q9TSX9,F1RQC5,I3LN01,K7GND3,F1S7J6,A0A286ZLW6,A0A286ZQ76,B7UCT2,F1RNB0,A0A287B333,I3LJZ9,A0A287AMV5,A0A287A4G1,F2Z5D4,…	0.000557799	0.0221333	0.133333
GO:0060236	regulation of mitotic spindle organization	P	4	13	181	5690	0.0220994	0.00228471	over	A0A286ZVL0,F1S4Z2,I3LSS2,F2Z5Q1	Q6S4N2,A0A286ZVL0,F2Z5G2,F1S4Z2,I3LSS2,I3LII4,F2Z5Q1,F1SUX4,F1SB90,A0A287B9W3,A0A287AZ57,A5GFN6,A0A286ZX62	0.000565381	0.0221333	0.307692
GO:0090224	regulation of spindle organization	P	4	13	181	5690	0.0220994	0.00228471	over	A0A286ZVL0,F1S4Z2,I3LSS2,F2Z5Q1	F1SB90,A0A287B9W3,A0A287AZ57,A5GFN6,A0A286ZX62,Q6S4N2,A0A286ZVL0,F2Z5G2,F1S4Z2,I3LSS2,I3LII4,F2Z5Q1,F1SUX4	0.000565381	0.0221333	0.307692
GO:1902188	positive regulation of viral release from host cell	P	3	6	181	5690	0.0165746	0.00105448	over	F1S4Z2,I3LSS2,F2Z5Q1	F2Z5G2,F1S4Z2,F1RIE2,I3LSS2,F2Z5Q1,F1REY0	0.00058996	0.0221333	0.5
GO:1903543	positive regulation of exosomal secretion	P	3	6	181	5690	0.0165746	0.00105448	over	Q8HZJ6,K7GNF5,I3LSS2	A0A286ZP69,F1RRD6,Q8HZJ6,K7GNF5,I3LSS2,I3L6X7	0.00058996	0.0221333	0.5
GO:1903541	regulation of exosomal secretion	P	3	6	181	5690	0.0165746	0.00105448	over	Q8HZJ6,K7GNF5,I3LSS2	A0A286ZP69,F1RRD6,Q8HZJ6,K7GNF5,I3LSS2,I3L6X7	0.00058996	0.0221333	0.5
GO:0000792	heterochromatin	C	5	23	181	5690	0.0276243	0.00404218	over	F1SB63,I3LGJ5,I3LVJ1,F1RWW3,I3LIR0	A0A286ZZB7,F1SB63,I3LGJ5,F2Z5T3,F1S7K1,I3LTW3,A0A287B0B0,F1RHC5,I3LCE6,F1SC64,I3LVJ1,F1SSB0,F1RG77,I3LPL4,I3LVN1,A5D9P0,A0A286ZY18,F1RS45,F1RPM5,F1SDI3,F1RWW3,I3LIR0,F1RZT9	0.000650366	0.0239996	0.217391
GO:1901360	organic cyclic compound metabolic process	P	58	1236	181	5690	0.320442	0.217223	over	F1RWW3,F1SUQ0,A0A287A710,F1RUL1,A0A286ZVL0,F1SV47,A0A0B8RZ78,A0A287A2U0,F1SJV7,A0A286ZWZ7,A0A286ZJK2,A0A287B6I2,A0A286ZQL5,F1S396,F1RLC8,I3LJE5,A0A287BHC7,A0A287BMK8,F1RTV4,I3LGJ5,A0A287AJJ8,M3VK09,A0A287A4P9,M3V837,A0A286ZYU3,F1SRC1,F1SNZ3,I3LQS0,F1S6B2,A0A287AFB1,A0A287AVR3,F1RVS1,F1RL90,F1S9W3,I3LPU8,A0A287A5U1,Q19QU3,P14287,K7GL74,F2Z572,A0A287AN61,F1SEX4,F1SG36,A0A287B9T5,A0A287BE21,A7WLH8,F…	F1RMW4,F1SE72,A0A287A4A1,F1RWW3,A0A287ABG2,A0A286ZSH4,A0A287A6V6,F1RL85,A0A287BSS1,A0A287A8J7,F1RHH4,F1SJ69,A0A286ZJZ9,A0A287BP29,A0A287A6L4,F1SB54,F1SUQ0,F1STM9,I3LFZ2,A0A287B813,A0A287BH69,A0A287A710,F1RFT0,A0A287B611,A0A287AAS0,I3L6E5,F1SHM8,P28491,F1SB42,A0A286ZZB7,F2Z543,A0A287A4F2,P62831,I3LI86,F1RHC5,I3LFV4,F1RPX1,F2Z5T3,I3LEQ7,F1RZK8,F1SGD0,F1RHJ2,F1SAB0,F1SEH0,A0A287AM88,F1RTY6,I3LVN1,F1…	0.000689783	0.0250436	0.0469256
GO:0051298	centrosome duplication	P	4	14	181	5690	0.0220994	0.00246046	over	F1S4Z2,F2Z5Q1,A0A287B401,I3LSS2	A0A287BHC9,F1RRD6,F1S4Z2,A0A287AFZ8,F2Z5Q1,M3TYT0,A0A286ZQF5,A0A287AHN5,A0A287B401,A0A287AZ57,I3LSS2,F1RN46,F1SCV1,I3LKY7	0.000771989	0.0271523	0.285714
GO:0046605	regulation of centrosome cycle	P	4	14	181	5690	0.0220994	0.00246046	over	F1S4Z2,F2Z5Q1,A0A287B401,I3LSS2	A0A287BHC9,F1RRD6,F1S4Z2,A0A287AFZ8,F2Z5Q1,M3TYT0,A0A286ZQF5,A0A287AHN5,A0A287B401,A0A287AZ57,F1SC89,F1S880,F1RHM8,I3LSS2	0.000771989	0.0271523	0.285714
GO:0003700	DNA binding transcription factor activity	F	10	95	181	5690	0.0552486	0.016696	over	A0A287BCK9,I3LNA4,F1S6B2,A0A287AVR3,O77637,M3V837,A0A287A710,C8ZL57,F1SG36,K9IW82	F2Z543,I3LEC2,F1RQS5,A0A287BCK9,I3LJU2,I3LSV4,I3LTH5,F1SD63,P56432,F1S6H6,F1SKI4,F1SFQ7,F1RI50,F1SAU0,F1S012,F1SDT3,F1S064,A0A287AIA0,I3LFV4,F1S4Q6,A0A287A8B5,F1RNW5,I3L7Q9,B8Q504,F1SMS6,K9IVK7,F1RZT9,A0A287B5L3,F1SA10,F1SHM8,A5GFZ7,A0A287AZK8,F1S5D4,I3LNA4,F1RZU3,A0A286ZMU5,A0A287A4H2,A0A287AGL3,A0A287ARL7,I3LDH3,F1S1K0,A0A286ZJV5,F1S6T2,E5F1H4,F1S1J7,I3LV82,I3LSG1,F1S6B2,F1SJ69,B6CVL5,I3LBR7,Q5…	0.000801639	0.0277614	0.105263
GO:0046600	negative regulation of centriole replication	P	2	2	181	5690	0.0110497	0.000351494	over	I3LSS2,A0A287B401	I3LSS2,A0A287B401	0.00100647	0.0333778	1
GO:0005179	hormone activity	F	2	2	181	5690	0.0110497	0.000351494	over	A0A287B049,P50390	A0A287B049,P50390	0.00100647	0.0333778	1
GO:0008143	poly(A) binding	F	3	7	181	5690	0.0165746	0.00123023	over	F2Z5D4,A0A286ZVL0,F1SDY8	F2Z5D4,A0A286ZVL0,F2Z557,A6M931,F1SH87,I3LP11,F1SDY8	0.0010083	0.0333778	0.428571
GO:0043488	regulation of mRNA stability	P	4	15	181	5690	0.0220994	0.0026362	over	F1SV47,F2Z5D4,A0A286ZVL0,F1SDY8	F1ST63,F1SV47,F1RQC5,I3LN01,A0A287A9Q7,A0A287A4G1,I3LB77,K7GND3,F2Z5D4,A0A286ZVL0,I3LFV4,D3K5N7,F1SEZ4,P02543,F1SDY8	0.00102675	0.0334957	0.266667
GO:0032844	regulation of homeostatic process	P	7	53	181	5690	0.038674	0.00931459	over	A0A286ZVL0,F1SB63,A0A287AB58,P14287,F1RL90,F1RZR0,F1S9W3	F1RZR2,F1SH97,I3LRU8,A0A287AXZ9,Q767K9,F1S2L2,A0A286ZVL0,F1SGS7,F1RHR9,D0G0C8,I3LCA2,I3LR32,D0G0C9,A0A287AMZ2,F1SQN1,F1SB63,A0A286ZPF5,A0A287BLM6,F1RHU1,I3LFX5,F1SJB5,F1RIH5,F2Z5E8,A0A287AEF3,I3LJG3,F1RJ58,F1RT53,K7GT60,A0A287ADJ2,A0A286ZI22,I3LB77,F1RJ01,A0A287AB58,K9IWA3,P14287,F1RL90,B6CVD7,F1RZR0,F1S9W3,I3LHZ3,B8Q504,F1S475,F1RIQ4,A0A287AA47,I3LLU0,Q9GLN5,F1RQK7,Q56VC2,K7GT64,F1RHZ8,F1RLR4,F1…	0.00131196	0.0421888	0.132075
GO:0019068	virion assembly	P	4	16	181	5690	0.0220994	0.00281195	over	F1S4Z2,I3LSS2,A0A286ZN07,F2Z5Q1	F1SAJ5,F1RRD6,F1S4Z2,F1RZY6,I3LSS2,A0A286ZN07,F2Z5Q1,I3L6X7,F1REY0,F8S323,Q08GQ0,R4JJB0,A0A286ZPT3,A0A287A634,F1RM45,A0A287A0G8	0.00133526	0.0423333	0.25
GO:0019058	viral life cycle	P	7	54	181	5690	0.038674	0.00949033	over	F1S4Z2,I3LSS2,A0A286ZN07,F2Z5Q1,F1S8C6,A0A287AB58,F1SCY0	Q66X52,A0A287A9T7,F1SBB5,F1SSU6,I3LHS5,F8S323,Q08GQ0,R4JJB0,A0A286ZPT3,A0A287A634,F1RM45,A0A287A0G8,F1SAJ5,A0A286ZP69,F1SFQ4,I3LEC2,Q06AU6,M3TYT0,I3LHE8,F1RRD6,F1S4Z2,F1RZY6,I3LSS2,A0A286ZN07,F2Z5Q1,F2Z5G2,F1SAQ3,A0A286ZW70,K9J6J2,P62936,F2Z557,A0A287B186,F1SJK6,F1RTY6,F1RIE2,F1RQC5,F1RGM8,F1SF95,K7GP99,F1S8C6,A0A287AB58,F1SCY0,A0A287ABT2,I3LB04,O46374,F1RT25,K7GR70,F1RZ52,F1SH50,G9F6X8,F1S3J9,F1…	0.0014676	0.0458068	0.12963
GO:1902186	regulation of viral release from host cell	P	3	8	181	5690	0.0165746	0.00140598	over	F1S4Z2,I3LSS2,F2Z5Q1	F2Z5G2,K7GR70,F1RZ52,F1S4Z2,F1RIE2,I3LSS2,F2Z5Q1,F1REY0	0.00157564	0.0458068	0.375
GO:1990182	exosomal secretion	P	3	8	181	5690	0.0165746	0.00140598	over	Q8HZJ6,K7GNF5,I3LSS2	A0A286ZP69,F1RRD6,Q8HZJ6,K7GNF5,I3LSS2,I3L6X7,Q52NJ1,Q4LE85	0.00157564	0.0458068	0.375
GO:0045071	negative regulation of viral genome replication	P	3	8	181	5690	0.0165746	0.00140598	over	F1S8C6,A0A287AB58,F1SCY0	F1SAQ3,K7GP99,F1S8C6,F1RGM8,A0A287AB58,F1SCY0,A0A287ABT2,I3LB04	0.00157564	0.0458068	0.375
GO:0140112	extracellular vesicle biogenesis	P	3	8	181	5690	0.0165746	0.00140598	over	Q8HZJ6,K7GNF5,I3LSS2	A0A286ZP69,F1RRD6,Q8HZJ6,K7GNF5,I3LSS2,I3L6X7,Q52NJ1,Q4LE85	0.00157564	0.0458068	0.375
GO:0097734	extracellular exosome biogenesis	P	3	8	181	5690	0.0165746	0.00140598	over	Q8HZJ6,K7GNF5,I3LSS2	A0A286ZP69,F1RRD6,Q8HZJ6,K7GNF5,I3LSS2,I3L6X7,Q52NJ1,Q4LE85	0.00157564	0.0458068	0.375
GO:0003677	DNA binding	F	22	351	181	5690	0.121547	0.0616872	over	F1S6B2,A0A286ZVL0,F1SV47,F1SG36,F1SCY0,A0A287BCK9,A0A287B4S0,C8ZL57,A0A286ZYU3,I3LQS0,A0A287BHC7,Q4TTV6,A0A287AZJ6,F1RWW3,A0A287AFB1,I3LAV9,A0A287AVR3,O77637,M3V837,A0A287AJJ8,A0A287A710,K9IW82	F1RHC5,A0A287B8G6,A0A287B0B0,F1SQH6,K9IVK7,F1RJ01,F1RF09,F1RPX1,F1SJ69,O97894,Q0Z8U2,I3LDH3,F1RQS5,F1S6B2,A0A287AKA3,A0A287A4H2,A0A286ZJV5,F1S6T2,A0A287AGL3,F1SBF4,F1RI50,A0A287ARL7,F1S1J7,K7GND3,A0A286ZVL0,F1S7J6,I3LFV4,F1RQ90,I3LKT8,F1S4Q6,I3L7H6,I3LRU8,I3LJU2,A0A286ZS52,A0A287B5L3,P56432,A0A287AIA0,I3LRN6,F1RNW5,I3L7Q9,F1RU26,A5GFZ7,F1S012,F1SDT3,E5F1H4,B8Q504,A0A287B807,F1SMS6,F1S064,F1S5D4,Q…	0.00158726	0.0458068	0.0626781
GO:0050792	regulation of viral process	P	6	41	181	5690	0.0331492	0.00720562	over	F1S8C6,A0A287AB58,F1SCY0,F1S4Z2,I3LSS2,F2Z5Q1	P32394,K7GT64,I3LIS2,F1RWS7,F1RZ14,F2Z5G2,F1RM45,F1SAQ3,A0A286ZW70,K9J6J2,A0A287A634,P62936,F2Z557,A0A287B186,F1SJK6,F1RTY6,F1RIE2,F1RQC5,F1RGM8,F1SF95,K7GP99,F1S8C6,A0A287AB58,F1SCY0,A0A287ABT2,I3LB04,O46374,F1RT25,K7GR70,F1RZ52,F1SH50,G9F6X8,A0A287BSF9,A0A286ZP69,K7GND3,F1STY8,F1S4Z2,I3LSS2,F2Z5Q1,F1REY0,I3L6X7	0.00169694	0.0479216	0.146341
GO:0043487	regulation of RNA stability	P	4	17	181	5690	0.0220994	0.0029877	over	F1SDY8,F1SV47,F2Z5D4,A0A286ZVL0	P02543,F1SDY8,F1ST63,F1SV47,F1RQC5,I3LN01,A0A287A9Q7,A0A287A4G1,I3LB77,K7GND3,F2Z5D4,A0A286ZVL0,I3LFV4,D3K5N7,F1SEZ4,I3LRU8,F1RTX5	0.00170312	0.0479216	0.235294
GO:2000112	regulation of cellular macromolecule biosynthetic process	P	28	495	181	5690	0.154696	0.0869947	over	A0A287BHC7,A0A286ZYU3,F1SRC1,F1SNZ3,I3LQS0,F1S6B2,A0A287AFB1,A0A287AVR3,M3V837,F1RL66,A0A286ZWZ7,A0A287A4P9,P14287,F1SG36,F1RLC8,A0A287B9T5,A0A287BE21,A7WLH8,F1RL90,F2Z5D4,A0A287A0R0,A0A286ZVL0,F1SB63,A0A287BTA1,F1SV47,A0A287B401,F1S8C6,C8ZL57	I3L6E5,F1SHM8,P28491,F1SB42,A0A286ZZB7,F2Z543,A0A287A4F2,P62831,I3LI86,F1RHC5,I3LFV4,F1RPX1,F2Z5T3,I3LEQ7,F1RZK8,F1SGD0,F1RHJ2,F1SAB0,F1SEH0,A0A287AM88,F1RTY6,F1SJ69,I3LVN1,F1S7K1,A0A287AKA3,F1RPM5,F1SDI3,A0A287BIR8,A0A287BFZ3,A0A287B017,F1RMY9,A0A287AKH3,F1S6V3,M3V828,I3LSZ1,I3LV82,I3LJU2,F1RUA7,F1SDG3,F1SDC8,I3LII4,F1SD63,P56432,F1S6H6,F1RKH0,I3LFX5,F1RR20,F1RMA6,F1S3K9,I3LU53,F1SA10,F1RIV2,A0A…	0.00176505	0.049051	0.0565657
GO:0034654	nucleobase-containing compound biosynthetic process	P	31	569	181	5690	0.171271	0.1	over	F1RLC8,I3LJE5,A0A287BHC7,A0A287BMK8,F1RTV4,M3VK09,A0A287A4P9,M3V837,A0A287A710,A0A286ZYU3,F1SRC1,F1SNZ3,I3LQS0,F1S6B2,A0A287AFB1,A0A287AVR3,F1SV47,F1RL90,K7GL74,F2Z572,P14287,F1SG36,A0A287B9T5,A0A287BE21,A7WLH8,A0A286ZVL0,F1SB63,A0A287BTA1,A0A287B401,F1S8C6,C8ZL57	I3L6E5,F1SHM8,P28491,F1SB42,A0A286ZZB7,F2Z543,A0A287A4F2,P62831,I3LI86,F1RHC5,I3LFV4,F1RPX1,F2Z5T3,I3LEQ7,F1RZK8,F1SGD0,F1RHJ2,F1SAB0,F1SEH0,A0A287AM88,F1RTY6,F1SJ69,I3LVN1,F1S7K1,A0A287AKA3,F1RPM5,F1SDI3,A0A287BIR8,A0A287BFZ3,A0A287B017,F1RMY9,A0A287AKH3,F1S6V3,M3V828,I3LSZ1,I3LV82,I3LJU2,F1RUA7,F1SDG3,F1SDC8,I3LII4,F1SD63,P56432,F1S6H6,F1RKH0,I3LFX5,F1RR20,F1RMA6,F1S3K9,I3LU53,F1SA10,F1RIV2,A0A…	0.00180267	0.0494856	0.0544815
GO:0016604	nuclear body	C	12	144	181	5690	0.0662983	0.0253076	over	P61958,A7WLH8,A0A286ZVL0,F1SV47,A0A287B401,F1SQ87,A0A287A2U0,I3LFB1,F1S878,A0A286ZXZ3,A0A286ZWZ7,A0A287BTA1	F1RQZ9,F1RU31,F1S8T1,A0A287AP63,I3LDL8,F1S369,I3LB04,F1S1G0,F2Z5T3,Q0R678,P61958,A0A287AXZ9,A0A287AN27,I3LSZ1,F1STM9,A0A287ALW9,F1SKG2,A7WLH8,F1RZS8,A0A286ZVL0,F1SPP8,F1RFD3,F1SV47,Q06A98,Q3YLA6,A6M931,Q29024,P41367,F1RU38,A0A286ZT56,A8U4R4,A0A287AV47,F1S5A8,I3LEC2,A0A286ZWL6,I3W8V7,I3LR20,M3UZ00,F1RUT1,F1RQS5,F1S429,A0A287B401,I6L631,A0A287BSF2,F1SB61,Q06AA0,F1RWS8,I3LF36,A0A287AJB4,B2CCY7,F1RY9…	0.00198001	0.0536988	0.0833333
GO:0016607	nuclear speck	C	9	90	181	5690	0.0497238	0.0158172	over	A0A286ZVL0,F1SV47,A0A287B401,F1SQ87,A0A287A2U0,I3LFB1,A7WLH8,F1S878,A0A286ZXZ3	A0A286ZVL0,F1SPP8,F1RQZ9,F1RFD3,F1SV47,Q06A98,Q3YLA6,F1RU31,A6M931,Q29024,P41367,F1RU38,A0A286ZT56,A8U4R4,A0A287AV47,F1S5A8,I3LEC2,A0A286ZWL6,I3W8V7,I3LR20,M3UZ00,F1RUT1,F1RQS5,F1S429,A0A287B401,I6L631,A0A287BSF2,A0A287AP63,F1SB61,Q06AA0,F1RWS8,I3LF36,I3LDL8,A0A287AJB4,B2CCY7,F1RY92,A0A287B770,F1SIQ0,A0A287BH67,F1RK00,B8Y7D3,A0A286ZJW8,F1SVA6,F1SQ87,I3LAB4,F1RYP5,I3LNX4,F1RG67,F1SSC2,F1SPJ5,A0A28…	0.00209722	0.0562006	0.1
GO:0032403	protein complex binding	F	11	127	181	5690	0.0607735	0.0223199	over	A0A287BHC7,P26234,I3LV99,F1SKI0,A0A286ZRM3,A0A287APV2,A0A287AMU3,A0A286ZK48,A0A286ZWB9,F1S3P6,A0A286ZVL0	K7GND3,F1RMA3,A0A287BHC7,F1SAB0,F1SEH0,I3L6E5,F1S6V3,A0A286ZXU2,K9IVP5,I3LLY3,F1SB42,F1RGJ2,F1SFZ8,P26234,A0A287B5N7,P10668,I3LV99,F1SKI0,P67937,C0LZL0,I3LTM2,F1RQI7,A0A287BAC5,A0A287A2U9,A0A286ZRM3,B0KYV5,Q5G6V9,A0A287APV2,F1SKF1,F1RGA9,M3VJZ7,A0A287AMU3,F1RUX1,F1REX8,F1SJS8,A0A287ADG1,F1SES4,A0A287B669,A0A286ZK48,A0A287ANC8,B5APU6,A0A287B4D0,A0A286ZIC1,F1RWT2,B5APV0,F1SSG3,I3LKF2,F1SBL4,F1SAR6,…	0.00223505	0.0564801	0.0866142
GO:0035890	exit from host	P	3	9	181	5690	0.0165746	0.00158172	over	F1S4Z2,I3LSS2,F2Z5Q1	A0A286ZP69,F2Z5G2,K7GR70,F1RZ52,F1S4Z2,F1RIE2,I3LSS2,F2Z5Q1,F1REY0	0.00230838	0.0564801	0.333333
GO:0019076	viral release from host cell	P	3	9	181	5690	0.0165746	0.00158172	over	F1S4Z2,I3LSS2,F2Z5Q1	F2Z5G2,K7GR70,F1RZ52,F1S4Z2,F1RIE2,I3LSS2,F2Z5Q1,F1REY0,A0A286ZP69	0.00230838	0.0564801	0.333333
GO:0035891	exit from host cell	P	3	9	181	5690	0.0165746	0.00158172	over	F1S4Z2,I3LSS2,F2Z5Q1	A0A286ZP69,F2Z5G2,K7GR70,F1RZ52,F1S4Z2,F1RIE2,I3LSS2,F2Z5Q1,F1REY0	0.00230838	0.0564801	0.333333
GO:0048255	mRNA stabilization	P	3	9	181	5690	0.0165746	0.00158172	over	F2Z5D4,A0A286ZVL0,F1SV47	K7GND3,F2Z5D4,A0A286ZVL0,I3LFV4,D3K5N7,F1SEZ4,F1SV47,F1RQC5,I3LN01	0.00230838	0.0564801	0.333333
GO:0016242	negative regulation of macroautophagy	P	3	9	181	5690	0.0165746	0.00158172	over	F1SFU1,F1S4Z2,A0A286ZN07	F1RLP9,F1SFU1,F1SLZ9,F1S4Z2,A0A286ZN07,A0A287A6X5,I3LMX3,F1SBB5,A0A287AQA2	0.00230838	0.0564801	0.333333
GO:0052126	movement in host environment	P	3	9	181	5690	0.0165746	0.00158172	over	F1S4Z2,I3LSS2,F2Z5Q1	A0A286ZP69,F2Z5G2,K7GR70,F1RZ52,F1S4Z2,F1RIE2,I3LSS2,F2Z5Q1,F1REY0	0.00230838	0.0564801	0.333333
GO:0052192	movement in environment of other organism involved in symbiotic interaction	P	3	9	181	5690	0.0165746	0.00158172	over	F1S4Z2,I3LSS2,F2Z5Q1	A0A286ZP69,F2Z5G2,K7GR70,F1RZ52,F1S4Z2,F1RIE2,I3LSS2,F2Z5Q1,F1REY0	0.00230838	0.0564801	0.333333
GO:0010556	regulation of macromolecule biosynthetic process	P	28	505	181	5690	0.154696	0.0887522	over	A0A287BHC7,A0A286ZYU3,F1SRC1,F1SNZ3,I3LQS0,F1S6B2,A0A287AFB1,A0A287AVR3,M3V837,F1RL66,A0A286ZWZ7,A0A287A4P9,P14287,F1SG36,F1RLC8,A0A287B9T5,A0A287BE21,A7WLH8,F1RL90,F2Z5D4,A0A287A0R0,A0A286ZVL0,F1SB63,A0A287BTA1,F1SV47,A0A287B401,F1S8C6,C8ZL57	I3L6E5,F1SHM8,P28491,F1SB42,A0A286ZZB7,F2Z543,A0A287A4F2,P62831,I3LI86,F1RHC5,I3LFV4,F1RPX1,F2Z5T3,I3LEQ7,F1RZK8,F1SGD0,F1RHJ2,F1SAB0,F1SEH0,A0A287AM88,F1RTY6,F1SJ69,I3LVN1,F1S7K1,A0A287AKA3,F1RPM5,F1SDI3,A0A287BIR8,A0A287BFZ3,A0A287B017,F1RMY9,A0A287AKH3,F1S6V3,M3V828,I3LSZ1,I3LV82,I3LJU2,F1RUA7,F1SDG3,F1SDC8,I3LII4,F1SD63,P56432,F1S6H6,F1RKH0,I3LFX5,F1RR20,F1RMA6,F1S3K9,I3LU53,F1SA10,F1RIV2,A0A…	0.00237425	0.057467	0.0554455
GO:0043903	regulation of symbiosis, encompassing mutualism through parasitism	P	6	44	181	5690	0.0331492	0.00773286	over	F1S8C6,A0A287AB58,F1SCY0,F1S4Z2,I3LSS2,F2Z5Q1	F1RMJ9,P32394,K7GT64,I3LIS2,F1RWS7,F1RZ14,F2Z5G2,F1RM45,F1SAQ3,A0A286ZW70,K9J6J2,A0A287A634,P62936,F2Z557,A0A287B186,F1SJK6,F1RTY6,F1RIE2,F1RQC5,F1RGM8,F1SF95,K7GP99,F1S8C6,A0A287AB58,F1SCY0,A0A287ABT2,I3LB04,O46374,F1RT25,K7GR70,F1RZ52,F1SH50,G9F6X8,A0A287BSF9,A0A286ZP69,K7GND3,F1STY8,A0A287AEF3,F1S4Z2,I3LSS2,F2Z5Q1,F1REY0,I3L6X7,F1S715	0.00246209	0.0589591	0.136364
GO:0090307	mitotic spindle assembly	P	4	19	181	5690	0.0220994	0.00333919	over	A0A286ZVL0,F1S4Z2,I3LSS2,F2Z5Q1	I3LFX5,Q6S4N2,A0A286ZVL0,F2Z5G2,F1S4Z2,I3LSS2,I3LII4,F2Z5Q1,F1RWJ5,Q52NJ1,I3LVS7,F1RKW7,F1RN46,F1SC89,Q9GLN5,F1SCV1,F1SDT3,I3LKY7,F1S519	0.00263898	0.0616123	0.210526
GO:0006997	nucleus organization	P	5	31	181	5690	0.0276243	0.00544815	over	A7WLH8,F1S4Z2,I3LSS2,A0A286ZN07,F2Z5Q1	A0A287ATT0,I3LC31,I3LGV4,F1RPE5,F1S8T1,A0A287AQA2,I3LVP6,F1RMB6,F1RJ01,I3LPQ4,I3L632,A7WLH8,F1S880,F1S4Z2,I3LSS2,A0A2C9F3B3,F2Z521,I3LII4,F1SH64,A0A287B642,F1SPI1,A7YX22,F1S0Y7,I3LTH2,Q71LE2,A0A0K1SB73,F1RZY6,F1S4I1,A0A286ZN07,F2Z5Q1,I3LJ45	0.00267234	0.0616123	0.16129
GO:0019438	aromatic compound biosynthetic process	P	31	586	181	5690	0.171271	0.102988	over	F1RLC8,I3LJE5,A0A287BHC7,A0A287BMK8,F1RTV4,M3VK09,A0A287A4P9,M3V837,A0A287A710,A0A286ZYU3,F1SRC1,F1SNZ3,I3LQS0,F1S6B2,A0A287AFB1,A0A287AVR3,F1SV47,F1RL90,K7GL74,F2Z572,P14287,F1SG36,A0A287B9T5,A0A287BE21,A7WLH8,A0A286ZVL0,F1SB63,A0A287BTA1,A0A287B401,F1S8C6,C8ZL57	I3L6E5,F1SHM8,P28491,F1SB42,A0A286ZZB7,F2Z543,A0A287A4F2,P62831,I3LI86,F1RHC5,I3LFV4,F1RPX1,F2Z5T3,I3LEQ7,F1RZK8,F1SGD0,F1RHJ2,F1SAB0,F1SEH0,A0A287AM88,F1RTY6,F1SJ69,I3LVN1,F1S7K1,A0A287AKA3,F1RPM5,F1SDI3,A0A287BIR8,A0A287BFZ3,A0A287B017,F1RMY9,A0A287AKH3,F1S6V3,M3V828,I3LSZ1,I3LV82,I3LJU2,F1RUA7,F1SDG3,F1SDC8,I3LII4,F1SD63,P56432,F1S6H6,F1RKH0,I3LFX5,F1RR20,F1RMA6,F1S3K9,I3LU53,F1SA10,F1RIV2,A0A…	0.00286506	0.0616123	0.052901
GO:0046606	negative regulation of centrosome cycle	P	2	3	181	5690	0.0110497	0.000527241	over	A0A287B401,I3LSS2	A0A286ZQF5,A0A287B401,I3LSS2	0.00295608	0.0616123	0.666667
GO:0004749	ribose phosphate diphosphokinase activity	F	2	3	181	5690	0.0110497	0.000527241	over	K7GL74,F2Z572	K7GL74,F2Z572,A0A287BFW1	0.00295608	0.0616123	0.666667
GO:0045780	positive regulation of bone resorption	P	2	3	181	5690	0.0110497	0.000527241	over	P14287,F1RL90	K9IWA3,P14287,F1RL90	0.00295608	0.0616123	0.666667
GO:0016778	diphosphotransferase activity	F	2	3	181	5690	0.0110497	0.000527241	over	K7GL74,F2Z572	K7GL74,F2Z572,A0A287BFW1	0.00295608	0.0616123	0.666667
GO:0046852	positive regulation of bone remodeling	P	2	3	181	5690	0.0110497	0.000527241	over	P14287,F1RL90	K9IWA3,P14287,F1RL90	0.00295608	0.0616123	0.666667
GO:1903553	positive regulation of extracellular exosome assembly	P	2	3	181	5690	0.0110497	0.000527241	over	Q8HZJ6,K7GNF5	F1RRD6,Q8HZJ6,K7GNF5	0.00295608	0.0616123	0.666667
GO:0004984	olfactory receptor activity	F	2	3	181	5690	0.0110497	0.000527241	over	I3LLM2,A0A286ZSR7	O77553,I3LLM2,A0A286ZSR7	0.00295608	0.0616123	0.666667
GO:1903551	regulation of extracellular exosome assembly	P	2	3	181	5690	0.0110497	0.000527241	over	Q8HZJ6,K7GNF5	F1RRD6,Q8HZJ6,K7GNF5	0.00295608	0.0616123	0.666667
GO:0001222	transcription corepressor binding	F	2	3	181	5690	0.0110497	0.000527241	over	P61958,A7WLH8	F1RHJ2,P61958,A7WLH8	0.00295608	0.0616123	0.666667
GO:0010826	negative regulation of centrosome duplication	P	2	3	181	5690	0.0110497	0.000527241	over	A0A287B401,I3LSS2	A0A287B401,I3LSS2,A0A286ZQF5	0.00295608	0.0616123	0.666667
GO:0071971	extracellular exosome assembly	P	2	3	181	5690	0.0110497	0.000527241	over	Q8HZJ6,K7GNF5	F1RRD6,Q8HZJ6,K7GNF5	0.00295608	0.0616123	0.666667
GO:0003774	motor activity	F	6	46	181	5690	0.0331492	0.00808436	over	I3LV99,F1SSA6,F1SKI0,A0A287AMU3,A0A287APV2,F1ST04	I3LV99,P60662,K9IVP5,F1SSA6,I3LIL4,F1SKI0,A0A287BNQ9,F1RQI7,F1SN33,F1RH90,A0A287A1G2,A0A287AMU3,A0A287ARN5,A0A287B669,A0A287AEN0,A0A287ANC8,A0A287AIW3,A0A287AVN3,A0A287APF7,F1RU40,A0A287BEA3,A0A287B0M5,F1RRN1,F1SRA8,I3LNN6,A0A286ZQE6,A0A287BDG5,A0A286ZW80,A0A287AHT0,F1S203,I3LEQ5,A0A287B1F8,A0A286ZP53,F1RSG0,A0A287AUN7,A0A287BJA3,F1S519,A0A287B9W3,F1SC07,F1RWC5,F1SC89,D9U8D1,A0A287APV2,F1ST04,A0A…	0.00309992	0.0636	0.130435
GO:0010639	negative regulation of organelle organization	P	8	78	181	5690	0.0441989	0.0137083	over	F1SQX2,A0A286ZVL0,A0A287B401,I3LVJ1,F1S4Z2,A0A286ZN07,F1SFU1,I3LSS2	F1SQX2,A0PFK5,A0A287BAC5,A9XFX6,Q29221,A0A286ZIC1,F1SRY3,A0A287AQQ1,F1SJX5,F1RN84,F1S300,A0A287BNC2,F1RKW7,A0A287AZ21,I3LII4,A0A286ZJ52,Q9GLN5,I3LRF1,I3L9V2,I3LV41,I3LH19,A0A286ZQF5,A0A287A2U9,B0KYV5,F1S6V0,F1SGZ8,F1REX8,F1SIX7,I3L660,F1RZT9,Q2XVP5,Q6DUB7,F1RZZ1,F1SCW5,F1S2L2,A0A286ZVL0,F1SGS7,F1RHR9,F1RHC5,I3L5V7,I3LI86,F1SQH6,F1S1K0,A0A287B401,Q2QLE0,I3LQP2,F1S7A4,F1STN6,A0A287BJV2,A0A286ZRN8,Q…	0.00314312	0.0636	0.102564
GO:0031326	regulation of cellular biosynthetic process	P	28	515	181	5690	0.154696	0.0905097	over	A0A287BHC7,A0A286ZYU3,F1SRC1,F1SNZ3,I3LQS0,F1S6B2,A0A287AFB1,A0A287AVR3,M3V837,F1RL66,A0A286ZWZ7,A0A287A4P9,P14287,F1SG36,F1RLC8,A0A287B9T5,A0A287BE21,A7WLH8,F1RL90,F2Z5D4,A0A287A0R0,A0A286ZVL0,F1SB63,A0A287BTA1,F1SV47,A0A287B401,F1S8C6,C8ZL57	I3L6E5,F1SHM8,P28491,F1SB42,A0A286ZZB7,F2Z543,A0A287A4F2,P62831,I3LI86,F1RHC5,I3LFV4,F1RPX1,F2Z5T3,I3LEQ7,F1RZK8,F1SGD0,F1RHJ2,F1SAB0,F1SEH0,A0A287AM88,F1RTY6,F1SJ69,I3LVN1,F1S7K1,A0A287AKA3,F1RPM5,F1SDI3,A0A287BIR8,A0A287BFZ3,A0A287B017,F1RMY9,A0A287AKH3,F1S6V3,M3V828,I3LSZ1,I3LV82,I3LJU2,F1RUA7,F1SDG3,F1SDC8,I3LII4,F1SD63,P56432,F1S6H6,F1RKH0,I3LFX5,F1RR20,F1RMA6,F1S3K9,I3LU53,F1SA10,F1RIV2,A0A…	0.00315627	0.0636	0.0543689
GO:0070717	poly-purine tract binding	F	3	10	181	5690	0.0165746	0.00175747	over	F2Z5D4,A0A286ZVL0,F1SDY8	F2Z5D4,A0A286ZVL0,F2Z557,A6M931,F1SH87,I3LP11,F1SDY8,A0A287AMV5,F1SHB3,Q06AA7	0.00322097	0.0636	0.3
GO:0044088	regulation of vacuole organization	P	3	10	181	5690	0.0165746	0.00175747	over	F1S4Z2,A0A286ZN07,F1SFU1	F1S4Z2,A0A286ZN07,F1SFU1,I3LK86,A0A286ZWA5,I3LV17,F1S0D4,F1SKH6,A0A286ZQ65,F1RVI6	0.00322097	0.0636	0.3
GO:2000785	regulation of autophagosome assembly	P	3	10	181	5690	0.0165746	0.00175747	over	F1S4Z2,A0A286ZN07,F1SFU1	F1S4Z2,A0A286ZN07,F1SFU1,I3LV17,F1S0D4,F1SKH6,A0A286ZQ65,F1RVI6,I3LK86,A0A286ZWA5	0.00322097	0.0636	0.3
GO:0044403	symbiosis, encompassing mutualism through parasitism	P	8	79	181	5690	0.0441989	0.013884	over	F1S4Z2,I3LSS2,A0A286ZN07,F2Z5Q1,F1SB63,F1S8C6,A0A287AB58,F1SCY0	Q66X52,F1RZU3,A0A287B186,F2Z5Q5,A0A287AEF3,A0A287A9T7,F1SBB5,F1SSU6,I3LHS5,F8S323,Q08GQ0,R4JJB0,A0A286ZPT3,A0A287A634,F1RM45,A0A287A0G8,F1SAJ5,A0A286ZP69,O19004,F1RMJ9,F1SFQ4,I3LEC2,Q06AU6,M3TYT0,I3LHE8,K7GND3,F1RRD6,F1S4Z2,F1RZY6,I3LSS2,A0A286ZN07,F2Z5Q1,P32394,K7GT64,I3LIS2,F1RWS7,F1RZ14,A0A286ZQC1,F1SB63,F2Z5G2,F1SAQ3,A0A286ZW70,K9J6J2,P62936,F2Z557,F1SJK6,F1RTY6,F1RIE2,F1RQC5,F1RGM8,F1SF95,K7…	0.00340434	0.0661014	0.101266
GO:0006351	transcription, DNA-templated	P	26	469	181	5690	0.143646	0.0824253	over	F1RLC8,I3LJE5,A0A287BHC7,A0A286ZYU3,F1SRC1,F1SNZ3,I3LQS0,F1S6B2,A0A287AFB1,A0A287AVR3,M3V837,F1SV47,F1RL90,A0A287A4P9,P14287,F1SG36,A0A287B9T5,A0A287BE21,A7WLH8,A0A286ZVL0,A0A287BTA1,A0A287B401,F1S8C6,C8ZL57,M3VK09,A0A287A710	I3L6E5,F1SHM8,P28491,F1SB42,A0A286ZZB7,F2Z543,A0A287A4F2,P62831,I3LI86,F1RHC5,I3LFV4,F1RPX1,F2Z5T3,I3LEQ7,F1RZK8,F1SGD0,F1RHJ2,F1SAB0,F1SEH0,A0A287AM88,F1RTY6,F1SJ69,I3LVN1,F1S7K1,A0A287AKA3,F1RPM5,F1SDI3,A0A287BIR8,A0A287BFZ3,A0A287B017,F1RMY9,A0A287AKH3,F1S6V3,M3V828,I3LSZ1,I3LV82,I3LJU2,F1RUA7,F1SDG3,F1SDC8,I3LII4,F1SD63,P56432,F1S6H6,F1RKH0,I3LFX5,F1RR20,F1RMA6,F1S3K9,I3LU53,F1SA10,F1RIV2,A0A…	0.00343575	0.0661014	0.0554371
GO:0097659	nucleic acid-templated transcription	P	26	469	181	5690	0.143646	0.0824253	over	F1RLC8,I3LJE5,A0A287BHC7,M3VK09,A0A287A4P9,M3V837,A0A287A710,A0A286ZYU3,F1SRC1,F1SNZ3,I3LQS0,F1S6B2,A0A287AFB1,A0A287AVR3,F1SV47,F1RL90,P14287,F1SG36,A0A287B9T5,A0A287BE21,A7WLH8,A0A286ZVL0,A0A287BTA1,A0A287B401,F1S8C6,C8ZL57	I3L6E5,F1SHM8,P28491,F1SB42,A0A286ZZB7,F2Z543,A0A287A4F2,P62831,I3LI86,F1RHC5,I3LFV4,F1RPX1,F2Z5T3,I3LEQ7,F1RZK8,F1SGD0,F1RHJ2,F1SAB0,F1SEH0,A0A287AM88,F1RTY6,F1SJ69,I3LVN1,F1S7K1,A0A287AKA3,F1RPM5,F1SDI3,A0A287BIR8,A0A287BFZ3,A0A287B017,F1RMY9,A0A287AKH3,F1S6V3,M3V828,I3LSZ1,I3LV82,I3LJU2,F1RUA7,F1SDG3,F1SDC8,I3LII4,F1SD63,P56432,F1S6H6,F1RKH0,I3LFX5,F1RR20,F1RMA6,F1S3K9,I3LU53,F1SA10,F1RIV2,A0A…	0.00343575	0.0661014	0.0554371
GO:0044087	regulation of cellular component biogenesis	P	12	154	181	5690	0.0662983	0.027065	over	F1SQX2,A7WLH8,A0A287B401,A0A286ZVL0,F1S4Z2,I3LSS2,F2Z5Q1,A0A286ZN07,F1SFU1,Q8HZJ6,K7GNF5,A0A287ATX4	F1SED4,F1SQX2,A0PFK5,A0A287BAC5,A9XFX6,Q29221,A0A286ZIC1,F1SRY3,F1SUT8,C0LZL0,A0A287B4G4,F1SIX7,A0A287AJY4,F1STN6,F1RLB6,F1SE27,F1SLS7,F1RFY1,F1RGL0,I3L660,F1SGZ8,F1REX8,F1RFK7,I3LVS7,A0A287ASX4,B6E241,K7GR16,A0A287AP23,I3LT56,A0A287BMS5,B6E314,Q2XVP5,Q6DUB7,F1RZZ1,F1SUX4,Q0Z8U2,Q2QLE0,F1RMJ0,I3LVN1,Q06AK6,A0A286ZSY3,I3LIZ4,F1RHZ8,A7WLH8,A0A286ZLL9,F1S6V0,F1RIQ4,F1RM45,I3LBB2,Q29549,F1RGS2,F2Z5K4…	0.00346966	0.0661883	0.0779221
GO:0018130	heterocycle biosynthetic process	P	31	595	181	5690	0.171271	0.104569	over	F1RLC8,I3LJE5,A0A287BHC7,A0A287BMK8,F1RTV4,M3VK09,A0A287A4P9,M3V837,A0A287A710,A0A286ZYU3,F1SRC1,F1SNZ3,I3LQS0,F1S6B2,A0A287AFB1,A0A287AVR3,F1SV47,F1RL90,K7GL74,F2Z572,P14287,F1SG36,A0A287B9T5,A0A287BE21,A7WLH8,A0A286ZVL0,F1SB63,A0A287BTA1,A0A287B401,F1S8C6,C8ZL57	I3L6E5,F1SHM8,P28491,F1SB42,A0A286ZZB7,F2Z543,A0A287A4F2,P62831,I3LI86,F1RHC5,I3LFV4,F1RPX1,F2Z5T3,I3LEQ7,F1RZK8,F1SGD0,F1RHJ2,F1SAB0,F1SEH0,A0A287AM88,F1RTY6,F1SJ69,I3LVN1,F1S7K1,A0A287AKA3,F1RPM5,F1SDI3,A0A287BIR8,A0A287BFZ3,A0A287B017,F1RMY9,A0A287AKH3,F1S6V3,M3V828,I3LSZ1,I3LV82,I3LJU2,F1RUA7,F1SDG3,F1SDC8,I3LII4,F1SD63,P56432,F1S6H6,F1RKH0,I3LFX5,F1RR20,F1RMA6,F1S3K9,I3LU53,F1SA10,F1RIV2,A0A…	0.00361963	0.0682796	0.0521008
GO:0032774	RNA biosynthetic process	P	26	471	181	5690	0.143646	0.0827768	over	F1RLC8,I3LJE5,A0A287BHC7,M3VK09,A0A287A4P9,M3V837,A0A287A710,A0A286ZYU3,F1SRC1,F1SNZ3,I3LQS0,F1S6B2,A0A287AFB1,A0A287AVR3,F1SV47,F1RL90,P14287,F1SG36,A0A287B9T5,A0A287BE21,A7WLH8,A0A286ZVL0,A0A287BTA1,A0A287B401,F1S8C6,C8ZL57	I3L6E5,F1SHM8,P28491,F1SB42,A0A286ZZB7,F2Z543,A0A287A4F2,P62831,I3LI86,F1RHC5,I3LFV4,F1RPX1,F2Z5T3,I3LEQ7,F1RZK8,F1SGD0,F1RHJ2,F1SAB0,F1SEH0,A0A287AM88,F1RTY6,F1SJ69,I3LVN1,F1S7K1,A0A287AKA3,F1RPM5,F1SDI3,A0A287BIR8,A0A287BFZ3,A0A287B017,F1RMY9,A0A287AKH3,F1S6V3,M3V828,I3LSZ1,I3LV82,I3LJU2,F1RUA7,F1SDG3,F1SDC8,I3LII4,F1SD63,P56432,F1S6H6,F1RKH0,I3LFX5,F1RR20,F1RMA6,F1S3K9,I3LU53,F1SA10,F1RIV2,A0A…	0.00363996	0.0682796	0.0552017
GO:0031330	negative regulation of cellular catabolic process	P	6	48	181	5690	0.0331492	0.00843585	over	F1SV47,F2Z5D4,A0A286ZVL0,F1SFU1,F1S4Z2,A0A286ZN07	F1RM15,A0A286ZQP7,F2Z5Q5,I3LMX3,F1SBB5,A0A287AQA2,F1RMA3,Q29205,F1RKZ6,Q0R678,I3LVN1,A0A287AQ17,F1SV47,F1RQC5,I3LN01,A0A286ZZX3,Q0Z8R0,K7GND3,F2Z5D4,A0A286ZVL0,I3LFV4,D3K5N7,F1SEZ4,I3LRU8,F1RTX5,M3TYK5,F1RLP9,F1SFU1,F1SLZ9,A0A287BGW4,F2Z5I0,I3LFN8,F1S4Z2,A0A286ZN07,I3LIN5,F1S8G6,F1RWH6,A0A287A8P0,I3LJ21,A0A287B4M0,A0A287A6X5,I3LBB2,P62831,A0A287AK42,F1S3K9,F2Z557,F1SCR9,F1RLY9	0.00385376	0.0696813	0.125
GO:0060249	anatomical structure homeostasis	P	6	48	181	5690	0.0331492	0.00843585	over	A0A286ZVL0,F1SB63,F1S4Z2,P14287,F1RL90,F2Z5Q1	A0A287ALW9,A0A287BR13,F1SS19,F1STM9,F1SRE0,I3L5F1,A0A286ZMS0,F1SL99,F1RIJ6,A0A287BDJ0,I3LEQ7,F1SC80,F1S2L2,A0A287AXZ9,F1SH97,I3LRU8,Q767K9,A0A286ZVL0,F1SGS7,F1RHR9,D0G0C8,I3LCA2,I3LR32,D0G0C9,A0A287AMZ2,F1SQN1,F1SB63,A0A286ZPF5,A0A287BLM6,F1RHU1,I3LFX5,F1S4Z2,I3LIX4,F1S029,F1RJ58,A0A287BLN4,F1S630,K9IWA3,P14287,F1RL90,Q5G6V9,A0A287ATV4,F1RIQ4,F1RLR4,F1RN84,F2Z5Q1,F1RTX5,B3VP30	0.00385376	0.0696813	0.125
GO:0000070	mitotic sister chromatid segregation	P	6	48	181	5690	0.0331492	0.00843585	over	F1SFU1,F1S4Z2,I3LSS2,A0A286ZN07,F2Z5Q1,A0A286ZVL0	A0A287B9V7,A0A286ZSB7,F1SEP0,I3LEX4,M3V7Z3,A0A287BHX6,A0A286ZWL6,F1SU46,A0A287AJJ2,F1SLS9,I3LUE3,A0A287B7Z3,I3LU89,F1SFU1,F1RWJ5,Q52NJ1,F1RTZ0,A0A287AZ57,F1S4Z2,F1RZY6,I3LSS2,I3LNN6,A0A286ZN07,F2Z5Q1,F1RRT1,F1S300,A0A287BNC2,F1RKW7,A0A287AZ21,I3LII4,A0A286ZJ52,Q9GLN5,I3LRF1,A0A287ACP2,A0A286ZWQ3,F1RHC5,A0A287ALW9,F1S1K0,I3LFX5,A0A287AIK7,F1SBC5,A0A287AIW3,A0A286ZVL0,F1SUX4,F1SSV0,F1S478,F1SFR3,F1…	0.00385376	0.0696813	0.125
GO:0061013	regulation of mRNA catabolic process	P	4	21	181	5690	0.0220994	0.00369069	over	F1SDY8,F1SV47,F2Z5D4,A0A286ZVL0	P02543,F1SDY8,F1ST63,F1SV47,F1RQC5,I3LN01,I3LJZ9,A0A287AMV5,A0A287A9Q7,A0A287A4G1,I3LB77,K7GND3,F2Z5D4,A0A286ZVL0,I3LFV4,D3K5N7,F1SEZ4,I3LFN8,F2Z557,F1SCR9,F1RLY9	0.00387743	0.0696813	0.190476
GO:0007098	centrosome cycle	P	4	21	181	5690	0.0220994	0.00369069	over	F1S4Z2,F2Z5Q1,A0A287B401,I3LSS2	A0A287AZ57,F1SC89,A0A287BHC9,F1RRD6,F1S4Z2,A0A287AFZ8,F2Z5Q1,M3TYT0,A0A286ZQF5,A0A287AHN5,A0A287B401,F1S880,F1RHM8,F1RN46,F1SCV1,I3LKY7,I3LSS2,A0A287A0J5,I3LII4,F1RMJ0,F1SUS1	0.00387743	0.0696813	0.190476
GO:0006355	regulation of transcription, DNA-templated	P	23	401	181	5690	0.127072	0.0704745	over	A0A287BHC7,I3LQS0,F1S6B2,A0A287AFB1,A0A287AVR3,M3V837,A0A287A4P9,P14287,F1SG36,F1RLC8,A0A287B9T5,A0A287BE21,A7WLH8,F1RL90,F1SNZ3,A0A286ZVL0,A0A287BTA1,F1SV47,A0A287B401,F1S8C6,C8ZL57,A0A286ZYU3,F1SRC1	I3L6E5,F1SHM8,P28491,F1SB42,A0A286ZZB7,F2Z543,A0A287A4F2,P62831,I3LI86,F1RHC5,I3LFV4,F1RPX1,F2Z5T3,I3LEQ7,F1RZK8,F1SGD0,F1RHJ2,F1SAB0,F1SEH0,A0A287AM88,F1RTY6,F1SJ69,I3LVN1,F1S7K1,A0A287AKA3,F1RPM5,F1SDI3,A0A287BIR8,A0A287BFZ3,A0A287B017,F1RMY9,A0A287AKH3,F1S6V3,M3V828,I3LSZ1,I3LV82,I3LJU2,F1RUA7,F1SDG3,F1SDC8,I3LII4,F1SD63,P56432,F1S6H6,F1RKH0,I3LFX5,F1RR20,F1RMA6,F1S3K9,I3LU53,F1SA10,F1RIV2,A0A…	0.00390683	0.0696813	0.0573566
GO:0009889	regulation of biosynthetic process	P	28	523	181	5690	0.154696	0.0919156	over	A0A287BHC7,A0A286ZYU3,F1SRC1,F1SNZ3,I3LQS0,F1S6B2,A0A287AFB1,A0A287AVR3,M3V837,F1RL66,A0A286ZWZ7,A0A287A4P9,P14287,F1SG36,F1RLC8,A0A287B9T5,A0A287BE21,A7WLH8,F1RL90,F2Z5D4,A0A287A0R0,A0A286ZVL0,F1SB63,A0A287BTA1,F1SV47,A0A287B401,F1S8C6,C8ZL57	I3L6E5,F1SHM8,P28491,F1SB42,A0A286ZZB7,F2Z543,A0A287A4F2,P62831,I3LI86,F1RHC5,I3LFV4,F1RPX1,F2Z5T3,I3LEQ7,F1RZK8,F1SGD0,F1RHJ2,F1SAB0,F1SEH0,A0A287AM88,F1RTY6,F1SJ69,I3LVN1,F1S7K1,A0A287AKA3,F1RPM5,F1SDI3,A0A287BIR8,A0A287BFZ3,A0A287B017,F1RMY9,A0A287AKH3,F1S6V3,M3V828,I3LSZ1,I3LV82,I3LJU2,F1RUA7,F1SDG3,F1SDC8,I3LII4,F1SD63,P56432,F1S6H6,F1RKH0,I3LFX5,F1RR20,F1RMA6,F1S3K9,I3LU53,F1SA10,F1RIV2,A0A…	0.00393138	0.0696813	0.0535373
GO:0044419	interspecies interaction between organisms	P	8	81	181	5690	0.0441989	0.0142355	over	F1S4Z2,I3LSS2,A0A286ZN07,F2Z5Q1,F1SB63,F1S8C6,A0A287AB58,F1SCY0	Q66X52,F1RZT9,I3LU18,F1RZU3,A0A287B186,F2Z5Q5,A0A287AEF3,A0A287A9T7,F1SBB5,F1SSU6,I3LHS5,F8S323,Q08GQ0,R4JJB0,A0A286ZPT3,A0A287A634,F1RM45,A0A287A0G8,F1SAJ5,A0A286ZP69,O19004,F1RMJ9,F1SFQ4,I3LEC2,Q06AU6,M3TYT0,I3LHE8,K7GND3,F1RRD6,F1S4Z2,F1RZY6,I3LSS2,A0A286ZN07,F2Z5Q1,P32394,K7GT64,I3LIS2,F1RWS7,F1RZ14,A0A286ZQC1,F1SB63,F2Z5G2,F1SAQ3,A0A286ZW70,K9J6J2,P62936,F2Z557,F1SJK6,F1RTY6,F1RIE2,F1RQC5,F1…	0.00397717	0.0699422	0.0987654
GO:1903506	regulation of nucleic acid-templated transcription	P	23	402	181	5690	0.127072	0.0706503	over	A0A287BHC7,A0A286ZYU3,F1SRC1,F1SNZ3,I3LQS0,F1S6B2,A0A287AFB1,A0A287AVR3,M3V837,A0A287A4P9,P14287,F1SG36,F1RLC8,A0A287B9T5,A0A287BE21,A7WLH8,F1RL90,A0A286ZVL0,A0A287BTA1,F1SV47,A0A287B401,F1S8C6,C8ZL57	I3L6E5,F1SHM8,P28491,F1SB42,A0A286ZZB7,F2Z543,A0A287A4F2,P62831,I3LI86,F1RHC5,I3LFV4,F1RPX1,F2Z5T3,I3LEQ7,F1RZK8,F1SGD0,F1RHJ2,F1SAB0,F1SEH0,A0A287AM88,F1RTY6,F1SJ69,I3LVN1,F1S7K1,A0A287AKA3,F1RPM5,F1SDI3,A0A287BIR8,A0A287BFZ3,A0A287B017,F1RMY9,A0A287AKH3,F1S6V3,M3V828,I3LSZ1,I3LV82,I3LJU2,F1RUA7,F1SDG3,F1SDC8,I3LII4,F1SD63,P56432,F1S6H6,F1RKH0,I3LFX5,F1RR20,F1RMA6,F1S3K9,I3LU53,F1SA10,F1RIV2,A0A…	0.00402954	0.0701642	0.0572139
GO:0007034	vacuolar transport	P	5	34	181	5690	0.0276243	0.0059754	over	F1S4Z2,I3LSS2,A0A286ZN07,F2Z5Q1,F1SE87	F1RM15,A0A286ZP69,F1SU27,F1RF24,F1RYT3,F1SA25,F1RZT5,F1SB67,P56941,A0A286ZMQ7,I3LN62,F1SSU6,F1S7B0,I3LRN0,P03974,B9TRX0,K7GM88,I3L6X7,A0A287B1T2,F1S3C7,F1RN44,I3LBB2,F2Z5H6,F1S4Z2,F1RZY6,I3LSS2,A0A286ZN07,F2Z5Q1,F1RXD2,F1SE87,I3LU89,I3LFQ9,F1RP69,M3VK03	0.00405213	0.0701642	0.147059
GO:2001141	regulation of RNA biosynthetic process	P	23	404	181	5690	0.127072	0.0710018	over	A0A287BHC7,A0A286ZYU3,F1SRC1,F1SNZ3,I3LQS0,F1S6B2,A0A287AFB1,A0A287AVR3,M3V837,A0A287A4P9,P14287,F1SG36,F1RLC8,A0A287B9T5,A0A287BE21,A7WLH8,F1RL90,A0A286ZVL0,A0A287BTA1,F1SV47,A0A287B401,F1S8C6,C8ZL57	I3L6E5,F1SHM8,P28491,F1SB42,A0A286ZZB7,F2Z543,A0A287A4F2,P62831,I3LI86,F1RHC5,I3LFV4,F1RPX1,F2Z5T3,I3LEQ7,F1RZK8,F1SGD0,F1RHJ2,F1SAB0,F1SEH0,A0A287AM88,F1RTY6,F1SJ69,I3LVN1,F1S7K1,A0A287AKA3,F1RPM5,F1SDI3,A0A287BIR8,A0A287BFZ3,A0A287B017,F1RMY9,A0A287AKH3,F1S6V3,M3V828,I3LSZ1,I3LV82,I3LJU2,F1RUA7,F1SDG3,F1SDC8,I3LII4,F1SD63,P56432,F1S6H6,F1RKH0,I3LFX5,F1RR20,F1RMA6,F1S3K9,I3LU53,F1SA10,F1RIV2,A0A…	0.0042847	0.0726696	0.0569307
GO:0140014	mitotic nuclear division	P	7	65	181	5690	0.038674	0.0114236	over	F1SFU1,F1S4Z2,I3LSS2,A0A286ZN07,F2Z5Q1,A0A286ZVL0,A0A287A4P9	F1SSV0,F1S478,I3LII4,A0A286ZJ52,F1SFR3,F1S2W3,A0A287B9V7,A0A286ZSB7,F1SEP0,I3LEX4,M3V7Z3,A0A287BHX6,A0A286ZWL6,F1SU46,A0A287AJJ2,F1SLS9,I3LUE3,A0A287B7Z3,I3LU89,F1SFU1,F1RWJ5,Q52NJ1,F1RTZ0,A0A287AZ57,F1S4Z2,F1RZY6,I3LSS2,I3LNN6,A0A286ZN07,F2Z5Q1,F1RJC5,A0A287BDG5,F1RRT1,F1S300,A0A287BNC2,F1RKW7,A0A287AZ21,Q9GLN5,I3LRF1,F1SC89,F1RWS7,A0A287ACP2,A0A286ZWQ3,I3LQN4,F1RHC5,A0A287ALW9,A0A287A6I2,F1S1K0…	0.00430295	0.0726696	0.107692
GO:0043489	RNA stabilization	P	3	11	181	5690	0.0165746	0.00193322	over	F1SV47,F2Z5D4,A0A286ZVL0	F1SV47,F1RQC5,I3LN01,K7GND3,F2Z5D4,A0A286ZVL0,I3LFV4,D3K5N7,F1SEZ4,I3LRU8,F1RTX5	0.00432595	0.0726696	0.272727
GO:0043175	RNA polymerase core enzyme binding	F	3	11	181	5690	0.0165746	0.00193322	over	A0A287BHC7,F1RL66,A0A286ZVL0	K7GND3,F1RMA3,A0A287BHC7,F1SAB0,F1SEH0,I3L6E5,F1S6V3,F1RL66,F1S8T1,A0A286ZVL0,F1RZB7	0.00432595	0.0726696	0.272727
GO:0010467	gene expression	P	50	1116	181	5690	0.276243	0.196134	over	F1RUL1,A0A286ZVL0,F1SV47,A0A0B8RZ78,A0A287A2U0,F1SJV7,A0A286ZWZ7,A0A286ZJK2,A0A287B6I2,A0A286ZQL5,F1S396,F1RLC8,I3LJE5,A0A287BHC7,M3VK09,A0A287A4P9,M3V837,A0A287A710,A0A286ZYU3,F1SRC1,F1SNZ3,I3LQS0,F1S6B2,A0A287AFB1,A0A287AVR3,F1RVS1,F1RL90,F1S9W3,I3LPU8,A0A287A5U1,Q19QU3,F1RL66,F1RGK9,P14287,F1SG36,A0A287B9T5,A0A287BE21,A7WLH8,F2Z5D4,A0A287A0R0,F1RTH6,F1SU38,A0A287BTA1,A0A0B8RZ40,F1SDY8,F1SQ87,A…	I3L6E5,F1SHM8,P28491,F1SB42,A0A286ZZB7,F2Z543,A0A287A4F2,P62831,I3LI86,F1RHC5,I3LFV4,F1RPX1,F2Z5T3,I3LEQ7,F1RZK8,F1SGD0,F1RHJ2,F1SAB0,F1SEH0,A0A287AM88,F1RTY6,F1SJ69,I3LVN1,F1S7K1,A0A287AKA3,F1RPM5,F1SDI3,A0A287BIR8,A0A287BFZ3,A0A287B017,F1RMY9,A0A287AKH3,F1S6V3,M3V828,I3LSZ1,I3LV82,I3LJU2,F1RUA7,F1SDG3,F1SDC8,I3LII4,F1SD63,P56432,F1S6H6,F1RKH0,I3LFX5,F1RR20,F1RMA6,F1S3K9,I3LU53,F1SA10,F1RIV2,A0A…	0.00506042	0.0843778	0.0448029
GO:1901362	organic cyclic compound biosynthetic process	P	31	611	181	5690	0.171271	0.107381	over	F1RLC8,I3LJE5,A0A287BHC7,A0A287BMK8,F1RTV4,M3VK09,A0A287A4P9,M3V837,A0A287A710,A0A286ZYU3,F1SRC1,F1SNZ3,I3LQS0,F1S6B2,A0A287AFB1,A0A287AVR3,F1SV47,F1RL90,K7GL74,F2Z572,P14287,F1SG36,A0A287B9T5,A0A287BE21,A7WLH8,A0A286ZVL0,F1SB63,A0A287BTA1,A0A287B401,F1S8C6,C8ZL57	I3L6E5,F1SHM8,P28491,F1SB42,A0A286ZZB7,F2Z543,A0A287A4F2,P62831,I3LI86,F1RHC5,I3LFV4,F1RPX1,F2Z5T3,I3LEQ7,F1RZK8,F1SGD0,F1RHJ2,F1SAB0,F1SEH0,A0A287AM88,F1RTY6,F1SJ69,I3LVN1,F1S7K1,A0A287AKA3,F1RPM5,F1SDI3,A0A287BIR8,A0A287BFZ3,A0A287B017,F1RMY9,A0A287AKH3,F1S6V3,M3V828,I3LSZ1,I3LV82,I3LJU2,F1RUA7,F1SDG3,F1SDC8,I3LII4,F1SD63,P56432,F1S6H6,F1RKH0,I3LFX5,F1RR20,F1RMA6,F1S3K9,I3LU53,F1SA10,F1RIV2,A0A…	0.00538309	0.0868651	0.0507365
GO:0031023	microtubule organizing center organization	P	4	23	181	5690	0.0220994	0.00404218	over	F1S4Z2,F2Z5Q1,A0A287B401,I3LSS2	A0A287A0J5,I3LII4,F1RMJ0,F1SUS1,A0A287AZ57,F1SC89,A0A287BHC9,F1RRD6,F1S4Z2,A0A287AFZ8,F2Z5Q1,M3TYT0,A0A286ZQF5,A0A287AHN5,A0A287B401,F1S880,F1RHM8,F1RN46,F1SCV1,I3LKY7,I3LSS2,F1SU27,F2Z521	0.00545935	0.0868651	0.173913
GO:0010507	negative regulation of autophagy	P	3	12	181	5690	0.0165746	0.00210896	over	F1SFU1,F1S4Z2,A0A286ZN07	I3LMX3,F1SBB5,A0A287AQA2,F1RLP9,F1SFU1,F1SLZ9,F1S4Z2,A0A286ZN07,A0A287A6X5,F1RM15,A0A286ZQP7,F2Z5Q5	0.00563416	0.0868651	0.25
GO:0016925	protein sumoylation	P	3	12	181	5690	0.0165746	0.00210896	over	P61958,A0A287AD21,A7WLH8	Q0R678,F1SJ88,F1SH97,I3LH19,I3LSZ1,F1RM03,P61958,A0A287AD21,F1RNU6,A0A287AML4,A7WLH8,F1RFH6	0.00563416	0.0868651	0.25
GO:0034105	positive regulation of tissue remodeling	P	2	4	181	5690	0.0110497	0.000702988	over	P14287,F1RL90	K9IWA3,P14287,F1RL90,F1RIQ4	0.00578843	0.0868651	0.5
GO:0046599	regulation of centriole replication	P	2	4	181	5690	0.0110497	0.000702988	over	A0A287B401,I3LSS2	A0A287B401,A0A287AZ57,I3LSS2,A0A287AHN5	0.00578843	0.0868651	0.5
GO:0032785	negative regulation of DNA-templated transcription, elongation	P	2	4	181	5690	0.0110497	0.000702988	over	A0A286ZVL0,A0A287BTA1	A0A286ZVL0,I3L7H6,A0A287BTA1,A0A286ZZX0	0.00578843	0.0868651	0.5
GO:0097165	nuclear stress granule	C	2	4	181	5690	0.0110497	0.000702988	over	A0A287A0R0,A7WLH8	K7GND3,F1RM40,A0A287A0R0,A7WLH8	0.00578843	0.0868651	0.5
GO:0007099	centriole replication	P	2	4	181	5690	0.0110497	0.000702988	over	A0A287B401,I3LSS2	A0A287AHN5,A0A287B401,A0A287AZ57,I3LSS2	0.00578843	0.0868651	0.5
GO:0070934	CRD-mediated mRNA stabilization	P	2	4	181	5690	0.0110497	0.000702988	over	F2Z5D4,A0A286ZVL0	K7GND3,F2Z5D4,A0A286ZVL0,I3LFV4	0.00578843	0.0868651	0.5
GO:0006620	posttranslational protein targeting to endoplasmic reticulum membrane	P	2	4	181	5690	0.0110497	0.000702988	over	F1S4Z2,A0A286ZN07	F1RT28,F1S4Z2,A0A286ZN56,A0A286ZN07	0.00578843	0.0868651	0.5
GO:0001221	transcription cofactor binding	F	2	4	181	5690	0.0110497	0.000702988	over	P61958,A7WLH8	F1RHJ2,P61958,A7WLH8,P62831	0.00578843	0.0868651	0.5
GO:0045124	regulation of bone resorption	P	2	4	181	5690	0.0110497	0.000702988	over	P14287,F1RL90	K9IWA3,P14287,F1RL90,F1RJ58	0.00578843	0.0868651	0.5
GO:0098534	centriole assembly	P	2	4	181	5690	0.0110497	0.000702988	over	A0A287B401,I3LSS2	A0A287AHN5,A0A287B401,A0A287AZ57,I3LSS2	0.00578843	0.0868651	0.5
GO:0034244	negative regulation of transcription elongation from RNA polymerase II promoter	P	2	4	181	5690	0.0110497	0.000702988	over	A0A286ZVL0,A0A287BTA1	A0A286ZVL0,I3L7H6,A0A287BTA1,A0A286ZZX0	0.00578843	0.0868651	0.5
GO:0009895	negative regulation of catabolic process	P	6	53	181	5690	0.0331492	0.00931459	over	F1SV47,F2Z5D4,A0A286ZVL0,F1SFU1,F1S4Z2,A0A286ZN07	F1RM15,A0A286ZQP7,F2Z5Q5,Q0Z8R0,I3LMX3,F1SBB5,A0A287AQA2,F1RMA3,Q29205,F1RKZ6,Q0R678,I3LVN1,A0A287AQ17,F2Z543,A0A286ZVS0,F1RT25,A0A286ZJ52,F1SV47,F1RQC5,I3LN01,A0A286ZX89,A0A286ZZX3,K7GND3,F2Z5D4,A0A286ZVL0,I3LFV4,D3K5N7,F1SEZ4,I3LRU8,F1RTX5,M3TYK5,F1RLP9,F1SFU1,F1SLZ9,A0A287BGW4,F2Z5I0,I3LFN8,F1S4Z2,A0A286ZN07,I3LIN5,F1S8G6,F1RWH6,A0A287A8P0,I3LJ21,A0A287B4M0,A0A287A6X5,I3LBB2,P62831,A0A287AK42,…	0.00632552	0.0942964	0.113208
GO:0051701	interaction with host	P	4	24	181	5690	0.0220994	0.00421793	over	F1SB63,F1S4Z2,I3LSS2,F2Z5Q1	A0A287B186,F2Z5Q5,A0A287AEF3,A0A287A9T7,F1SBB5,F1SSU6,I3LHS5,A0A286ZP69,O19004,F1SB63,F2Z5G2,F1SAQ3,F1RT25,K7GR70,F1RZ52,F1SH50,G9F6X8,F1S386,F1S4Z2,F1RIE2,I3LSS2,F2Z5Q1,F1REY0,F1S715	0.00639111	0.0946473	0.166667
GO:0016032	viral process	P	7	70	181	5690	0.038674	0.0123023	over	F1S4Z2,I3LSS2,A0A286ZN07,F2Z5Q1,F1S8C6,A0A287AB58,F1SCY0	Q66X52,F1RZU3,A0A287B186,F2Z5Q5,A0A287AEF3,A0A287A9T7,F1SBB5,F1SSU6,I3LHS5,F8S323,Q08GQ0,R4JJB0,A0A286ZPT3,A0A287A634,F1RM45,A0A287A0G8,F1SAJ5,A0A286ZP69,F1SFQ4,I3LEC2,Q06AU6,M3TYT0,I3LHE8,K7GND3,F1RRD6,F1S4Z2,F1RZY6,I3LSS2,A0A286ZN07,F2Z5Q1,P32394,K7GT64,I3LIS2,F1RWS7,F1RZ14,F2Z5G2,F1SAQ3,A0A286ZW70,K9J6J2,P62936,F2Z557,F1SJK6,F1RTY6,F1RIE2,F1RQC5,F1RGM8,F1SF95,K7GP99,F1S8C6,A0A287AB58,F1SCY0,A0…	0.00648779	0.0954511	0.1
GO:0048519	negative regulation of biological process	P	31	620	181	5690	0.171271	0.108963	over	F1SV47,F1SQX2,A0A286ZXZ3,F1S9W3,A0A287B9T5,A0A287BE21,A7WLH8,F1RL90,F1SNZ3,F2Z5D4,A0A287A0R0,I3LQ79,F1RT10,A0A287AB58,A0A286ZVL0,A0A287BTA1,I3LFB1,Q8HZJ6,F1SU38,F1SDY8,F1S8C6,F1SCY0,A0A287B401,A0A0U2ETD0,F1RZR0,F1S3P6,I3LSS2,I3LVJ1,F1SFU1,F1S4Z2,A0A286ZN07	I3L5F1,A0A287AC69,F1SKG2,A0A287A8S7,F1S774,P28491,F1SB42,A0A286ZZB7,F2Z543,A0A287A4F2,P62831,I3LI86,F1RHC5,I3LFV4,F1RPX1,F2Z5T3,I3LEQ7,F1RZK8,F1SGD0,F1RHJ2,F1SAB0,F1SEH0,A0A287AM88,F1RTY6,F1SJ69,I3LVN1,F1S7K1,A0A287AKA3,F1RPM5,F1SDI3,A0A287BIR8,A0A287BFZ3,A0A287B017,F1RMY9,A0A287AKH3,F1S6V3,M3V828,I3LSZ1,I3LV82,I3LJU2,F1RUA7,F1SDG3,F1SDC8,I3LII4,F1SD63,P56432,F1S6H6,F1RKH0,I3LFX5,F1RR20,F1RMA6,F1…	0.00666175	0.097374	0.05
GO:0044877	macromolecular complex binding	F	14	210	181	5690	0.0773481	0.0369069	over	A0A287BHC7,P26234,I3LV99,F1SKI0,A0A286ZRM3,A0A287APV2,A0A287AMU3,A0A286ZK48,A0A286ZWB9,F1S3P6,A0A287B4S0,A0A286ZVL0,A0A286ZWZ7,I3LGJ5	K7GND3,F1RMA3,A0A287BHC7,F1SAB0,F1SEH0,I3L6E5,F1S6V3,A0A286ZXU2,K9IVP5,I3LLY3,F1SB42,F1RGJ2,F1SFZ8,P26234,A0A287B5N7,P10668,I3LV99,F1SKI0,P67937,C0LZL0,I3LTM2,F1RQI7,A0A287BAC5,A0A287A2U9,A0A286ZRM3,B0KYV5,Q5G6V9,A0A287APV2,F1SKF1,F1RGA9,M3VJZ7,A0A287AMU3,F1RUX1,F1REX8,F1SJS8,A0A287ADG1,F1SES4,A0A287B669,A0A286ZK48,A0A287ANC8,B5APU6,A0A287B4D0,A0A286ZIC1,F1RWT2,B5APV0,F1SSG3,I3LKF2,F1SBL4,F1SAR6,…	0.00671218	0.0974781	0.0666667
GO:0048525	negative regulation of viral process	P	3	13	181	5690	0.0165746	0.00228471	over	F1S8C6,A0A287AB58,F1SCY0	P32394,F1SAQ3,K7GP99,F1S8C6,F1RGM8,A0A287AB58,F1SCY0,A0A287ABT2,I3LB04,F1RT25,K7GR70,F1RZ52,F1SH50	0.00715479	0.101933	0.230769
GO:1903901	negative regulation of viral life cycle	P	3	13	181	5690	0.0165746	0.00228471	over	F1S8C6,A0A287AB58,F1SCY0	F1SAQ3,K7GP99,F1S8C6,F1RGM8,A0A287AB58,F1SCY0,A0A287ABT2,I3LB04,F1RT25,K7GR70,F1RZ52,F1SH50,P32394	0.00715479	0.101933	0.230769
GO:1902373	negative regulation of mRNA catabolic process	P	3	13	181	5690	0.0165746	0.00228471	over	F1SV47,F2Z5D4,A0A286ZVL0	F1SV47,F1RQC5,I3LN01,K7GND3,F2Z5D4,A0A286ZVL0,I3LFV4,D3K5N7,F1SEZ4,F2Z557,F1SCR9,F1RLY9,I3LFN8	0.00715479	0.101933	0.230769
GO:0070507	regulation of microtubule cytoskeleton organization	P	5	39	181	5690	0.0276243	0.00685413	over	F1S4Z2,F2Z5Q1,A0A287B401,A0A286ZVL0,I3LSS2	A0A287AQQ1,F1SJX5,F1RN84,A0A287BHC9,F1RRD6,F1S4Z2,A0A287AFZ8,F2Z5Q1,M3TYT0,A0A286ZQF5,Q2XVP5,Q6DUB7,F1RZZ1,F1SUX4,Q0Z8U2,Q2QLE0,A0A287B4G4,F1RMJ0,A0A287AHN5,A0A287B401,A0A287AZ57,F1SC89,F1S880,F1RHM8,F1SB90,A0A287B9W3,A5GFN6,A0A286ZX62,Q6S4N2,F1RZT9,A0A286ZVL0,F2Z5G2,I3LSS2,I3LII4,I3LQP2,I3LVS7,F2Z521,F1RYX2,I3LIZ4	0.00737785	0.10378	0.128205
GO:0051047	positive regulation of secretion	P	5	39	181	5690	0.0276243	0.00685413	over	F1S8C6,Q8HZJ6,K7GNF5,I3LSS2,P14287	A0A287A1G6,A0A287BLM6,F1SC80,B3VP30,K7GND3,F1S8C6,F2Z5E8,A0A287AEF3,I3LJG3,F1S3C7,F1RN44,F1SRI1,Q06AU6,K9IWA3,Q4LE85,F1S1M2,F1SJ51,F1SB42,F1RZL4,F1RTY6,A0A287B8K3,I3LBB2,F1S829,F1S0D4,Q5YA25,A0A287BJV2,I3LRU8,A0A287BLN4,A0A286ZP69,F1RRD6,Q8HZJ6,K7GNF5,I3LSS2,I3L6X7,I3LN62,I3LHS5,A0A286ZSY3,P14287,F1SBL4	0.00737785	0.10378	0.128205
GO:1903312	negative regulation of mRNA metabolic process	P	4	25	181	5690	0.0220994	0.00439367	over	F1SV47,F2Z5D4,A0A286ZVL0,F1SDY8	I3W8V7,F1RFA3,Q06AA0,Q06AA7,F1RJJ0,A0A287B770,A0A287BH67,F1SV47,F1RQC5,I3LN01,K7GND3,F2Z5D4,A0A286ZVL0,I3LFV4,D3K5N7,F1SEZ4,F1SDY8,F1SSB0,F1RG77,F1S6V3,A0A286ZQB6,I3LFN8,F2Z557,F1SCR9,F1RLY9	0.00742271	0.10378	0.16
GO:0010608	posttranscriptional regulation of gene expression	P	8	91	181	5690	0.0441989	0.015993	over	F1RL66,A0A286ZWZ7,F2Z5D4,A0A287A0R0,F1SNZ3,F1SDY8,F1SV47,A0A286ZVL0	F1RL66,A0A286ZWZ7,Q29195,F1S8T1,K9IW91,F1SJG9,F1SAJ5,A0A286ZPR5,F2Z568,I3L6W6,A0A287BSF9,M3TYC1,I3L8K4,F1ST49,A0A287ART5,F2Z553,F2Z5Q9,I3LE74,A0A287AGX7,I3LQU1,P02543,F1SS26,F1RQ91,A6M931,I3L8I5,F1S1G0,F1SKJ5,Q767L0,F1SH87,D3K5N7,F1RUA3,A0A287ALJ9,F1SMV6,F2Z5D4,P28491,Q0Z8U2,K7GP99,F1S0B9,F1RQC5,A0A287AN27,A0A287A0R0,F2Z5T0,A0A287ABT2,F1S569,A0A287A5I9,K7GND3,A0A286ZKE4,F1RGM8,F1RSJ1,F1RUT1,A0A28…	0.00803365	0.111628	0.0879121
GO:0044451	nucleoplasm part	C	18	306	181	5690	0.0994475	0.0537786	over	F1SRC1,I3LJE5,A0A287B693,A0A287AGJ7,F1SV47,F1RL90,A0A286ZWZ7,A0A287BTA1,F1SD01,P61958,A7WLH8,A0A286ZVL0,A0A287B401,F1SQ87,A0A287A2U0,I3LFB1,F1S878,A0A286ZXZ3	F2Z5T3,F1SGD0,F1RPM5,I3LU53,A5GFZ7,I3LPS3,A0A0B8RVV1,F1RFK3,I3LTY5,A0A287BJ10,F1SRC1,F1SG39,F1SHB3,Q767M2,F1S0E8,I3LJR4,I3LSI7,I3LCB2,I3LCH3,A0A287ADR4,F1RKE4,P60899,I3LJZ9,I3LFM6,F1SKN8,F1RRJ4,F1SDD7,F1SPQ0,F1SBH4,I3LJE5,F1RMB0,A0A287AWB4,A0A287BHY1,A6N8P5,I3LKU2,A0A287BI89,F1SE01,I3LFP6,F1S845,F1RLR4,F1RZ14,I3LPI1,I3L6G9,A0A287B693,F2Z4Z2,F1RX65,A0A286ZZT7,I3LKI8,C9K507,A0A287AGJ7,F1RKQ8,A0A286…	0.00815373	0.112601	0.0588235
GO:0000819	sister chromatid segregation	P	6	56	181	5690	0.0331492	0.00984183	over	F1SFU1,F1S4Z2,I3LSS2,A0A286ZN07,F2Z5Q1,A0A286ZVL0	F1SSV0,F1S478,I3LII4,A0A286ZJ52,F1SFR3,F1S2W3,F2Z5G2,I3LQN4,F1S1K0,I3LNN6,F1S413,A0A287AKY0,A0A287B9V7,A0A286ZSB7,F1SEP0,I3LEX4,M3V7Z3,A0A287BHX6,A0A286ZWL6,F1SU46,A0A287AJJ2,F1SLS9,I3LUE3,A0A287B7Z3,I3LU89,F1SFU1,F1RWJ5,Q52NJ1,F1RTZ0,A0A287AZ57,F1S4Z2,F1RZY6,I3LSS2,A0A286ZN07,F2Z5Q1,F1RRT1,F1S300,A0A287BNC2,F1RKW7,A0A287AZ21,Q9GLN5,I3LRF1,A0A287ACP2,A0A286ZWQ3,F1RHC5,A0A287ALW9,A0A287A4F2,F1RKS3…	0.0082723	0.113542	0.107143
GO:0070925	organelle assembly	P	10	131	181	5690	0.0552486	0.0230228	over	F1SNZ3,A0A287B401,A0A286ZVL0,F1S4Z2,I3LSS2,F2Z5Q1,A0A286ZN07,F1SFU1,Q8HZJ6,K7GNF5	F1SLR6,F1RTZ0,Q29195,F1RY22,Q2YGT9,Q29205,F2Z5Q2,F1SND4,A0A287A384,F1RU54,I3LVN1,F1S3I2,I3LBH4,F1RZD9,I3LN44,F2Z5E6,F1RGG1,F1RZ28,Q6QAT1,I3LBR8,F2Z5B7,P62844,F1RNA7,A0A286ZP69,F1S880,I3LHT9,I3LK86,F1S3K9,F1SLS7,F2Z5I0,F1RHE3,D7RA28,D7RA34,F2Z521,A0A287A634,A0A287AEH1,D9U8D1,F2Z5I8,A0A287B1T2,F1S034,A0A286ZP05,A0A286ZJL5,F2Z513,A0A287B0J3,A0A286ZQF5,F1SSH4,F1SH50,I3LIZ4,F1SE27,Q9N0Y9,A0A287B9W3,F1…	0.00854934	0.116053	0.0763359
GO:0051225	spindle assembly	P	4	26	181	5690	0.0220994	0.00456942	over	A0A286ZVL0,F1S4Z2,I3LSS2,F2Z5Q1	I3LFX5,F1SUX4,F1RWJ5,Q52NJ1,I3LVS7,F1RKW7,F1RN46,F1SC89,Q9GLN5,F1SCV1,F1SDT3,I3LKY7,F1S519,Q6S4N2,A0A286ZVL0,F2Z5G2,F1S4Z2,I3LSS2,I3LII4,F2Z5Q1,A0A287B9W3,Q0Z8U2,F1SSV0,F1SDC8,F1SBC5,A0A287B2S6	0.00855835	0.116053	0.153846
GO:0048523	negative regulation of cellular process	P	28	554	181	5690	0.154696	0.0973638	over	F1SQX2,A0A286ZXZ3,F1S9W3,A0A287B9T5,A0A287BE21,A7WLH8,F1RL90,F1SNZ3,F2Z5D4,A0A287A0R0,F1RT10,A0A287AB58,I3LQ79,A0A286ZVL0,A0A287BTA1,I3LFB1,Q8HZJ6,A0A287B401,A0A0U2ETD0,F1SV47,F1RZR0,F1S3P6,I3LSS2,I3LVJ1,F1SDY8,F1SFU1,F1S4Z2,A0A286ZN07	I3L5F1,A0A287AC69,F1SKG2,A0A287A8S7,F1S774,P28491,F1SB42,A0A286ZZB7,F2Z543,A0A287A4F2,P62831,I3LI86,F1RHC5,I3LFV4,F1RPX1,F2Z5T3,I3LEQ7,F1RZK8,F1SGD0,F1RHJ2,F1SAB0,F1SEH0,A0A287AM88,F1RTY6,F1SJ69,I3LVN1,F1S7K1,A0A287AKA3,F1RPM5,F1SDI3,A0A287BIR8,A0A287BFZ3,A0A287B017,F1RMY9,A0A287AKH3,F1S6V3,M3V828,I3LSZ1,I3LV82,I3LJU2,F1RUA7,F1SDG3,F1SDC8,I3LII4,F1SD63,P56432,F1S6H6,F1RKH0,I3LFX5,F1RR20,F1RMA6,F1…	0.00863296	0.116364	0.0505415
GO:0031324	negative regulation of cellular metabolic process	P	18	308	181	5690	0.0994475	0.0541301	over	A0A287B9T5,A0A287BE21,A7WLH8,F1RL90,F1SNZ3,F2Z5D4,A0A287A0R0,A0A287AB58,I3LQ79,A0A286ZVL0,A0A287BTA1,I3LFB1,F1SV47,I3LVJ1,F1SDY8,F1SFU1,F1S4Z2,A0A286ZN07	P28491,F1SB42,A0A286ZZB7,F2Z543,A0A287A4F2,P62831,I3LI86,F1RHC5,I3LFV4,F1RPX1,F2Z5T3,I3LEQ7,F1RZK8,F1SGD0,F1RHJ2,F1SAB0,F1SEH0,A0A287AM88,F1RTY6,F1SJ69,I3LVN1,F1S7K1,A0A287AKA3,F1RPM5,F1SDI3,A0A287BIR8,A0A287BFZ3,A0A287B017,F1RMY9,A0A287AKH3,F1S6V3,M3V828,I3LSZ1,I3LV82,I3LJU2,F1RUA7,F1SDG3,F1SDC8,I3LII4,F1SD63,P56432,F1S6H6,F1RKH0,I3LFX5,F1RR20,F1RMA6,F1S3K9,I3LU53,F1SA10,F1RIV2,A0A287AHW9,F1SLB6…	0.00869988	0.116418	0.0584416
GO:0048518	positive regulation of biological process	P	34	711	181	5690	0.187845	0.124956	over	F1S8C6,A0A287B401,F1RT10,F1RGK9,F1RL90,I3LGJ5,A0A287A4P9,P14287,F1SG36,F1RLC8,F1SU38,A0A287AB58,A7WLH8,F1SFU1,F1SB63,P61958,I3LJE5,F1SV47,F1SCY0,K7GQ27,A0A286ZVL0,C8ZL57,A0A0U2ETD0,F1RPD7,F1S9W3,F2Z5D4,F1S4Z2,I3LSS2,F2Z5Q1,Q8HZJ6,K7GNF5,A0A287ATX4,F1SNZ3,A0A287BE21	F1RZL4,F2Z518,F1S3K9,A0A287ABT2,F1SS26,A7WLI1,F1RJM2,F1RGP5,I3LIX4,A0A287AMV5,F1SUG1,B3VN02,F1S3P8,Q56VC2,I3LHE8,A0A287B4G4,I3L9C8,F1S8C6,B3VP30,M3TYT0,M3UZ63,A0A287AK42,F1RJ01,F1RJ58,I3LE68,F1SI16,K9J6K2,K7GT60,F1SJX5,F1SBL4,A0A287A9T7,F2Z521,I3LN54,K7GL93,F1SPK8,F2Z5H2,A0A287ABW3,F1RS74,F1S475,A0A287A4F2,A0A286ZKW2,A0A287B401,F1SJ69,F1SRE0,G3FP13,F1SEZ4,F1RT53,F1S3J9,F1RVZ4,A0A287A1G6,A0A287BLM…	0.00881718	0.116418	0.04782
GO:0006998	nuclear envelope organization	P	3	14	181	5690	0.0165746	0.00246046	over	F1S4Z2,I3LSS2,A7WLH8	I3LVP6,F1RMB6,F1S880,F1S4Z2,I3LSS2,F2Z521,I3LII4,A0A287B642,F1SPI1,A7YX22,F1S0Y7,A7WLH8,I3LTH2,A0A287ATT0	0.00889556	0.116418	0.214286
GO:0070063	RNA polymerase binding	F	3	14	181	5690	0.0165746	0.00246046	over	A0A287BHC7,F1RL66,A0A286ZVL0	K7GND3,F1RMA3,A0A287BHC7,F1SAB0,F1SEH0,I3L6E5,F1S6V3,F1RL66,F1S8T1,A0A286ZVL0,F1RZB7,A0A286ZW70,K9J6J2,A0A286ZQB6	0.00889556	0.116418	0.214286
GO:0001894	tissue homeostasis	P	3	14	181	5690	0.0165746	0.00246046	over	F1S4Z2,P14287,F1RL90	I3LEQ7,F1SC80,F1S4Z2,I3LIX4,F1S029,F1RJ58,A0A287BLN4,F1S630,K9IWA3,P14287,F1RL90,A0A287ATV4,F1RIQ4,B3VP30	0.00889556	0.116418	0.214286
GO:0031468	nuclear envelope reassembly	P	2	5	181	5690	0.0110497	0.000878735	over	F1S4Z2,I3LSS2	I3LVP6,F1RMB6,F1S880,F1S4Z2,I3LSS2	0.00944602	0.120813	0.4
GO:0070937	CRD-mediated mRNA stability complex	C	2	5	181	5690	0.0110497	0.000878735	over	F2Z5D4,A0A286ZVL0	K7GND3,F2Z5D4,A0A286ZVL0,I3LFV4,A0A287BM79	0.00944602	0.120813	0.4
GO:0045453	bone resorption	P	2	5	181	5690	0.0110497	0.000878735	over	P14287,F1RL90	F1RJ58,K9IWA3,P14287,F1RL90,A0A287BLN4	0.00944602	0.120813	0.4
GO:0046850	regulation of bone remodeling	P	2	5	181	5690	0.0110497	0.000878735	over	P14287,F1RL90	F1RJ58,K9IWA3,P14287,F1RL90,A0A287ABW3	0.00944602	0.120813	0.4
GO:0031329	regulation of cellular catabolic process	P	9	113	181	5690	0.0497238	0.0198594	over	P61958,A7WLH8,F1SDY8,F1SV47,F2Z5D4,A0A286ZVL0,F1SFU1,F1S4Z2,A0A286ZN07	A0A287AMV5,F1SUG1,P61291,F1SAA5,F1RPQ3,A0A068F143,F2Z5I8,F1S5V0,F1S108,F1SV26,F1RIR8,F2Z5Q5,F1S630,F1RM15,A0A286ZQP7,Q06AS8,A0A286ZMQ7,F1RQC5,I3LMX3,F1SBB5,A0A287AQA2,F1REY1,F1RY04,Q06AB2,A0A287AJD5,F1RLP9,A0A286ZJD1,O19004,F1RMA3,Q29205,F1RKZ6,Q0R678,I3LVN1,A0A287AQ17,A0A287BGG6,P61958,F1SLU6,Q29549,I3LII4,Q6J1I8,F1S3K9,F1RGS2,A0A287B501,F1SFC9,A7WLH8,F1RM45,P02543,F1SDY8,F1ST63,F1SV47,I3LN01,A0…	0.00950177	0.120839	0.079646
GO:1901363	heterocyclic compound binding	F	68	1670	181	5690	0.375691	0.293497	over	F1SCY0,A0A287BMK8,A0A286ZWZ7,F1S6B2,A0A286ZVL0,F1SV47,F1SG36,A0A287A5U1,F1RHI9,A0A287AUE1,F1RVS1,F1S4E8,I3LQS0,A0A287BHC7,Q4TTV6,A0A287AZJ6,F1RWW3,A0A287AFB1,I3LAV9,A0A287AVR3,O77637,M3V837,A0A287AJJ8,A0A287A710,K9IW82,A0A287BCK9,A0A286ZJK2,F1RGI7,A0A287BBR9,I3LPU8,A0A0B8RZ40,A0A287B401,A0A287AGJ7,A0A287BKE1,I3LNA4,F1S6R1,A0A0B8RZ78,F1RT10,F1RUL1,A0A287A2U0,F1RQW5,Q19QU3,F1S9W3,I3LQ36,M3VK41,I3LP…	K7GP28,F1S1V1,F1RRJ4,F1SGS7,F1S9K1,F1S0R7,F1S431,I3LKK0,A0A286ZQK8,A0A287BRE0,F1RQT7,A0A287AKA2,A0A287B287,I3L804,F1RYA3,I3LRC4,F1SD98,A0A287A547,F1SL15,A0A287A262,F1S0Z2,F1SBH1,F1SCY0,A0A287B0P0,Q9MZ16,Q6UAQ8,A0A287B574,A0A287BMK8,F1RHR9,A0A287AJM3,Q45FY6,A0A287ADR4,F1RP34,F1SML7,I3LCJ3,K7GS14,A0A287B9Y7,A0A287B611,F1S0H7,F1RH32,A0A287AWB4,A5A788,F1RHC5,A0A287B8G6,A0A287B0B0,F1ST49,A0A287B7X5,F1…	0.00957902	0.121137	0.0407186
GO:0008092	cytoskeletal protein binding	F	14	222	181	5690	0.0773481	0.0390158	over	A0A286ZVL0,F1SSA6,F1SQX2,A0A0U2ETD0,A0A287ATX4,P26234,I3LV99,F1SKI0,A0A286ZRM3,A0A287APV2,A0A287AMU3,A0A286ZK48,A0A286ZWB9,A0A287A6K2	A0A287BNK7,A0A287A4Q7,A0A287BGW3,A0A287BJV2,A0A286ZVL0,F1SSA6,A0A287BED9,F1RZU8,A0A287BHA1,I3LIL4,K9J6K2,F1RFY1,F1SQX2,F2Z4Y1,A0PFK5,A0A287A0I8,A0A287BL08,A0A0U2ETD0,A0A286ZUH0,A9XFX6,F1SN33,A0A0B8S0B1,B5APU7,A0A287BDC7,A0A287ASX4,A0A287ANL7,F1SGZ8,A0A287A1W8,A0A286ZRN8,F1RT57,Q29221,A0A287ALZ4,A0A287ARN5,F1S543,A0A287BLI2,A0A287AQ17,Q08094,A0A287AJU1,I3L5V7,A0A286ZZF2,A0A286ZLL9,B5APU9,I3L973,A0…	0.0107408	0.13507	0.0630631
GO:1902369	negative regulation of RNA catabolic process	P	3	15	181	5690	0.0165746	0.0026362	over	F1SV47,F2Z5D4,A0A286ZVL0	F1SV47,F1RQC5,I3LN01,K7GND3,F2Z5D4,A0A286ZVL0,I3LFV4,D3K5N7,F1SEZ4,I3LRU8,F1RTX5,I3LFN8,F2Z557,F1SCR9,F1RLY9	0.0108628	0.135845	0.2
GO:0097159	organic cyclic compound binding	F	68	1680	181	5690	0.375691	0.295255	over	F1SCY0,A0A287BMK8,A0A286ZWZ7,F1S6B2,A0A286ZVL0,F1SV47,F1SG36,A0A287A5U1,F1RHI9,A0A287AUE1,F1RVS1,F1S4E8,I3LQS0,A0A287BHC7,Q4TTV6,A0A287AZJ6,F1RWW3,A0A287AFB1,I3LAV9,A0A287AVR3,O77637,M3V837,A0A287AJJ8,A0A287A710,K9IW82,A0A287BCK9,A0A286ZJK2,F1RGI7,A0A287BBR9,I3LPU8,A0A0B8RZ40,A0A287B401,A0A287AGJ7,A0A287BKE1,I3LNA4,F1S6R1,A0A0B8RZ78,F1RT10,F1RUL1,A0A287A2U0,F1RQW5,Q19QU3,F1S9W3,I3LQ36,M3VK41,I3LP…	K7GP28,F1S1V1,F1RRJ4,F1SGS7,F1S9K1,F1S0R7,F1S431,I3LKK0,A0A286ZQK8,A0A287BRE0,F1RQT7,A0A287AKA2,A0A287B287,I3L804,F1RYA3,I3LRC4,F1SD98,A0A287A547,F1SL15,A0A287A262,F1S0Z2,F1SBH1,F1SCY0,A0A287B0P0,Q9MZ16,Q6UAQ8,A0A287B574,A0A287BMK8,F1RHR9,A0A287AJM3,Q45FY6,A0A287ADR4,F1RP34,F1SML7,I3LCJ3,K7GS14,A0A287B9Y7,A0A287B611,F1S0H7,F1RH32,A0A287AWB4,A5A788,F1RHC5,A0A287B8G6,A0A287B0B0,F1ST49,A0A287B7X5,F1…	0.0110588	0.137532	0.0404762
GO:0032886	regulation of microtubule-based process	P	5	43	181	5690	0.0276243	0.00755712	over	F1S4Z2,F2Z5Q1,A0A287B401,A0A286ZVL0,I3LSS2	F1SC07,A0A287AQQ1,F1SJX5,F1RN84,A0A287BHC9,F1RRD6,F1S4Z2,A0A287AFZ8,F2Z5Q1,M3TYT0,A0A286ZQF5,Q2XVP5,Q6DUB7,F1RZZ1,F1SUX4,Q0Z8U2,Q2QLE0,A0A287B4G4,F1RMJ0,A0A287AHN5,A0A287B401,A0A287AZ57,F1SC89,F1S880,F1RHM8,F1SB90,A0A287B9W3,A5GFN6,A0A286ZX62,F2Z513,I3LQP2,I3LVS7,F2Z521,F1RYX2,I3LIZ4,Q6S4N2,F1RZT9,A0A286ZVL0,F2Z5G2,I3LSS2,I3LII4,F1RN44,F2Z5F8	0.0111392	0.137772	0.116279
GO:0003712	transcription cofactor activity	F	7	78	181	5690	0.038674	0.0137083	over	F1SV47,A0A287A4P9,F1SRC1,A0A286ZVL0,F1SNZ3,A0A287B401,F1RL90	K7GND3,F1SV47,A0A286ZT56,F1SPF6,F1SC51,K7GT64,Q0R678,F1RZU3,A0A287BEJ3,F1SSB0,F2Z5W0,F1SAQ4,I3LH60,A0A287AUW4,M3V828,A0A287A4P9,A6N8P5,A0A287A486,I3LJU2,A0A287B629,F1SED9,A0A286ZS52,P56432,A0A287BJ10,F1SRC1,F2Z4Z2,B2CPJ7,A0A287AG43,Q2F7Z4,F1S248,F1SE29,I3LTZ2,A0A286ZZG8,F1RZ14,I3LPI1,F1RZS8,F1SQF7,F1RF32,F1RQS4,A0A287BLL4,A0A286ZVL0,A0A287BNE9,I3LI86,F1RIP4,F1SGD0,F1RHJ2,F1SJ69,F1SCF5,A0A287B017,…	0.0115684	0.142298	0.0897436
GO:0000280	nuclear division	P	7	79	181	5690	0.038674	0.013884	over	F1SFU1,F1S4Z2,I3LSS2,A0A286ZN07,F2Z5Q1,A0A287A4P9,A0A286ZVL0	F1SSV0,F1S478,I3LII4,A0A286ZJ52,F1SFR3,F1S2W3,O46374,F1RS45,F1RU20,F1RLR4,F1RIF6,F1SQH6,A0A287B9V7,A0A286ZSB7,F1SEP0,I3LEX4,M3V7Z3,A0A287BHX6,A0A286ZWL6,F1SU46,A0A287AJJ2,F1SLS9,I3LUE3,A0A287B7Z3,I3LU89,F1SFU1,F1RWJ5,Q52NJ1,F1RTZ0,A0A287AZ57,F1S4Z2,F1RZY6,I3LSS2,I3LNN6,A0A286ZN07,F2Z5Q1,F1RJC5,A0A287BDG5,F1RRT1,F1S300,A0A287BNC2,F1RKW7,A0A287AZ21,Q9GLN5,I3LRF1,F1SC89,F1RGC9,I3LGV4,F1RNM6,I3LS61,I…	0.0123622	0.151235	0.0886076
GO:0034641	cellular nitrogen compound metabolic process	P	59	1427	181	5690	0.325967	0.250791	over	F1RWW3,F1SUQ0,A0A287A710,F1RUL1,A0A286ZVL0,F1SV47,A0A0B8RZ78,A0A287A2U0,F1SJV7,A0A286ZWZ7,A0A286ZJK2,A0A287B6I2,A0A286ZQL5,F1S396,F1RLC8,I3LJE5,A0A287BHC7,A0A287BMK8,F1RTV4,I3LGJ5,A0A287AJJ8,M3VK09,A0A287A4P9,M3V837,A0A286ZYU3,F1SRC1,F1SNZ3,I3LQS0,F1S6B2,A0A287AFB1,A0A287AVR3,F1RVS1,F1RL90,F1S9W3,I3LPU8,A0A287A5U1,Q19QU3,F1RL66,K7GL74,F2Z572,A0A287AN61,F1SEX4,P14287,F1SG36,A0A287B9T5,A0A287BE21,A…	F1RMW4,F1SE72,A0A287A4A1,F1RWW3,F1SSS0,F1SA26,I3LLT2,A0A287ABG2,A0A286ZSH4,A0A287A6V6,F1RL85,A0A287BSS1,A0A287A8J7,F1RHH4,F1SJ69,A0A286ZJZ9,A0A287BP29,A0A287A6L4,F1SB54,F1SUQ0,F1STM9,I3LFZ2,A0A287B813,A0A287BH69,A0A287A710,F1RFT0,A0A287B611,A0A287AAS0,I3L6E5,F1SHM8,P28491,F1SB42,A0A286ZZB7,F2Z543,A0A287A4F2,P62831,I3LI86,F1RHC5,I3LFV4,F1RPX1,F2Z5T3,I3LEQ7,F1RZK8,F1SGD0,F1RHJ2,F1SAB0,F1SEH0,A0A287…	0.0127041	0.154577	0.0413455
GO:0048018	receptor ligand activity	F	3	16	181	5690	0.0165746	0.00281195	over	P14287,P50390,A0A287B049	P08059,A0A287ABW3,P14287,Q5W7K7,I3LL00,Q6STL7,P50390,A0A287B049,Q29288,A0A287B654,A0A287BP18,F1RFH8,B4YYD6,F1RJ01,F1SBJ0,A0A286ZV27	0.0130614	0.157258	0.1875
GO:0015629	actin cytoskeleton	C	8	99	181	5690	0.0441989	0.0173989	over	P26234,F1SSA6,I3LV99,F1SKI0,A0A287APV2,F1ST04,A0A287AMU3,F1SCY0	P26234,P67937,C0LZL0,Q9N0Y9,F1SL58,A0A286ZRC7,F2Z5G5,F1SEC0,I3LHK5,I3LLY3,F1SB42,F1SJB5,A0A287B4G4,F1SKF1,A0A287BQX1,F1RWT2,F1SSU6,F1SN89,F1SAH7,F1RWT7,B5APU4,B5APU7,B5APU3,A0A287ALZ4,B5APV1,B5APU6,B5APU9,B5APV0,F1SSP6,A0A287BN59,A0PFK5,A9XFX6,Q29221,K9IVW4,K9IVP5,F1SSA6,I3LIL4,I3LV99,F1SKI0,P60662,F1RQI7,F1SN33,A0A287APV2,F1ST04,A0A287AMU3,A0A287ARN5,A0A287B669,A0A287ANC8,A0A287BEA3,A0A286ZRZ8,F…	0.0130641	0.157258	0.0808081
GO:0010458	exit from mitosis	P	2	6	181	5690	0.0110497	0.00105448	over	F1S4Z2,I3LSS2	I3LQN4,I3LEX4,Q9GLN5,F1S4Z2,I3LSS2,F1RWS7	0.0138741	0.165241	0.333333
GO:0045600	positive regulation of fat cell differentiation	P	2	6	181	5690	0.0110497	0.00105448	over	A0A286ZVL0,K7GQ27	A0A286ZVL0,I3L7Q9,K7GQ27,A0A287AX76,I3LB77,I3LN01	0.0138741	0.165241	0.333333
GO:0007059	chromosome segregation	P	7	81	181	5690	0.038674	0.0142355	over	F1SFU1,F1S4Z2,I3LSS2,A0A286ZN07,F2Z5Q1,F1RWW3,A0A286ZVL0	F1SSV0,F1S478,I3LII4,A0A286ZJ52,F1SFR3,F1S2W3,O46374,F1RS45,F1RU20,F1RLR4,F1RIF6,F2Z5G2,I3LQN4,F1S1K0,I3LNN6,F1S413,A0A287AKY0,A0A287B9V7,A0A286ZSB7,F1SEP0,I3LEX4,M3V7Z3,A0A287BHX6,A0A286ZWL6,F1SU46,A0A287AJJ2,F1SLS9,I3LUE3,A0A287B7Z3,I3LU89,F1SFU1,F1RWJ5,Q52NJ1,F1RTZ0,A0A287AZ57,F1S4Z2,F1RZY6,I3LSS2,A0A286ZN07,F2Z5Q1,F1RRT1,F1S300,A0A287BNC2,F1RKW7,A0A287AZ21,Q9GLN5,I3LRF1,I3LGV4,F1RNM6,F1SBC5,A…	0.0140664	0.16665	0.0864198
GO:0032846	positive regulation of homeostatic process	P	4	30	181	5690	0.0220994	0.00527241	over	F1SB63,A0A287AB58,P14287,F1RL90	F1RZR2,F1SH97,I3LRU8,A0A287AXZ9,Q767K9,D0G0C8,I3LCA2,I3LR32,D0G0C9,A0A287AMZ2,F1SQN1,F1SB63,A0A286ZPF5,A0A287BLM6,F1RHU1,I3LFX5,F1SJB5,F1RIH5,F2Z5E8,A0A287AEF3,I3LJG3,F1RJ01,A0A287AB58,K9IWA3,P14287,F1RL90,F1RIQ4,K7GT64,F1RHZ8,F1RTX5	0.0142169	0.167551	0.133333
GO:0005654	nucleoplasm	C	30	630	181	5690	0.165746	0.110721	over	F1SRC1,I3LJE5,A0A287B693,F1SD01,A0A287AGJ7,F1SV47,F1RL90,A0A286ZWZ7,A0A287BTA1,P61958,A7WLH8,A0A286ZVL0,A0A287B401,F1SQ87,A0A287A2U0,I3LFB1,F1S878,A0A286ZXZ3,A0A0U2ETD0,A0A287BHC7,F1RT10,F1RUL1,F1SJU9,F1RWW3,Q19QU3,I3LIR0,A0A287A0R0,I3LPZ9,I3LIL0,F1RVS1	F2Z5T3,F1SGD0,F1RPM5,I3LU53,A5GFZ7,I3LPS3,A0A0B8RVV1,F1RFK3,I3LTY5,A0A287BJ10,F1SRC1,F1SG39,F1SHB3,I3LKU2,A0A287BI89,A0A286ZK95,I3LFP6,F1S248,A0A286ZK36,I3LMG8,I3LPI1,A0A287BGD2,F1SQF7,F1RQS4,Q767M2,F1S0E8,I3LJR4,I3LSI7,I3LCB2,I3LCH3,A0A287ADR4,F1RKE4,P60899,I3LJZ9,I3LFM6,F1SKN8,F1RRJ4,F1SDD7,F1SPQ0,F1SBH4,I3LJE5,F1RMB0,A0A287AWB4,A0A287BHY1,A6N8P5,F1SE01,F1S845,F1RLR4,F1RZ14,I3L6G9,A0A287B693,F1…	0.0147258	0.172644	0.047619
GO:0033043	regulation of organelle organization	P	14	233	181	5690	0.0773481	0.040949	over	F1SQX2,F1S4Z2,F2Z5Q1,A0A286ZVL0,F1SB63,A0A287B401,F1S8C6,I3LVJ1,F1SFU1,I3LSS2,A0A286ZN07,Q8HZJ6,K7GNF5,A0A287ATX4	F1SED4,F1SQX2,A0PFK5,A0A287BAC5,A9XFX6,Q29221,A0A286ZIC1,F1SRY3,A0A287AQQ1,F1SJX5,F1RN84,F1RJC5,A0A287BDG5,F1RRT1,F1S300,A0A287BNC2,F1RKW7,A0A287AZ21,I3LII4,A0A286ZJ52,Q9GLN5,I3LRF1,F2Z5S6,I3L9V2,I3LV41,I3LH19,F1S3E0,A0A286ZQW5,A0A287A6X5,A0A287BHC9,F1RRD6,F1S4Z2,A0A287AFZ8,F2Z5Q1,M3TYT0,A0A286ZQF5,A0A287ACP2,A0A286ZWQ3,F1SE27,F1SLS7,F1RFY1,F1RGL0,I3L660,A0A287A2U9,B0KYV5,F1S6V0,K9IVR7,Q5G6V9,P60…	0.0159125	0.183922	0.0600858
GO:0007052	mitotic spindle organization	P	4	31	181	5690	0.0220994	0.00544815	over	A0A286ZVL0,F1S4Z2,I3LSS2,F2Z5Q1	I3LFX5,F1SB90,A0A287B9W3,A0A287AZ57,A5GFN6,A0A286ZX62,F1RWJ5,Q52NJ1,I3LVS7,F1RKW7,F1RN46,F1SC89,Q9GLN5,F1SCV1,F1SDT3,I3LKY7,F1S519,Q6S4N2,A0A286ZVL0,F2Z5G2,F1S4Z2,I3LSS2,I3LII4,F2Z5Q1,F1SUX4,F1SL58,I3LTH2,F1RZT9,Q6DUB7,F1RJJ3,F1SBC5	0.0159272	0.183922	0.129032
GO:0000989	transcription factor activity, transcription factor binding	F	7	83	181	5690	0.038674	0.014587	over	F1SV47,A0A287A4P9,F1SRC1,A0A286ZVL0,F1SNZ3,A0A287B401,F1RL90	F1SAB0,F1RQS5,F1SDT3,M3V811,I3L897,A0A286ZZ81,F1RUZ6,I3LU53,F1SBF4,I3LKY5,A0A287BGD2,F1S2Y4,F1RQS4,K7GND3,F1SV47,A0A286ZT56,F1SPF6,F1SC51,K7GT64,Q0R678,F1RZU3,A0A287BEJ3,F1SSB0,F2Z5W0,F1SAQ4,I3LH60,A0A287AUW4,M3V828,A0A287A4P9,A6N8P5,A0A287A486,I3LJU2,A0A287B629,F1SED9,A0A286ZS52,P56432,A0A287BJ10,F1SRC1,F2Z4Z2,B2CPJ7,A0A287AG43,Q2F7Z4,F1S248,F1SE29,I3LTZ2,A0A286ZZG8,F1RZ14,I3LPI1,F1RZS8,F1SQF7,F…	0.0159328	0.183922	0.0843373
GO:0000785	chromatin	C	10	146	181	5690	0.0552486	0.0256591	over	I3LJE5,F1RWW3,I3LIR0,A0A287B9T5,F1SB63,I3LGJ5,I3LVJ1,A0A287B4S0,I3LSS2,I3LAV9	A0A287A7G8,A0A287AWZ3,Q29574,Q53DY5,Q4TTS4,A0A286ZZB7,F1RVA0,A0A286ZRB3,F1RPL1,F2Z5L5,P06348,Q71LE2,F1RHC5,F2Z5L6,A0A287BQW3,F1SPG1,B1PEY3,A0A287B7G2,A0A287AKA3,A0A287BMA5,F1SE29,I3LRP1,F1RMA3,F1S7L7,F1RPM5,F1S084,I3L7H6,F1SAQ4,F1RJ01,F1SGX1,K7N7E9,I3LJU2,F1S413,A0A287B5L3,P56432,F1SGN4,I3LJE5,I3LEX4,F1SLB6,O97894,F1RMB0,A0A287AZK8,F1S845,F1SE72,A0A287ARB3,E5F1H4,F1RS45,F1SDI3,F1RWW3,I3LIR0,F1RZT…	0.0174502	0.200017	0.0684932
GO:0001503	ossification	P	4	32	181	5690	0.0220994	0.0056239	over	P14287,F1SNZ3,A0A287AB58,F1RL90	Q71LE2,F1SEX1,F1RGM8,M3V828,F1RJ58,I3LJU2,I3LS61,P14287,F1RT67,F1SNZ3,A0A286ZPF5,A0A287BLM6,F1RJJ3,I3LT15,F1SGY1,A0A287AB58,F1SI16,I3LVS7,K7GT60,A0A287A2W8,A0A287ABW3,I3LN01,K9IWA3,A0A287AU52,I3L9C8,I3LRU8,F2Z568,A0A287AZV8,F1RL90,F1S274,F1SHI1,F1S064	0.0177616	0.200017	0.125
GO:0000988	transcription factor activity, protein binding	F	7	85	181	5690	0.038674	0.0149385	over	F1SV47,A0A287A4P9,F1SRC1,A0A286ZVL0,F1SNZ3,A0A287B401,F1RL90	F1RPX1,F1RNB0,F1SAB0,F1RQS5,F1SDT3,M3V811,I3L897,A0A286ZZ81,F1RUZ6,I3LU53,F1SBF4,I3LKY5,A0A287BGD2,F1S2Y4,F1RQS4,K7GND3,F1SV47,A0A286ZT56,F1SPF6,F1SC51,K7GT64,Q0R678,F1RZU3,A0A287BEJ3,F1SSB0,F2Z5W0,F1SAQ4,I3LH60,A0A287AUW4,M3V828,A0A287A4P9,A6N8P5,A0A287A486,I3LJU2,A0A287B629,F1SED9,A0A286ZS52,P56432,A0A287BJ10,F1SRC1,F2Z4Z2,B2CPJ7,A0A287AG43,Q2F7Z4,F1S248,F1SE29,I3LTZ2,A0A286ZZG8,F1RZ14,I3LPI1,F…	0.0179689	0.200017	0.0823529
GO:0030545	receptor regulator activity	F	3	18	181	5690	0.0165746	0.00316344	over	P14287,P50390,A0A287B049	P08059,A0A287ABW3,P14287,Q5W7K7,I3LL00,Q6STL7,P50390,A0A287B049,Q29288,A0A287B654,A0A287BP18,F1RFH8,B4YYD6,A0A287A1Y5,F1RJ01,F1SBJ0,A0A286ZV27,F1S8M9	0.0181672	0.200017	0.166667
GO:0032845	negative regulation of homeostatic process	P	3	18	181	5690	0.0165746	0.00316344	over	A0A286ZVL0,F1RZR0,F1S9W3	F1S2L2,A0A286ZVL0,F1SGS7,F1RHR9,A0A287ADJ2,A0A286ZI22,I3LB77,B6CVD7,F1RZR0,F1S9W3,I3LHZ3,B8Q504,F1S475,F1RT53,F1RIQ4,Q56VC2,A0A287AXZ9,F1RLR4	0.0181672	0.200017	0.166667
GO:0045921	positive regulation of exocytosis	P	3	18	181	5690	0.0165746	0.00316344	over	Q8HZJ6,K7GNF5,I3LSS2	F1S3C7,F1RN44,F1SJ51,A0A287BLN4,Q4LE85,A0A286ZP69,F1RRD6,Q8HZJ6,K7GNF5,I3LSS2,I3L6X7,I3LN62,I3LHS5,F1SRI1,Q06AU6,K9IWA3,F2Z5E8,F1S1M2	0.0181672	0.200017	0.166667
GO:1903902	positive regulation of viral life cycle	P	3	18	181	5690	0.0165746	0.00316344	over	F1S4Z2,I3LSS2,F2Z5Q1	F2Z5G2,A0A286ZW70,K9J6J2,A0A287A634,F2Z557,A0A287B186,F1SJK6,F1RTY6,F1RIE2,F1RQC5,F1RGM8,F1SF95,O46374,G9F6X8,F1S4Z2,I3LSS2,F2Z5Q1,F1REY0	0.0181672	0.200017	0.166667
GO:0032784	regulation of DNA-templated transcription, elongation	P	3	18	181	5690	0.0165746	0.00316344	over	A0A286ZVL0,A0A287BTA1,A0A287BHC7	Q29024,A0A286ZZX0,F1S8K5,F1SBT5,F1SAB0,F1SEH0,F2Z545,I3L6E5,F1RZB7,F1RNB0,F1S6V3,F1RKU4,A0A286ZVL0,I3L7H6,A0A287BTA1,F1RMA3,A0A287BHC7,A0A287BKE7	0.0181672	0.200017	0.166667
GO:0003713	transcription coactivator activity	F	5	49	181	5690	0.0276243	0.0086116	over	A0A287B401,F1RL90,F1SV47,A0A287A4P9,F1SRC1	I3LLY3,A0A287B401,K7N7E9,F1RGE7,A0A286ZK95,A0A286ZK36,A0A286ZLA5,F1RL90,F1SQF7,A0A287A1Y5,K7GND3,F1SV47,A0A286ZT56,F1SPF6,F1SC51,K7GT64,Q0R678,F1RZU3,A0A287BEJ3,F1SSB0,F2Z5W0,F1SAQ4,I3LH60,A0A287AUW4,M3V828,A0A287A4P9,A6N8P5,A0A287A486,I3LJU2,A0A287B629,F1SED9,A0A286ZS52,P56432,A0A287BJ10,F1SRC1,F2Z4Z2,B2CPJ7,A0A287AG43,Q2F7Z4,F1S248,F1SE29,I3LTZ2,A0A286ZZG8,F1RZ14,I3LPI1,F1RZS8,F1RF32,F1RQS4,A0A…	0.0189491	0.200017	0.102041
GO:0008187	poly-pyrimidine tract binding	F	2	7	181	5690	0.0110497	0.00123023	over	F1SCY0,A0A286ZVL0	F1S1V1,F2Z557,A0A287AMV5,I3LP11,F1SCY0,F1SHB3,A0A286ZVL0	0.0190204	0.200017	0.285714
GO:0034103	regulation of tissue remodeling	P	2	7	181	5690	0.0110497	0.00123023	over	P14287,F1RL90	F1RJ58,K9IWA3,P14287,F1RL90,A0A287ABW3,F1RIQ4,Q0Z8R0	0.0190204	0.200017	0.285714
GO:0000980	RNA polymerase II distal enhancer sequence-specific DNA binding	F	2	7	181	5690	0.0110497	0.00123023	over	F1SV47,F1SG36	A0A287A4F2,Q71LE2,F1SV47,F1RIP4,F1SHM8,F1SG36,F1S5D4	0.0190204	0.200017	0.285714
GO:0055117	regulation of cardiac muscle contraction	P	2	7	181	5690	0.0110497	0.00123023	over	F1RPD7,A7WLH8	P05027,F1RPD7,A7WLH8,F1S146,I3L6D7,F1SGD2,A0A287B1T2	0.0190204	0.200017	0.285714
GO:0042742	defense response to bacterium	P	2	7	181	5690	0.0110497	0.00123023	over	F1S8C6,A0A287AB58	F1RJ01,F1SA26,A0A287AN37,F1S8C6,F1RGP5,A1XQR6,A0A287AB58	0.0190204	0.200017	0.285714
GO:0043392	negative regulation of DNA binding	P	2	7	181	5690	0.0110497	0.00123023	over	A0A287AD21,A7WLH8	B8Q504,F1S3K9,F1RLR4,F1SJ69,F1STY8,A0A287AD21,A7WLH8	0.0190204	0.200017	0.285714
GO:0046849	bone remodeling	P	2	7	181	5690	0.0110497	0.00123023	over	P14287,F1RL90	F1RJ58,A0A287BLN4,K9IWA3,P14287,F1RL90,A0A287ABW3,F1S0L4	0.0190204	0.200017	0.285714
GO:0031952	regulation of protein autophosphorylation	P	2	7	181	5690	0.0110497	0.00123023	over	I3LQ79,I3LGJ5	I3LQ79,I3LGJ5,Q06AU2,A0A287AXZ9,I3LH60,A0A286ZUT3,A0A287ABW3	0.0190204	0.200017	0.285714
GO:0051253	negative regulation of RNA metabolic process	P	10	148	181	5690	0.0552486	0.0260105	over	A0A287B9T5,A0A287BE21,A7WLH8,F1RL90,F1SNZ3,A0A286ZVL0,A0A287BTA1,F1SV47,F2Z5D4,F1SDY8	P28491,F1SB42,A0A286ZZB7,F2Z543,A0A287A4F2,P62831,I3LI86,F1RHC5,I3LFV4,F1RPX1,F2Z5T3,I3LEQ7,F1RZK8,F1SGD0,F1RHJ2,F1SAB0,F1SEH0,A0A287AM88,F1RTY6,F1SJ69,I3LVN1,F1S7K1,A0A287AKA3,F1RPM5,F1SDI3,A0A287BIR8,A0A287BFZ3,A0A287B017,F1RMY9,A0A287AKH3,F1S6V3,M3V828,I3LSZ1,I3LV82,I3LJU2,F1RUA7,F1SDG3,F1SDC8,I3LII4,F1SD63,P56432,F1S6H6,F1RKH0,I3LFX5,F1RR20,F1RMA6,F1S3K9,I3LU53,F1SA10,F1RIV2,A0A287AHW9,F1SLB6…	0.0190211	0.200017	0.0675676
GO:0051129	negative regulation of cellular component organization	P	8	106	181	5690	0.0441989	0.0186292	over	F1SQX2,A0A286ZVL0,A0A287B401,I3LVJ1,F1SFU1,F1S4Z2,A0A286ZN07,I3LSS2	F1S8M9,F1SQX2,A0PFK5,A0A287BAC5,A9XFX6,Q29221,A0A286ZIC1,F1SRY3,A0A287AQQ1,F1SJX5,F1RN84,F1S300,A0A287BNC2,F1RKW7,A0A287AZ21,I3LII4,A0A286ZJ52,Q9GLN5,I3LRF1,I3L9V2,I3LV41,I3LH19,Q0Z8R0,A0A286ZQF5,P02543,F1S596,I3LHE8,F1RM45,A0A287AJN2,A0A287A2U9,B0KYV5,F1S6V0,F1SGZ8,F1REX8,F1SIX7,I3L660,F1RZT9,Q2XVP5,Q6DUB7,F1RZZ1,I3LVN1,Q06AK6,A0A286ZSY3,I3LIZ4,F1SCW5,F1S2L2,A0A286ZVL0,F1SGS7,F1RHR9,I3LBB2,Q2954…	0.0190925	0.200017	0.0754717
GO:0043900	regulation of multi-organism process	P	6	67	181	5690	0.0331492	0.011775	over	F1S8C6,A0A287AB58,F1SCY0,F1S4Z2,I3LSS2,F2Z5Q1	F1SJ69,F1S8C6,G3FP13,I3LRN0,A0A287BJU2,F1RMJ9,F1S1M4,I3LVN1,F1RK61,P32394,K7GT64,I3LIS2,F1RWS7,F1RZ14,F2Z5G2,F1RM45,F1SAQ3,A0A286ZW70,K9J6J2,A0A287A634,P62936,F2Z557,A0A287B186,F1SJK6,F1RTY6,F1RIE2,F1RQC5,F1RGM8,F1SF95,K7GP99,A0A287AB58,F1SCY0,A0A287ABT2,I3LB04,O46374,F1RT25,K7GR70,F1RZ52,F1SH50,G9F6X8,A0A287BSF9,A0A286ZP69,K7GND3,F1STY8,F1SFQ4,I3LIZ4,I3LH19,A0A287AEF3,A0A2C9F3B3,F1SA26,P28491,A0…	0.0191043	0.200017	0.0895522
GO:0007088	regulation of mitotic nuclear division	P	4	33	181	5690	0.0220994	0.00579965	over	A0A286ZVL0,F1S4Z2,I3LSS2,F2Z5Q1	F1RRT1,F1S300,A0A287BNC2,F1RKW7,A0A287AZ21,I3LII4,A0A286ZJ52,Q9GLN5,I3LRF1,A0A287ACP2,A0A286ZWQ3,I3LQN4,I3LEX4,F1RHC5,A0A287ALW9,A0A287AZ57,A0A287B7Z3,A0A287A6I2,F1S1K0,F1SC89,F1S880,F1RHM8,A0A287AIW3,F1SBC5,Q6S4N2,A0A286ZVL0,F2Z5G2,F1S4Z2,I3LSS2,F2Z5Q1,F1SUX4,F1RJC5,A0A287BDG5	0.0197223	0.205532	0.121212
GO:0060089	molecular transducer activity	F	7	87	181	5690	0.038674	0.01529	over	F1RYV0,I3LLM2,A0A286ZSR7,F1SL26,F1RZR0,F1SV47,Q8HZJ6	I3LEN5,F1RNP4,A0A287ATF5,A0A287AA98,I3LQD9,E9M2M1,F1SCI4,F1RVC8,K7GT60,F1RJC5,C0SW08,F1SSC2,F1SAQ3,P79432,F1RYV0,Q2QLE0,A5A753,F1SCK8,F1RZN4,M3UZ58,A0A286ZI62,K7GQH1,I3LE68,A0A0B8RVT3,A0A287BH51,F1S0R5,A0A286ZX63,Q95L62,F1RF36,A0A287B387,A0A287B0C2,A0A287BE34,B2ZHY2,I3LLM2,A0A287ANA3,A0A286ZSR7,I3LHM1,O77553,D7RK08,F1SUT8,F1RMX5,A0A287B2K4,K7GL93,Q8SQ34,I3LHU3,F1SL26,F1SUB0,F1SVA2,A0A287AM88,A7YB…	0.0201819	0.209352	0.0804598
GO:0038023	signaling receptor activity	F	6	68	181	5690	0.0331492	0.0119508	over	I3LLM2,A0A286ZSR7,F1SL26,F1RZR0,Q8HZJ6,F1SV47	I3LEN5,F1RNP4,A0A287ATF5,A0A287AA98,I3LQD9,E9M2M1,Q2QLE0,A5A753,F1SCK8,F1RZN4,M3UZ58,A0A286ZI62,K7GQH1,I3LE68,A0A0B8RVT3,A0A287BH51,F1S0R5,A0A286ZX63,Q95L62,F1RF36,A0A287B387,A0A287B0C2,A0A287BE34,B2ZHY2,I3LLM2,A0A287ANA3,A0A286ZSR7,I3LHM1,O77553,F1SUT8,F1RMX5,A0A287B2K4,K7GL93,Q8SQ34,I3LHU3,F1SL26,F1SUB0,F1RZR0,I3LHZ3,A0A287AQE8,F1SM08,M3VH45,A0A287AUT1,A0A286ZZK9,K9IVH9,F1SPK1,A0A0B8RSD8,F1RSU5…	0.0204176	0.209863	0.0882353
GO:0098813	nuclear chromosome segregation	P	6	68	181	5690	0.0331492	0.0119508	over	F1SFU1,F1S4Z2,I3LSS2,A0A286ZN07,F2Z5Q1,A0A286ZVL0	F1SSV0,F1S478,I3LII4,A0A286ZJ52,F1SFR3,F1S2W3,O46374,F1RS45,F1RU20,F1RLR4,F1RIF6,F2Z5G2,I3LQN4,F1S1K0,I3LNN6,F1S413,A0A287AKY0,A0A287B9V7,A0A286ZSB7,F1SEP0,I3LEX4,M3V7Z3,A0A287BHX6,A0A286ZWL6,F1SU46,A0A287AJJ2,F1SLS9,I3LUE3,A0A287B7Z3,I3LU89,F1SFU1,F1RWJ5,Q52NJ1,F1RTZ0,A0A287AZ57,F1S4Z2,F1RZY6,I3LSS2,A0A286ZN07,F2Z5Q1,F1RRT1,F1S300,A0A287BNC2,F1RKW7,A0A287AZ21,Q9GLN5,I3LRF1,I3LGV4,F1RNM6,F1SBC5,A…	0.0204176	0.209863	0.0882353
GO:0035257	nuclear hormone receptor binding	F	3	19	181	5690	0.0165746	0.00333919	over	F1SV47,F1RL90,A7WLH8	F1SV47,A0A287AZ57,A0A286ZZ81,F1SDC8,A0A287A1Y5,F1RZ14,A0A287A486,F1RL90,A0A287BP92,F2Z4Y1,F1SK86,A7WLH8,P28491,A0A286ZT56,K7GT64,Q0R678,F1RZS8,K7N7E9,A0A286ZLA5	0.0210788	0.213109	0.157895
GO:0051235	maintenance of location	P	4	34	181	5690	0.0220994	0.0059754	over	F1RZR0,F1S9W3,A0A286ZVL0,A0A286ZWB9	A0A287A8P0,A0A287A228,F1SKP9,P19133,F1SFZ8,A0A2C9F3F8,F1RM45,I3L5S1,A0A287A7V3,F1S0V6,A0A287BMA9,A0A287BJR6,A0A287BIL8,A0A287AV05,B6CVD7,F1RZR0,F1S9W3,I3LHZ3,B8Q504,F1S475,F1SDR7,A0A287AWN6,F1RT53,F1RIQ4,A0A286ZVL0,F1SED9,F1RF32,F2Z521,F1SNW8,I3LTM2,F1SAR6,F1S7X0,A0A286ZWB9,I3LR57	0.0218117	0.213109	0.117647
GO:1902850	microtubule cytoskeleton organization involved in mitosis	P	4	34	181	5690	0.0220994	0.0059754	over	A0A286ZVL0,F1S4Z2,I3LSS2,F2Z5Q1	F1SUX4,F1S880,F2Z521,F1SBC5,F1SL58,I3LTH2,F1RZT9,Q6DUB7,F1RJJ3,F1RWJ5,A0A287B7Z3,I3LFX5,F1SB90,A0A287B9W3,A0A287AZ57,A5GFN6,A0A286ZX62,Q52NJ1,I3LVS7,F1RKW7,F1RN46,F1SC89,Q9GLN5,F1SCV1,F1SDT3,I3LKY7,F1S519,Q6S4N2,A0A286ZVL0,F2Z5G2,F1S4Z2,I3LSS2,I3LII4,F2Z5Q1	0.0218117	0.213109	0.117647
GO:0048285	organelle fission	P	7	89	181	5690	0.038674	0.0156415	over	F1SFU1,F1S4Z2,I3LSS2,A0A286ZN07,F2Z5Q1,A0A287A4P9,A0A286ZVL0	F1SSV0,F1S478,I3LII4,A0A286ZJ52,F1SFR3,F1S2W3,A0A287ADK7,A0A287B0Q6,F1S3R9,I3LH19,F1STT6,F1RFC8,O46374,F1RS45,F1RU20,F1RLR4,F1RIF6,F1SQH6,A0A287B9V7,A0A286ZSB7,F1SEP0,I3LEX4,M3V7Z3,A0A287BHX6,A0A286ZWL6,F1SU46,A0A287AJJ2,F1SLS9,I3LUE3,A0A287B7Z3,I3LU89,F1SFU1,F1RWJ5,Q52NJ1,F1RTZ0,A0A287AZ57,F1S4Z2,F1RZY6,I3LSS2,I3LNN6,A0A286ZN07,F2Z5Q1,F1RJC5,A0A287BDG5,F1RRT1,F1S300,A0A287BNC2,F1RKW7,A0A287AZ21,…	0.0225788	0.213109	0.0786517
GO:0045893	positive regulation of transcription, DNA-templated	P	10	153	181	5690	0.0552486	0.0268893	over	A0A286ZVL0,F1SV47,A0A287B401,F1S8C6,C8ZL57,F1RL90,A0A287A4P9,P14287,F1SG36,F1RLC8	A0A287ABW3,Q29024,A0A286ZZX0,F1S6W8,F1SCW5,F1RX83,B8XSJ1,F1S8K5,F1SBT5,F1SAB0,F1SEH0,F2Z545,I3L6E5,F1RZB7,F1RNB0,F1S6V3,F1RKU4,F1SB53,F1SID4,F2Z5J1,P62197,F1RHL7,F1SEG4,F1RXV9,F1S2K2,A0A287B8G6,F1SMV6,K7GND3,A0A286ZVL0,O46374,F1S7J6,A0A287A4F2,K7GT68,P62831,F1SV47,Q2QLE0,F1RPX1,A0A286ZT56,F1RQ90,I3LEC2,F1RQI7,Q56P20,Q2EN76,A0A287B401,Q0R678,Q75QW1,F1RZK8,F1SGD0,F1RWH6,F1SEX1,F1SJ69,M3UZ63,F1RIU9,…	0.0234013	0.213109	0.0653595
GO:1901361	organic cyclic compound catabolic process	P	7	90	181	5690	0.038674	0.0158172	over	F1SV47,P14287,A0A287AN61,F1SEX4,F1SDY8,F2Z5D4,A0A286ZVL0	A6M931,F1ST49,F1S1G0,F1RFA3,A0A287B9Y4,F2Z5Q9,F1RUA3,A0A287B556,F2Z5T0,A0A287A4G1,I3LB77,Q8MIZ3,I3LHS8,I3LN01,I3LJZ9,I3LB04,F1SV47,F1SCR9,F2Z5S4,A0A287AKQ5,I3LM25,A0A0B8RS56,F1S8H0,F1RLY9,A0A287AMV5,F1SUG1,Q0KKC2,A0A287B9Y7,A0A287AR30,I3LSQ7,F1S3H1,I3LSZ5,F1SML4,F1SLL6,A0A286ZKF2,F1RLR7,A0A287A9Q7,F1RM45,P14287,F2Z4Y1,F1RN56,F1RK58,P32394,F1RG63,F1RUP7,A0A286ZZ12,I3LQS2,I3LEN7,A0A287AN61,I3LAH9,I…	0.0238482	0.213109	0.0777778
GO:0045069	regulation of viral genome replication	P	3	20	181	5690	0.0165746	0.00351494	over	F1S8C6,A0A287AB58,F1SCY0	F1SAQ3,A0A286ZW70,K9J6J2,A0A287A634,F2Z557,A0A287B186,F1SJK6,F1RTY6,F1RIE2,F1RQC5,F1RGM8,F1SF95,K7GP99,F1S8C6,A0A287AB58,F1SCY0,A0A287ABT2,I3LB04,O46374,P62936	0.0242307	0.213109	0.15
GO:0051427	hormone receptor binding	F	3	20	181	5690	0.0165746	0.00351494	over	F1SV47,F1RL90,A7WLH8	F1SV47,A0A287AZ57,A0A286ZZ81,F1SDC8,A0A287A1Y5,F1RZ14,A0A287A486,F1RL90,A0A287BP92,P62197,K7N7E9,A0A286ZLA5,F2Z4Y1,F1SK86,A7WLH8,P28491,A0A286ZT56,K7GT64,Q0R678,F1RZS8	0.0242307	0.213109	0.15
GO:1903508	positive regulation of nucleic acid-templated transcription	P	10	154	181	5690	0.0552486	0.027065	over	A0A287A4P9,P14287,F1SG36,F1RLC8,A0A286ZVL0,F1SV47,A0A287B401,F1S8C6,C8ZL57,F1RL90	A0A287ABW3,Q29024,A0A286ZZX0,F1S6W8,K7GP99,F1SKQ0,F2Z543,F1RRG9,K7GS49,F2Z4Y1,A0A287B4X2,Q06AT6,F1RRY6,A0A287ARV8,A0A287AZ57,A0A287BEJ3,F1STY8,F1RVX6,F1SSB0,Q5D144,A0A287AQ37,I3L9C8,F1SB54,A0A287A4P9,A0A286ZZ81,F1RZT9,A0A287A486,F1RGP5,A0A287A1Y5,A0A287BK75,P56432,A0A287BN32,F1RIR8,F1S3K9,A0A286ZK95,F1RI50,P14287,O97894,F1SG36,A0A286ZK36,I3LVN3,I3L6M9,F1RLC8,Q29087,I3LRN0,F1RIJ6,F1S5D4,F1SQF7,F1S…	0.0243584	0.213109	0.0649351
GO:1902680	positive regulation of RNA biosynthetic process	P	10	154	181	5690	0.0552486	0.027065	over	A0A287A4P9,P14287,F1SG36,F1RLC8,A0A286ZVL0,F1SV47,A0A287B401,F1S8C6,C8ZL57,F1RL90	A0A287ABW3,Q29024,A0A286ZZX0,F1S6W8,K7GP99,F1SKQ0,F2Z543,F1RRG9,K7GS49,F2Z4Y1,A0A287B4X2,Q06AT6,F1RRY6,A0A287ARV8,A0A287AZ57,A0A287BEJ3,F1STY8,F1RVX6,F1SSB0,Q5D144,A0A287AQ37,I3L9C8,F1SB54,A0A287A4P9,A0A286ZZ81,F1RZT9,A0A287A486,F1RGP5,A0A287A1Y5,A0A287BK75,P56432,A0A287BN32,F1RIR8,F1S3K9,A0A286ZK95,F1RI50,P14287,O97894,F1SG36,A0A286ZK36,I3LVN3,I3L6M9,F1RLC8,Q29087,I3LRN0,F1RIJ6,F1S5D4,F1SQF7,F1S…	0.0243584	0.213109	0.0649351
GO:0051283	negative regulation of sequestering of calcium ion	P	2	8	181	5690	0.0110497	0.00140598	over	F1RZR0,F1S9W3	B6CVD7,F1RZR0,F1S9W3,I3LHZ3,B8Q504,F1S475,F1RT53,F1RIQ4	0.0248353	0.213109	0.25
GO:0034340	response to type I interferon	P	2	8	181	5690	0.0110497	0.00140598	over	F1S8C6,A0A287AB58	F1RGM8,A0A287BJU2,I3LH19,F1S8C6,Q06AB2,Q56VC2,A0A287BKR2,A0A287AB58	0.0248353	0.213109	0.25
GO:0006942	regulation of striated muscle contraction	P	2	8	181	5690	0.0110497	0.00140598	over	F1RPD7,A7WLH8	P05027,A0A287A018,A0A287B1T2,F1RPD7,A7WLH8,F1S146,I3L6D7,F1SGD2	0.0248353	0.213109	0.25
GO:0051208	sequestering of calcium ion	P	2	8	181	5690	0.0110497	0.00140598	over	F1RZR0,F1S9W3	B6CVD7,F1RZR0,F1S9W3,I3LHZ3,B8Q504,F1S475,F1RT53,F1RIQ4	0.0248353	0.213109	0.25
GO:0000803	sex chromosome	C	2	8	181	5690	0.0110497	0.00140598	over	A7WLH8,A0A286ZVL0	A5D9P0,F2Z4X9,A7WLH8,A0A286ZVL0,Q71LE2,F1RHC5,I3L5I4,A0A287AKA3	0.0248353	0.213109	0.25
GO:0051209	release of sequestered calcium ion into cytosol	P	2	8	181	5690	0.0110497	0.00140598	over	F1RZR0,F1S9W3	F1RT53,F1RIQ4,B6CVD7,F1RZR0,F1S9W3,I3LHZ3,B8Q504,F1S475	0.0248353	0.213109	0.25
GO:0032728	positive regulation of interferon-beta production	P	2	8	181	5690	0.0110497	0.00140598	over	F1S8C6,I3LJE5	K7GND3,F1S8C6,F1RZN4,F1RJ01,F1SDD7,F1SBH4,I3LJE5,F1RMB0	0.0248353	0.213109	0.25
GO:0035591	signaling adaptor activity	F	2	8	181	5690	0.0110497	0.00140598	over	F1SQX2,F1S8C6	F1RXA1,B6E241,I3LP11,A0A287BMS5,B6E314,F1SQX2,F1S8C6,F1STU0	0.0248353	0.213109	0.25
GO:0010324	membrane invagination	P	2	8	181	5690	0.0110497	0.00140598	over	I3LSS2,A0A286ZN07	K9IVP5,Q007T2,I3LVS7,I3LFX5,F1SS26,F1RT25,I3LSS2,A0A286ZN07	0.0248353	0.213109	0.25
GO:0051282	regulation of sequestering of calcium ion	P	2	8	181	5690	0.0110497	0.00140598	over	F1RZR0,F1S9W3	B6CVD7,F1RZR0,F1S9W3,I3LHZ3,B8Q504,F1S475,F1RT53,F1RIQ4	0.0248353	0.213109	0.25
GO:0046824	positive regulation of nucleocytoplasmic transport	P	2	8	181	5690	0.0110497	0.00140598	over	F1S8C6,A0A0U2ETD0	F1S8C6,F1S3K9,F1RP44,A0A287B017,A0A287A2R9,A0A0U2ETD0,K7GND3,I3LP11	0.0248353	0.213109	0.25
GO:0009894	regulation of catabolic process	P	9	134	181	5690	0.0497238	0.0235501	over	P61958,A7WLH8,F1SDY8,F1SV47,F2Z5D4,A0A286ZVL0,F1SFU1,F1S4Z2,A0A286ZN07	A0A287AMV5,F1SUG1,I3L8I5,P61291,F1SAA5,F1RPQ3,A0A068F143,F2Z5I8,F1S5V0,F1S108,F1SV26,F1RIR8,F2Z5Q5,F1S630,F1RM15,A0A286ZQP7,Q0Z8R0,Q06AS8,A0A286ZMQ7,F1RQC5,I3LMX3,F1SBB5,A0A287AQA2,F1REY1,F1RY04,Q06AB2,A0A287AJD5,F1RLP9,A0A286ZJD1,O19004,F1RMA3,Q29205,F1RKZ6,Q0R678,I3LVN1,A0A287AQ17,A0A287BGG6,P61958,F1SLU6,Q29549,I3LII4,Q6J1I8,F1S3K9,F1RGS2,A0A287B501,F1SFC9,A7WLH8,F1RM45,A0A287BHC9,A0A286ZLH1,F…	0.026377	0.213109	0.0671642
GO:0051783	regulation of nuclear division	P	4	36	181	5690	0.0220994	0.00632689	over	A0A286ZVL0,F1S4Z2,I3LSS2,F2Z5Q1	F1RJC5,A0A287BDG5,F1RRT1,F1S300,A0A287BNC2,F1RKW7,A0A287AZ21,I3LII4,A0A286ZJ52,Q9GLN5,I3LRF1,A0A287ACP2,A0A286ZWQ3,I3LQN4,I3LEX4,F1RHC5,A0A287ALW9,P28491,F1SQH6,A0A287AZ57,A0A287B7Z3,A0A287A6I2,F1S1K0,F1SC89,F1S880,F1RHM8,A0A2C9F3B3,A0A287AIW3,F1SBC5,Q6S4N2,A0A286ZVL0,F2Z5G2,F1S4Z2,I3LSS2,F2Z5Q1,F1SUX4	0.0263835	0.213109	0.111111
GO:1903532	positive regulation of secretion by cell	P	4	36	181	5690	0.0220994	0.00632689	over	F1S8C6,Q8HZJ6,K7GNF5,I3LSS2	A0A287A1G6,A0A287BLM6,F1SC80,K7GND3,F1S8C6,F2Z5E8,A0A287AEF3,I3LJG3,F1S3C7,F1RN44,F1SRI1,Q06AU6,K9IWA3,Q4LE85,F1S1M2,F1SJ51,F1SB42,F1RZL4,F1RTY6,A0A287B8K3,I3LBB2,F1S829,F1S0D4,A0A287BJV2,I3LRU8,A0A287BLN4,A0A286ZP69,F1RRD6,Q8HZJ6,K7GNF5,I3LSS2,I3L6X7,I3LN62,I3LHS5,A0A286ZSY3,F1SBL4	0.0263835	0.213109	0.111111
GO:0019208	phosphatase regulator activity	F	3	21	181	5690	0.0165746	0.00369069	over	I3LFB1,F1SQ87,Q9TV77	Q767K9,A0A287BI08,I3LRQ5,I3LFB1,A0A286ZTF3,I3LFM6,F1S880,P54612,F1SQ87,A0A287A2R0,A0A287BKZ3,I3LGC0,I3LJT9,Q29090,A0A287B0S5,A0A287AB21,A0A287A9Z8,Q9TV77,I3LT15,I3LEG2,A0A287B8L8	0.0276229	0.213109	0.142857
GO:0000045	autophagosome assembly	P	3	21	181	5690	0.0165746	0.00369069	over	F1S4Z2,A0A286ZN07,F1SFU1	F1SSD4,D7RA17,F1S4Z2,A0A286ZN07,F1SFU1,I3LK86,A0A286ZWA5,I3LV17,F1S0D4,F1SKH6,A0A286ZQ65,F1RVI6,A0A286ZP69,F1S880,I3LHT9,F1S3K9,F1SLS7,F2Z5I0,F1RHE3,D7RA28,D7RA34	0.0276229	0.213109	0.142857
GO:0009116	nucleoside metabolic process	P	4	37	181	5690	0.0220994	0.00650264	over	A0A287BMK8,K7GL74,F2Z572,F1RTV4	F1SNK3,Q45FY6,A0A286ZZS1,F1S6K5,A0A287BMK8,A0A286ZY37,F1SML7,Q2EN76,A0A287AS29,F1SKM8,I3LSZ5,A0A287AHH7,F1STE6,F1SP98,I3LAH9,F1SGT2,F1RVD2,F1SD78,Q710C4,F1SHK2,F1RVP4,F1RPJ7,A0A0P0CMB5,F1SQ55,M3UZ96,F1SF78,F1SQS3,Q06AS8,F1SK45,I3LVS7,B1NI70,F1RQS0,K7GL74,F2Z572,A0A287AM78,I3LDD5,F1RTV4	0.028869	0.213109	0.108108
GO:0008270	zinc ion binding	F	10	159	181	5690	0.0552486	0.0279438	over	F1RGI7,Q4TTV6,A0A286ZYU3,A0A287B6I2,A0A287A5U1,I3LBT0,I3LIR0,A0A287A4P9,F1SRC1,A0A287AUE1	F8S323,Q08GQ0,R4JJB0,F1SKM0,F1RGI7,A0A287BNE9,K9J6K2,F1RPD2,I3LDH3,A0A0B8RZA8,F1SV40,F1RPX1,F1RN68,F1S431,F1RUT1,I3LLQ8,A0A287B8X4,F1SBH2,Q4TTV6,A0A287A8G0,F1RQT7,A0A287B287,Q2QLE3,I3LLT2,F1SHL3,A0A0B8RVC9,F1RU12,I3L7C4,K7GLU6,A0A287BHY1,I3LUD1,F1SMR6,A0A0B8RTI6,K9J6M4,I3LTQ4,F1RNN0,I3L9V2,A0A287BJQ7,A0A287AN25,F1RWJ6,I3LBR7,A0A287BP29,D0G6R9,F1RZ16,F1SVC3,A0A287B954,I3L7Z6,A0A286ZYU3,A0A287B6I2,…	0.0295722	0.213109	0.0628931
GO:0045087	innate immune response	P	5	55	181	5690	0.0276243	0.00966608	over	A0A287B401,F1S8C6,A0A287AB58,I3LJE5,F2Z5D4	A0A287A4F2,A0A286ZKW2,A0A287B401,F1SJ69,F1S8C6,F1SRE0,G3FP13,F1SEZ4,F1RZN4,F1S7V3,F1RNW5,A0A287BJU2,F1RT53,I3LEA8,I3LBP0,A0A287BKR2,A0A287AB58,F1RWF7,F1S1M4,I3LVN1,F1RK61,I3LN62,Q4LE85,F1S3C7,F1RN44,I3LSQ7,F1RJ01,F1SDD7,F1SBH4,I3LJE5,F1RMB0,A0A287A6I2,I3LKY5,F1RGM8,I3LH19,Q06AB2,Q56VC2,I3LVD5,P02543,F2Z5D4,F1RWC5,A0A286ZMQ7,A0A286ZPT3,A0A287AN27,Q29288,F1S224,B6E241,A5GFQ5,F1RGE8,K7GR70,F1RZ52,F1…	0.0297087	0.213109	0.0909091
GO:0009892	negative regulation of metabolic process	P	18	352	181	5690	0.0994475	0.0618629	over	F1SV47,A0A287B9T5,A0A287BE21,A7WLH8,F1RL90,F1SNZ3,F2Z5D4,A0A287A0R0,A0A287AB58,I3LQ79,A0A286ZVL0,A0A287BTA1,I3LFB1,F1SDY8,I3LVJ1,F1SFU1,F1S4Z2,A0A286ZN07	P28491,F1SB42,A0A286ZZB7,F2Z543,A0A287A4F2,P62831,I3LI86,F1RHC5,I3LFV4,F1RPX1,F2Z5T3,I3LEQ7,F1RZK8,F1SGD0,F1RHJ2,F1SAB0,F1SEH0,A0A287AM88,F1RTY6,F1SJ69,I3LVN1,F1S7K1,A0A287AKA3,F1RPM5,F1SDI3,A0A287BIR8,A0A287BFZ3,A0A287B017,F1RMY9,A0A287AKH3,F1S6V3,M3V828,I3LSZ1,I3LV82,I3LJU2,F1RUA7,F1SDG3,F1SDC8,I3LII4,F1SD63,P56432,F1S6H6,F1RKH0,I3LFX5,F1RR20,F1RMA6,F1S3K9,I3LU53,F1SA10,F1RIV2,A0A287AHW9,F1SLB6…	0.0301208	0.213109	0.0511364
GO:0051050	positive regulation of transport	P	7	95	181	5690	0.038674	0.016696	over	F1S8C6,A0A0U2ETD0,A7WLH8,Q8HZJ6,K7GNF5,I3LSS2,P14287	I3LN54,F1S3K9,F1SPK8,F2Z5H2,A0A287ABW3,F1RS74,F1S475,A0A287A1G6,A0A287BLM6,F1RZR2,I3LLU0,E7EI18,F1RM45,F1SJB5,F1SC80,B4XH83,B3VP30,I3LUA0,F1SUX4,A0A287B9W3,F1SSV2,F1S8C6,F1SGY1,K7GND3,F2Z5E8,A0A287AEF3,I3LJG3,F1RP44,A0A287B017,F1RWC5,F1S3C7,F1RN44,F1RYZ1,K7GS03,F1SRI1,Q06AU6,K9IWA3,Q4LE85,F1S1M2,F1SJ51,A0A287A2R9,A0A0U2ETD0,I3LP11,A0A287A4W6,A0A287AYH9,A0A287A9T7,F1SB42,F1RZL4,F1RTY6,A0A287B8K3,P…	0.0309367	0.213109	0.0736842
GO:0006950	response to stress	P	23	482	181	5690	0.127072	0.08471	over	F1RWW3,F1SU38,F1SNZ3,A0A287B401,F1S8C6,A0A287AB58,F1RUL1,F1SUQ0,I3LGJ5,A0A287AJJ8,F1SL26,F1RT10,A0A287B049,I3LVJ1,C8ZL57,A7WLH8,F1RL90,Q8HZJ6,K7GNF5,I3LJE5,F1SCY0,F2Z5D4,A0A287BE21	F1RMW4,F1SE72,A0A287A4A1,I3L5F1,A0A287AC69,F1SKG2,A0A287A8S7,F1S774,F1RHN4,A0A287A4F2,K9IVK7,F1RPQ3,A0A287ATZ9,F1SSV0,F1STM9,A0A287AKY0,F1S8U1,A0A287ALW9,F1RLR4,F1RU20,I3L6T2,F1RWW3,A0A287B611,F1S0B9,F1RZT9,F1S224,I3L7T4,F1RF77,A0A287AM88,A0A287BSC9,F1SU38,F1RJ58,F1SE20,K9J4L8,F1RGT2,F1SNZ3,A0A287AHC3,A0A286ZKW2,A0A287B401,F1SJ69,F1S8C6,F1SRE0,G3FP13,F1SEZ4,I3LRN0,P32394,F1STV0,F1RJ01,I3LE68,F1SS…	0.031065	0.213109	0.0477178
GO:0007017	microtubule-based process	P	9	138	181	5690	0.0497238	0.0242531	over	F1SSA6,I3LV99,F1SKI0,A0A287AMU3,F1S4Z2,F2Z5Q1,A0A287B401,A0A286ZVL0,I3LSS2	F1SUX4,F1S880,F2Z521,F1SBC5,I3LVS7,C0SW08,F1SFR3,A0A286ZJQ4,F1SLI3,I3LQP2,A0A287BN26,F1RN84,A0A286ZSY3,F1S9J0,F1RZZ1,F1S8S7,F1SV46,A0A287AE62,A0A286ZUZ5,F1RGU7,F1RH90,A0A287BRI9,I3LII4,F1RWU4,F1S2I8,F1RMJ0,F1RIY8,F1SC07,K9IVP5,F1SSN5,F1SSA6,I3LIL4,I3LV99,F1SKI0,A0A287B9W3,F1RWC5,F1RQI7,F1SN33,A0A287A1G2,A0A287AMU3,A0A287ARN5,A0A286ZZL4,A0A287B669,A0A287AEN0,A0A287ANC8,A0A287AIW3,A0A287AVN3,A0A287…	0.0311289	0.213109	0.0652174
GO:0048511	rhythmic process	P	3	22	181	5690	0.0165746	0.00386643	over	A0A287B049,F1SV47,A0A286ZVL0	A0A287B049,F1RIQ4,F1SHP1,F1RH90,F1SV47,F1SLB6,I3L6U9,A5A755,A0A286ZVL0,P61292,F1RMM0,Q6ITT4,I3LN01,A0A287A9T7,O46374,A0A286ZKW2,F1RMA3,I3L7H6,M3TYT0,A0A287A4F2,F1SJ69,A0A287A8R9	0.0312545	0.213109	0.136364
GO:1905037	autophagosome organization	P	3	22	181	5690	0.0165746	0.00386643	over	F1S4Z2,A0A286ZN07,F1SFU1	A0A286ZP69,F1S880,I3LHT9,I3LK86,F1S3K9,F1SLS7,F2Z5I0,F1RHE3,D7RA28,D7RA34,F1SSD4,D7RA17,F1S4Z2,A0A286ZN07,F1SFU1,A0A286ZWA5,I3LV17,F1S0D4,F1SKH6,A0A286ZQ65,F1RVI6,F1RGS2	0.0312545	0.213109	0.136364
GO:0005849	mRNA cleavage factor complex	C	2	9	181	5690	0.0110497	0.00158172	over	F1SD01,A0A287AGJ7	F1SD85,F1S1L9,F1SD01,I3LCK9,F1RJC9,A0A287AGJ7,F1RKQ8,A0A286ZWI2,A0A286ZKE4	0.0312715	0.213109	0.222222
GO:0034754	cellular hormone metabolic process	P	2	9	181	5690	0.0110497	0.00158172	over	P14287,P50390	D3U657,F1S0R8,P14287,Q28956,F1SC80,F1SVB2,P50390,F1SCT9,I3LQA1	0.0312715	0.213109	0.222222
GO:0005913	cell-cell adherens junction	C	2	9	181	5690	0.0110497	0.00158172	over	P26234,I3LGJ5	F1SJE6,F1RGJ2,P26234,I3LLY3,Q8WNW3,I3LGJ5,A0A287BEH6,F1SA41,F1SI16	0.0312715	0.213109	0.222222
GO:0005720	nuclear heterochromatin	C	2	9	181	5690	0.0110497	0.00158172	over	F1SB63,I3LGJ5	A5D9P0,A0A286ZY18,A0A286ZZB7,F1SB63,I3LGJ5,F2Z5T3,F1S7K1,I3LTW3,A0A287B0B0	0.0312715	0.213109	0.222222
GO:0000993	RNA polymerase II core binding	F	2	9	181	5690	0.0110497	0.00158172	over	A0A286ZVL0,A0A287BHC7	A0A286ZVL0,F1RZB7,K7GND3,F1RMA3,A0A287BHC7,F1SAB0,F1SEH0,I3L6E5,F1S6V3	0.0312715	0.213109	0.222222
GO:0051172	negative regulation of nitrogen compound metabolic process	P	15	279	181	5690	0.0828729	0.0490334	over	A0A287B9T5,A0A287BE21,A7WLH8,F1RL90,F1SNZ3,F2Z5D4,A0A287A0R0,A0A287AB58,I3LQ79,A0A286ZVL0,A0A287BTA1,I3LFB1,F1SV47,I3LVJ1,F1SDY8	P28491,F1SB42,A0A286ZZB7,F2Z543,A0A287A4F2,P62831,I3LI86,F1RHC5,I3LFV4,F1RPX1,F2Z5T3,I3LEQ7,F1RZK8,F1SGD0,F1RHJ2,F1SAB0,F1SEH0,A0A287AM88,F1RTY6,F1SJ69,I3LVN1,F1S7K1,A0A287AKA3,F1RPM5,F1SDI3,A0A287BIR8,A0A287BFZ3,A0A287B017,F1RMY9,A0A287AKH3,F1S6V3,M3V828,I3LSZ1,I3LV82,I3LJU2,F1RUA7,F1SDG3,F1SDC8,I3LII4,F1SD63,P56432,F1S6H6,F1RKH0,I3LFX5,F1RR20,F1RMA6,F1S3K9,I3LU53,F1SA10,F1RIV2,A0A287AHW9,F1SLB6…	0.0314257	0.213109	0.0537634
GO:0050682	AF-2 domain binding	F	1	1	181	5690	0.00552486	0.000175747	over	F1RL90	F1RL90	0.0318102	0.213109	1
GO:0051987	positive regulation of attachment of spindle microtubules to kinetochore	P	1	1	181	5690	0.00552486	0.000175747	over	A0A286ZVL0	A0A286ZVL0	0.0318102	0.213109	1
GO:2000864	regulation of estradiol secretion	P	1	1	181	5690	0.00552486	0.000175747	over	P14287	P14287	0.0318102	0.213109	1
GO:0034718	SMN-Gemin2 complex	C	1	1	181	5690	0.00552486	0.000175747	over	A0A286ZWZ7	A0A286ZWZ7	0.0318102	0.213109	1
GO:0090636	outer dense plaque of desmosome	C	1	1	181	5690	0.00552486	0.000175747	over	P26234	P26234	0.0318102	0.213109	1
GO:0035330	regulation of hippo signaling	P	1	1	181	5690	0.00552486	0.000175747	over	F1SNZ3	F1SNZ3	0.0318102	0.213109	1
GO:0035938	estradiol secretion	P	1	1	181	5690	0.00552486	0.000175747	over	P14287	P14287	0.0318102	0.213109	1
GO:0071658	regulation of IP-10 production	P	1	1	181	5690	0.00552486	0.000175747	over	F1S8C6	F1S8C6	0.0318102	0.213109	1
GO:1903723	negative regulation of centriole elongation	P	1	1	181	5690	0.00552486	0.000175747	over	I3LSS2	I3LSS2	0.0318102	0.213109	1
GO:0032020	ISG15-protein conjugation	P	1	1	181	5690	0.00552486	0.000175747	over	A0A287AB58	A0A287AB58	0.0318102	0.213109	1
GO:0035331	negative regulation of hippo signaling	P	1	1	181	5690	0.00552486	0.000175747	over	F1SNZ3	F1SNZ3	0.0318102	0.213109	1
GO:0002076	osteoblast development	P	1	1	181	5690	0.00552486	0.000175747	over	F1SNZ3	F1SNZ3	0.0318102	0.213109	1
GO:0035497	cAMP response element binding	F	1	1	181	5690	0.00552486	0.000175747	over	C8ZL57	C8ZL57	0.0318102	0.213109	1
GO:0071651	positive regulation of chemokine (C-C motif) ligand 5 production	P	1	1	181	5690	0.00552486	0.000175747	over	F1S8C6	F1S8C6	0.0318102	0.213109	1
GO:0004139	deoxyribose-phosphate aldolase activity	F	1	1	181	5690	0.00552486	0.000175747	over	A0A287AN61	A0A287AN61	0.0318102	0.213109	1
GO:1902260	negative regulation of delayed rectifier potassium channel activity	P	1	1	181	5690	0.00552486	0.000175747	over	A7WLH8	A7WLH8	0.0318102	0.213109	1
GO:0001527	microfibril	C	1	1	181	5690	0.00552486	0.000175747	over	A0A287AJC7	A0A287AJC7	0.0318102	0.213109	1
GO:0070327	thyroid hormone transport	P	1	1	181	5690	0.00552486	0.000175747	over	P50390	P50390	0.0318102	0.213109	1
GO:0097309	cap1 mRNA methylation	P	1	1	181	5690	0.00552486	0.000175747	over	F1RVS1	F1RVS1	0.0318102	0.213109	1
GO:0071612	IP-10 production	P	1	1	181	5690	0.00552486	0.000175747	over	F1S8C6	F1S8C6	0.0318102	0.213109	1
GO:0007608	sensory perception of smell	P	1	1	181	5690	0.00552486	0.000175747	over	I3LLM2	I3LLM2	0.0318102	0.213109	1
GO:0007584	response to nutrient	P	1	1	181	5690	0.00552486	0.000175747	over	P14287	P14287	0.0318102	0.213109	1
GO:1902889	protein localization to spindle microtubule	P	1	1	181	5690	0.00552486	0.000175747	over	A0A286ZVL0	A0A286ZVL0	0.0318102	0.213109	1
GO:0030622	U4atac snRNA binding	F	1	1	181	5690	0.00552486	0.000175747	over	A0A286ZWZ7	A0A286ZWZ7	0.0318102	0.213109	1
GO:0048627	myoblast development	P	1	1	181	5690	0.00552486	0.000175747	over	K7GNF5	K7GNF5	0.0318102	0.213109	1
GO:1902425	positive regulation of attachment of mitotic spindle microtubules to kinetochore	P	1	1	181	5690	0.00552486	0.000175747	over	A0A286ZVL0	A0A286ZVL0	0.0318102	0.213109	1
GO:0055013	cardiac muscle cell development	P	1	1	181	5690	0.00552486	0.000175747	over	A0A286ZVL0	A0A286ZVL0	0.0318102	0.213109	1
GO:0000242	pericentriolar material	C	1	1	181	5690	0.00552486	0.000175747	over	F1SB63	F1SB63	0.0318102	0.213109	1
GO:1902259	regulation of delayed rectifier potassium channel activity	P	1	1	181	5690	0.00552486	0.000175747	over	A7WLH8	A7WLH8	0.0318102	0.213109	1
GO:0002162	dystroglycan binding	F	1	1	181	5690	0.00552486	0.000175747	over	P26234	P26234	0.0318102	0.213109	1
GO:1903817	negative regulation of voltage-gated potassium channel activity	P	1	1	181	5690	0.00552486	0.000175747	over	A7WLH8	A7WLH8	0.0318102	0.213109	1
GO:0090204	protein localization to nuclear pore	P	1	1	181	5690	0.00552486	0.000175747	over	A7WLH8	A7WLH8	0.0318102	0.213109	1
GO:2001258	negative regulation of cation channel activity	P	1	1	181	5690	0.00552486	0.000175747	over	A7WLH8	A7WLH8	0.0318102	0.213109	1
GO:0042753	positive regulation of circadian rhythm	P	1	1	181	5690	0.00552486	0.000175747	over	F1SV47	F1SV47	0.0318102	0.213109	1
GO:0044053	translocation of peptides or proteins into host cell cytoplasm	P	1	1	181	5690	0.00552486	0.000175747	over	F1SB63	F1SB63	0.0318102	0.213109	1
GO:1900063	regulation of peroxisome organization	P	1	1	181	5690	0.00552486	0.000175747	over	F1S8C6	F1S8C6	0.0318102	0.213109	1
GO:0090148	membrane fission	P	1	1	181	5690	0.00552486	0.000175747	over	F1S4Z2	F1S4Z2	0.0318102	0.213109	1
GO:1990280	RNA localization to chromatin	P	1	1	181	5690	0.00552486	0.000175747	over	A0A286ZVL0	A0A286ZVL0	0.0318102	0.213109	1
GO:0060452	positive regulation of cardiac muscle contraction	P	1	1	181	5690	0.00552486	0.000175747	over	F1RPD7	F1RPD7	0.0318102	0.213109	1
GO:1990357	terminal web	C	1	1	181	5690	0.00552486	0.000175747	over	P26234	P26234	0.0318102	0.213109	1
GO:0004373	glycogen (starch) synthase activity	F	1	1	181	5690	0.00552486	0.000175747	over	Q4VK70	Q4VK70	0.0318102	0.213109	1
GO:0045131	pre-mRNA branch point binding	F	1	1	181	5690	0.00552486	0.000175747	over	A0A287B6I2	A0A287B6I2	0.0318102	0.213109	1
GO:0070324	thyroid hormone binding	F	1	1	181	5690	0.00552486	0.000175747	over	P50390	P50390	0.0318102	0.213109	1
GO:0090637	inner dense plaque of desmosome	C	1	1	181	5690	0.00552486	0.000175747	over	P26234	P26234	0.0318102	0.213109	1
GO:0098577	inactive sex chromosome	C	1	1	181	5690	0.00552486	0.000175747	over	A0A286ZVL0	A0A286ZVL0	0.0318102	0.213109	1
GO:0036451	cap mRNA methylation	P	1	1	181	5690	0.00552486	0.000175747	over	F1RVS1	F1RVS1	0.0318102	0.213109	1
GO:0033273	response to vitamin	P	1	1	181	5690	0.00552486	0.000175747	over	P14287	P14287	0.0318102	0.213109	1
GO:2000866	positive regulation of estradiol secretion	P	1	1	181	5690	0.00552486	0.000175747	over	P14287	P14287	0.0318102	0.213109	1
GO:0097452	GAIT complex	C	1	1	181	5690	0.00552486	0.000175747	over	F2Z5D4	F2Z5D4	0.0318102	0.213109	1
GO:0071660	positive regulation of IP-10 production	P	1	1	181	5690	0.00552486	0.000175747	over	F1S8C6	F1S8C6	0.0318102	0.213109	1
GO:0035372	protein localization to microtubule	P	1	1	181	5690	0.00552486	0.000175747	over	A0A286ZVL0	A0A286ZVL0	0.0318102	0.213109	1
GO:0005184	neuropeptide hormone activity	F	1	1	181	5690	0.00552486	0.000175747	over	A0A287B049	A0A287B049	0.0318102	0.213109	1
GO:0045759	negative regulation of action potential	P	1	1	181	5690	0.00552486	0.000175747	over	A7WLH8	A7WLH8	0.0318102	0.213109	1
GO:0004044	amidophosphoribosyltransferase activity	F	1	1	181	5690	0.00552486	0.000175747	over	F1RTV4	F1RTV4	0.0318102	0.213109	1
GO:0017130	poly(C) RNA binding	F	1	1	181	5690	0.00552486	0.000175747	over	A0A286ZVL0	A0A286ZVL0	0.0318102	0.213109	1
GO:0051808	translocation of peptides or proteins into other organism involved in symbiotic interaction	P	1	1	181	5690	0.00552486	0.000175747	over	F1SB63	F1SB63	0.0318102	0.213109	1
GO:0031953	negative regulation of protein autophosphorylation	P	1	1	181	5690	0.00552486	0.000175747	over	I3LQ79	I3LQ79	0.0318102	0.213109	1
GO:0070053	thrombospondin receptor activity	F	1	1	181	5690	0.00552486	0.000175747	over	Q8HZJ6	Q8HZJ6	0.0318102	0.213109	1
GO:1902423	regulation of attachment of mitotic spindle microtubules to kinetochore	P	1	1	181	5690	0.00552486	0.000175747	over	A0A286ZVL0	A0A286ZVL0	0.0318102	0.213109	1
GO:0042447	hormone catabolic process	P	1	1	181	5690	0.00552486	0.000175747	over	P14287	P14287	0.0318102	0.213109	1
GO:0061302	smooth muscle cell-matrix adhesion	P	1	1	181	5690	0.00552486	0.000175747	over	F1SU38	F1SU38	0.0318102	0.213109	1
GO:0033280	response to vitamin D	P	1	1	181	5690	0.00552486	0.000175747	over	P14287	P14287	0.0318102	0.213109	1
GO:1903722	regulation of centriole elongation	P	1	1	181	5690	0.00552486	0.000175747	over	I3LSS2	I3LSS2	0.0318102	0.213109	1
GO:2000097	regulation of smooth muscle cell-matrix adhesion	P	1	1	181	5690	0.00552486	0.000175747	over	F1SU38	F1SU38	0.0318102	0.213109	1
GO:0042000	translocation of peptides or proteins into host	P	1	1	181	5690	0.00552486	0.000175747	over	F1SB63	F1SB63	0.0318102	0.213109	1
GO:0045989	positive regulation of striated muscle contraction	P	1	1	181	5690	0.00552486	0.000175747	over	F1RPD7	F1RPD7	0.0318102	0.213109	1
GO:0004865	protein serine/threonine phosphatase inhibitor activity	F	1	1	181	5690	0.00552486	0.000175747	over	I3LFB1	I3LFB1	0.0318102	0.213109	1
GO:1901894	regulation of calcium-transporting ATPase activity	P	1	1	181	5690	0.00552486	0.000175747	over	A7WLH8	A7WLH8	0.0318102	0.213109	1
GO:0061511	centriole elongation	P	1	1	181	5690	0.00552486	0.000175747	over	I3LSS2	I3LSS2	0.0318102	0.213109	1
GO:0001097	TFIIH-class transcription factor binding	F	1	1	181	5690	0.00552486	0.000175747	over	A0A286ZVL0	A0A286ZVL0	0.0318102	0.213109	1
GO:0004483	mRNA (nucleoside-2'-O-)-methyltransferase activity	F	1	1	181	5690	0.00552486	0.000175747	over	F1RVS1	F1RVS1	0.0318102	0.213109	1
GO:1990498	mitotic spindle microtubule	C	1	1	181	5690	0.00552486	0.000175747	over	A0A286ZVL0	A0A286ZVL0	0.0318102	0.213109	1
GO:0006710	androgen catabolic process	P	1	1	181	5690	0.00552486	0.000175747	over	P14287	P14287	0.0318102	0.213109	1
GO:0055006	cardiac cell development	P	1	1	181	5690	0.00552486	0.000175747	over	A0A286ZVL0	A0A286ZVL0	0.0318102	0.213109	1
GO:0030578	PML body organization	P	1	1	181	5690	0.00552486	0.000175747	over	A7WLH8	A7WLH8	0.0318102	0.213109	1
GO:1901896	positive regulation of calcium-transporting ATPase activity	P	1	1	181	5690	0.00552486	0.000175747	over	A7WLH8	A7WLH8	0.0318102	0.213109	1
GO:0065008	regulation of biological quality	P	23	484	181	5690	0.127072	0.0850615	over	F1RPD7,F1SQX2,P14287,F1SNZ3,F1SB63,A7WLH8,A0A287B049,F1RT10,A0A286ZVL0,F1S4Z2,P50390,F1SU38,F1SDY8,A0A287AB58,F1RL90,F1SV47,F1RZR0,F1S9W3,F1RGK9,F2Z5Q1,F2Z5D4,A0A286ZWB9,A0A287ATX4	A0A287ALW9,A0A287BR13,F1SS19,F1STM9,F1SRE0,I3L5F1,A0A286ZMS0,I3L6U9,F1RYT3,F1ST43,A0A068F143,A0A287A1G6,F1SNW8,A0A286ZQ27,F1SSG0,F1RIQ4,F1SA74,F1RT53,F1RZR2,F1RZT9,I3LVS7,A0A287AJK1,P11607,I3LLU0,D3U657,A0A287B5N7,F1RQ08,F1RPD7,F1STV0,F1SI16,A0A287BFZ3,I3LEN5,F1SQX2,A0PFK5,A0A287BAC5,A9XFX6,Q29221,A0A286ZIC1,F1SRY3,F1SGY1,A0A287B0I6,Q4LE85,I3LE68,F1SFC1,F1S3K9,G9F6X8,F1SAD9,E1CAJ5,E1CAJ6,F1SAF0,F…	0.0323812	0.216291	0.0475207
GO:0014070	response to organic cyclic compound	P	6	76	181	5690	0.0331492	0.0133568	over	F1RL90,F1SV47,P14287,A0A287B049,F1S8C6,A0A286ZVL0	A0A287AGX7,I3LQU1,A0A287A5I9,A0A287BSF9,F1S7J6,A0A287A486,F1RL90,F1SV47,F1SK86,I3LVS7,F1SE73,A0A286ZZ81,A0A287A1Y5,F1RZS8,F1ST49,F1RGM8,F1RSJ1,P00377,P28491,F1RY04,F1RZQ3,I3LQN4,A0A287B8K3,F1RNP4,P14287,A0A287B805,I3L7H6,F2Z4Y1,F1SL99,F1RM25,A0A286ZPF5,F1RZN4,I3LRU8,A0A287BLM6,F1RJ01,F2Z543,P00503,A0A287B049,A0A287AMN2,I3LJU2,P56432,K7GT64,K7GL93,F1RT57,F1SB42,F2Z5K3,A0A287APX6,P00258,I3LB77,K7GN…	0.0331745	0.220935	0.0789474
GO:0006357	regulation of transcription from RNA polymerase II promoter	P	12	209	181	5690	0.0662983	0.0367311	over	A0A286ZVL0,A0A287BTA1,F1SV47,A0A287B401,F1S8C6,C8ZL57,F1RL90,I3LQS0,F1S6B2,A0A287AFB1,A0A287AVR3,M3V837	P28491,F1SB42,A0A286ZZB7,F2Z543,A0A287A4F2,P62831,I3LI86,F1RHC5,I3LFV4,F1RPX1,F2Z5T3,I3LEQ7,F1RZK8,F1SGD0,F1RHJ2,F1SAB0,F1SEH0,A0A287AM88,F1RTY6,F1SJ69,I3LVN1,F1S7K1,A0A287AKA3,F1RPM5,F1SDI3,A0A287BIR8,A0A287BFZ3,A0A287B017,F1RMY9,A0A287AKH3,F1S6V3,M3V828,I3LSZ1,I3LV82,I3LJU2,F1RUA7,F1SDG3,F1SDC8,I3LII4,F1SD63,P56432,F1S6H6,F1RKH0,I3LFX5,F1RR20,F1RMA6,F1S3K9,I3LU53,F1SA10,F1RIV2,A0A287AHW9,F1SLB6…	0.0336682	0.223561	0.0574163
GO:0044260	cellular macromolecule metabolic process	P	65	1677	181	5690	0.359116	0.294728	over	F1RWW3,F1SUQ0,A0A287A710,A0A287AB58,F1RUL1,A0A286ZVL0,F1SV47,A0A0B8RZ78,A0A287A2U0,F1SJV7,A0A286ZWZ7,A0A286ZJK2,A0A287B6I2,A0A286ZQL5,F1S396,F1S8C6,F1RLC8,I3LJE5,A0A287BHC7,Q4VK70,I3LGJ5,A0A287AJJ8,M3VK09,A0A287A4P9,M3V837,A0A286ZYU3,F1SRC1,F1SNZ3,I3LQS0,F1S6B2,A0A287AFB1,A0A287AVR3,F1RVS1,F1RL90,F1S9W3,I3LPU8,A0A287A5U1,Q19QU3,F1RL66,F1RYV0,F1SM37,F1SEX4,P14287,F1SG36,A0A287B9T5,A0A287BE21,A7WLH…	F1RMW4,F1SE72,A0A287A4A1,F1RWW3,A0A287ABG2,A0A286ZSH4,A0A287A6V6,F1RL85,A0A287BSS1,A0A287A8J7,F1RHH4,F1SJ69,A0A286ZJZ9,A0A287BP29,A0A287A6L4,F1SB54,F1SUQ0,F1STM9,I3LFZ2,A0A287B813,A0A287BH69,A0A287A710,F1RFT0,A0A287B611,A0A287AAS0,I3LJI6,F1RWH6,I3L5S3,C9K506,A0A286ZIT1,A0A287AMN9,I3L6E5,F1SHM8,P28491,F1SB42,A0A286ZZB7,F2Z543,A0A287A4F2,P62831,I3LI86,F1RHC5,I3LFV4,F1RPX1,F2Z5T3,I3LEQ7,F1RZK8,F1SGD…	0.0339468	0.224748	0.0387597
GO:0051607	defense response to virus	P	3	23	181	5690	0.0165746	0.00404218	over	F1S8C6,A0A287AB58,F1SCY0	F1SJ69,F1S8C6,G3FP13,I3LRN0,F1S1M4,I3LVN1,F1RK61,F1SFQ4,I3LIZ4,I3LH19,F1RZN4,F1RGM8,A0A287AYA8,F1RGS3,Q8SQ34,F1RSL0,Q56VC2,I3LSQ7,A0A287AB58,F1SCY0,F1RKA7,A0A287A9D3,I3LB04	0.0351238	0.230506	0.130435
GO:0016241	regulation of macroautophagy	P	3	23	181	5690	0.0165746	0.00404218	over	F1SFU1,F1S4Z2,A0A286ZN07	Q06AS8,A0A286ZMQ7,F1RQC5,I3LMX3,F1SBB5,A0A287AQA2,F1RLP9,F1SFU1,F1RWF7,F1SLZ9,F1S4Z2,A0A286ZN07,A0A287BLM6,F1RN05,F1SE08,A0A287A6X5,I3LK86,A0A286ZWA5,I3LV17,F1S0D4,F1SKH6,A0A286ZQ65,F1RVI6	0.0351238	0.230506	0.130435
GO:0048871	multicellular organismal homeostasis	P	3	23	181	5690	0.0165746	0.00404218	over	F1S4Z2,P14287,F1RL90	F1ST43,A0A068F143,A0A287BFZ3,I3LEQ7,F1SC80,F1S4Z2,I3LIX4,F1S029,F1RJ58,A0A287BLN4,F1S630,K9IWA3,P14287,F1RL90,A0A287ATV4,F1RIQ4,Q2QLE0,F1SGG3,C3VML0,Q6DUB7,F1STV0,I3LV41,B3VP30	0.0351238	0.230506	0.130435
GO:0006366	transcription from RNA polymerase II promoter	P	13	236	181	5690	0.0718232	0.0414763	over	I3LQS0,F1S6B2,A0A287AFB1,A0A287AVR3,M3V837,F1SV47,A0A286ZVL0,A0A287BTA1,A0A287B401,F1S8C6,C8ZL57,F1RL90,F1RLC8	P28491,F1SB42,A0A286ZZB7,F2Z543,A0A287A4F2,P62831,I3LI86,F1RHC5,I3LFV4,F1RPX1,F2Z5T3,I3LEQ7,F1RZK8,F1SGD0,F1RHJ2,F1SAB0,F1SEH0,A0A287AM88,F1RTY6,F1SJ69,I3LVN1,F1S7K1,A0A287AKA3,F1RPM5,F1SDI3,A0A287BIR8,A0A287BFZ3,A0A287B017,F1RMY9,A0A287AKH3,F1S6V3,M3V828,I3LSZ1,I3LV82,I3LJU2,F1RUA7,F1SDG3,F1SDC8,I3LII4,F1SD63,P56432,F1S6H6,F1RKH0,I3LFX5,F1RR20,F1RMA6,F1S3K9,I3LU53,F1SA10,F1RIV2,A0A287AHW9,F1SLB6…	0.0369538	0.24072	0.0550847
GO:0004872	receptor activity	F	6	78	181	5690	0.0331492	0.0137083	over	I3LLM2,A0A286ZSR7,F1SL26,F1RZR0,F1SV47,Q8HZJ6	I3LEN5,F1RNP4,A0A287ATF5,A0A287AA98,I3LQD9,E9M2M1,Q2QLE0,A5A753,F1SCK8,F1RZN4,M3UZ58,A0A286ZI62,K7GQH1,I3LE68,A0A0B8RVT3,A0A287BH51,F1S0R5,A0A286ZX63,Q95L62,F1RF36,A0A287B387,A0A287B0C2,A0A287BE34,B2ZHY2,I3LLM2,A0A287ANA3,A0A286ZSR7,I3LHM1,O77553,D7RK08,F1SUT8,F1RMX5,A0A287B2K4,K7GL93,Q8SQ34,I3LHU3,F1SL26,F1SUB0,F1SVA2,A0A287AM88,A7YB29,F1SM08,F1S8X0,F1RYT3,F1RZR0,I3LHZ3,A0A287AQE8,O02670,F1RGV1,…	0.0370223	0.24072	0.0769231
GO:0003777	microtubule motor activity	F	4	40	181	5690	0.0220994	0.00702988	over	F1SSA6,I3LV99,F1SKI0,A0A287AMU3	A0A287B9W3,F1SC07,F1RWC5,F1SC89,K9IVP5,F1SSA6,I3LIL4,I3LV99,F1SKI0,A0A287BNQ9,F1RQI7,F1SN33,F1RH90,A0A287A1G2,A0A287AMU3,A0A287ARN5,A0A287B669,A0A287AEN0,A0A287ANC8,A0A287AIW3,A0A287AVN3,A0A287APF7,F1RU40,A0A287BEA3,A0A287B0M5,F1RRN1,F1SRA8,I3LNN6,A0A286ZQE6,A0A287BDG5,A0A286ZW80,A0A287AHT0,F1S203,I3LEQ5,A0A287B1F8,A0A286ZP53,F1RSG0,A0A287AUN7,A0A287BJA3,F1S519	0.0371363	0.24072	0.1
GO:1901657	glycosyl compound metabolic process	P	4	40	181	5690	0.0220994	0.00702988	over	A0A287BMK8,K7GL74,F2Z572,F1RTV4	F1SNK3,Q45FY6,A0A286ZZS1,F1S6K5,A0A287BMK8,A0A286ZY37,F1SML7,Q2EN76,A0A287AS29,F1SKM8,I3LSZ5,A0A287AHH7,F1STE6,F1SP98,K7GL74,F2Z572,A0A287AM78,I3LDD5,F1RTV4,I3LAH9,F1S715,F1SGT2,F1RVD2,F1SD78,A0A287AL53,Q710C4,F1SHK2,F1RVP4,F1RPJ7,A0A0P0CMB5,F1SQ55,M3UZ96,F1SF78,F1SQS3,F1RIX8,Q06AS8,F1SK45,I3LVS7,B1NI70,F1RQS0	0.0371363	0.24072	0.1
GO:0031214	biomineral tissue development	P	2	10	181	5690	0.0110497	0.00175747	over	A0A287AB58,P14287	F1RJJ3,I3LT15,F1SGY1,A0A287AB58,F1SI16,M3TYT0,A0A287ABW3,Q06AK6,P14287,O97557	0.0382842	0.24072	0.2
GO:0090090	negative regulation of canonical Wnt signaling pathway	P	2	10	181	5690	0.0110497	0.00175747	over	A0A0U2ETD0,F1SNZ3	A0A286ZTN5,F1RIP4,B8XH67,A0A0U2ETD0,F1S0R5,F1SBL4,F1RM45,A0A287ABW3,B8Q504,F1SNZ3	0.0382842	0.24072	0.2
GO:0097553	calcium ion transmembrane import into cytosol	P	2	10	181	5690	0.0110497	0.00175747	over	F1RZR0,F1S9W3	B6CVD7,F1RZR0,F1S9W3,I3LHZ3,B8Q504,F1S475,F1RT53,F1RIQ4,B3VP30,A0A2C9F391	0.0382842	0.24072	0.2
GO:0030374	ligand-dependent nuclear receptor transcription coactivator activity	F	2	10	181	5690	0.0110497	0.00175747	over	A0A287B401,F1RL90	A0A287A1Y5,I3LLY3,A0A287B401,K7N7E9,F1RGE7,A0A286ZK95,A0A286ZK36,A0A286ZLA5,F1RL90,F1SQF7	0.0382842	0.24072	0.2
GO:0035326	enhancer binding	F	2	10	181	5690	0.0110497	0.00175747	over	F1SV47,F1SG36	A0A287A4F2,Q71LE2,F1SV47,F1RIP4,F1SHM8,F1SG36,F1S5D4,K9IVK7,F1RJ01,I3L7Q9	0.0382842	0.24072	0.2
GO:0055002	striated muscle cell development	P	2	10	181	5690	0.0110497	0.00175747	over	A0A286ZVL0,K7GNF5	Q9N0Y9,I3LVD5,A0A287B5N7,K9IVR7,Q5G6V9,A0A287AKY1,A0A068F143,I3LLQ8,A0A286ZVL0,K7GNF5	0.0382842	0.24072	0.2
GO:0045639	positive regulation of myeloid cell differentiation	P	2	10	181	5690	0.0110497	0.00175747	over	A0A287AB58,F1RL90	F1RGL0,F1RJ01,A0A287AB58,Q56VC2,Q56VC3,F1RWY6,I3LB77,F1RL90,K9IWA3,F1RMJ0	0.0382842	0.24072	0.2
GO:0000339	RNA cap binding	F	2	10	181	5690	0.0110497	0.00175747	over	A0A286ZWZ7,F1SCY0	A0A286ZWZ7,F1ST49,Q8MIZ3,F1RGS3,F2Z5Q9,F1RSJ1,F1SKJ5,A0A287B7X5,F1RQC5,F1SCY0	0.0382842	0.24072	0.2
GO:0060048	cardiac muscle contraction	P	2	10	181	5690	0.0110497	0.00175747	over	F1RPD7,A7WLH8	P05027,A0A287B1T2,F1RPD7,A7WLH8,F1SGD2,I3LLU0,F1S146,I3L6D7,O02670,A0A287B5N7	0.0382842	0.24072	0.2
GO:0001158	enhancer sequence-specific DNA binding	F	2	10	181	5690	0.0110497	0.00175747	over	F1SV47,F1SG36	A0A287A4F2,Q71LE2,F1SV47,F1RIP4,F1SHM8,F1SG36,F1S5D4,K9IVK7,F1RJ01,I3L7Q9	0.0382842	0.24072	0.2
GO:0045598	regulation of fat cell differentiation	P	2	10	181	5690	0.0110497	0.00175747	over	K7GQ27,A0A286ZVL0	F1SRN4,A0A287A4G1,A0A287A6F5,B8Q504,K7GQ27,A0A287AX76,I3LB77,I3LN01,A0A286ZVL0,I3L7Q9	0.0382842	0.24072	0.2
GO:0051301	cell division	P	5	59	181	5690	0.0276243	0.0103691	over	F1S4Z2,I3LSS2,A0A286ZN07,F2Z5Q1,A0A287A4P9	A0A287BJV2,F1RRD6,F1RH90,A0A287BFE6,F2Z5K4,F1S4Z2,A0A287AAT1,Q6DUB7,I3LII4,B2MU85,I3LSD1,A0A287B7Z3,F1SC81,Q9GLN5,A0A287BRI9,A0A287AKB7,A0A287BNQ9,F1RZY6,I3LSS2,A0A286ZN07,F2Z5Q1,F1SH97,Q52NJ1,F1S402,F1S203,A0A287BIH8,Q007T2,I3LVS7,A0A287AQ17,I3LFX5,A0A287A428,O46374,F1SBC5,A0A287A4G1,I3LVN3,F1SNH8,F1SJX5,F1SEC0,A0A287AZ57,Q0Z8U2,Q06AS6,Q06AS8,F1SB90,P61292,A0A287A8W9,A5GFN6,C0SW08,F1SU46,F2Z521,…	0.0386641	0.241758	0.0847458
GO:0005667	transcription factor complex	C	5	59	181	5690	0.0276243	0.0103691	over	A0A286ZVL0,A0A287B693,F1SG36,A0A287B401,F1SNZ3	F1S5S8,A0A286ZVL0,A0A287A4F2,A0A287AZK8,F1S0S8,F1SN14,A0A287BLG4,A0A287BHY1,A6N8P5,I3LKU2,A0A287BI89,F1SE01,I3LFP6,F1S845,F1RLR4,Q767M2,F1RZ14,I3LPI1,I3L6G9,A0A287B693,F2Z4Z2,F1RX65,A0A286ZZT7,I3LKI8,C9K507,A0A287A3R1,F1SG36,I3LVN3,A0A286ZSY9,F1SQF7,F1RQS4,I3LJU2,B8Q504,F1S049,C9K506,A0A287BKU6,I3LDH3,F1RPX1,A0A287B4X2,F1SC51,A0A287B401,F1SJ69,M3V811,K9IVK7,A0A287B3X6,F1RGL0,I3LV82,F1SRE0,P56432,…	0.0386641	0.241758	0.0847458
GO:0006354	DNA-templated transcription, elongation	P	3	24	181	5690	0.0165746	0.00421793	over	A0A287BHC7,A0A286ZVL0,A0A287BTA1	P60899,F1RMA3,A0A287BHC7,A0A287BKE7,F1S8K5,F1SAB0,F1SEH0,F1SSC2,F1RZB7,I3LRU2,F1RNB0,A0A0B8S016,A0A287A4W2,A0A286ZZX0,A0A286ZK95,Q29024,F1SBT5,F2Z545,I3L6E5,F1S6V3,F1RKU4,A0A286ZVL0,I3L7H6,A0A287BTA1	0.0392284	0.24326	0.125
GO:0043901	negative regulation of multi-organism process	P	3	24	181	5690	0.0165746	0.00421793	over	F1S8C6,A0A287AB58,F1SCY0	A0A287BJU2,F1S1M4,F1RK61,P32394,F1SAQ3,K7GP99,F1S8C6,F1RGM8,A0A287AB58,F1SCY0,A0A287ABT2,I3LB04,F1RT25,K7GR70,F1RZ52,F1SH50,F1SFQ4,I3LIZ4,I3LH19,A0A2C9F3B3,F1SA26,P28491,A0A287B0I3,F1SQ01	0.0392284	0.24326	0.125
GO:0060090	molecular adaptor activity	F	3	24	181	5690	0.0165746	0.00421793	over	A7WLH8,F1SQX2,F1S8C6	F1SJB5,C0LZL0,F2Z5T3,F1RZU3,F1RIE2,F1SSU6,A0A287AGR2,F1SAH7,F1RX06,A7WLH8,F1SBP3,F1RXA1,B6E241,I3LP11,A0A287BMS5,B6E314,A0A287BRR9,F1SUE0,F1SQX2,F1S8C6,F1STU0,I3LK24,K9J6K8,F1REX8	0.0392284	0.24326	0.125
GO:0007051	spindle organization	P	4	41	181	5690	0.0220994	0.00720562	over	A0A286ZVL0,F1S4Z2,I3LSS2,F2Z5Q1	I3LVS7,C0SW08,F1SFR3,F1SL58,I3LTH2,F1RZT9,Q6DUB7,F1RJJ3,F1SBC5,F1SB42,F1SUX4,F1RWJ5,Q52NJ1,Q0Z8U2,F1SSV0,F1SDC8,A0A287B2S6,I3LFX5,F1SB90,A0A287B9W3,A0A287AZ57,A5GFN6,A0A286ZX62,F1RKW7,F1RN46,F1SC89,Q9GLN5,F1SCV1,F1SDT3,I3LKY7,F1S519,Q6S4N2,A0A286ZVL0,F2Z5G2,F1S4Z2,I3LSS2,I3LII4,F2Z5Q1,A0A287A0J5,F1RHM8,F1RQG3	0.0401645	0.24838	0.097561
GO:0051254	positive regulation of RNA metabolic process	P	10	168	181	5690	0.0552486	0.0295255	over	A0A287A4P9,P14287,F1SG36,F1RLC8,A0A286ZVL0,F1SV47,A0A287B401,F1S8C6,C8ZL57,F1RL90	A0A287AMV5,F1SUG1,A0A287ABW3,Q29024,A0A286ZZX0,F1S6W8,K7GP99,F1SKQ0,F2Z543,F1RRG9,K7GS49,F2Z4Y1,A0A287B4X2,Q06AT6,F1RRY6,A0A287ARV8,A0A287AZ57,A0A287BEJ3,F1STY8,F1RVX6,F1SSB0,Q5D144,A0A287AQ37,I3L9C8,F1SB54,A0A287A4P9,A0A286ZZ81,F1RZT9,A0A287A486,F1RGP5,A0A287A1Y5,A0A287BK75,P56432,A0A287BN32,F1RIR8,F1S3K9,A0A286ZK95,F1RI50,P14287,O97894,F1SG36,A0A286ZK36,I3LVN3,I3L6M9,F1RLC8,Q29087,I3LRN0,F1RIJ6…	0.0408753	0.251395	0.0595238
GO:0045934	negative regulation of nucleobase-containing compound metabolic process	P	10	168	181	5690	0.0552486	0.0295255	over	A0A287B9T5,A0A287BE21,A7WLH8,F1RL90,F1SNZ3,A0A286ZVL0,A0A287BTA1,F1SV47,F2Z5D4,F1SDY8	P28491,F1SB42,A0A286ZZB7,F2Z543,A0A287A4F2,P62831,I3LI86,F1RHC5,I3LFV4,F1RPX1,F2Z5T3,I3LEQ7,F1RZK8,F1SGD0,F1RHJ2,F1SAB0,F1SEH0,A0A287AM88,F1RTY6,F1SJ69,I3LVN1,F1S7K1,A0A287AKA3,F1RPM5,F1SDI3,A0A287BIR8,A0A287BFZ3,A0A287B017,F1RMY9,A0A287AKH3,F1S6V3,M3V828,I3LSZ1,I3LV82,I3LJU2,F1RUA7,F1SDG3,F1SDC8,I3LII4,F1SD63,P56432,F1S6H6,F1RKH0,I3LFX5,F1RR20,F1RMA6,F1S3K9,I3LU53,F1SA10,F1RIV2,A0A287AHW9,F1SLB6…	0.0408753	0.251395	0.0595238
GO:0008134	transcription factor binding	F	6	80	181	5690	0.0331492	0.0140598	over	A0A286ZVL0,P61958,A7WLH8,F1SV47,F1SG36,F1RL90	K7GND3,I3LA15,F1S1J7,F1RIP4,F1SPF6,F1RLR4,F1RWS7,A0A286ZVL0,F1SJ69,F1SAQ4,F1SDC8,I3LKU2,F1RPX1,F1RZK8,A0A287B017,A0A286ZS52,F1SE01,F1ST74,F1RHJ2,P61958,A7WLH8,P62831,B8Q504,I3L7H8,F1SV47,A0A287AZ57,A0A286ZZ81,A0A287A1Y5,F1RZ14,F1SB53,F1SID4,F2Z5J1,P62197,F1S534,F2Z4Z2,F1RUZ6,A0A287BI89,K7GT64,F1SE73,F1RZU3,A0A287B8G6,A0A286ZI22,F2Z5N0,F1RWH6,F1RWL6,I3LI86,F2Z5T3,Q0R678,F1S0B9,F1SG36,F1SBP3,Q0Z8U2…	0.0411455	0.252366	0.075
GO:0043170	macromolecule metabolic process	P	67	1757	181	5690	0.370166	0.308787	over	F1RWW3,F1SUQ0,A0A287A710,A0A287AB58,F1RUL1,A0A286ZVL0,F1SV47,A0A0B8RZ78,A0A287A2U0,F1SJV7,A0A286ZWZ7,A0A286ZJK2,A0A287B6I2,A0A286ZQL5,F1S396,F1S8C6,F1RLC8,I3LJE5,A0A287BHC7,Q4VK70,I3LGJ5,A0A287AJJ8,M3VK09,A0A287A4P9,M3V837,A0A286ZYU3,F1SRC1,F1SNZ3,I3LQS0,F1S6B2,A0A287AFB1,A0A287AVR3,F1RVS1,F1RL90,F1S9W3,I3LPU8,A0A287A5U1,Q19QU3,F1RL66,F1RYV0,F1SM37,F1RGK9,F1SEX4,P14287,F1SG36,A0A287B9T5,A0A287BE2…	F1RMW4,F1SE72,A0A287A4A1,F1RWW3,A0A287ABG2,A0A286ZSH4,A0A287A6V6,F1RL85,A0A287BSS1,A0A287A8J7,F1RHH4,F1SJ69,A0A286ZJZ9,A0A287BP29,A0A287A6L4,F1SB54,F1SUQ0,F1STM9,I3LFZ2,A0A287B813,A0A287BH69,A0A287A710,F1RFT0,A0A287B611,A0A287AAS0,I3LJI6,F1RWH6,I3L5S3,C9K506,A0A286ZIT1,A0A287AMN9,I3L6E5,F1SHM8,P28491,F1SB42,A0A286ZZB7,F2Z543,A0A287A4F2,P62831,I3LI86,F1RHC5,I3LFV4,F1RPX1,F2Z5T3,I3LEQ7,F1RZK8,F1SGD…	0.0429394	0.26219	0.0381332
GO:0010256	endomembrane system organization	P	6	81	181	5690	0.0331492	0.0142355	over	F1S409,F2Z5Q1,F1S4Z2,I3LSS2,A7WLH8,A0A286ZN07	F2Z521,A0A287A634,A0A287AHC3,A0A287ATT0,A0A287BJV2,F1RFK7,A0A287BRR9,A0A287B186,I3LAE8,F1SJY7,A0A287BDP1,I3LGX5,F1S0Y7,A0A286ZV95,F1RT87,F1S880,F1S3E0,A0A286ZQW5,F2Z5W1,A0A286ZPT3,F1S1U5,F1SD67,I3L924,I3L788,I3LH36,I3LHE8,Q52NJ5,F1S409,F1SSD4,I3LF91,F1RQT6,A0A287BNU5,F2Z5W6,F1SSU6,A5GHL0,I3LLV0,F2Z5Q1,F1SAH7,A0A287AA07,F1S7B0,I3LVP6,F1RMB6,F1S4Z2,I3LSS2,F1RRV6,F1SA41,P11607,Q4LE85,Q52NJ1,F1S021,I…	0.0433118	0.26219	0.0740741
GO:0034655	nucleobase-containing compound catabolic process	P	6	81	181	5690	0.0331492	0.0142355	over	F1SV47,A0A287AN61,F1SEX4,F1SDY8,F2Z5D4,A0A286ZVL0	A6M931,F1ST49,F1S1G0,F1RFA3,A0A287B9Y4,F2Z5Q9,F1RUA3,A0A287B556,F2Z5T0,A0A287A4G1,I3LB77,Q8MIZ3,I3LHS8,I3LN01,I3LJZ9,I3LB04,F1SV47,F1SCR9,F2Z5S4,A0A287AKQ5,I3LM25,A0A0B8RS56,F1S8H0,F1RLY9,A0A287AMV5,F1SUG1,Q0KKC2,A0A287B9Y7,A0A287AR30,I3LSQ7,I3LSZ5,F1SML4,F1SLL6,A0A286ZKF2,F1RLR7,A0A287A9Q7,F1RN56,F1RG63,F1RUP7,A0A286ZZ12,I3LQS2,A0A287AN61,I3LAH9,F1S435,A0A287B3H4,F1SEX4,F1RSL0,A0A287BCS3,F1S0M3,…	0.0433118	0.26219	0.0740741
GO:0004871	signal transducer activity	F	6	81	181	5690	0.0331492	0.0142355	over	I3LLM2,A0A286ZSR7,F1SL26,F1RZR0,F1SV47,Q8HZJ6	I3LEN5,F1RNP4,A0A287ATF5,A0A287AA98,I3LQD9,E9M2M1,A0A286ZPF5,A0A287BLM6,A0A287A7U3,A0A287BK75,F1RKG9,F1RN84,O19004,Q2QLE0,A5A753,F1SCK8,F1RZN4,M3UZ58,A0A286ZI62,K7GQH1,I3LE68,A0A0B8RVT3,A0A287BH51,F1S0R5,A0A286ZX63,Q95L62,F1RF36,A0A287B387,A0A287B0C2,A0A287BE34,B2ZHY2,I3LLM2,A0A287ANA3,A0A286ZSR7,I3LHM1,O77553,F1SUT8,F1RMX5,A0A287B2K4,K7GL93,Q8SQ34,I3LHU3,F1SL26,F1SUB0,F1RXA1,A0A287ABW3,F1RZR0,I3…	0.0433118	0.26219	0.0740741
GO:0009156	ribonucleoside monophosphate biosynthetic process	P	4	42	181	5690	0.0220994	0.00738137	over	A0A287BMK8,F1RTV4,K7GL74,F2Z572	A0A287AH85,F1SK45,B1NI70,A0A287BMK8,A0A286ZY37,F1SML7,I3LP37,F1RTV5,B3VMQ9,I3L712,F1RTV4,A0A287AHH7,Q95339,A0A287AGU2,K7GLT8,A0A287B4I0,A0A2C9F3A3,A0A287A9I8,A0A286ZYM6,A0A286ZYL7,P13618,Q9MYT8,A0A287AHM1,A0A287A725,F1RFL9,Q95282,F1RVP8,A0A076E9W7,A5GFX4,A0A076EBU5,Q45FY6,A0A287ACG1,A0A286ZSD7,Q5S3G4,A0A0P0CMB5,F1SQ55,M3UZ96,I3LSZ5,A4Z6H1,I3LDH3,K7GL74,F2Z572	0.0433294	0.26219	0.0952381
GO:0090501	RNA phosphodiester bond hydrolysis	P	3	25	181	5690	0.0165746	0.00439367	over	F1S396,F1SEX4,F1SD01	F1RTZ0,P63221,F1S3M3,F1SK46,I3LBV6,F1RSQ6,F1ST67,F1S1T6,F1S0X6,A5GFR5,F1S396,F1RTN1,F1S1J8,F1SD85,P60899,F1RSJ1,I3L9W8,F1SCX5,F1SR64,F1RMX8,F1SEX4,F1ST49,F1SD01,F2Z5Q9,I3LCK9	0.0435656	0.262912	0.12
GO:0071407	cellular response to organic cyclic compound	P	5	61	181	5690	0.0276243	0.0107206	over	F1RL90,F1SV47,F1S8C6,A0A286ZVL0,P14287	A0A287AGX7,I3LQU1,A0A287A5I9,A0A287BSF9,F1S7J6,A0A287A486,F1RL90,F1SV47,F1SK86,I3LVS7,F1SE73,A0A286ZZ81,A0A287A1Y5,F1RZS8,F1ST49,F1RGM8,F1RSJ1,P28491,F1RY04,F1RZQ3,I3LQN4,I3L7H6,F2Z4Y1,F1SL99,F2Z543,K7GT64,F1RT57,F1SB42,F2Z5K3,A0A287APX6,P00258,I3LB77,K7GND3,F1S8C6,I3LV17,G3FP13,I3LH19,F1SBB5,I3LFM6,F1SJB5,A0A286ZVL0,A0A287A4G1,F1RIP4,M3TYT0,P14287,F1RWJ1,F1S0B9,F1S224,F1RGJ2,M3TYK5,F1RQC5,A0A286…	0.0436979	0.263006	0.0819672
GO:0016575	histone deacetylation	P	2	11	181	5690	0.0110497	0.00193322	over	F1RWW3,A0A287B401	F1SQF7,I3L7Q9,I3LVN3,A0A287A4F2,F1RWW3,F1SA10,F2Z543,A0A287B401,F1SGD0,F1SJ69,F1RKH0	0.0458304	0.271485	0.181818
GO:0006937	regulation of muscle contraction	P	2	11	181	5690	0.0110497	0.00193322	over	F1RPD7,A7WLH8	I3LVS7,A0A287AU52,P05027,A0A287A018,A0A287B1T2,B3VP30,F1RPD7,A7WLH8,F1S146,I3L6D7,F1SGD2	0.0458304	0.271485	0.181818
GO:0055001	muscle cell development	P	2	11	181	5690	0.0110497	0.00193322	over	K7GNF5,A0A286ZVL0	Q9N0Y9,P11607,I3LVD5,A0A287B5N7,K9IVR7,Q5G6V9,A0A287AKY1,A0A068F143,I3LLQ8,K7GNF5,A0A286ZVL0	0.0458304	0.271485	0.181818
GO:0035258	steroid hormone receptor binding	F	2	11	181	5690	0.0110497	0.00193322	over	F1RL90,A7WLH8	A0A287A486,F1RL90,A0A287BP92,F2Z4Y1,F1SK86,A7WLH8,P28491,A0A286ZT56,K7GT64,Q0R678,F1RZS8	0.0458304	0.271485	0.181818
GO:0036002	pre-mRNA binding	F	2	11	181	5690	0.0110497	0.00193322	over	A0A287B6I2,A0A286ZVL0	F1RZ16,I3W8V7,F1RR54,I3LF64,A0A287B6I2,F1RHH8,F1RUT1,A0A286ZVL0,Q06A98,Q06AA0,Q06AA7	0.0458304	0.271485	0.181818
GO:0060402	calcium ion transport into cytosol	P	2	11	181	5690	0.0110497	0.00193322	over	F1RZR0,F1S9W3	F1RZR2,B6CVD7,F1RZR0,F1S9W3,I3LHZ3,B8Q504,F1S475,F1RT53,F1RIQ4,B3VP30,A0A2C9F391	0.0458304	0.271485	0.181818
GO:0009124	nucleoside monophosphate biosynthetic process	P	4	43	181	5690	0.0220994	0.00755712	over	A0A287BMK8,F1RTV4,K7GL74,F2Z572	A0A287AH85,F1SK45,B1NI70,A0A287BMK8,A0A286ZY37,F1SML7,I3LP37,F1RTV5,B3VMQ9,I3L712,F1RTV4,A0A287AFN2,A0A287AHH7,Q95339,K7GL74,F2Z572,A0A287AGU2,K7GLT8,A0A287B4I0,A0A2C9F3A3,A0A287A9I8,A0A286ZYM6,A0A286ZYL7,P13618,Q9MYT8,A0A287AHM1,A0A287A725,F1RFL9,Q95282,F1RVP8,A0A076E9W7,A5GFX4,A0A076EBU5,Q45FY6,A0A287ACG1,A0A286ZSD7,Q5S3G4,A0A0P0CMB5,F1SQ55,M3UZ96,I3LSZ5,A4Z6H1,I3LDH3	0.046631	0.275502	0.0930233
GO:0051128	regulation of cellular component organization	P	18	371	181	5690	0.0994475	0.0652021	over	F1S3P6,F1SQX2,F1SNZ3,F1S4Z2,F2Z5Q1,F1RT10,A7WLH8,A0A286ZVL0,F1SB63,A0A287B401,F1S8C6,I3LVJ1,F1SFU1,I3LSS2,A0A286ZN07,Q8HZJ6,K7GNF5,A0A287ATX4	F1SAB0,F1SEX1,F2Z5W6,F1S3P6,A0A286ZXA0,F2Z518,P24853,I3LFM6,F1S412,F1S8M9,F1SPK8,F2Z5H2,A0A287ABW3,F1RS74,F1S475,F1SED4,F1SQX2,A0PFK5,A0A287BAC5,A9XFX6,Q29221,A0A286ZIC1,F1SRY3,I3LE74,A0A287AQQ1,F1SJX5,F1RN84,F1RJC5,A0A287BDG5,F1RRT1,F1S300,A0A287BNC2,F1RKW7,A0A287AZ21,I3LII4,A0A286ZJ52,Q9GLN5,I3LRF1,F2Z5S6,F1SB42,F1SJB5,A0A287B5N7,B8XH67,K9IVR7,A0A287A853,A0A287AN27,F1SQL4,A0A286ZKH7,A0A287AJD5,…	0.0468251	0.27581	0.0485175
GO:0010628	positive regulation of gene expression	P	12	220	181	5690	0.0662983	0.0386643	over	A0A287A4P9,P14287,F1SG36,F1RLC8,A0A286ZVL0,F1SV47,A0A287B401,F1S8C6,C8ZL57,F1RL90,F2Z5D4,F1RGK9	A0A287ABW3,Q29024,A0A286ZZX0,F1S6W8,A0A287AV76,P02543,F1SS26,F1RQ91,A6M931,I3L8I5,F1S1G0,F1SKJ5,Q767L0,F1SH87,D3K5N7,F1RUA3,A0A287ALJ9,K7GP99,F1SKQ0,F2Z543,F1RRG9,K7GS49,F2Z4Y1,A0A287B4X2,Q06AT6,F1RRY6,A0A287ARV8,A0A287AZ57,A0A287BEJ3,F1STY8,F1RVX6,F1SSB0,Q5D144,A0A287AQ37,I3L9C8,F1SB54,A0A287A4P9,A0A286ZZ81,F1RZT9,A0A287A486,F1RGP5,A0A287A1Y5,A0A287BK75,P56432,A0A287BN32,F1RIR8,F1S3K9,A0A286ZK95…	0.0469281	0.27581	0.0545455
GO:0019079	viral genome replication	P	3	26	181	5690	0.0165746	0.00456942	over	F1S8C6,A0A287AB58,F1SCY0	F1SFQ4,I3LEC2,Q06AU6,M3TYT0,I3LHE8,F1SAQ3,A0A286ZW70,K9J6J2,A0A287A634,P62936,F2Z557,A0A287B186,F1SJK6,F1RTY6,F1RIE2,F1RQC5,F1RGM8,F1SF95,K7GP99,F1S8C6,A0A287AB58,F1SCY0,A0A287ABT2,I3LB04,O46374,Q66X52	0.0481317	0.279239	0.115385
GO:0045089	positive regulation of innate immune response	P	3	26	181	5690	0.0165746	0.00456942	over	A0A287B401,F1S8C6,I3LJE5	A0A287A4F2,A0A286ZKW2,A0A287B401,F1SJ69,F1S8C6,F1SRE0,G3FP13,F1SEZ4,F1RZN4,A0A287BJU2,F1RT53,I3LEA8,I3LBP0,F1S1M4,I3LVN1,F1RK61,F1S3C7,F1RN44,Q06AB2,Q56VC2,F1RJ01,F1SDD7,F1SBH4,I3LJE5,F1RMB0,A0A287A6I2	0.0481317	0.279239	0.115385
GO:0060070	canonical Wnt signaling pathway	P	3	26	181	5690	0.0165746	0.00456942	over	A0A0U2ETD0,F1SNZ3,K7GNF5	F1S3K9,A0A287ATS7,A0A286ZTN5,F1RIP4,B8XH67,A0A0U2ETD0,F1S0R5,F1SBL4,F1RM45,A0A287ABW3,B8Q504,F1SNZ3,I3LBB2,F1RMA3,F1SPF6,F1SGD0,F1S829,I3L9C8,A0A287AN27,A1YPR8,Q06AU6,K7GNF5,F1RRN0,A0A287B629,F1S785,A0A286ZT50	0.0481317	0.279239	0.115385
GO:0048524	positive regulation of viral process	P	3	26	181	5690	0.0165746	0.00456942	over	F1S4Z2,I3LSS2,F2Z5Q1	K7GT64,I3LIS2,F1RWS7,F1RZ14,F2Z5G2,F1RM45,A0A286ZW70,K9J6J2,A0A287A634,F2Z557,A0A287B186,F1SJK6,F1RTY6,F1RIE2,F1RQC5,F1RGM8,F1SF95,O46374,G9F6X8,K7GND3,F1STY8,F1S4Z2,I3LSS2,F2Z5Q1,F1REY0,A0A286ZP69	0.0481317	0.279239	0.115385
GO:0070588	calcium ion transmembrane transport	P	3	26	181	5690	0.0165746	0.00456942	over	F1RZR0,F1S9W3,A7WLH8	A0A286ZSD7,F1RV76,B4XH83,F1S475,I3LLQ8,A0A286ZYM2,F1SJP7,F1S130,B6CVD7,F1RZR0,F1S9W3,I3LHZ3,B8Q504,F1RT53,F1RIQ4,B3VP30,A0A287A2R9,A0A287A608,F1SPN4,A0A287B1T2,A7WLH8,F1SEI8,P05027,P11607,A0A2C9F391,C5HGF3	0.0481317	0.279239	0.115385
GO:0006952	defense response	P	7	105	181	5690	0.038674	0.0184534	over	A0A287B401,F1S8C6,A0A287AB58,F1SL26,I3LJE5,F1SCY0,F2Z5D4	F1S0B9,F1RZT9,F1S224,A0A287A4F2,A0A286ZKW2,A0A287B401,F1SJ69,F1S8C6,F1SRE0,G3FP13,F1SEZ4,I3LRN0,P32394,F1STV0,F1RJ01,I3LE68,F1SS26,F1RZN4,A0A287B088,A0A068F143,F1SR90,Q0R678,A0A287AN37,F1RGP5,A1XQR6,A0A287AB58,A0A287AJU1,A0A287BDP1,F1SJB5,F1RT53,A0A287ANF9,A0A287A9T7,F1RZ01,Q8SQ34,I3LHU3,Q29288,F1RIH5,Q6STL7,F1SL26,I3L579,F1S7V3,F1RNW5,A0A287BJU2,I3LEA8,I3LBP0,A0A287BKR2,F1RWF7,F1S1M4,I3LVN1,F1RK…	0.0490786	0.284	0.0666667
GO:2000021	regulation of ion homeostasis	P	2	12	181	5690	0.0110497	0.00210896	over	F1RZR0,F1S9W3	F1RZR2,B6CVD7,F1RZR0,F1S9W3,I3LHZ3,B8Q504,F1S475,F1RT53,F1RIQ4,A0A287AA47,I3LLU0,A0A2C9F391	0.0538697	0.291809	0.166667
GO:0008016	regulation of heart contraction	P	2	12	181	5690	0.0110497	0.00210896	over	F1RPD7,A7WLH8	P11607,I3LLU0,A0A287B5N7,P05027,A0A287B1T2,F1RPD7,A7WLH8,F1SGD2,I3L6D7,O02670,M3TYK5,F1S146	0.0538697	0.291809	0.166667
GO:0006941	striated muscle contraction	P	2	12	181	5690	0.0110497	0.00210896	over	F1RPD7,A7WLH8	P05027,A0A287A018,A0A287B1T2,A0A287B5N7,F1RPD7,A7WLH8,F1SGD2,I3LLU0,F1S146,I3L6D7,O02670,F1SA26	0.0538697	0.291809	0.166667
GO:0030048	actin filament-based movement	P	2	12	181	5690	0.0110497	0.00210896	over	A7WLH8,I3LV99	F1SFF5,P60662,F1S203,F1SRY3,A7WLH8,F1SGD2,I3LLU0,F1S146,I3L6D7,O02670,I3LV99,F1STN6	0.0538697	0.291809	0.166667
GO:0032481	positive regulation of type I interferon production	P	2	12	181	5690	0.0110497	0.00210896	over	I3LJE5,F1S8C6	F1RJ01,F1SDD7,F1SBH4,I3LJE5,F1RMB0,K7GND3,F1S8C6,F1RZN4,I3LRU8,A0A287B8G6,G3FP13,F1S475	0.0538697	0.291809	0.166667
GO:0006476	protein deacetylation	P	2	12	181	5690	0.0110497	0.00210896	over	A0A287B401,F1RWW3	F2Z543,A0A287B401,F1SGD0,F1SJ69,F1RKH0,F1SQF7,I3L7Q9,I3LVN3,A0A287A4F2,F1RWW3,F1SA10,F1RMA3	0.0538697	0.291809	0.166667
GO:0005903	brush border	C	2	12	181	5690	0.0110497	0.00210896	over	P26234,I3LV99	B8XH67,F1S8P6,F1S5K2,I3LLY3,F1SB42,P26234,I3LV99,A0A287A2U9,Q29221,A0A287ARN5,F1SRY3,A0A286ZQ44	0.0538697	0.291809	0.166667
GO:0045935	positive regulation of nucleobase-containing compound metabolic process	P	11	201	181	5690	0.0607735	0.0353251	over	A0A287A4P9,P14287,F1SG36,F1RLC8,F1SB63,A0A286ZVL0,F1SV47,A0A287B401,F1S8C6,C8ZL57,F1RL90	A0A287AMV5,F1SUG1,A0A287ABW3,Q29024,A0A286ZZX0,F1SSV0,F1S6W8,K7GP99,F1SKQ0,F2Z543,F1RRG9,K7GS49,F2Z4Y1,A0A287B4X2,Q06AT6,F1RRY6,A0A287ARV8,A0A287AZ57,A0A287BEJ3,F1STY8,F1RVX6,F1SSB0,Q5D144,A0A287AQ37,I3L9C8,F1SB54,A0A287A4P9,A0A286ZZ81,F1RZT9,A0A287A486,F1RGP5,A0A287A1Y5,A0A287BK75,P56432,A0A287BN32,F1RIR8,F1S3K9,A0A286ZK95,F1RI50,P14287,O97894,F1SG36,A0A286ZK36,I3LVN3,I3L6M9,F1RLC8,Q29087,I3LRN0…	0.0547061	0.291809	0.0547264
GO:0006401	RNA catabolic process	P	5	65	181	5690	0.0276243	0.0114236	over	F1SV47,F1SEX4,F1SDY8,F2Z5D4,A0A286ZVL0	A6M931,F1ST49,F1S1G0,F1RFA3,A0A287B9Y4,F2Z5Q9,F1RUA3,A0A287B556,F2Z5T0,A0A287A4G1,I3LB77,Q8MIZ3,I3LHS8,I3LN01,I3LJZ9,F1SV47,F1SCR9,F2Z5S4,A0A287AKQ5,I3LM25,A0A0B8RS56,F1S8H0,F1RLY9,A0A287AMV5,F1SUG1,F1RLR7,A0A287A9Q7,F1S435,A0A287B3H4,F1SEX4,F1RSL0,A0A287BCS3,F1S0M3,F1S2J4,A0A287ARX6,F1RSQ6,F1ST67,F1S1T6,F1S0X6,F1RKS3,F1SDX8,I3LTQ9,P02543,F1SDY8,A0A287AYA8,F1ST63,F1RQC5,F2Z5N9,K7GND3,F2Z5D4,A0A28…	0.0548971	0.291809	0.0769231
GO:0044270	cellular nitrogen compound catabolic process	P	6	86	181	5690	0.0331492	0.0151142	over	F1SV47,A0A287AN61,F1SEX4,F1SDY8,F2Z5D4,A0A286ZVL0	A6M931,F1ST49,F1S1G0,F1RFA3,A0A287B9Y4,F2Z5Q9,F1RUA3,A0A287B556,F2Z5T0,A0A287A4G1,I3LB77,Q8MIZ3,I3LHS8,I3LN01,I3LJZ9,I3LB04,F1SV47,F1SCR9,F2Z5S4,A0A287AKQ5,I3LM25,A0A0B8RS56,F1S8H0,F1RLY9,A0A287AMV5,F1SUG1,Q0KKC2,A0A287B9Y7,A0A287AR30,I3LSQ7,F1S3H1,I3LSZ5,F1SML4,F1SLL6,A0A286ZKF2,F1RLR7,A0A287A9Q7,F1RN56,F1RK58,P32394,F1RG63,F1RUP7,A0A286ZZ12,I3LQS2,I3LEN7,A0A287AN61,I3LAH9,F1S435,A0A287B3H4,F1SE…	0.0552084	0.291809	0.0697674
GO:0019439	aromatic compound catabolic process	P	6	86	181	5690	0.0331492	0.0151142	over	F1SV47,A0A287AN61,F1SEX4,F1SDY8,F2Z5D4,A0A286ZVL0	A6M931,F1ST49,F1S1G0,F1RFA3,A0A287B9Y4,F2Z5Q9,F1RUA3,A0A287B556,F2Z5T0,A0A287A4G1,I3LB77,Q8MIZ3,I3LHS8,I3LN01,I3LJZ9,I3LB04,F1SV47,F1SCR9,F2Z5S4,A0A287AKQ5,I3LM25,A0A0B8RS56,F1S8H0,F1RLY9,A0A287AMV5,F1SUG1,Q0KKC2,A0A287B9Y7,A0A287AR30,I3LSQ7,I3LSZ5,F1SML4,F1SLL6,A0A286ZKF2,F1RLR7,A0A287A9Q7,F1RN56,F1RK58,P32394,F1RG63,F1RUP7,A0A286ZZ12,I3LQS2,I3LEN7,A0A287AN61,I3LAH9,F1S435,A0A287B3H4,F1SEX4,F1RS…	0.0552084	0.291809	0.0697674
GO:0051276	chromosome organization	P	13	252	181	5690	0.0718232	0.0442882	over	A0A287BN67,A0A287AZH1,F1SFU1,F1S4Z2,I3LSS2,A0A286ZN07,F2Z5Q1,A0A287B401,A0A287A4P9,A0A286ZVL0,F1SB63,F1RWW3,I3LVJ1	F1SSV0,F1S478,I3LII4,A0A286ZJ52,F1SFR3,F1S2W3,F1RRG9,I3LPL4,A0A287B0B0,F1S0M9,A0A287ALW9,A0A287BR13,F1SS19,F1STM9,F1SRE0,I3L5F1,A0A286ZMS0,Q9N252,O46374,F1RS45,A5GFN6,F1SH64,I3LCE6,P62802,Q53DY5,Q4TTS4,A0A286ZZB7,F1RVA0,P06348,Q71LE2,F1RHC5,A0A287BQW3,F1SPG1,F1RL85,A0A287BN67,A0A287AZH1,F1RR69,A0A287AD09,A0A287B7G2,F1S7L7,A0A287AKA3,F1STY8,F1SSG6,F1RJ01,F1SGX1,F1SE29,F1RZK2,F1RZS8,F1RNB0,A0A287B4…	0.0572001	0.291809	0.0515873
GO:0035770	ribonucleoprotein granule	C	4	46	181	5690	0.0220994	0.00808436	over	A0A286ZVL0,A0A287A0R0,A7WLH8,F1SNZ3	F1SMV6,K7GND3,A0A286ZVL0,F1SPP8,F1RQ91,F1SB53,I3LEC2,A0A287B4G4,F1SPJ5,F1S179,M3TYT0,F1RFM9,F1RM40,A0A287A0R0,A7WLH8,F2Z5N0,F1SAJ5,I3LAB6,Q8MIZ3,F2Z5S4,A5A8V8,F1S2J4,F1RSJ1,I3LJZ9,F2Z5T0,A0A287AE28,I3LHS8,I3LB77,I3LN01,F1SNZ3,A0A286ZTN5,F2Z557,F1RWJ5,I3LFV4,F1RUT1,A0A287A096,F1SH87,D3K5N7,F1RQC5,G3FP13,F1S0R7,F1S0B9,F2Z5V2,F1RUP2,F1SHC9,I3LB32	0.0573518	0.291809	0.0869565
GO:0043169	cation binding	F	30	706	181	5690	0.165746	0.124077	over	K7GL74,F2Z572,F1RZR0,A0A287BMK8,F1S6B2,A0A0B8RZ78,F1SDY8,M3VK09,A0A287BF68,Q19QU3,A0A287BJI1,F1S409,F1S396,F1SFU1,I3LVJ1,I3LIL0,F1SNZ3,F1RTV4,F1RGI7,Q4TTV6,A0A286ZYU3,A0A287B6I2,A0A287A5U1,I3LBT0,I3LIR0,A0A287A4P9,F1SRC1,A0A287AUE1,I3LSS2,A0A0B8RW31	F1SHL9,A0A287ACX9,I3LK59,P33198,O46374,A0A287BA45,F1RK10,A0A286ZQY6,Q1G1K7,D3K5L3,Q1G1K9,I3LUM8,I3LFE8,A0A286ZIW5,I3LDC7,F1RKS3,A0A287ANI6,F1S814,K7GL74,F2Z572,F1S297,Q45FY6,Q29582,A0A287AS29,F1SUE3,F1SGA8,P41566,A0A286ZQQ9,A0A2C9F380,F1S4X9,A0A286ZUT3,A0A286ZIG4,I3LII4,M3UYZ6,I3LCJ3,Q863I2,F1RVD2,A0A287BFW1,F1RP25,F1RUP7,A0A287B2E3,A0A286ZNG1,I3LTC6,F1RIU1,A0A287AUH5,A0A287BHL2,F1S012,F1S3T6,I3L…	0.0573811	0.291809	0.0424929
GO:0046700	heterocycle catabolic process	P	6	87	181	5690	0.0331492	0.01529	over	F1SV47,A0A287AN61,F1SEX4,F1SDY8,F2Z5D4,A0A286ZVL0	A6M931,F1ST49,F1S1G0,F1RFA3,A0A287B9Y4,F2Z5Q9,F1RUA3,A0A287B556,F2Z5T0,A0A287A4G1,I3LB77,Q8MIZ3,I3LHS8,I3LN01,I3LJZ9,I3LB04,F1SV47,F1SCR9,F2Z5S4,A0A287AKQ5,I3LM25,A0A0B8RS56,F1S8H0,F1RLY9,A0A287AMV5,F1SUG1,Q0KKC2,A0A287B9Y7,A0A287AR30,I3LSQ7,F1S3H1,I3LSZ5,F1SML4,F1SLL6,A0A286ZKF2,F1RLR7,A0A287A9Q7,F1RN56,F1RK58,P32394,F1RG63,F1RUP7,A0A286ZZ12,I3LQS2,I3LEN7,A0A287AN61,I3LAH9,I3LNB4,F1S435,A0A287B3…	0.057803	0.291809	0.0689655
GO:0071383	cellular response to steroid hormone stimulus	P	3	28	181	5690	0.0165746	0.00492091	over	F1RL90,F1SV47,A0A286ZVL0	F1S7J6,A0A287A486,F1RL90,F1SV47,F1SK86,I3LVS7,F1SE73,A0A286ZZ81,A0A287A1Y5,F1RZS8,P28491,F1RY04,F1RZQ3,I3LQN4,F2Z4Y1,F1SL99,F2Z543,K7GT64,F1SJB5,A0A286ZVL0,A0A287A4G1,I3LB77,F1S0B9,F1S224,Q0R678,K7N7E9,F1SBB5,I3LFM6	0.0579348	0.291809	0.107143
GO:0048522	positive regulation of cellular process	P	27	624	181	5690	0.149171	0.109666	over	F1S8C6,F1RT10,F1RL90,I3LGJ5,A0A287A4P9,P14287,F1SG36,F1RLC8,F1SU38,A7WLH8,F1SFU1,F1SB63,P61958,F1SCY0,K7GQ27,A0A287AB58,A0A286ZVL0,F1SV47,A0A287B401,C8ZL57,F1S9W3,Q8HZJ6,K7GNF5,I3LSS2,A0A287ATX4,F1SNZ3,A0A287BE21	F1RZL4,F2Z518,F1S3K9,A0A287ABT2,F1SS26,A7WLI1,F1RJM2,F1RGP5,I3LIX4,A0A287AMV5,F1SUG1,I3LHE8,A0A287B4G4,I3L9C8,F1S8C6,B3VP30,M3TYT0,M3UZ63,A0A287AK42,F1RJ01,F1RJ58,I3LE68,F1SI16,A0A287A9T7,F2Z521,K7GL93,F1SPK8,F2Z5H2,A0A287ABW3,F1RS74,F1S475,F1S3J9,A0A287A1G6,A0A287BLM6,F1RIQ4,F1REX8,F1RVS8,B7TJ04,I3LH19,I3LL00,F1SMU1,F1RVZ4,F1SM07,F1RWY6,Q29024,A0A286ZZX0,P28491,Q06AS6,F2Z565,F1RQ91,P62831,F1SLR6…	0.0583593	0.291809	0.0432692
GO:0051258	protein polymerization	P	5	67	181	5690	0.0276243	0.011775	over	F1SQX2,A0A286ZS56,A0A287ATX4,I3LSS2,A0A286ZN07	F1SQX2,A0PFK5,A0A287BAC5,A9XFX6,Q29221,A0A286ZIC1,F1SRY3,F2Z562,B5APU7,A0A286ZS56,B5APU9,F1RIV6,F1RMT5,A0A287BS79,Q06AB2,F1RFY1,F1RGL0,I3L660,F1SGZ8,F1REX8,F1SIX7,F1RFK7,I3LVS7,A0A287ASX4,B6E241,K7GR16,A0A287AP23,I3LT56,A0A287BMS5,B6E314,Q2XVP5,Q6DUB7,F1RZZ1,F1SUX4,Q0Z8U2,Q2QLE0,A0A287B4G4,F1RMJ0,B5APU4,B5APU3,A0A287ALZ4,B5APV1,B5APU6,B5APV0,F1SSP6,A0A287BN59,F1RSB0,I3L5V7,A0A287A945,A0A287AQQ1,F…	0.0610651	0.291809	0.0746269
GO:0001098	basal transcription machinery binding	F	2	13	181	5690	0.0110497	0.00228471	over	A0A287BHC7,A0A286ZVL0	K7GND3,F1RMA3,A0A287BHC7,F1SAB0,F1SEH0,I3L6E5,F1S6V3,F1RIP4,F1SPF6,F1RLR4,F1RWS7,A0A286ZVL0,F1RZB7	0.0623633	0.291809	0.153846
GO:0060047	heart contraction	P	2	13	181	5690	0.0110497	0.00228471	over	F1RPD7,A7WLH8	P11607,I3LLU0,A0A287B5N7,P05027,A0A287B1T2,F1RPD7,A7WLH8,F1SGD2,I3L6D7,O02670,M3TYK5,F1S146,A0A068F143	0.0623633	0.291809	0.153846
GO:0003015	heart process	P	2	13	181	5690	0.0110497	0.00228471	over	F1RPD7,A7WLH8	P11607,I3LLU0,A0A287B5N7,P05027,A0A287B1T2,A0A068F143,F1RPD7,A7WLH8,F1SGD2,I3L6D7,O02670,M3TYK5,F1S146	0.0623633	0.291809	0.153846
GO:0007204	positive regulation of cytosolic calcium ion concentration	P	2	13	181	5690	0.0110497	0.00228471	over	F1RZR0,F1S9W3	F1RZR2,B6CVD7,F1RZR0,F1S9W3,I3LHZ3,B8Q504,F1S475,F1RT53,F1RIQ4,B3VP30,A0A2C9F391,F1S2A8,F1S6V0	0.0623633	0.291809	0.153846
GO:0032608	interferon-beta production	P	2	13	181	5690	0.0110497	0.00228471	over	I3LJE5,F1S8C6	K9IVK7,A0A287BJU2,I3LIZ4,I3LLP4,F1RJ01,F1SDD7,F1SBH4,I3LJE5,F1RMB0,K7GND3,F1S8C6,I3LKY5,F1RZN4	0.0623633	0.291809	0.153846
GO:0030178	negative regulation of Wnt signaling pathway	P	2	13	181	5690	0.0110497	0.00228471	over	A0A0U2ETD0,F1SNZ3	A0A286ZTN5,F1RIP4,B8XH67,A0A0U2ETD0,F1S0R5,F1SBL4,F1RM45,A0A287ABW3,B8Q504,F1SNZ3,F2Z516,A0A287BN32,I3LEF2	0.0623633	0.291809	0.153846
GO:0032648	regulation of interferon-beta production	P	2	13	181	5690	0.0110497	0.00228471	over	I3LJE5,F1S8C6	K9IVK7,A0A287BJU2,I3LIZ4,I3LLP4,F1RJ01,F1SDD7,F1SBH4,I3LJE5,F1RMB0,K7GND3,F1S8C6,I3LKY5,F1RZN4	0.0623633	0.291809	0.153846
GO:0016605	PML body	C	2	13	181	5690	0.0110497	0.00228471	over	P61958,A7WLH8	F1S1G0,F2Z5T3,Q0R678,P61958,A0A287AXZ9,A0A287AN27,I3LSZ1,F1STM9,A0A287ALW9,F1SKG2,A7WLH8,F1RZS8,I3LB04	0.0623633	0.291809	0.153846
GO:0001099	basal RNA polymerase II transcription machinery binding	F	2	13	181	5690	0.0110497	0.00228471	over	A0A287BHC7,A0A286ZVL0	K7GND3,F1RMA3,A0A287BHC7,F1SAB0,F1SEH0,I3L6E5,F1S6V3,F1RIP4,F1SPF6,F1RLR4,F1RWS7,A0A286ZVL0,F1RZB7	0.0623633	0.291809	0.153846
GO:0033549	MAP kinase phosphatase activity	F	1	2	181	5690	0.00552486	0.000351494	over	A0A287ANH4	A0A287ANH4,A0A287B227	0.0626139	0.291809	0.5
GO:0001042	RNA polymerase I core binding	F	1	2	181	5690	0.00552486	0.000351494	over	F1RL66	F1RL66,F1S8T1	0.0626139	0.291809	0.5
GO:0035102	PRC1 complex	C	1	2	181	5690	0.00552486	0.000351494	over	I3LIR0	A5D9P0,I3LIR0	0.0626139	0.291809	0.5
GO:0070886	positive regulation of calcineurin-NFAT signaling cascade	P	1	2	181	5690	0.00552486	0.000351494	over	F1S9W3	F1S9W3,F1SJX5	0.0626139	0.291809	0.5
GO:0035547	regulation of interferon-beta secretion	P	1	2	181	5690	0.00552486	0.000351494	over	F1S8C6	K7GND3,F1S8C6	0.0626139	0.291809	0.5
GO:0050850	positive regulation of calcium-mediated signaling	P	1	2	181	5690	0.00552486	0.000351494	over	F1S9W3	F1S9W3,F1SJX5	0.0626139	0.291809	0.5
GO:0035549	positive regulation of interferon-beta secretion	P	1	2	181	5690	0.00552486	0.000351494	over	F1S8C6	K7GND3,F1S8C6	0.0626139	0.291809	0.5
GO:1904469	positive regulation of tumor necrosis factor secretion	P	1	2	181	5690	0.00552486	0.000351494	over	F1S8C6	K7GND3,F1S8C6	0.0626139	0.291809	0.5
GO:0035546	interferon-beta secretion	P	1	2	181	5690	0.00552486	0.000351494	over	F1S8C6	K7GND3,F1S8C6	0.0626139	0.291809	0.5
GO:0050997	quaternary ammonium group binding	F	1	2	181	5690	0.00552486	0.000351494	over	I3LSS2	I3LSS2,F1RJ58	0.0626139	0.291809	0.5
GO:0032541	cortical endoplasmic reticulum	C	1	2	181	5690	0.00552486	0.000351494	over	A0A0U2ETD0	A0A0U2ETD0,F1RGS6	0.0626139	0.291809	0.5
GO:0051988	regulation of attachment of spindle microtubules to kinetochore	P	1	2	181	5690	0.00552486	0.000351494	over	A0A286ZVL0	A0A286ZVL0,Q007T2	0.0626139	0.291809	0.5
GO:0045672	positive regulation of osteoclast differentiation	P	1	2	181	5690	0.00552486	0.000351494	over	F1RL90	K9IWA3,F1RL90	0.0626139	0.291809	0.5
GO:0005915	zonula adherens	C	1	2	181	5690	0.00552486	0.000351494	over	P26234	F1RGJ2,P26234	0.0626139	0.291809	0.5
GO:0071532	ankyrin repeat binding	F	1	2	181	5690	0.00552486	0.000351494	over	I3LGJ5	I3LGJ5,F1RWL6	0.0626139	0.291809	0.5
GO:0045823	positive regulation of heart contraction	P	1	2	181	5690	0.00552486	0.000351494	over	F1RPD7	A0A287B5N7,F1RPD7	0.0626139	0.291809	0.5
GO:0001741	XY body	C	1	2	181	5690	0.00552486	0.000351494	over	A7WLH8	F2Z4X9,A7WLH8	0.0626139	0.291809	0.5
GO:0007606	sensory perception of chemical stimulus	P	1	2	181	5690	0.00552486	0.000351494	over	I3LLM2	I3LSK5,I3LLM2	0.0626139	0.291809	0.5
GO:0042562	hormone binding	F	1	2	181	5690	0.00552486	0.000351494	over	P50390	F1RGP5,P50390	0.0626139	0.291809	0.5
GO:2000109	regulation of macrophage apoptotic process	P	1	2	181	5690	0.00552486	0.000351494	over	F1SB63	F1SR90,F1SB63	0.0626139	0.291809	0.5
GO:0070933	histone H4 deacetylation	P	1	2	181	5690	0.00552486	0.000351494	over	F1RWW3	F1RWW3,F1SA10	0.0626139	0.291809	0.5
GO:0033160	positive regulation of protein import into nucleus, translocation	P	1	2	181	5690	0.00552486	0.000351494	over	F1S8C6	F1S8C6,F1S3K9	0.0626139	0.291809	0.5
GO:0003886	DNA (cytosine-5-)-methyltransferase activity	F	1	2	181	5690	0.00552486	0.000351494	over	Q4TTV6	Q4TTV6,A0A287A8G0	0.0626139	0.291809	0.5
GO:0050700	CARD domain binding	F	1	2	181	5690	0.00552486	0.000351494	over	F1S8C6	F1S8C6,A0A287A3X6	0.0626139	0.291809	0.5
GO:0060021	palate development	P	1	2	181	5690	0.00552486	0.000351494	over	A7WLH8	K7GSP8,A7WLH8	0.0626139	0.291809	0.5
GO:0090335	regulation of brown fat cell differentiation	P	1	2	181	5690	0.00552486	0.000351494	over	A0A286ZVL0	A0A286ZVL0,I3L7Q9	0.0626139	0.291809	0.5
GO:0030575	nuclear body organization	P	1	2	181	5690	0.00552486	0.000351494	over	A7WLH8	I3L632,A7WLH8	0.0626139	0.291809	0.5
GO:0017017	MAP kinase tyrosine/serine/threonine phosphatase activity	F	1	2	181	5690	0.00552486	0.000351494	over	A0A287ANH4	A0A287ANH4,A0A287B227	0.0626139	0.291809	0.5
GO:0033574	response to testosterone	P	1	2	181	5690	0.00552486	0.000351494	over	P14287	M3TYT0,P14287	0.0626139	0.291809	0.5
GO:0036438	maintenance of lens transparency	P	1	2	181	5690	0.00552486	0.000351494	over	F1S4Z2	F1S4Z2,I3LIX4	0.0626139	0.291809	0.5
GO:0014029	neural crest formation	P	1	2	181	5690	0.00552486	0.000351494	over	F1RL66	F1RL66,F1S8T1	0.0626139	0.291809	0.5
GO:0061430	bone trabecula morphogenesis	P	1	2	181	5690	0.00552486	0.000351494	over	F1RL90	F1RL90,A0A287ABW3	0.0626139	0.291809	0.5
GO:0090611	ubiquitin-independent protein catabolic process via the multivesicular body sorting pathway	P	1	2	181	5690	0.00552486	0.000351494	over	F1S4Z2	F1RRD6,F1S4Z2	0.0626139	0.291809	0.5
GO:0015459	potassium channel regulator activity	F	1	2	181	5690	0.00552486	0.000351494	over	A7WLH8	A0A287A2R9,A7WLH8	0.0626139	0.291809	0.5
GO:0060346	bone trabecula formation	P	1	2	181	5690	0.00552486	0.000351494	over	F1RL90	A0A287ABW3,F1RL90	0.0626139	0.291809	0.5
GO:0005916	fascia adherens	C	1	2	181	5690	0.00552486	0.000351494	over	P26234	I3LLY3,P26234	0.0626139	0.291809	0.5
GO:0051836	translocation of molecules into other organism involved in symbiotic interaction	P	1	2	181	5690	0.00552486	0.000351494	over	F1SB63	F1SB63,F1S386	0.0626139	0.291809	0.5
GO:0071394	cellular response to testosterone stimulus	P	1	2	181	5690	0.00552486	0.000351494	over	P14287	M3TYT0,P14287	0.0626139	0.291809	0.5
GO:0010694	positive regulation of alkaline phosphatase activity	P	1	2	181	5690	0.00552486	0.000351494	over	F1RL90	A0A287AU52,F1RL90	0.0626139	0.291809	0.5
GO:0106058	positive regulation of calcineurin-mediated signaling	P	1	2	181	5690	0.00552486	0.000351494	over	F1S9W3	F1S9W3,F1SJX5	0.0626139	0.291809	0.5
GO:0045648	positive regulation of erythrocyte differentiation	P	1	2	181	5690	0.00552486	0.000351494	over	A0A287AB58	F1RJ01,A0A287AB58	0.0626139	0.291809	0.5
GO:0051573	negative regulation of histone H3-K9 methylation	P	1	2	181	5690	0.00552486	0.000351494	over	I3LVJ1	F1RHZ8,I3LVJ1	0.0626139	0.291809	0.5
GO:0044609	DBIRD complex	C	1	2	181	5690	0.00552486	0.000351494	over	A0A287BHC7	F1RMA3,A0A287BHC7	0.0626139	0.291809	0.5
GO:0030621	U4 snRNA binding	F	1	2	181	5690	0.00552486	0.000351494	over	A0A286ZWZ7	A0A286ZWZ7,I3LDL8	0.0626139	0.291809	0.5
GO:0061484	hematopoietic stem cell homeostasis	P	1	2	181	5690	0.00552486	0.000351494	over	F1RGK9	F1RGK9,F1RGM8	0.0626139	0.291809	0.5
GO:0008385	IkappaB kinase complex	C	1	2	181	5690	0.00552486	0.000351494	over	F1SCY0	F1S418,F1SCY0	0.0626139	0.291809	0.5
GO:0046827	positive regulation of protein export from nucleus	P	1	2	181	5690	0.00552486	0.000351494	over	A0A0U2ETD0	A0A287A2R9,A0A0U2ETD0	0.0626139	0.291809	0.5
GO:0070932	histone H3 deacetylation	P	1	2	181	5690	0.00552486	0.000351494	over	F1RWW3	A0A287A4F2,F1RWW3	0.0626139	0.291809	0.5
GO:0042036	negative regulation of cytokine biosynthetic process	P	1	2	181	5690	0.00552486	0.000351494	over	A0A287A0R0	I3LKY5,A0A287A0R0	0.0626139	0.291809	0.5
GO:0099122	RNA polymerase II C-terminal domain binding	F	1	2	181	5690	0.00552486	0.000351494	over	A0A286ZVL0	F1RZB7,A0A286ZVL0	0.0626139	0.291809	0.5
GO:1901097	negative regulation of autophagosome maturation	P	1	2	181	5690	0.00552486	0.000351494	over	F1SFU1	F1RLP9,F1SFU1	0.0626139	0.291809	0.5
GO:0010692	regulation of alkaline phosphatase activity	P	1	2	181	5690	0.00552486	0.000351494	over	F1RL90	A0A287AU52,F1RL90	0.0626139	0.291809	0.5
GO:0071888	macrophage apoptotic process	P	1	2	181	5690	0.00552486	0.000351494	over	F1SB63	F1SB63,F1SR90	0.0626139	0.291809	0.5
GO:0090336	positive regulation of brown fat cell differentiation	P	1	2	181	5690	0.00552486	0.000351494	over	A0A286ZVL0	A0A286ZVL0,I3L7Q9	0.0626139	0.291809	0.5
[truncated: 1,781 more rows]
