# Supplementary material for: Proteome Analysis Reveals Syndecan 1 Regulates Porcine Sapelovirus Replication
Source: Int J Mol Sci. 2020 Jun 19;21(12):4386. doi: 10.3390/ijms21124386 (PMC7352226; doi:10.3390/ijms21124386)
Supplement: Supplementary file 1 [file ijms-21-04386-s001.zip › Supplementary materials/Table S5.xlsx]

## Sheet: Enrichment
Table S5. Enrichment analysis of KEGG based on identified proteins.
Map_ID	Map_Name	Test	TestAll	Ref	RefAll	Test_per	Ref_per	Test_Seq	Ref_Seq	Over_Under	P value	FDR	richFactor
ssc04512	ECM-receptor interaction	3	181	5	5690	0.0165746	0.000878735	P14287 Q8HZJ6 K7GNF5	F1SS26 K7GM14 Q8HZJ6 K7GNF5 P14287	over	0.00030205	0.0253722	0.6
ssc05418	Fluid shear stress and atherosclerosis	5	181	30	5690	0.0276243	0.00527241	A0A287AD21 P61958 A7WLH8 Q8HZJ6 K7GNF5	I3LVD5 Q29092 F1RQU2 O02705 F2Z5G3 A0A287B4G4 P82460 I3LVS7 A0A287APM0 Q8HZJ6 P61958 A0A287BLE1 K7GM45 A0A287AD21 B3VP30 P32394 K7GNF5 F1SIQ5 F1S7C8 P56432 Q9N1F5 A0A286ZSY3 C1PIG3 F1SI16 A5A757 A7WLH8 F1S395 F1RIH5 A9YUA7 E9M2M1	over	0.00229966	0.0965859	0.166667
ssc03013	RNA transport	5	181	49	5690	0.0276243	0.0086116	A0A286ZWZ7 A0A287AD21 P61958 A7WLH8 A0A287BF68	K9IVK2 F2Z557 F1RWJ5 A6M931 Q29024 F1S4P6 F1SV06 F1S4Y8 A0A286ZWZ7 F1S1J9 I3LUM9 A0A287A096 A0A287B9L0 A0A286ZTU0 F1RFA3 I3LEQ7 F1SFR0 A5GFN6 I3LGV4 F1SIQ0 F1S0B9 F1S0M3 P61958 P61220 F1RVX6 F1SGF4 F2Z553 F1SQ44 F1S766 A0A287BF68 A0A287AHG1 A0A287AD21 A0A286ZII9 F1SCX5 I3LSZ1 F2Z5Q9 F1S386 A0A286ZSR2 F1RMX8 F1RUA3 F1SIQ2 F1SAT5 F1SJ72 F1S8S7 A0A286ZMD7 A7WLH8 F1SBP3 F1SEB9 I3LCJ7	over	0.0189491	0.399428	0.102041
ssc04918	Thyroid hormone synthesis	2	181	7	5690	0.0110497	0.00123023	P50390 F1RZR0	A0A287BIL8 Q29092 P05027 A5GFU6 F1RZR0 F1SLM7 P50390	over	0.0190204	0.399428	0.285714
ssc04622	RIG-I-like receptor signaling pathway	2	181	8	5690	0.0110497	0.00140598	A0A287AB58 F1S8C6	F1S8C6 Q56VC2 F1RVZ4 Q56VC3 A0A287AB58 A5A757 F1RWY6 D7RA34	over	0.0248353	0.417232	0.25
ssc04514	Cell adhesion molecules (CAMs)	2	181	9	5690	0.0110497	0.00158172	Q8HZJ6 K7GNF5	K7GR94 Q8HZJ6 C3VML0 C5JA71 B2ZI35 K7GNF5 A2TEQ2 Q8SQ34 F1RPU6	over	0.0312715	0.437801	0.222222
ssc04623	Cytosolic DNA-sensing pathway	2	181	13	5690	0.0110497	0.00228471	I3LJE5 F1S8C6	A0A286ZY98 I3LSI7 I3LCB2 F1S8C6 F1RSW6 A0A286ZPB2 F1SBH4 I3LJE5 A0A287B432 F1RMB0 A5A757 F1SKN8 F1RWY6	over	0.0623633	0.577459	0.153846
ssc04742	Taste transduction	1	181	2	5690	0.00552486	0.000351494	F1RZR0	F1RZR0 F1RVQ9	over	0.0626139	0.577459	0.5
ssc04520	Adherens junction	2	181	14	5690	0.0110497	0.00246046	A0A287ATX4 P26234	I3LVD5 A0A287A4Q7 P26234 Q2QLE0 Q007T2 A0A287B4G4 F2Z5I5 I3LVS7 P67872 K7GM45 A2TEQ2 G9BWQ0 F1STN6 A0A287ATX4	over	0.0712746	0.577459	0.142857
ssc05205	Proteoglycans in cancer	3	181	31	5690	0.0165746	0.00544815	F1RZR0 Q8HZJ6 K7GNF5	I3LVD5 F1SS26 F2Z5Q6 Q2EHH7 Q2QLE0 P61292 Q2EHH8 Q007T2 A0A287B4G4 K7GM14 F1RHW4 I3LVS7 Q8HZJ6 F1RZR0 B6E241 Q2MJK3 F1SPK8 K7GM45 I3LCQ9 K7GNF5 F1SIQ5 Q95ND5 Q95266 A0A286ZZX3 Q7JFN3 I3LEG2 C1PIG3 F1S9S2 O19004 F1RIH5 F1S224	over	0.0742446	0.577459	0.0967742
ssc05100	Bacterial invasion of epithelial cells	2	181	19	5690	0.0110497	0.00333919	A0A287ATX4 P26234	I3LVD5 P26234 Q2QLE0 Q007T2 Q06AT6 A0A287B4G4 I3LVS7 F1RJU9 K7GM45 B5APV1 I3L9C8 B5APU6 B5APU9 B5APV0 F1RGP5 F1RKX9 F1STN6 F1RIH5 A0A287ATX4	over	0.120937	0.577459	0.105263
ssc05144	Malaria	1	181	4	5690	0.00552486	0.000702988	K7GNF5	F1SS26 Q2QLE0 K7GNF5 Q8SQ34	over	0.121328	0.577459	0.25
ssc04371	Apelin signaling pathway	2	181	21	5690	0.0110497	0.00369069	P14287 F1RZR0	Q06AS6 F2Z5G3 Q06AS8 F2Z4Z8 F2Z5Q6 B9TRW9 F1RHW4 F1RZR0 Q2MJK3 A0A287A853 Q5D144 I3LCQ9 P79335 G9BWQ0 F2Z5I0 P14287 A0A287BIH8 C1PIG3 F1SDB6 D7RA28 F1S224	over	0.142636	0.577459	0.0952381
ssc00030	Pentose phosphate pathway	1	181	5	5690	0.00552486	0.000878735	F2Z572	A8U4R4 F1RJ25 P08059 F2Z572 A0A287APK0	over	0.149298	0.577459	0.2
ssc04740	Olfactory transduction	1	181	5	5690	0.00552486	0.000878735	I3LLM2	F2Z5G3 Q95266 Q7JFN3 F1RVC8 I3LLM2	over	0.149298	0.577459	0.2
ssc04621	NOD-like receptor signaling pathway	2	181	23	5690	0.0110497	0.00404218	F1RZR0 F1S8C6	F1RQU2 Q9MZ16 O02705 P82460 I3LVS7 F1RZR0 A0A286ZQC1 F1S8C6 A1E295 M3VH65 Q56VC2 F1RVZ4 F1SNY4 P56432 Q56VC3 F2Z5I0 A5A757 F1RWY6 D7RA28 A1YPR8 D7RA34 A0A287B8K3 I3L579	over	0.165074	0.577459	0.0869565
ssc03008	Ribosome biogenesis in eukaryotes	2	181	23	5690	0.0110497	0.00404218	F1S396 F1RTH6	F1SGS7 F1SH97 I3L8I5 I3LJI6 F1RTH6 F1SJV8 F2Z5I5 F1RXV9 P67872 F1RSH4 F1S0M3 F1SE91 A0A287BMH8 F2Z5V3 F1SCX5 A0A286ZKW7 F1RMX8 F1S396 F1SAT5 F1RJJ3 A0A287B5Z8 F1SEB9 I3LCJ7	over	0.165074	0.577459	0.0869565
ssc04927	Cortisol synthesis and secretion	1	181	6	5690	0.00552486	0.00105448	F1RZR0	A5GFU6 F1RZR0 Q28832 F1SFQ7 Q9N119 D3U7X2	over	0.176383	0.577459	0.166667
ssc04970	Salivary secretion	1	181	6	5690	0.00552486	0.00105448	F1RZR0	F2Z5G3 P05027 A5GFU6 F1RZR0 Q0Z8R0 F1RVC8	over	0.176383	0.577459	0.166667
ssc04724	Glutamatergic synapse	1	181	7	5690	0.00552486	0.00123023	F1RZR0	Q06AS6 Q06AS8 F2Z4Z8 B9TRW9 A5GFU6 F1RZR0 Q95MZ3	over	0.20261	0.577459	0.142857
ssc04911	Insulin secretion	1	181	7	5690	0.00552486	0.00123023	F1RZR0	P05027 A5GFU6 F1RZR0 Q95266 Q7JFN3 A1YWG2 F1SSG0	over	0.20261	0.577459	0.142857
ssc04510	Focal adhesion	2	181	28	5690	0.0110497	0.00492091	P26234 P14287	I3LVD5 A0A287A4Q7 F1SS26 P26234 Q2EHH7 Q2QLE0 P61292 Q2EHH8 F2Z5K3 A0A287APX6 Q007T2 F1SM78 A0A287B4G4 A6YNL5 I3LVS7 B6E241 K7GM45 I3L9C8 F1SRV9 F1RGP5 F1RKX9 P56432 P14287 I3LEG2 C1PIG3 I3LSG7 F1RIH5 A1YPR8	over	0.223294	0.577459	0.0714286
ssc04971	Gastric acid secretion	1	181	8	5690	0.00552486	0.00140598	F1RZR0	Q06AS6 F2Z5G3 Q06AS8 P05027 A5GFU6 F1RZR0 Q95266 Q7JFN3	over	0.228006	0.577459	0.125
ssc04972	Pancreatic secretion	1	181	9	5690	0.00552486	0.00158172	F1RZR0	P11607 F2Z5K3 A0A287APX6 P05027 Q52NJ1 A0A287B4G4 A5GFU6 I3LVS7 F1RZR0	over	0.252598	0.577459	0.111111
ssc04070	Phosphatidylinositol signaling system	1	181	9	5690	0.00552486	0.00158172	F1RZR0	F2Z5G3 F1RZR0 F1RT67 F1RR07 A0A287AST2 D0G6R6 A0A286ZUJ8 F1RVI6 F1RIH5	over	0.252598	0.577459	0.111111
ssc04217	Necroptosis	2	181	31	5690	0.0110497	0.00544815	A0A286ZN07 F1SE87	F1SEN2 F1RQU2 Q9MZ16 O02705 F2Z565 A0A286ZIE8 F1RPL1 F2Z5L5 P62936 F1RHC5 A0A068CA64 B1PEY3 A6YNL5 B1A8Z3 A0A287BLE1 A0A287ARR1 Q56VC2 I3LJ55 F1RVZ4 A0A286ZN07 F1SE87 Q56VC3 I3LU89 Q95266 I3LL27 Q7JFN3 I3LFQ9 Q4JHS0 F1RWY6 E5F1H4 A1YPR8	over	0.25897	0.577459	0.0645161
ssc04144	Endocytosis	3	181	56	5690	0.0165746	0.00984183	A0A287ATX4 A0A286ZN07 F1SE87	F1S9Q1 Q6S4N2 A5A8V7 A0A287BN36 F2Z5J9 Q52NJ1 Q007T2 A0PFK5 F2Z5F2 I3LD72 A9XFX6 A0A287BJR3 A0A287BFE6 A0A286ZPR1 I3LVS7 Q06AU6 B9V4F0 A0A287AKG6 A0A287AGT7 F1S7L8 Q28832 K7GM45 B5APV1 A0A287B9W9 A0A287BIG4 B5APU6 B5APU9 B5APV0 A5GHL0 F1S1X1 A0A286ZN07 K7GM88 A0A287AST2 B2DCZ7 F1SIB9 D0G7F3 F1SE87 I3LU89 A5GHK8 I3LL27 A0A286ZSY3 I3L6X7 A0A287A8E0 I3LFK8 F1STU0 G9BWQ0 I3LFQ9 I3LME1 F1RIT6 F1RXC5 F…	over	0.263079	0.577459	0.0535714
ssc04924	Renin secretion	1	181	10	5690	0.00552486	0.00175747	F1RZR0	Q06AS6 F2Z5G3 Q06AS8 A5GFU6 F1RZR0 A1E295 Q95MZ3 F1RVC8 D3U7X2 I3LEN5	over	0.276411	0.577459	0.1
ssc00270	Cysteine and methionine metabolism	1	181	10	5690	0.00552486	0.00175747	Q4TTV6	P00336 D2SW96 Q710C4 P11708 Q4TTV6 D0G777 P00503 E7EI18 F1SKL2 I3LPB8	over	0.276411	0.577459	0.1
ssc04925	Aldosterone synthesis and secretion	1	181	10	5690	0.00552486	0.00175747	F1RZR0	F2Z5G3 P05027 A5GFU6 F1RZR0 Q28832 O02670 Q95266 Q7JFN3 Q9N119 D3U7X2	over	0.276411	0.577459	0.1
ssc04550	Signaling pathways regulating pluripotency of stem cells	1	181	10	5690	0.00552486	0.00175747	F1RWW3	B6E241 Q2MJK3 I3LCQ9 F1RWW3 H2EQN8 G9BWQ0 C1PIG3 F1SI16 F1RIH5 E9M2M1	over	0.276411	0.577459	0.1
ssc05146	Amoebiasis	1	181	10	5690	0.00552486	0.00175747	P26234	A0A287A4Q7 P26234 Q5S1U1 A0A287BN36 F1SA26 A5GFU6 Q06AU6 Q95ND5 F2Z5B1 F1RIH5	over	0.276411	0.577459	0.1
ssc04530	Tight junction	2	181	34	5690	0.0110497	0.0059754	A0A287ATX4 F1ST04	I3LVD5 A0A287A4Q7 F2Z5T5 A0A287ABG2 F1SQ46 P60662 F2Z5K3 B8XH67 B5APU4 Q007T2 F1SM78 P54612 A0A287B4G4 F1ST04 F1RFW5 I3LVS7 A0A287APM0 P67776 B5APU3 C3VML0 K7GM45 C5JA71 B2ZI35 F1SA41 I3LH60 P56432 P79432 A5GHK8 A0A286ZSY3 F1SKR8 A0A287AI23 F1SDB6 F1RWT7 A0A287ATX4	over	0.294721	0.577459	0.0588235
ssc04725	Cholinergic synapse	1	181	11	5690	0.00552486	0.00193322	F1RZR0	Q06AS6 Q06AS8 F2Z4Z8 B9TRW9 F1RZR0 Q2MJK3 I3LCQ9 Q95266 Q7JFN3 C1PIG3 F1RIH5	over	0.299469	0.577459	0.0909091
ssc04620	Toll-like receptor signaling pathway	1	181	11	5690	0.00552486	0.00193322	P14287	A0A287B4G4 Q8SQ34 Q56VC2 F1SNY4 P56432 Q56VC3 P14287 C1PIG3 A5A757 F1RWY6 F1RIH5	over	0.299469	0.577459	0.0909091
ssc04912	GnRH signaling pathway	1	181	11	5690	0.00552486	0.00193322	F1RZR0	F2Z5G3 Q007T2 A5GFU6 F1RZR0 B6E241 Q2MJK3 K7GM45 I3LCQ9 P56432 Q95266 Q7JFN3	over	0.299469	0.577459	0.0909091
ssc04730	Long-term depression	1	181	11	5690	0.00552486	0.00193322	F1RZR0	Q06AS6 Q06AS8 P54612 A5GFU6 P67776 F1RZR0 Q2MJK3 A0A287A853 I3LCQ9 F1RVC8 O19004	over	0.299469	0.577459	0.0909091
ssc04713	Circadian entrainment	1	181	11	5690	0.00552486	0.00193322	F1RZR0	Q06AS6 F2Z5G3 Q06AS8 F2Z4Z8 B9TRW9 A5GFU6 F1RZR0 O02670 Q95266 Q7JFN3 F1RVC8	over	0.299469	0.577459	0.0909091
ssc05165	Human papillomavirus infection	2	181	35	5690	0.0110497	0.00615114	A0A287AB58 P14287	F1SHL9 A0A287ACX9 F1SS26 B8XH67 F1S2A8 Q007T2 F2Z5J1 P54612 A5GFU6 F1RZK8 P67776 F2Z4Z4 B6E241 Q2MJK3 F1SA41 I3LCQ9 F1RZR2 A0A287BB51 A0A287AXP1 Q56VC2 F1RFL9 P79432 Q56VC3 Q95ND5 A0A287AB58 A5GHK8 A0A286ZSY3 P14287 A0A287AI23 C1PIG3 A5A757 F1RIH5 F1S224 D5HP13 F1SQF7	over	0.306598	0.577459	0.0571429
ssc04810	Regulation of actin cytoskeleton	2	181	35	5690	0.0110497	0.00615114	A0A287ATX4 P26234	I3LVD5 A0A287A4Q7 P26234 P10668 Q2EHH7 P61292 F1RFY1 Q2EHH8 Q007T2 F1SM78 B9TRW9 A0A287B4G4 Q5G6V9 F1RHW4 I3LVS7 Q2MJK3 A0A287A853 K7GM45 B5APV1 I3LCQ9 B5APU6 B5APU9 B5APV0 F1RKX9 A0A287AJY4 A0A287AST2 I3L660 F1STN6 I3LEG2 F1S9S2 F1RVI6 O19004 I3LSG7 F1RIH5 A0A287ATX4	over	0.306598	0.577459	0.0571429
ssc04726	Serotonergic synapse	1	181	12	5690	0.00552486	0.00210896	F1RZR0	Q06AS6 Q06AS8 F2Z4Z8 B9TRW9 A5GFU6 F1RZR0 Q2MJK3 I3LCQ9 O02670 A0A286ZTE6 Q95ND5 O19004	over	0.321796	0.577459	0.0833333
ssc04270	Vascular smooth muscle contraction	1	181	12	5690	0.00552486	0.00210896	F1RZR0	F2Z5G3 Q2EHH7 P61292 Q2EHH8 P60662 A5GFU6 I3LVS7 F1RZR0 A0A287A853 I3LEG2 F1S9S2 O19004	over	0.321796	0.577459	0.0833333
ssc04612	Antigen processing and presentation	1	181	12	5690	0.00552486	0.00210896	F1SG36	F1S9Q1 E1CAJ5 F1RQU2 O02705 Q6S4N2 P28491 A5A8V7 P61291 F1SD70 B3SP85 A1E295 F1SG36	over	0.321796	0.577459	0.0833333
ssc04750	Inflammatory mediator regulation of TRP channels	1	181	12	5690	0.00552486	0.00210896	F1RZR0	F2Z5G3 Q2EHH7 P61292 Q2EHH8 A5GFU6 F1RZR0 K7GM45 B3VP30 Q95266 Q7JFN3 F1RIH5 Q5YA25	over	0.321796	0.577459	0.0833333
ssc00230	Purine metabolism	2	181	37	5690	0.0110497	0.00650264	F2Z572 I3LJE5	F1SHL9 A0A287ACX9 F1SK45 B3VMR0 Q2EN76 A0A286ZY98 B1NI70 I3LSI7 F2Z572 A4Z6H1 Q45FY6 A0A287AM78 I3LCB2 A0A287AS29 I3LCH3 F1SN88 F1RSW6 A0A286ZPB2 F1RKE4 P60899 I3LCJ3 F1S6K5 I3LJZ9 B3VMQ9 F1SBH4 I3LJE5 F1RW31 F1SSF8 A0A287B9Y7 I3LQS2 A0A287A2Z1 A0A287B432 F1RUN9 F1RMB0 P00571 F1SKM8 F1SKN8	over	0.330229	0.577459	0.0540541
ssc04720	Long-term potentiation	1	181	13	5690	0.00552486	0.00228471	F1RZR0	F2Z5G3 Q2EHH7 P61292 Q2EHH8 F2Z5K3 A0A287APX6 F1RZR0 Q2MJK3 I3LCQ9 Q95MZ3 Q95266 Q7JFN3 O19004	over	0.343415	0.577459	0.0769231
ssc05162	Measles	1	181	13	5690	0.00552486	0.00228471	F1S8C6	F1S9Q1 Q6S4N2 A5A8V7 F1S1J9 A0A287A096 F1SRI1 F2Z5I5 P67872 F1S8C6 A0A287AXP1 P79432 C1PIG3 F1RIH5	over	0.343415	0.577459	0.0769231
ssc05231	Choline metabolism in cancer	1	181	14	5690	0.00552486	0.00246046	A0A287ATX4	A0A287B4G4 B6E241 Q2MJK3 I3LCQ9 K7GL05 A0A287AST2 A0A286ZIK9 P56432 F1SFQ7 F1STN6 C1PIG3 F1RIH5 F1S224 A0A287ATX4	over	0.364349	0.577459	0.0714286
ssc04020	Calcium signaling pathway	1	181	14	5690	0.00552486	0.00246046	F1RZR0	Q9MZ16 P11607 F2Z565 F2Z5G3 A0A286ZIE8 A5GFU6 F1RZR0 B4XH83 F1S2E3 F1RR07 Q95MZ3 Q95266 Q7JFN3 D3U7X2	over	0.364349	0.577459	0.0714286
ssc04310	Wnt signaling pathway	1	181	14	5690	0.00552486	0.00246046	K7GQ27	A0A287B4G4 F2Z5I5 I3LVS7 F1SGD0 P67872 F2Z4Z4 A0A287AIK8 F1S710 F1SAW7 Q95MZ3 P56432 Q95266 K7GQ27 Q7JFN3	over	0.364349	0.577459	0.0714286
ssc03020	RNA polymerase	1	181	14	5690	0.00552486	0.00246046	I3LJE5	A0A286ZY98 I3LSI7 I3LCB2 I3LCH3 F1RSW6 A0A286ZPB2 F1RKE4 P60899 I3LJZ9 F1SBH4 I3LJE5 A0A287B432 F1RMB0 F1SKN8	over	0.364349	0.577459	0.0714286
ssc04625	C-type lectin receptor signaling pathway	1	181	14	5690	0.00552486	0.00246046	F1RZR0	F2Z5G3 F1RHW4 I3LVS7 F1RZR0 Q2MJK3 K7GM45 I3LCQ9 Q95MZ3 P56432 Q56VC3 C1PIG3 A5A757 F1S9S2 F1RIH5	over	0.364349	0.577459	0.0714286
ssc04540	Gap junction	1	181	14	5690	0.00552486	0.00246046	F1RZR0	Q06AS6 Q06AS8 F2Z5T5 Q767L7 A0A287AGU7 A0A287A275 A5GFU6 F1RZR0 B6E241 Q2MJK3 C0SW08 K7GM45 I3LCQ9 F1RVC8	over	0.364349	0.577459	0.0714286
ssc05202	Transcriptional misregulation in cancers	1	181	15	5690	0.00552486	0.0026362	A0A286ZXZ3	F1RVA0 Q8WNW3 Q71LE2 Q2QLE0 F1S187 F1RZK8 F1SJ69 F1RZR2 F1SST4 Q8SQ34 H2EQN8 F1SFQ7 A0A287AZK8 A0A286ZXZ3 B8Q504	over	0.384619	0.587419	0.0666667
ssc05132	Salmonella infection	1	181	15	5690	0.00552486	0.0026362	A0A287ATX4	I3LVD5 F1RFY1 Q007T2 Q06AT6 A0A287B4G4 B5APV1 B5APU6 B5APU9 F1RU40 B5APV0 F1RRN1 I3L660 P56432 F1STN6 A0A287ATX4	over	0.384619	0.587419	0.0666667
ssc05211	Renal cell carcinoma	1	181	16	5690	0.00552486	0.00281195	A0A286ZXZ3	Q2QLE0 F2Z5K3 A0A287APX6 Q007T2 A0A287B4G4 B6E241 F2Z545 Q2MJK3 I3LCQ9 F1RKX9 P56432 C1PIG3 O19004 I3LSG7 A0A286ZXZ3 F1RIH5	over	0.404246	0.595732	0.0625
ssc04670	Leukocyte transendothelial migration	1	181	16	5690	0.00552486	0.00281195	P26234	I3LVD5 A0A287A4Q7 Q06AS6 P26234 Q06AS8 F2Z5K3 A0A287APX6 Q007T2 F1SM78 A0A287B4G4 I3LVS7 C3VML0 C5JA71 B2ZI35 F1RIH5 A9YUA7	over	0.404246	0.595732	0.0625
ssc05160	Hepatitis C	1	181	17	5690	0.00552486	0.0029877	F1S8C6	P54612 A0A287A096 P61291 P67776 B6E241 C3VML0 Q2MJK3 Q28832 C5JA71 F1S8C6 I3LCQ9 F1RVZ4 C1PIG3 A5A757 F1RWY6 O19004 F1RIH5	over	0.423251	0.608177	0.0588235
ssc04666	Fc gamma R-mediated phagocytosis	1	181	18	5690	0.00552486	0.00316344	A0A287ATX4	P10668 Q007T2 A0A287B4G4 Q5G6V9 B5APV1 B5APU6 B5APU9 B5APV0 F1RKX9 A0A287AST2 A0A286ZIK9 F1STN6 C1PIG3 A1EAJ7 F1RIH5 F1S224 A9YUA7 A0A287ATX4	over	0.441652	0.608177	0.0555556
ssc04934	Cushing's syndrome	1	181	18	5690	0.00552486	0.00316344	F1RZR0	Q06AS6 Q06AS8 F2Z5K3 A0A287APX6 A5GFU6 F1RZR0 Q28832 F1S034 F1S359 A0A287A6Q3 A0A287AXP1 F1RUZ6 P79432 Q95266 F1SFQ7 Q7JFN3 Q9N119 D3U7X2	over	0.441652	0.608177	0.0555556
ssc04728	Dopaminergic synapse	1	181	18	5690	0.00552486	0.00316344	F1RZR0	Q06AS6 F2Z5G3 Q06AS8 F2Z4Z8 Q2EHH7 P61292 Q2EHH8 B9TRW9 P54612 A5GFU6 D3K5L3 P67776 F1RZR0 O02670 Q95MZ3 Q95266 Q7JFN3 C1PIG3	over	0.441652	0.608177	0.0555556
ssc04922	Glucagon signaling pathway	1	181	20	5690	0.00552486	0.00351494	F1RZR0	F1SHL9 A0A287ACX9 F2Z5G3 P00336 C5I4T6 F1SGH5 D2SW96 A0A287AJQ2 I3LCI2 A5GFU6 F1RZR0 B1A8Z3 F1SD90 Q95MZ3 Q95266 Q7JFN3 C1PIG3 A1YWG2 F1SDB6 F1SSG0	over	0.476722	0.616071	0.05
ssc04022	cGMP - PKG signaling pathway	1	181	20	5690	0.00552486	0.00351494	F1RZR0	Q9MZ16 P11607 Q06AS6 F2Z565 F2Z5G3 Q06AS8 A0A286ZIE8 Q2EHH7 I3LSG1 P61292 Q2EHH8 P05027 I3LVS7 F1RZR0 A0A287A853 F1S2E3 Q95MZ3 F1RVC8 C1PIG3 I3LEN5	over	0.476722	0.616071	0.05
ssc05164	Influenza A	1	181	20	5690	0.00552486	0.00351494	F1S8C6	I3LVD5 F1S9Q1 Q9MZ16 Q6S4N2 A5A8V7 Q29024 P62895 C6K7I0 A0A287A096 A5GFN6 F1SCF5 F1S8C6 D0G6X4 C6K7H9 P56432 C3W4W6 F1SAT5 C1PIG3 A5A757 F1RIH5	over	0.476722	0.616071	0.05
ssc04114	Oocyte meiosis	1	181	20	5690	0.00552486	0.00351494	F1RZR0	F2Z5G3 F2Z558 F2Z5G2 A0A287B9V7 Q2EHH7 P61292 Q2EHH8 F1SDR7 F2Z4Z1 F2Z4Y1 P54612 P67776 F1RZR0 C0SW08 A0A287AXP1 Q95MZ3 A0A286ZJ52 Q95266 Q7JFN3 F1RRT1	over	0.476722	0.616071	0.05
ssc04062	Chemokine signaling pathway	1	181	21	5690	0.00552486	0.00369069	A0A287ATX4	Q06AS6 Q06AS8 F2Z4Z8 F2Z5K3 A0A287APX6 Q007T2 B9TRW9 A0A287B4G4 I3LVS7 B6E241 Q2MJK3 K7GM45 I3LCQ9 F1RGP5 F1RKX9 A0A286ZSY3 C1PIG3 A5A757 F1RIH5 A9YUA7 A0A287ATX4	over	0.493426	0.627997	0.047619
ssc05161	Hepatitis B	1	181	22	5690	0.00552486	0.00386643	F1S8C6	F2Z558 A0A287ABG2 F1SDR7 P62895 B6E241 Q2MJK3 K7GM45 Q66X52 F1S8C6 I3LCQ9 A0A287AXP1 Q56VC2 P56432 P79432 Q56VC3 Q95ND5 Q9GLN5 C1PIG3 A5A757 E5F1H4 F1RIH5 D5HP13	over	0.5096	0.629506	0.0454545
ssc04921	Oxytocin signaling pathway	1	181	22	5690	0.00552486	0.00386643	F1RZR0	I3LVD5 Q06AS6 A0A287AWI9 F2Z5G3 Q06AS8 Q2EHH7 P61292 Q2EHH8 P60662 A5GFU6 I3LVS7 F1RZR0 Q2MJK3 K7GM45 I3LCQ9 O02670 Q95MZ3 P56432 Q95266 Q7JFN3 I3LEG2 F1SDB6	over	0.5096	0.629506	0.0454545
ssc04915	Estrogen signaling pathway	1	181	24	5690	0.00552486	0.00421793	F1RZR0	Q29092 F1S9Q1 F1RQU2 F1S0J8 O02705 Q6S4N2 Q06AS6 A5A8V7 F2Z5G3 Q06AS8 A5GFU6 A0A023PN04 F1RZR0 B6E241 Q2MJK3 K7GM45 I3LCQ9 O02670 F1RGP5 P56432 A0A287AZ73 F1SFQ7 C1PIG3 F1RIH5	over	0.540423	0.63875	0.0416667
ssc05167	Kaposi's sarcoma-associated herpesvirus infection	1	181	25	5690	0.00552486	0.00439367	F1RZR0	F2Z5G3 F2Z4Z8 P62895 B9TRW9 A0A287B4G4 F1RZR0 Q2MJK3 K7GM45 I3LCQ9 F1RZR2 Q95MZ3 Q56VC2 F1RVZ4 P56432 P79432 Q56VC3 Q95ND5 F1SLS7 F2Z5I0 A0A287BIH8 Q4JHS0 C1PIG3 A5A757 D7RA28 F1RIH5	over	0.555104	0.63875	0.04
ssc03015	mRNA surveillance pathway	1	181	25	5690	0.00552486	0.00439367	F1SD01	F2Z557 Q2EHH7 A6M931 Q29024 P61292 Q2EHH8 F1SV06 A0A286ZID6 P54612 F1RFA3 A0A286ZWI2 F1SIQ0 P67776 F2Z505 F1S1L9 F1SD01 A5GFW3 F1SQ44 F1S766 F2Z5Q9 A0A286ZKE4 F1RUA3 F1RJC9 F2Z5U3 F1SAT5	over	0.555104	0.63875	0.04
ssc04611	Platelet activation	1	181	25	5690	0.00552486	0.00439367	F1RZR0	I3LVD5 Q06AS6 Q06AS8 Q2EHH7 P61292 Q2EHH8 F2Z5K3 A0A287APX6 A0A287B2U6 F1SM78 A5GFU6 I3LVS7 F1RZR0 B4XH83 A0A287A853 K7GM45 P47787 A0A286ZSY3 I3LHS5 F1RVC8 C1PIG3 F1S9S2 D3U7X2 I3LJW2 F1RIH5	over	0.555104	0.63875	0.04
ssc05152	Tuberculosis	1	181	25	5690	0.00552486	0.00439367	F1SG36	A0A287ADJ2 F2Z5G3 A0A287BN36 P62895 I3LVS7 Q06AU6 F2Z5H6 K7GM45 F1RSG6 A0A287BB51 Q95MZ3 Q56VC2 F1RFL9 F1RXD2 Q56VC3 Q95ND5 Q95266 F1RNW5 Q7JFN3 Q4JHS0 F1SG36 C1PIG3 F1S9S2 F1SUH8 I3L579	over	0.555104	0.63875	0.04
ssc00240	Pyrimidine metabolism	1	181	26	5690	0.00552486	0.00456942	I3LJE5	Q2EN76 A0A286ZY98 I3LSI7 A0A287AM78 I3LCB2 A0A287AS29 I3LCH3 F1SN88 F1RSW6 A0A286ZPB2 F1RKE4 F1SF78 F1SQS3 P60899 I3LCJ3 I3LJZ9 F1SBH4 I3LJE5 F1SSF8 I3LQS2 A0A287B432 F1RUN9 F1RMB0 F1SKM8 F1SKN8 F1RG63	over	0.569319	0.640075	0.0384615
ssc04218	Cellular senescence	1	181	27	5690	0.00552486	0.00474517	F1RZR0	Q9MZ16 F2Z565 F2Z5G3 A0A286ZIE8 Q2EHH7 P61292 Q2EHH8 I3LKT8 F1RHW4 A6YNL5 F1RZR0 Q2MJK3 C0SW08 A0A287BLE1 I3LCQ9 B3VP30 P79335 A0A287AXP1 Q95MZ3 P79432 G9BWQ0 A0A287A4G1 C1PIG3 F1RIH5 I3LB77 D5HP13 F1S774	over	0.583082	0.640075	0.037037
ssc05206	MicroRNAs in cancer	1	181	27	5690	0.00552486	0.00474517	Q4TTV6	P02543 F1SS26 Q2QLE0 A0A287BRY0 A0A0E3MY68 K7GM14 Q4TTV6 I3LVS7 B6E241 Q2MJK3 Q5DT24 I3L7H6 F1S6D6 I3LCQ9 F1RZR2 P32394 I3LSZ1 F1RGP5 F1RKX9 Q6DUB7 H2EQN8 Q95ND5 A0A286ZZX3 I3LEX4 F1SI16 A5A757 I3LSG7	over	0.583082	0.640075	0.037037
ssc05166	HTLV-I infection	1	181	28	5690	0.00552486	0.00492091	F1SG36	Q9MZ16 P28491 F2Z565 A0A286ZIE8 A0A287ABG2 F1RHW4 F1RHM8 Q2MJK3 I3LCQ9 D0G6X4 F1SN88 Q8SQ34 Q95MZ3 A0A286ZJ52 P56432 P79432 A0A287BIK4 F1SSF8 G9BWQ0 F1RRT1 K7GM91 F1SFT9 F1SG36 C1PIG3 A5A757 F1RIH5 A1YPR8 F1S774	over	0.596407	0.640075	0.0357143
ssc05168	Herpes simplex infection	1	181	28	5690	0.00552486	0.00492091	F1S8C6	Q06A98 Q3YLA6 Q2EHH7 I3LSG1 P61292 Q2EHH8 P62895 F1S4B2 A0A287A096 Q06AA0 F2Z5I5 P67872 B7UCT2 C0SW08 F1S8C6 A2TEQ2 A0A287AXP1 Q56VC2 F1RVZ4 F1SNY4 P56432 Q56VC3 Q95ND5 A0A287AM03 I3LFP6 A0A286ZSY9 A5A757 F1RZS8	over	0.596407	0.640075	0.0357143
ssc04151	PI3K-Akt signaling pathway	1	181	29	5690	0.00552486	0.00509666	P14287	Q29092 F1RQU2 O02705 F1SS26 F2Z558 F2Z4Z8 F2Z5Q6 C5I4T6 Q2QLE0 F1SDR7 F2Z4Z1 F2Z4Y1 F1SUT8 B9TRW9 P54612 A0A287B4G4 P67776 F1S0B9 B6E241 Q2MJK3 I3LCQ9 A0A287AXP1 P79432 P14287 C1PIG3 A5A757 F1RIH5 F1S224 A0A287A6I2	over	0.609309	0.640075	0.0344828
ssc04723	Retrograde endocannabinoid signaling	1	181	30	5690	0.00552486	0.00527241	F1RZR0	Q06AS6 Q06AS8 F2Z4Z8 A0A287BLV7 B9TRW9 I3LRR4 F1RVN1 F1SIS9 F1RZR0 F1RGE3 A0A287BPW8 F1SV23 A1XQS3 D0G781 Q2EN80 A0A287BMW6 F1SGC6 O02670 F1S031 A0A287AZV7 F1SA62 K7GSE5 F1SQP4 F1SCH1 B8Y651 F1SI50 I3LGM4 F1SJP6 F1RNI5 F1SD73	over	0.621801	0.644831	0.0333333
ssc04210	Apoptosis	1	181	31	5690	0.00552486	0.00544815	F1RZR0	I3LVD5 F1RKM0 F2Z5T5 A0A068CA64 P62895 I3LC25 A0A287A096 A6YNL5 F1RZR0 F1STR1 Q2MJK3 I3LCQ9 F1RZR2 A1E295 A5GFX7 Q56VC2 I3LJ55 F1RVZ4 P56432 Q56VC3 Q95ND5 Q9GLN5 Q4JHS0 C1PIG3 A0A287B811 A5A757 F1RWY6 F1RIH5 B8Q504 A1YPR8 F1RZS8	over	0.633895	0.649356	0.0322581
ssc03040	Spliceosome	2	181	64	5690	0.0110497	0.0112478	F1RUL1 F1SQ87	F1S9Q1 Q06A94 Q6S4N2 A5A8V7 F1RQZ9 F2Z5B4 F1RFD3 Q06A98 Q3YLA6 F1RU31 A6M931 Q29024 Q06AA4 F1SV40 F1RU38 F1RQ90 I3LEC2 I3W8V7 A0A287BQU7 F1S4B2 F1RQS5 I6L631 Q06AA0 F1RWS8 I3LDL8 Q06AA7 B2CCY7 F2Z4Y0 F1SVA6 F1SQ87 F1SDG0 A0A287AHT5 F1RZ16 F1SQ44 F1S766 F2Z5F1 F1RUL1 F2Z5V3 A0A287A0V4 F2Z5S4 A5A8V8 F1S580 F2Z5V2 F1SQR4 K7N7E9 A0A287AFF5 Q06A96 Q06AA6 A1XQR9 I3LFS1 F2Z5P9 F1SNV1 F2Z5Q9 C9VZF4 F1RR5…	under	0.609595	0.640075	0.03125
ssc05169	Epstein-Barr virus infection	1	181	50	5690	0.00552486	0.00878735	I3LJE5	P02543 F1S9Q1 Q6S4N2 A5A8V7 F2Z558 F1SB53 Q5S1U1 F1SDR7 F2Z4Z1 F2Z4Y1 A0A287BG14 F1SMW9 F2Z5J1 P62197 F1RSM2 K7GM14 A0A287B9L0 A0A288CG47 Q32YV9 F2Z5I5 F1RZK8 A0A286ZY98 F1RGC9 P67872 I3LSI7 C0SW08 F1RPQ3 I3LCB2 I3LCH3 A0A287B5Q7 F1RSW6 A0A286ZPB2 A0A287AXP1 Q8SQ34 F1RKE4 F1RVZ4 P60899 I3LJZ9 F1SNY4 P56432 F1SBH4 I3LJE5 A0A287B432 F1RMB0 C1PIG3 A5A757 F1SKN8 F1RWY6 F1RIH5 D5HP13	under	0.802787	0.812459	0.02
ssc05010	Alzheimer's disease	1	181	57	5690	0.00552486	0.0100176	F1RZR0	P11607 F2Z5G3 K7GP28 A0A287AIT2 A0A287BLV7 P62895 I3LRR4 A0A287B4I0 F1RVN1 A0A286ZYM6 A0A287BBS8 A0A286ZYL7 A6YNL5 F1S3W0 F1SIS9 F1RNZ1 F1RZR0 A0A287A808 F1SJ34 F1RGE3 A0A286ZPR8 A0A287AZF9 A0A287BPW8 F1SV23 A1XQS3 D0G781 Q2EN80 F1S4V0 A0A287BMW6 F1SGC6 F1S031 A0A287AZV7 Q2EN79 F1SA62 K7GSE5 F1RI18 F1SQP4 F1SCH1 Q95MZ3 Q56VC2 B8Y651 F1SI50 A0A286ZTE6 A1XQV6 D0VWV4 F1S0P0 Q56VC3 Q95ND5 I3LGM4 Q5S3…	under	0.843065	0.843065	0.0175439
