# Supplementary material for: Proteome Analysis Reveals Syndecan 1 Regulates Porcine Sapelovirus Replication
Source: Int J Mol Sci. 2020 Jun 19;21(12):4386. doi: 10.3390/ijms21124386 (PMC7352226; doi:10.3390/ijms21124386)
Supplement: Supplementary file 1 [file ijms-21-04386-s001.zip › Supplementary materials/Table S6.xlsx]

## Sheet: protein2Loc
Table S6 Subcellular Localization
Protein ID	SubLocations
A0A286ZSR7	PlasmaMembrane
F1RTV4	Cytoplasmic
I3LEQ6	PlasmaMembrane;Nuclear
F1RL90	Nuclear
A0A287BN67	Nuclear
A0A287AZH1	Nuclear
A0A287ATX4	Nuclear
A0A286ZN07	Cytoplasmic;Nuclear
F1RRI4	Nuclear
F1SU38	Extracellular
S5A7T7	PlasmaMembrane
F2Z572	Cytoplasmic
A0A0B8RSH5	Cytoplasmic;Nuclear
F1RYV0	Cytoplasmic;Nuclear
A0A287BRG2	Extracellular;Cytoplasmic;Nuclear
O77637	Cytoplasmic;Mitochondrial;Nuclear
P26234	Cytoplasmic
F1SCY0	Cytoplasmic;Nuclear
Q4VK70	Nuclear
A0A287AB58	Cytoplasmic
A0A286ZK48	Nuclear
A0A287AVP3	PlasmaMembrane
F1RLC8	Nuclear
F1S409	Nuclear
A0A287AN61	Mitochondrial
F1S4Z2	Cytoplasmic;Nuclear
F2Z5Q1	Nuclear
F1SKI0	Cytoskeletal
F1ST95	Nuclear
A0A287APV2	Cytoskeletal
A0A286ZWZ7	Cytoplasmic;Nuclear
P14287	Nuclear
A0A287BMK8	Cytoplasmic
F1RT83	Mitochondrial
I3LSS2	Cytoplasmic;Nuclear
I3LEF1	Cytoplasmic
A0A287AVR3	Cytoplasmic
F1S396	Nuclear
F1S9J9	Cytoplasmic
A0A287AQM4	Cytoplasmic;Nuclear
F1S878	Mitochondrial
A0A287A6K2	Cytoplasmic;Mitochondrial;Nuclear
F1RT13	Nuclear
P50390	Extracellular;Chloroplast
F1SE87	Cytoplasmic;Nuclear
K7GL74	Cytoplasmic
F1S3P6	Extracellular
A0A287A8M6	Cytoplasmic
A0A287AMU3	Nuclear
I3LBF1	Extracellular
A0A286ZRM3	Cytoplasmic;Nuclear
I3LQ79	Cytoplasmic
A0A287A2S9	Nuclear
F1S924	Nuclear
A0A287A4P9	Nuclear
I3LV99	Cytoskeletal
F1SSA6	Cytoskeletal
K9IW82	Nuclear
F1SM37	Nuclear
A0A287ANH4	Nuclear
A0A286ZS56	Cytoplasmic;Nuclear
K7GQ27	Extracellular
F1S6R1	Nuclear
I3LBT0	Nuclear
F1SCA0	Cytoplasmic;Nuclear
A0A287B693	PlasmaMembrane;Nuclear
Q19QU3	Nuclear
A0A287B4S0	Nuclear
F1S6B2	Nuclear
F1RQW5	Nuclear
F1SUQ0	Nuclear
A0A287AZJ6	Nuclear
I3LJE5	Nuclear
A0A287BE21	Nuclear
F1RUL1	Nuclear
F1RHI9	Nuclear
F1RWW3	Nuclear
I3LNA4	Nuclear
A0A287A2U0	Nuclear
A0A287A5U1	Nuclear
I3LFB1	Nuclear
F1SEA2	Nuclear
A0A287B6I2	Nuclear
F1SJV7	Nuclear
A0A0B8RZ40	Nuclear
I3LIT1	Nuclear
A0A287AFB1	Nuclear
A0A287B049	Nuclear
A0A287AU47	Cytoplasmic
F1ST04	Nuclear
F1RZR0	Nuclear
A0A286ZXZ3	Nuclear
A0A287BBR9	Cytoplasmic
F1RTH6	Nuclear
M3VK09	Nuclear
A0A286ZL07	Nuclear
A0A286ZLT7	Nuclear
A0A287BJI1	Nuclear
F1RGI7	Nuclear
A0A286ZWB9	Cytoplasmic;Nuclear
F1SG36	Nuclear
I3LQS0	Nuclear
A0A287AD21	Nuclear
A0A287AEF7	Nuclear
A0A287B9T5	Nuclear
F1SQ87	Nuclear
F1SV47	Nuclear
A0A287B8F2	Nuclear
K7GKG2	Mitochondrial;Nuclear
A0A287AJJ8	Nuclear
A0A0B8RW31	Cytoplasmic;Nuclear
F1SRC1	Nuclear
F1SEX4	Nuclear
A0A287BKE1	Cytoplasmic;Nuclear
F1RVS1	Nuclear
A0A287AJC7	Nuclear
F1RL66	Nuclear
F1SQX2	Nuclear
A0A287AGJ7	Nuclear
Q4TTV6	Nuclear
I3LPU8	Nuclear
A0A0U2ETD0	Nuclear
A0A287BTA1	Nuclear
F1RVD6	Nuclear
F1S9W3	Nuclear
A0A0B8RZ78	Nuclear
I3LGJ5	Nuclear
I3LK45	Nuclear
I3LIR0	Nuclear
F1S4E8	Nuclear
M3VK41	Nuclear
F1RPD7	Nuclear
A0A287A511	Nuclear
A0A287ACW8	Cytoplasmic
F1SNZ3	Nuclear
M3V837	Nuclear
A0A287APX2	Cytoplasmic
Q9TV77	Nuclear
P61958	Nuclear
F2Z5D4	Nuclear
F1RGK9	Nuclear
A0A287BHC7	Nuclear
A0A287A0R0	Extracellular;Nuclear
A0A286ZYU3	Nuclear
F1RT10	Nuclear
F1S8C6	Nuclear
A0A287B401	Nuclear
A0A287AUE1	Nuclear
A0A287A9C3	Nuclear
F1S6R3	Nuclear
F1SJU9	Nuclear
A7WLH8	Nuclear
I3LPZ9	Nuclear
A0A287BSQ4	Nuclear
I3LAV9	Nuclear
I3LVJ1	Nuclear
A0A287AN31	Nuclear
A0A287AB24	Nuclear
A0A287AIS0	Nuclear
A0A287BCK9	Nuclear
A0A287A710	Nuclear
F1SD01	Nuclear
I3LLM2	PlasmaMembrane
A0A286ZJK2	Nuclear
F1SDY8	Nuclear
F1SL26	Extracellular
F1S8L9	Nuclear
C8ZL57	Nuclear
Q8HZJ6	Extracellular;Cytoplasmic
I3LIL0	Nuclear
A0A286ZVL0	Nuclear
F1SFU1	Nuclear
A0A287ACY9	Nuclear
A0A287BPS0	Nuclear
A0A286ZQL5	Nuclear
F1SB63	Cytoplasmic
K7GNF5	Extracellular;Nuclear
A0A0B8RSR5	Nuclear
A0A287BF68	Nuclear
I3LQ36	Nuclear
Q56PB8	Nuclear

## Sheet: Loc2proteins
SubLocation	Seqs_Num	Sequences
Extracellular	10	P50390;K7GNF5;A0A287BRG2;I3LBF1;A0A287A0R0;K7GQ27;F1SL26;F1SU38;F1S3P6;Q8HZJ6
Mitochondrial	6	K7GKG2;O77637;F1S878;A0A287AN61;A0A287A6K2;F1RT83
PlasmaMembrane	6	A0A287AVP3;A0A286ZSR7;A0A287B693;I3LLM2;S5A7T7;I3LEQ6
Cytoskeletal	4	F1SSA6;A0A287APV2;I3LV99;F1SKI0
Chloroplast	1	P50390
Cytoplasmic	35	F1S9J9;A0A287BMK8;A0A286ZRM3;A0A286ZN07;F1RTV4;A0A286ZWB9;A0A287AQM4;A0A287APX2;F1S4Z2;A0A287BKE1;A0A287BRG2;I3LSS2;K7GL74;O77637;A0A287AB58;I3LEF1;A0A286ZWZ7;A0A0B8RW31;I3LQ79;F1RYV0;F1SCA0;A0A287AU47;A0A0B8RSH5;F2Z572;A0A287A8M6;A0A287A6K2;A0A287AVR3;A0A287ACW8;A0A286ZS56;A0A287BBR9;F1SB63;F1SCY0;P26234;F1SE87;Q8HZJ6
Nuclear	147	A0A287A5U1;A0A287AUE1;Q56PB8;A0A287AEF7;A0A286ZRM3;A0A286ZN07;I3LJE5;K7GKG2;F1SQ87;I3LQ36;F1S9W3;A0A287AD21;M3VK09;F1RHI9;Q4VK70;F1RPD7;A0A286ZWB9;F1RGI7;F1S396;I3LGJ5;A0A286ZLT7;I3LVJ1;Q19QU3;A0A287A4P9;K7GNF5;A0A287B693;A0A287AQM4;A0A287A9C3;A0A286ZYU3;F1SDY8;F1SM37;F2Z5D4;A0A287B049;F1S4Z2;A0A287BE21;A0A287B401;A0A287BPS0;F1SG36;A0A287BKE1;F1SJV7;F2Z5Q1;A0A287AJJ8;A0A287BJI1;F1RUL1;F1RWW3;A0A2…
