# Supplementary material for: Proteome Analysis Reveals Syndecan 1 Regulates Porcine Sapelovirus Replication
Source: Int J Mol Sci. 2020 Jun 19;21(12):4386. doi: 10.3390/ijms21124386 (PMC7352226; doi:10.3390/ijms21124386)
Supplement: Supplementary file 1 [file ijms-21-04386-s001.zip › Supplementary materials/Table S7.xlsx]

## Sheet: Sheet1
Table S7 Protein-protein interaction network degree analysis based on identified DEPs
Protein	Degree
I3LEF1	1
A0A287AQM4	1
I3LSS2	4
F1S4Z2	4
A0A287BF68	5
F1SJU9	5
A0A287BBR9	9
A0A287A2U0	11
F2Z5Q1	3
A0A287BTA1	1
F1RQW5	1
A0A286ZN07	4
K7GL74	2
F1RTV4	3
F2Z572	2
P61958	7
A0A287ATX4	1
A0A287A2S9	1
F1SE87	3
A0A287ACY9	5
A0A287AIS0	13
F1SD01	2
A0A286ZJK2	9
I3LQS0	11
K7GNF5	1
Q8HZJ6	1
F1S8L9	9
F1S6B2	3
A0A286ZXZ3	9
F1SQ87	9
F1S9W3	9
F1RUL1	9
F1SRC1	3
A0A287B4S0	1
A0A286ZYU3	1
A0A286ZWZ7	4
I3LIL0	5
A0A287A5U1	3
F1SM37	1
A0A287AD21	2
I3LIR0	3
K7GKG2	3
A0A287AB58	1
A0A287BKE1	1
I3LV99	1
F1ST04	2
A0A287BMK8	1
A0A287AMU3	1
M3V837	1
O77637	1
F1RTH6	1
F1S396	1
A7WLH8	1
